# Supplementary material for: Precancerous niche remodelling dictates nascent tumour persistence
Source: Nature. 2026 Mar 4;653(8113):242–53. doi: 10.1038/s41586-026-10157-8 (PMC13148994; doi:10.1038/s41586-026-10157-8)
Supplement: Supplementary file 3 — Supplementary Tables 1–15 [file 41586_2026_10157_MOESM3_ESM.zip]

Archive with 15 entries (15 files):
- Supplementary_Table_1_Skrupskelyte_et_al_2026.xlsx
- Supplementary_Table_2_Skrupskelyte_et_al_2026.xlsx
- Supplementary_Table_3_Skrupskelyte_et_al_2026.xlsx
- Supplementary_Table_4_Skrupskelyte_et_al_2026.xlsx
- Supplementary_Table_5_Skrupskelyte_et_al_2026.xlsx
- Supplementary_Table_6_Skrupskelyte_et_al_2026.xlsx
- Supplementary_Table_7_Skrupskelyte_et_al_2026.xlsx
- Supplementary_Table_8_Skrupskelyte_et_al_2026.xlsx
- Supplementary_Table_9_Skrupskelyte_et_al_2026.xlsx
- Supplementary_table_10_Skrupskelyte_et_al_2026.xlsx
- Supplementary_Table_11_Skrupskelyte_et_al_2026.xlsx
- Supplementary_Table_12_Skrupskelyte_et_al_2026.xlsx
- Supplementary_Table_13_Skrupskelyte_et_al_2026.xlsx
- Supplementary_Table_14_Skrupskelyte_et_al_2026.xlsx
- Supplementary_Table_15_Skrupskelyte_et_al_2026.xlsx
