# Supplementary material for: Precancerous niche remodelling dictates nascent tumour persistence
Source: Nature. 2026 Mar 4;653(8113):242–53. doi: 10.1038/s41586-026-10157-8 (PMC13148994; doi:10.1038/s41586-026-10157-8)
Supplement: Supplementary file 3 — Supplementary Tables 1–15 [file 41586_2026_10157_MOESM3_ESM.zip › Supplementary_Table_1_Skrupskelyte_et_al_2026.xlsx]

## Sheet: Sheet1
x (um)	y (um)	z (um)	type	marker	treatment	mouse	position	region	location
181.44	38.26	0	lesion	1	DEN	6.3e	1	tumour	NA
193.18	42.05	0	lesion	1	DEN	6.3e	1	tumour	NA
200.38	46.21	0	lesion	1	DEN	6.3e	1	tumour	NA
207.58	52.65	0	lesion	1	DEN	6.3e	1	tumour	NA
219.32	60.61	0	lesion	1	DEN	6.3e	1	tumour	NA
227.65	68.56	0	lesion	1	DEN	6.3e	1	tumour	NA
235.23	78.79	0	lesion	1	DEN	6.3e	1	tumour	NA
240.53	89.39	0	lesion	1	DEN	6.3e	1	tumour	NA
243.56	99.62	0	lesion	1	DEN	6.3e	1	tumour	NA
245.45	112.12	0	lesion	1	DEN	6.3e	1	tumour	NA
246.59	120.83	0	lesion	1	DEN	6.3e	1	tumour	NA
247.35	131.44	0	lesion	1	DEN	6.3e	1	tumour	NA
247.35	143.94	0	lesion	1	DEN	6.3e	1	tumour	NA
247.35	153.03	0	lesion	1	DEN	6.3e	1	tumour	NA
246.59	165.53	0	lesion	1	DEN	6.3e	1	tumour	NA
241.67	177.27	0	lesion	1	DEN	6.3e	1	tumour	NA
235.23	189.77	0	lesion	1	DEN	6.3e	1	tumour	NA
217.42	198.86	0	lesion	1	DEN	6.3e	1	tumour	NA
204.92	207.95	0	lesion	1	DEN	6.3e	1	tumour	NA
194.32	207.58	0	lesion	1	DEN	6.3e	1	tumour	NA
169.7	204.17	0	lesion	1	DEN	6.3e	1	tumour	NA
152.27	200.76	0	lesion	1	DEN	6.3e	1	tumour	NA
144.32	191.29	0	lesion	1	DEN	6.3e	1	tumour	NA
137.12	184.09	0	lesion	1	DEN	6.3e	1	tumour	NA
126.89	170.45	0	lesion	1	DEN	6.3e	1	tumour	NA
117.8	157.95	0	lesion	1	DEN	6.3e	1	tumour	NA
113.26	143.94	0	lesion	1	DEN	6.3e	1	tumour	NA
108.33	129.92	0	lesion	1	DEN	6.3e	1	tumour	NA
109.09	120.45	0	lesion	1	DEN	6.3e	1	tumour	NA
113.64	103.79	0	lesion	1	DEN	6.3e	1	tumour	NA
115.53	92.42	0	lesion	1	DEN	6.3e	1	tumour	NA
118.56	80.68	0	lesion	1	DEN	6.3e	1	tumour	NA
123.48	69.32	0	lesion	1	DEN	6.3e	1	tumour	NA
128.41	58.71	0	lesion	1	DEN	6.3e	1	tumour	NA
136.74	51.52	0	lesion	1	DEN	6.3e	1	tumour	NA
145.45	47.35	0	lesion	1	DEN	6.3e	1	tumour	NA
154.55	42.8	0	lesion	1	DEN	6.3e	1	tumour	NA
165.15	39.02	0	lesion	1	DEN	6.3e	1	tumour	NA
173.11	37.12	0	lesion	1	DEN	6.3e	1	tumour	NA
181.44	38.26	1.21	lesion	1	DEN	6.3e	1	tumour	NA
193.18	42.05	1.21	lesion	1	DEN	6.3e	1	tumour	NA
200.38	46.21	1.21	lesion	1	DEN	6.3e	1	tumour	NA
207.58	52.65	1.21	lesion	1	DEN	6.3e	1	tumour	NA
219.32	60.61	1.21	lesion	1	DEN	6.3e	1	tumour	NA
227.65	68.56	1.21	lesion	1	DEN	6.3e	1	tumour	NA
235.23	78.79	1.21	lesion	1	DEN	6.3e	1	tumour	NA
240.53	89.39	1.21	lesion	1	DEN	6.3e	1	tumour	NA
243.56	99.62	1.21	lesion	1	DEN	6.3e	1	tumour	NA
245.45	112.12	1.21	lesion	1	DEN	6.3e	1	tumour	NA
246.59	120.83	1.21	lesion	1	DEN	6.3e	1	tumour	NA
247.35	131.44	1.21	lesion	1	DEN	6.3e	1	tumour	NA
247.35	143.94	1.21	lesion	1	DEN	6.3e	1	tumour	NA
247.35	153.03	1.21	lesion	1	DEN	6.3e	1	tumour	NA
246.59	165.53	1.21	lesion	1	DEN	6.3e	1	tumour	NA
241.67	177.27	1.21	lesion	1	DEN	6.3e	1	tumour	NA
235.23	189.77	1.21	lesion	1	DEN	6.3e	1	tumour	NA
217.42	198.86	1.21	lesion	1	DEN	6.3e	1	tumour	NA
204.92	207.95	1.21	lesion	1	DEN	6.3e	1	tumour	NA
194.32	207.58	1.21	lesion	1	DEN	6.3e	1	tumour	NA
169.7	204.17	1.21	lesion	1	DEN	6.3e	1	tumour	NA
152.27	200.76	1.21	lesion	1	DEN	6.3e	1	tumour	NA
144.32	191.29	1.21	lesion	1	DEN	6.3e	1	tumour	NA
137.12	184.09	1.21	lesion	1	DEN	6.3e	1	tumour	NA
126.89	170.45	1.21	lesion	1	DEN	6.3e	1	tumour	NA
117.8	157.95	1.21	lesion	1	DEN	6.3e	1	tumour	NA
113.26	143.94	1.21	lesion	1	DEN	6.3e	1	tumour	NA
108.33	129.92	1.21	lesion	1	DEN	6.3e	1	tumour	NA
109.09	120.45	1.21	lesion	1	DEN	6.3e	1	tumour	NA
113.64	103.79	1.21	lesion	1	DEN	6.3e	1	tumour	NA
115.53	92.42	1.21	lesion	1	DEN	6.3e	1	tumour	NA
118.56	80.68	1.21	lesion	1	DEN	6.3e	1	tumour	NA
123.48	69.32	1.21	lesion	1	DEN	6.3e	1	tumour	NA
128.41	58.71	1.21	lesion	1	DEN	6.3e	1	tumour	NA
136.74	51.52	1.21	lesion	1	DEN	6.3e	1	tumour	NA
145.45	47.35	1.21	lesion	1	DEN	6.3e	1	tumour	NA
154.55	42.8	1.21	lesion	1	DEN	6.3e	1	tumour	NA
165.15	39.02	1.21	lesion	1	DEN	6.3e	1	tumour	NA
173.11	37.12	1.21	lesion	1	DEN	6.3e	1	tumour	NA
181.44	38.26	2.43	lesion	1	DEN	6.3e	1	tumour	NA
193.18	42.05	2.43	lesion	1	DEN	6.3e	1	tumour	NA
200.38	46.21	2.43	lesion	1	DEN	6.3e	1	tumour	NA
207.58	52.65	2.43	lesion	1	DEN	6.3e	1	tumour	NA
219.32	60.61	2.43	lesion	1	DEN	6.3e	1	tumour	NA
227.65	68.56	2.43	lesion	1	DEN	6.3e	1	tumour	NA
235.23	78.79	2.43	lesion	1	DEN	6.3e	1	tumour	NA
240.53	89.39	2.43	lesion	1	DEN	6.3e	1	tumour	NA
243.56	99.62	2.43	lesion	1	DEN	6.3e	1	tumour	NA
245.45	112.12	2.43	lesion	1	DEN	6.3e	1	tumour	NA
246.59	120.83	2.43	lesion	1	DEN	6.3e	1	tumour	NA
247.35	131.44	2.43	lesion	1	DEN	6.3e	1	tumour	NA
247.35	143.94	2.43	lesion	1	DEN	6.3e	1	tumour	NA
247.35	153.03	2.43	lesion	1	DEN	6.3e	1	tumour	NA
246.59	165.53	2.43	lesion	1	DEN	6.3e	1	tumour	NA
241.67	177.27	2.43	lesion	1	DEN	6.3e	1	tumour	NA
235.23	189.77	2.43	lesion	1	DEN	6.3e	1	tumour	NA
217.42	198.86	2.43	lesion	1	DEN	6.3e	1	tumour	NA
204.92	207.95	2.43	lesion	1	DEN	6.3e	1	tumour	NA
194.32	207.58	2.43	lesion	1	DEN	6.3e	1	tumour	NA
169.7	204.17	2.43	lesion	1	DEN	6.3e	1	tumour	NA
152.27	200.76	2.43	lesion	1	DEN	6.3e	1	tumour	NA
144.32	191.29	2.43	lesion	1	DEN	6.3e	1	tumour	NA
137.12	184.09	2.43	lesion	1	DEN	6.3e	1	tumour	NA
126.89	170.45	2.43	lesion	1	DEN	6.3e	1	tumour	NA
117.8	157.95	2.43	lesion	1	DEN	6.3e	1	tumour	NA
113.26	143.94	2.43	lesion	1	DEN	6.3e	1	tumour	NA
108.33	129.92	2.43	lesion	1	DEN	6.3e	1	tumour	NA
109.09	120.45	2.43	lesion	1	DEN	6.3e	1	tumour	NA
113.64	103.79	2.43	lesion	1	DEN	6.3e	1	tumour	NA
115.53	92.42	2.43	lesion	1	DEN	6.3e	1	tumour	NA
118.56	80.68	2.43	lesion	1	DEN	6.3e	1	tumour	NA
123.48	69.32	2.43	lesion	1	DEN	6.3e	1	tumour	NA
128.41	58.71	2.43	lesion	1	DEN	6.3e	1	tumour	NA
136.74	51.52	2.43	lesion	1	DEN	6.3e	1	tumour	NA
145.45	47.35	2.43	lesion	1	DEN	6.3e	1	tumour	NA
154.55	42.8	2.43	lesion	1	DEN	6.3e	1	tumour	NA
165.15	39.02	2.43	lesion	1	DEN	6.3e	1	tumour	NA
173.11	37.12	2.43	lesion	1	DEN	6.3e	1	tumour	NA
181.44	38.26	3.65	lesion	1	DEN	6.3e	1	tumour	NA
193.18	42.05	3.65	lesion	1	DEN	6.3e	1	tumour	NA
200.38	46.21	3.65	lesion	1	DEN	6.3e	1	tumour	NA
207.58	52.65	3.65	lesion	1	DEN	6.3e	1	tumour	NA
219.32	60.61	3.65	lesion	1	DEN	6.3e	1	tumour	NA
227.65	68.56	3.65	lesion	1	DEN	6.3e	1	tumour	NA
235.23	78.79	3.65	lesion	1	DEN	6.3e	1	tumour	NA
240.53	89.39	3.65	lesion	1	DEN	6.3e	1	tumour	NA
243.56	99.62	3.65	lesion	1	DEN	6.3e	1	tumour	NA
245.45	112.12	3.65	lesion	1	DEN	6.3e	1	tumour	NA
246.59	120.83	3.65	lesion	1	DEN	6.3e	1	tumour	NA
247.35	131.44	3.65	lesion	1	DEN	6.3e	1	tumour	NA
247.35	143.94	3.65	lesion	1	DEN	6.3e	1	tumour	NA
247.35	153.03	3.65	lesion	1	DEN	6.3e	1	tumour	NA
246.59	165.53	3.65	lesion	1	DEN	6.3e	1	tumour	NA
241.67	177.27	3.65	lesion	1	DEN	6.3e	1	tumour	NA
235.23	189.77	3.65	lesion	1	DEN	6.3e	1	tumour	NA
217.42	198.86	3.65	lesion	1	DEN	6.3e	1	tumour	NA
204.92	207.95	3.65	lesion	1	DEN	6.3e	1	tumour	NA
194.32	207.58	3.65	lesion	1	DEN	6.3e	1	tumour	NA
169.7	204.17	3.65	lesion	1	DEN	6.3e	1	tumour	NA
152.27	200.76	3.65	lesion	1	DEN	6.3e	1	tumour	NA
144.32	191.29	3.65	lesion	1	DEN	6.3e	1	tumour	NA
137.12	184.09	3.65	lesion	1	DEN	6.3e	1	tumour	NA
126.89	170.45	3.65	lesion	1	DEN	6.3e	1	tumour	NA
117.8	157.95	3.65	lesion	1	DEN	6.3e	1	tumour	NA
113.26	143.94	3.65	lesion	1	DEN	6.3e	1	tumour	NA
108.33	129.92	3.65	lesion	1	DEN	6.3e	1	tumour	NA
109.09	120.45	3.65	lesion	1	DEN	6.3e	1	tumour	NA
113.64	103.79	3.65	lesion	1	DEN	6.3e	1	tumour	NA
115.53	92.42	3.65	lesion	1	DEN	6.3e	1	tumour	NA
118.56	80.68	3.65	lesion	1	DEN	6.3e	1	tumour	NA
123.48	69.32	3.65	lesion	1	DEN	6.3e	1	tumour	NA
128.41	58.71	3.65	lesion	1	DEN	6.3e	1	tumour	NA
136.74	51.52	3.65	lesion	1	DEN	6.3e	1	tumour	NA
145.45	47.35	3.65	lesion	1	DEN	6.3e	1	tumour	NA
154.55	42.8	3.65	lesion	1	DEN	6.3e	1	tumour	NA
165.15	39.02	3.65	lesion	1	DEN	6.3e	1	tumour	NA
173.11	37.12	3.65	lesion	1	DEN	6.3e	1	tumour	NA
174.62	20.08	4.86	lesion	1	DEN	6.3e	1	tumour	NA
190.15	25.38	4.86	lesion	1	DEN	6.3e	1	tumour	NA
209.09	30.3	4.86	lesion	1	DEN	6.3e	1	tumour	NA
218.56	38.26	4.86	lesion	1	DEN	6.3e	1	tumour	NA
231.44	48.48	4.86	lesion	1	DEN	6.3e	1	tumour	NA
239.39	60.61	4.86	lesion	1	DEN	6.3e	1	tumour	NA
246.59	76.52	4.86	lesion	1	DEN	6.3e	1	tumour	NA
251.14	90.53	4.86	lesion	1	DEN	6.3e	1	tumour	NA
254.55	109.85	4.86	lesion	1	DEN	6.3e	1	tumour	NA
254.92	120.45	4.86	lesion	1	DEN	6.3e	1	tumour	NA
250.38	128.41	4.86	lesion	1	DEN	6.3e	1	tumour	NA
238.26	136.36	4.86	lesion	1	DEN	6.3e	1	tumour	NA
234.47	143.56	4.86	lesion	1	DEN	6.3e	1	tumour	NA
233.71	148.48	4.86	lesion	1	DEN	6.3e	1	tumour	NA
240.15	155.68	4.86	lesion	1	DEN	6.3e	1	tumour	NA
245.45	163.26	4.86	lesion	1	DEN	6.3e	1	tumour	NA
249.62	175.38	4.86	lesion	1	DEN	6.3e	1	tumour	NA
247.35	190.15	4.86	lesion	1	DEN	6.3e	1	tumour	NA
242.05	200.38	4.86	lesion	1	DEN	6.3e	1	tumour	NA
234.47	210.61	4.86	lesion	1	DEN	6.3e	1	tumour	NA
219.32	216.29	4.86	lesion	1	DEN	6.3e	1	tumour	NA
205.68	217.42	4.86	lesion	1	DEN	6.3e	1	tumour	NA
193.18	214.77	4.86	lesion	1	DEN	6.3e	1	tumour	NA
185.61	207.58	4.86	lesion	1	DEN	6.3e	1	tumour	NA
174.62	201.52	4.86	lesion	1	DEN	6.3e	1	tumour	NA
162.88	197.73	4.86	lesion	1	DEN	6.3e	1	tumour	NA
156.06	197.73	4.86	lesion	1	DEN	6.3e	1	tumour	NA
143.94	192.05	4.86	lesion	1	DEN	6.3e	1	tumour	NA
131.44	185.61	4.86	lesion	1	DEN	6.3e	1	tumour	NA
128.41	174.24	4.86	lesion	1	DEN	6.3e	1	tumour	NA
123.86	163.26	4.86	lesion	1	DEN	6.3e	1	tumour	NA
117.8	156.06	4.86	lesion	1	DEN	6.3e	1	tumour	NA
113.26	149.62	4.86	lesion	1	DEN	6.3e	1	tumour	NA
106.82	135.61	4.86	lesion	1	DEN	6.3e	1	tumour	NA
106.82	124.24	4.86	lesion	1	DEN	6.3e	1	tumour	NA
112.5	112.12	4.86	lesion	1	DEN	6.3e	1	tumour	NA
118.18	103.41	4.86	lesion	1	DEN	6.3e	1	tumour	NA
122.73	92.05	4.86	lesion	1	DEN	6.3e	1	tumour	NA
123.48	84.85	4.86	lesion	1	DEN	6.3e	1	tumour	NA
122.35	75	4.86	lesion	1	DEN	6.3e	1	tumour	NA
120.83	64.39	4.86	lesion	1	DEN	6.3e	1	tumour	NA
121.97	57.2	4.86	lesion	1	DEN	6.3e	1	tumour	NA
125.76	50.38	4.86	lesion	1	DEN	6.3e	1	tumour	NA
131.06	44.32	4.86	lesion	1	DEN	6.3e	1	tumour	NA
142.05	39.02	4.86	lesion	1	DEN	6.3e	1	tumour	NA
153.79	33.33	4.86	lesion	1	DEN	6.3e	1	tumour	NA
165.15	27.65	4.86	lesion	1	DEN	6.3e	1	tumour	NA
171.21	23.86	4.86	lesion	1	DEN	6.3e	1	tumour	NA
174.62	20.08	6.08	lesion	1	DEN	6.3e	1	tumour	NA
190.15	25.38	6.08	lesion	1	DEN	6.3e	1	tumour	NA
209.09	30.3	6.08	lesion	1	DEN	6.3e	1	tumour	NA
218.56	38.26	6.08	lesion	1	DEN	6.3e	1	tumour	NA
231.44	48.48	6.08	lesion	1	DEN	6.3e	1	tumour	NA
239.39	60.61	6.08	lesion	1	DEN	6.3e	1	tumour	NA
246.59	76.52	6.08	lesion	1	DEN	6.3e	1	tumour	NA
251.14	90.53	6.08	lesion	1	DEN	6.3e	1	tumour	NA
254.55	109.85	6.08	lesion	1	DEN	6.3e	1	tumour	NA
254.92	120.45	6.08	lesion	1	DEN	6.3e	1	tumour	NA
250.38	128.41	6.08	lesion	1	DEN	6.3e	1	tumour	NA
238.26	136.36	6.08	lesion	1	DEN	6.3e	1	tumour	NA
234.47	143.56	6.08	lesion	1	DEN	6.3e	1	tumour	NA
233.71	148.48	6.08	lesion	1	DEN	6.3e	1	tumour	NA
240.15	155.68	6.08	lesion	1	DEN	6.3e	1	tumour	NA
245.45	163.26	6.08	lesion	1	DEN	6.3e	1	tumour	NA
249.62	175.38	6.08	lesion	1	DEN	6.3e	1	tumour	NA
247.35	190.15	6.08	lesion	1	DEN	6.3e	1	tumour	NA
242.05	200.38	6.08	lesion	1	DEN	6.3e	1	tumour	NA
234.47	210.61	6.08	lesion	1	DEN	6.3e	1	tumour	NA
219.32	216.29	6.08	lesion	1	DEN	6.3e	1	tumour	NA
205.68	217.42	6.08	lesion	1	DEN	6.3e	1	tumour	NA
193.18	214.77	6.08	lesion	1	DEN	6.3e	1	tumour	NA
185.61	207.58	6.08	lesion	1	DEN	6.3e	1	tumour	NA
174.62	201.52	6.08	lesion	1	DEN	6.3e	1	tumour	NA
162.88	197.73	6.08	lesion	1	DEN	6.3e	1	tumour	NA
156.06	197.73	6.08	lesion	1	DEN	6.3e	1	tumour	NA
143.94	192.05	6.08	lesion	1	DEN	6.3e	1	tumour	NA
131.44	185.61	6.08	lesion	1	DEN	6.3e	1	tumour	NA
128.41	174.24	6.08	lesion	1	DEN	6.3e	1	tumour	NA
123.86	163.26	6.08	lesion	1	DEN	6.3e	1	tumour	NA
117.8	156.06	6.08	lesion	1	DEN	6.3e	1	tumour	NA
113.26	149.62	6.08	lesion	1	DEN	6.3e	1	tumour	NA
106.82	135.61	6.08	lesion	1	DEN	6.3e	1	tumour	NA
106.82	124.24	6.08	lesion	1	DEN	6.3e	1	tumour	NA
112.5	112.12	6.08	lesion	1	DEN	6.3e	1	tumour	NA
118.18	103.41	6.08	lesion	1	DEN	6.3e	1	tumour	NA
122.73	92.05	6.08	lesion	1	DEN	6.3e	1	tumour	NA
123.48	84.85	6.08	lesion	1	DEN	6.3e	1	tumour	NA
122.35	75	6.08	lesion	1	DEN	6.3e	1	tumour	NA
120.83	64.39	6.08	lesion	1	DEN	6.3e	1	tumour	NA
121.97	57.2	6.08	lesion	1	DEN	6.3e	1	tumour	NA
125.76	50.38	6.08	lesion	1	DEN	6.3e	1	tumour	NA
131.06	44.32	6.08	lesion	1	DEN	6.3e	1	tumour	NA
142.05	39.02	6.08	lesion	1	DEN	6.3e	1	tumour	NA
153.79	33.33	6.08	lesion	1	DEN	6.3e	1	tumour	NA
165.15	27.65	6.08	lesion	1	DEN	6.3e	1	tumour	NA
171.21	23.86	6.08	lesion	1	DEN	6.3e	1	tumour	NA
174.62	20.08	7.3	lesion	1	DEN	6.3e	1	tumour	NA
190.15	25.38	7.3	lesion	1	DEN	6.3e	1	tumour	NA
209.09	30.3	7.3	lesion	1	DEN	6.3e	1	tumour	NA
218.56	38.26	7.3	lesion	1	DEN	6.3e	1	tumour	NA
231.44	48.48	7.3	lesion	1	DEN	6.3e	1	tumour	NA
239.39	60.61	7.3	lesion	1	DEN	6.3e	1	tumour	NA
246.59	76.52	7.3	lesion	1	DEN	6.3e	1	tumour	NA
251.14	90.53	7.3	lesion	1	DEN	6.3e	1	tumour	NA
254.55	109.85	7.3	lesion	1	DEN	6.3e	1	tumour	NA
254.92	120.45	7.3	lesion	1	DEN	6.3e	1	tumour	NA
250.38	128.41	7.3	lesion	1	DEN	6.3e	1	tumour	NA
238.26	136.36	7.3	lesion	1	DEN	6.3e	1	tumour	NA
234.47	143.56	7.3	lesion	1	DEN	6.3e	1	tumour	NA
233.71	148.48	7.3	lesion	1	DEN	6.3e	1	tumour	NA
240.15	155.68	7.3	lesion	1	DEN	6.3e	1	tumour	NA
245.45	163.26	7.3	lesion	1	DEN	6.3e	1	tumour	NA
249.62	175.38	7.3	lesion	1	DEN	6.3e	1	tumour	NA
247.35	190.15	7.3	lesion	1	DEN	6.3e	1	tumour	NA
242.05	200.38	7.3	lesion	1	DEN	6.3e	1	tumour	NA
234.47	210.61	7.3	lesion	1	DEN	6.3e	1	tumour	NA
219.32	216.29	7.3	lesion	1	DEN	6.3e	1	tumour	NA
205.68	217.42	7.3	lesion	1	DEN	6.3e	1	tumour	NA
193.18	214.77	7.3	lesion	1	DEN	6.3e	1	tumour	NA
185.61	207.58	7.3	lesion	1	DEN	6.3e	1	tumour	NA
174.62	201.52	7.3	lesion	1	DEN	6.3e	1	tumour	NA
162.88	197.73	7.3	lesion	1	DEN	6.3e	1	tumour	NA
156.06	197.73	7.3	lesion	1	DEN	6.3e	1	tumour	NA
143.94	192.05	7.3	lesion	1	DEN	6.3e	1	tumour	NA
131.44	185.61	7.3	lesion	1	DEN	6.3e	1	tumour	NA
128.41	174.24	7.3	lesion	1	DEN	6.3e	1	tumour	NA
123.86	163.26	7.3	lesion	1	DEN	6.3e	1	tumour	NA
117.8	156.06	7.3	lesion	1	DEN	6.3e	1	tumour	NA
113.26	149.62	7.3	lesion	1	DEN	6.3e	1	tumour	NA
106.82	135.61	7.3	lesion	1	DEN	6.3e	1	tumour	NA
106.82	124.24	7.3	lesion	1	DEN	6.3e	1	tumour	NA
112.5	112.12	7.3	lesion	1	DEN	6.3e	1	tumour	NA
118.18	103.41	7.3	lesion	1	DEN	6.3e	1	tumour	NA
122.73	92.05	7.3	lesion	1	DEN	6.3e	1	tumour	NA
123.48	84.85	7.3	lesion	1	DEN	6.3e	1	tumour	NA
122.35	75	7.3	lesion	1	DEN	6.3e	1	tumour	NA
120.83	64.39	7.3	lesion	1	DEN	6.3e	1	tumour	NA
121.97	57.2	7.3	lesion	1	DEN	6.3e	1	tumour	NA
125.76	50.38	7.3	lesion	1	DEN	6.3e	1	tumour	NA
131.06	44.32	7.3	lesion	1	DEN	6.3e	1	tumour	NA
142.05	39.02	7.3	lesion	1	DEN	6.3e	1	tumour	NA
153.79	33.33	7.3	lesion	1	DEN	6.3e	1	tumour	NA
165.15	27.65	7.3	lesion	1	DEN	6.3e	1	tumour	NA
171.21	23.86	7.3	lesion	1	DEN	6.3e	1	tumour	NA
174.62	20.08	8.52	lesion	1	DEN	6.3e	1	tumour	NA
190.15	25.38	8.52	lesion	1	DEN	6.3e	1	tumour	NA
209.09	30.3	8.52	lesion	1	DEN	6.3e	1	tumour	NA
218.56	38.26	8.52	lesion	1	DEN	6.3e	1	tumour	NA
231.44	48.48	8.52	lesion	1	DEN	6.3e	1	tumour	NA
239.39	60.61	8.52	lesion	1	DEN	6.3e	1	tumour	NA
246.59	76.52	8.52	lesion	1	DEN	6.3e	1	tumour	NA
251.14	90.53	8.52	lesion	1	DEN	6.3e	1	tumour	NA
254.55	109.85	8.52	lesion	1	DEN	6.3e	1	tumour	NA
254.92	120.45	8.52	lesion	1	DEN	6.3e	1	tumour	NA
250.38	128.41	8.52	lesion	1	DEN	6.3e	1	tumour	NA
238.26	136.36	8.52	lesion	1	DEN	6.3e	1	tumour	NA
234.47	143.56	8.52	lesion	1	DEN	6.3e	1	tumour	NA
233.71	148.48	8.52	lesion	1	DEN	6.3e	1	tumour	NA
240.15	155.68	8.52	lesion	1	DEN	6.3e	1	tumour	NA
245.45	163.26	8.52	lesion	1	DEN	6.3e	1	tumour	NA
249.62	175.38	8.52	lesion	1	DEN	6.3e	1	tumour	NA
247.35	190.15	8.52	lesion	1	DEN	6.3e	1	tumour	NA
242.05	200.38	8.52	lesion	1	DEN	6.3e	1	tumour	NA
234.47	210.61	8.52	lesion	1	DEN	6.3e	1	tumour	NA
219.32	216.29	8.52	lesion	1	DEN	6.3e	1	tumour	NA
205.68	217.42	8.52	lesion	1	DEN	6.3e	1	tumour	NA
193.18	214.77	8.52	lesion	1	DEN	6.3e	1	tumour	NA
185.61	207.58	8.52	lesion	1	DEN	6.3e	1	tumour	NA
174.62	201.52	8.52	lesion	1	DEN	6.3e	1	tumour	NA
162.88	197.73	8.52	lesion	1	DEN	6.3e	1	tumour	NA
156.06	197.73	8.52	lesion	1	DEN	6.3e	1	tumour	NA
143.94	192.05	8.52	lesion	1	DEN	6.3e	1	tumour	NA
131.44	185.61	8.52	lesion	1	DEN	6.3e	1	tumour	NA
128.41	174.24	8.52	lesion	1	DEN	6.3e	1	tumour	NA
123.86	163.26	8.52	lesion	1	DEN	6.3e	1	tumour	NA
117.8	156.06	8.52	lesion	1	DEN	6.3e	1	tumour	NA
113.26	149.62	8.52	lesion	1	DEN	6.3e	1	tumour	NA
106.82	135.61	8.52	lesion	1	DEN	6.3e	1	tumour	NA
106.82	124.24	8.52	lesion	1	DEN	6.3e	1	tumour	NA
112.5	112.12	8.52	lesion	1	DEN	6.3e	1	tumour	NA
118.18	103.41	8.52	lesion	1	DEN	6.3e	1	tumour	NA
122.73	92.05	8.52	lesion	1	DEN	6.3e	1	tumour	NA
123.48	84.85	8.52	lesion	1	DEN	6.3e	1	tumour	NA
122.35	75	8.52	lesion	1	DEN	6.3e	1	tumour	NA
120.83	64.39	8.52	lesion	1	DEN	6.3e	1	tumour	NA
121.97	57.2	8.52	lesion	1	DEN	6.3e	1	tumour	NA
125.76	50.38	8.52	lesion	1	DEN	6.3e	1	tumour	NA
131.06	44.32	8.52	lesion	1	DEN	6.3e	1	tumour	NA
142.05	39.02	8.52	lesion	1	DEN	6.3e	1	tumour	NA
153.79	33.33	8.52	lesion	1	DEN	6.3e	1	tumour	NA
165.15	27.65	8.52	lesion	1	DEN	6.3e	1	tumour	NA
171.21	23.86	8.52	lesion	1	DEN	6.3e	1	tumour	NA
184.85	23.86	9.73	lesion	1	DEN	6.3e	1	tumour	NA
189.77	27.65	9.73	lesion	1	DEN	6.3e	1	tumour	NA
198.48	33.33	9.73	lesion	1	DEN	6.3e	1	tumour	NA
206.44	40.53	9.73	lesion	1	DEN	6.3e	1	tumour	NA
215.91	48.48	9.73	lesion	1	DEN	6.3e	1	tumour	NA
223.11	56.44	9.73	lesion	1	DEN	6.3e	1	tumour	NA
227.65	62.88	9.73	lesion	1	DEN	6.3e	1	tumour	NA
234.47	67.8	9.73	lesion	1	DEN	6.3e	1	tumour	NA
239.39	76.52	9.73	lesion	1	DEN	6.3e	1	tumour	NA
243.18	86.74	9.73	lesion	1	DEN	6.3e	1	tumour	NA
248.11	97.73	9.73	lesion	1	DEN	6.3e	1	tumour	NA
246.21	105.3	9.73	lesion	1	DEN	6.3e	1	tumour	NA
249.24	114.02	9.73	lesion	1	DEN	6.3e	1	tumour	NA
247.35	120.45	9.73	lesion	1	DEN	6.3e	1	tumour	NA
243.18	126.89	9.73	lesion	1	DEN	6.3e	1	tumour	NA
245.45	135.61	9.73	lesion	1	DEN	6.3e	1	tumour	NA
248.11	147.35	9.73	lesion	1	DEN	6.3e	1	tumour	NA
249.62	156.06	9.73	lesion	1	DEN	6.3e	1	tumour	NA
251.14	165.91	9.73	lesion	1	DEN	6.3e	1	tumour	NA
251.14	176.14	9.73	lesion	1	DEN	6.3e	1	tumour	NA
248.86	185.98	9.73	lesion	1	DEN	6.3e	1	tumour	NA
246.21	196.21	9.73	lesion	1	DEN	6.3e	1	tumour	NA
237.5	204.92	9.73	lesion	1	DEN	6.3e	1	tumour	NA
227.27	211.74	9.73	lesion	1	DEN	6.3e	1	tumour	NA
216.29	217.05	9.73	lesion	1	DEN	6.3e	1	tumour	NA
204.17	217.42	9.73	lesion	1	DEN	6.3e	1	tumour	NA
194.32	214.39	9.73	lesion	1	DEN	6.3e	1	tumour	NA
186.74	210.61	9.73	lesion	1	DEN	6.3e	1	tumour	NA
179.55	206.06	9.73	lesion	1	DEN	6.3e	1	tumour	NA
172.73	204.17	9.73	lesion	1	DEN	6.3e	1	tumour	NA
160.23	201.89	9.73	lesion	1	DEN	6.3e	1	tumour	NA
150.76	198.86	9.73	lesion	1	DEN	6.3e	1	tumour	NA
138.26	193.18	9.73	lesion	1	DEN	6.3e	1	tumour	NA
132.2	184.47	9.73	lesion	1	DEN	6.3e	1	tumour	NA
130.68	174.24	9.73	lesion	1	DEN	6.3e	1	tumour	NA
125.76	168.94	9.73	lesion	1	DEN	6.3e	1	tumour	NA
118.56	165.15	9.73	lesion	1	DEN	6.3e	1	tumour	NA
114.02	158.33	9.73	lesion	1	DEN	6.3e	1	tumour	NA
106.82	147.35	9.73	lesion	1	DEN	6.3e	1	tumour	NA
103.79	138.64	9.73	lesion	1	DEN	6.3e	1	tumour	NA
102.27	125.76	9.73	lesion	1	DEN	6.3e	1	tumour	NA
103.79	113.26	9.73	lesion	1	DEN	6.3e	1	tumour	NA
109.47	103.79	9.73	lesion	1	DEN	6.3e	1	tumour	NA
115.53	98.11	9.73	lesion	1	DEN	6.3e	1	tumour	NA
122.35	89.39	9.73	lesion	1	DEN	6.3e	1	tumour	NA
122.73	84.85	9.73	lesion	1	DEN	6.3e	1	tumour	NA
122.35	73.86	9.73	lesion	1	DEN	6.3e	1	tumour	NA
121.21	64.77	9.73	lesion	1	DEN	6.3e	1	tumour	NA
120.83	54.92	9.73	lesion	1	DEN	6.3e	1	tumour	NA
125	46.21	9.73	lesion	1	DEN	6.3e	1	tumour	NA
128.03	42.05	9.73	lesion	1	DEN	6.3e	1	tumour	NA
137.12	36.36	9.73	lesion	1	DEN	6.3e	1	tumour	NA
149.62	32.95	9.73	lesion	1	DEN	6.3e	1	tumour	NA
157.95	29.17	9.73	lesion	1	DEN	6.3e	1	tumour	NA
167.42	27.65	9.73	lesion	1	DEN	6.3e	1	tumour	NA
175.76	25.38	9.73	lesion	1	DEN	6.3e	1	tumour	NA
184.85	23.86	10.95	lesion	1	DEN	6.3e	1	tumour	NA
189.77	27.65	10.95	lesion	1	DEN	6.3e	1	tumour	NA
198.48	33.33	10.95	lesion	1	DEN	6.3e	1	tumour	NA
206.44	40.53	10.95	lesion	1	DEN	6.3e	1	tumour	NA
215.91	48.48	10.95	lesion	1	DEN	6.3e	1	tumour	NA
223.11	56.44	10.95	lesion	1	DEN	6.3e	1	tumour	NA
227.65	62.88	10.95	lesion	1	DEN	6.3e	1	tumour	NA
234.47	67.8	10.95	lesion	1	DEN	6.3e	1	tumour	NA
239.39	76.52	10.95	lesion	1	DEN	6.3e	1	tumour	NA
243.18	86.74	10.95	lesion	1	DEN	6.3e	1	tumour	NA
248.11	97.73	10.95	lesion	1	DEN	6.3e	1	tumour	NA
246.21	105.3	10.95	lesion	1	DEN	6.3e	1	tumour	NA
249.24	114.02	10.95	lesion	1	DEN	6.3e	1	tumour	NA
247.35	120.45	10.95	lesion	1	DEN	6.3e	1	tumour	NA
243.18	126.89	10.95	lesion	1	DEN	6.3e	1	tumour	NA
245.45	135.61	10.95	lesion	1	DEN	6.3e	1	tumour	NA
248.11	147.35	10.95	lesion	1	DEN	6.3e	1	tumour	NA
249.62	156.06	10.95	lesion	1	DEN	6.3e	1	tumour	NA
251.14	165.91	10.95	lesion	1	DEN	6.3e	1	tumour	NA
251.14	176.14	10.95	lesion	1	DEN	6.3e	1	tumour	NA
248.86	185.98	10.95	lesion	1	DEN	6.3e	1	tumour	NA
246.21	196.21	10.95	lesion	1	DEN	6.3e	1	tumour	NA
237.5	204.92	10.95	lesion	1	DEN	6.3e	1	tumour	NA
227.27	211.74	10.95	lesion	1	DEN	6.3e	1	tumour	NA
216.29	217.05	10.95	lesion	1	DEN	6.3e	1	tumour	NA
204.17	217.42	10.95	lesion	1	DEN	6.3e	1	tumour	NA
194.32	214.39	10.95	lesion	1	DEN	6.3e	1	tumour	NA
186.74	210.61	10.95	lesion	1	DEN	6.3e	1	tumour	NA
179.55	206.06	10.95	lesion	1	DEN	6.3e	1	tumour	NA
172.73	204.17	10.95	lesion	1	DEN	6.3e	1	tumour	NA
160.23	201.89	10.95	lesion	1	DEN	6.3e	1	tumour	NA
150.76	198.86	10.95	lesion	1	DEN	6.3e	1	tumour	NA
138.26	193.18	10.95	lesion	1	DEN	6.3e	1	tumour	NA
132.2	184.47	10.95	lesion	1	DEN	6.3e	1	tumour	NA
130.68	174.24	10.95	lesion	1	DEN	6.3e	1	tumour	NA
125.76	168.94	10.95	lesion	1	DEN	6.3e	1	tumour	NA
118.56	165.15	10.95	lesion	1	DEN	6.3e	1	tumour	NA
114.02	158.33	10.95	lesion	1	DEN	6.3e	1	tumour	NA
106.82	147.35	10.95	lesion	1	DEN	6.3e	1	tumour	NA
103.79	138.64	10.95	lesion	1	DEN	6.3e	1	tumour	NA
102.27	125.76	10.95	lesion	1	DEN	6.3e	1	tumour	NA
103.79	113.26	10.95	lesion	1	DEN	6.3e	1	tumour	NA
109.47	103.79	10.95	lesion	1	DEN	6.3e	1	tumour	NA
115.53	98.11	10.95	lesion	1	DEN	6.3e	1	tumour	NA
122.35	89.39	10.95	lesion	1	DEN	6.3e	1	tumour	NA
122.73	84.85	10.95	lesion	1	DEN	6.3e	1	tumour	NA
122.35	73.86	10.95	lesion	1	DEN	6.3e	1	tumour	NA
121.21	64.77	10.95	lesion	1	DEN	6.3e	1	tumour	NA
120.83	54.92	10.95	lesion	1	DEN	6.3e	1	tumour	NA
125	46.21	10.95	lesion	1	DEN	6.3e	1	tumour	NA
128.03	42.05	10.95	lesion	1	DEN	6.3e	1	tumour	NA
137.12	36.36	10.95	lesion	1	DEN	6.3e	1	tumour	NA
149.62	32.95	10.95	lesion	1	DEN	6.3e	1	tumour	NA
157.95	29.17	10.95	lesion	1	DEN	6.3e	1	tumour	NA
167.42	27.65	10.95	lesion	1	DEN	6.3e	1	tumour	NA
175.76	25.38	10.95	lesion	1	DEN	6.3e	1	tumour	NA
184.85	23.86	12.17	lesion	1	DEN	6.3e	1	tumour	NA
189.77	27.65	12.17	lesion	1	DEN	6.3e	1	tumour	NA
198.48	33.33	12.17	lesion	1	DEN	6.3e	1	tumour	NA
206.44	40.53	12.17	lesion	1	DEN	6.3e	1	tumour	NA
215.91	48.48	12.17	lesion	1	DEN	6.3e	1	tumour	NA
223.11	56.44	12.17	lesion	1	DEN	6.3e	1	tumour	NA
227.65	62.88	12.17	lesion	1	DEN	6.3e	1	tumour	NA
234.47	67.8	12.17	lesion	1	DEN	6.3e	1	tumour	NA
239.39	76.52	12.17	lesion	1	DEN	6.3e	1	tumour	NA
243.18	86.74	12.17	lesion	1	DEN	6.3e	1	tumour	NA
248.11	97.73	12.17	lesion	1	DEN	6.3e	1	tumour	NA
246.21	105.3	12.17	lesion	1	DEN	6.3e	1	tumour	NA
249.24	114.02	12.17	lesion	1	DEN	6.3e	1	tumour	NA
247.35	120.45	12.17	lesion	1	DEN	6.3e	1	tumour	NA
243.18	126.89	12.17	lesion	1	DEN	6.3e	1	tumour	NA
245.45	135.61	12.17	lesion	1	DEN	6.3e	1	tumour	NA
248.11	147.35	12.17	lesion	1	DEN	6.3e	1	tumour	NA
249.62	156.06	12.17	lesion	1	DEN	6.3e	1	tumour	NA
251.14	165.91	12.17	lesion	1	DEN	6.3e	1	tumour	NA
251.14	176.14	12.17	lesion	1	DEN	6.3e	1	tumour	NA
248.86	185.98	12.17	lesion	1	DEN	6.3e	1	tumour	NA
246.21	196.21	12.17	lesion	1	DEN	6.3e	1	tumour	NA
237.5	204.92	12.17	lesion	1	DEN	6.3e	1	tumour	NA
227.27	211.74	12.17	lesion	1	DEN	6.3e	1	tumour	NA
216.29	217.05	12.17	lesion	1	DEN	6.3e	1	tumour	NA
204.17	217.42	12.17	lesion	1	DEN	6.3e	1	tumour	NA
194.32	214.39	12.17	lesion	1	DEN	6.3e	1	tumour	NA
186.74	210.61	12.17	lesion	1	DEN	6.3e	1	tumour	NA
179.55	206.06	12.17	lesion	1	DEN	6.3e	1	tumour	NA
172.73	204.17	12.17	lesion	1	DEN	6.3e	1	tumour	NA
160.23	201.89	12.17	lesion	1	DEN	6.3e	1	tumour	NA
150.76	198.86	12.17	lesion	1	DEN	6.3e	1	tumour	NA
138.26	193.18	12.17	lesion	1	DEN	6.3e	1	tumour	NA
132.2	184.47	12.17	lesion	1	DEN	6.3e	1	tumour	NA
130.68	174.24	12.17	lesion	1	DEN	6.3e	1	tumour	NA
125.76	168.94	12.17	lesion	1	DEN	6.3e	1	tumour	NA
118.56	165.15	12.17	lesion	1	DEN	6.3e	1	tumour	NA
114.02	158.33	12.17	lesion	1	DEN	6.3e	1	tumour	NA
106.82	147.35	12.17	lesion	1	DEN	6.3e	1	tumour	NA
103.79	138.64	12.17	lesion	1	DEN	6.3e	1	tumour	NA
102.27	125.76	12.17	lesion	1	DEN	6.3e	1	tumour	NA
103.79	113.26	12.17	lesion	1	DEN	6.3e	1	tumour	NA
109.47	103.79	12.17	lesion	1	DEN	6.3e	1	tumour	NA
115.53	98.11	12.17	lesion	1	DEN	6.3e	1	tumour	NA
122.35	89.39	12.17	lesion	1	DEN	6.3e	1	tumour	NA
122.73	84.85	12.17	lesion	1	DEN	6.3e	1	tumour	NA
122.35	73.86	12.17	lesion	1	DEN	6.3e	1	tumour	NA
121.21	64.77	12.17	lesion	1	DEN	6.3e	1	tumour	NA
120.83	54.92	12.17	lesion	1	DEN	6.3e	1	tumour	NA
125	46.21	12.17	lesion	1	DEN	6.3e	1	tumour	NA
128.03	42.05	12.17	lesion	1	DEN	6.3e	1	tumour	NA
137.12	36.36	12.17	lesion	1	DEN	6.3e	1	tumour	NA
149.62	32.95	12.17	lesion	1	DEN	6.3e	1	tumour	NA
157.95	29.17	12.17	lesion	1	DEN	6.3e	1	tumour	NA
167.42	27.65	12.17	lesion	1	DEN	6.3e	1	tumour	NA
175.76	25.38	12.17	lesion	1	DEN	6.3e	1	tumour	NA
170.83	23.86	13.38	lesion	1	DEN	6.3e	1	tumour	NA
196.59	28.41	13.38	lesion	1	DEN	6.3e	1	tumour	NA
212.88	43.18	13.38	lesion	1	DEN	6.3e	1	tumour	NA
224.24	56.82	13.38	lesion	1	DEN	6.3e	1	tumour	NA
234.47	69.7	13.38	lesion	1	DEN	6.3e	1	tumour	NA
244.32	85.23	13.38	lesion	1	DEN	6.3e	1	tumour	NA
248.48	104.17	13.38	lesion	1	DEN	6.3e	1	tumour	NA
251.52	118.94	13.38	lesion	1	DEN	6.3e	1	tumour	NA
247.73	131.44	13.38	lesion	1	DEN	6.3e	1	tumour	NA
238.64	138.64	13.38	lesion	1	DEN	6.3e	1	tumour	NA
237.12	143.18	13.38	lesion	1	DEN	6.3e	1	tumour	NA
238.64	151.14	13.38	lesion	1	DEN	6.3e	1	tumour	NA
245.83	159.09	13.38	lesion	1	DEN	6.3e	1	tumour	NA
250	166.29	13.38	lesion	1	DEN	6.3e	1	tumour	NA
250	175.76	13.38	lesion	1	DEN	6.3e	1	tumour	NA
249.62	184.47	13.38	lesion	1	DEN	6.3e	1	tumour	NA
248.11	194.32	13.38	lesion	1	DEN	6.3e	1	tumour	NA
243.94	202.27	13.38	lesion	1	DEN	6.3e	1	tumour	NA
238.64	207.58	13.38	lesion	1	DEN	6.3e	1	tumour	NA
231.06	213.64	13.38	lesion	1	DEN	6.3e	1	tumour	NA
223.48	217.05	13.38	lesion	1	DEN	6.3e	1	tumour	NA
212.5	217.42	13.38	lesion	1	DEN	6.3e	1	tumour	NA
202.65	217.42	13.38	lesion	1	DEN	6.3e	1	tumour	NA
195.08	215.53	13.38	lesion	1	DEN	6.3e	1	tumour	NA
186.74	212.5	13.38	lesion	1	DEN	6.3e	1	tumour	NA
179.17	208.71	13.38	lesion	1	DEN	6.3e	1	tumour	NA
170.45	205.3	13.38	lesion	1	DEN	6.3e	1	tumour	NA
160.61	200.76	13.38	lesion	1	DEN	6.3e	1	tumour	NA
153.79	197.35	13.38	lesion	1	DEN	6.3e	1	tumour	NA
143.56	192.8	13.38	lesion	1	DEN	6.3e	1	tumour	NA
135.61	187.88	13.38	lesion	1	DEN	6.3e	1	tumour	NA
128.79	180.68	13.38	lesion	1	DEN	6.3e	1	tumour	NA
124.24	171.97	13.38	lesion	1	DEN	6.3e	1	tumour	NA
119.32	165.91	13.38	lesion	1	DEN	6.3e	1	tumour	NA
115.15	157.95	13.38	lesion	1	DEN	6.3e	1	tumour	NA
110.23	153.79	13.38	lesion	1	DEN	6.3e	1	tumour	NA
104.92	147.73	13.38	lesion	1	DEN	6.3e	1	tumour	NA
107.2	143.18	13.38	lesion	1	DEN	6.3e	1	tumour	NA
106.44	137.88	13.38	lesion	1	DEN	6.3e	1	tumour	NA
103.79	130.68	13.38	lesion	1	DEN	6.3e	1	tumour	NA
104.17	125.38	13.38	lesion	1	DEN	6.3e	1	tumour	NA
106.82	114.02	13.38	lesion	1	DEN	6.3e	1	tumour	NA
111.36	104.92	13.38	lesion	1	DEN	6.3e	1	tumour	NA
117.05	98.48	13.38	lesion	1	DEN	6.3e	1	tumour	NA
120.45	94.32	13.38	lesion	1	DEN	6.3e	1	tumour	NA
122.35	90.53	13.38	lesion	1	DEN	6.3e	1	tumour	NA
120.83	78.41	13.38	lesion	1	DEN	6.3e	1	tumour	NA
123.11	69.7	13.38	lesion	1	DEN	6.3e	1	tumour	NA
124.62	60.61	13.38	lesion	1	DEN	6.3e	1	tumour	NA
125.38	48.48	13.38	lesion	1	DEN	6.3e	1	tumour	NA
133.33	41.29	13.38	lesion	1	DEN	6.3e	1	tumour	NA
138.64	37.12	13.38	lesion	1	DEN	6.3e	1	tumour	NA
145.83	32.58	13.38	lesion	1	DEN	6.3e	1	tumour	NA
153.41	29.92	13.38	lesion	1	DEN	6.3e	1	tumour	NA
160.61	28.41	13.38	lesion	1	DEN	6.3e	1	tumour	NA
167.8	25.76	13.38	lesion	1	DEN	6.3e	1	tumour	NA
170.83	23.86	14.6	lesion	1	DEN	6.3e	1	tumour	NA
196.59	28.41	14.6	lesion	1	DEN	6.3e	1	tumour	NA
212.88	43.18	14.6	lesion	1	DEN	6.3e	1	tumour	NA
224.24	56.82	14.6	lesion	1	DEN	6.3e	1	tumour	NA
234.47	69.7	14.6	lesion	1	DEN	6.3e	1	tumour	NA
244.32	85.23	14.6	lesion	1	DEN	6.3e	1	tumour	NA
248.48	104.17	14.6	lesion	1	DEN	6.3e	1	tumour	NA
251.52	118.94	14.6	lesion	1	DEN	6.3e	1	tumour	NA
247.73	131.44	14.6	lesion	1	DEN	6.3e	1	tumour	NA
238.64	138.64	14.6	lesion	1	DEN	6.3e	1	tumour	NA
237.12	143.18	14.6	lesion	1	DEN	6.3e	1	tumour	NA
238.64	151.14	14.6	lesion	1	DEN	6.3e	1	tumour	NA
245.83	159.09	14.6	lesion	1	DEN	6.3e	1	tumour	NA
250	166.29	14.6	lesion	1	DEN	6.3e	1	tumour	NA
250	175.76	14.6	lesion	1	DEN	6.3e	1	tumour	NA
249.62	184.47	14.6	lesion	1	DEN	6.3e	1	tumour	NA
248.11	194.32	14.6	lesion	1	DEN	6.3e	1	tumour	NA
243.94	202.27	14.6	lesion	1	DEN	6.3e	1	tumour	NA
238.64	207.58	14.6	lesion	1	DEN	6.3e	1	tumour	NA
231.06	213.64	14.6	lesion	1	DEN	6.3e	1	tumour	NA
223.48	217.05	14.6	lesion	1	DEN	6.3e	1	tumour	NA
212.5	217.42	14.6	lesion	1	DEN	6.3e	1	tumour	NA
202.65	217.42	14.6	lesion	1	DEN	6.3e	1	tumour	NA
195.08	215.53	14.6	lesion	1	DEN	6.3e	1	tumour	NA
186.74	212.5	14.6	lesion	1	DEN	6.3e	1	tumour	NA
179.17	208.71	14.6	lesion	1	DEN	6.3e	1	tumour	NA
170.45	205.3	14.6	lesion	1	DEN	6.3e	1	tumour	NA
160.61	200.76	14.6	lesion	1	DEN	6.3e	1	tumour	NA
153.79	197.35	14.6	lesion	1	DEN	6.3e	1	tumour	NA
143.56	192.8	14.6	lesion	1	DEN	6.3e	1	tumour	NA
135.61	187.88	14.6	lesion	1	DEN	6.3e	1	tumour	NA
128.79	180.68	14.6	lesion	1	DEN	6.3e	1	tumour	NA
124.24	171.97	14.6	lesion	1	DEN	6.3e	1	tumour	NA
119.32	165.91	14.6	lesion	1	DEN	6.3e	1	tumour	NA
115.15	157.95	14.6	lesion	1	DEN	6.3e	1	tumour	NA
110.23	153.79	14.6	lesion	1	DEN	6.3e	1	tumour	NA
104.92	147.73	14.6	lesion	1	DEN	6.3e	1	tumour	NA
107.2	143.18	14.6	lesion	1	DEN	6.3e	1	tumour	NA
106.44	137.88	14.6	lesion	1	DEN	6.3e	1	tumour	NA
103.79	130.68	14.6	lesion	1	DEN	6.3e	1	tumour	NA
104.17	125.38	14.6	lesion	1	DEN	6.3e	1	tumour	NA
106.82	114.02	14.6	lesion	1	DEN	6.3e	1	tumour	NA
111.36	104.92	14.6	lesion	1	DEN	6.3e	1	tumour	NA
117.05	98.48	14.6	lesion	1	DEN	6.3e	1	tumour	NA
120.45	94.32	14.6	lesion	1	DEN	6.3e	1	tumour	NA
122.35	90.53	14.6	lesion	1	DEN	6.3e	1	tumour	NA
120.83	78.41	14.6	lesion	1	DEN	6.3e	1	tumour	NA
123.11	69.7	14.6	lesion	1	DEN	6.3e	1	tumour	NA
124.62	60.61	14.6	lesion	1	DEN	6.3e	1	tumour	NA
125.38	48.48	14.6	lesion	1	DEN	6.3e	1	tumour	NA
133.33	41.29	14.6	lesion	1	DEN	6.3e	1	tumour	NA
138.64	37.12	14.6	lesion	1	DEN	6.3e	1	tumour	NA
145.83	32.58	14.6	lesion	1	DEN	6.3e	1	tumour	NA
153.41	29.92	14.6	lesion	1	DEN	6.3e	1	tumour	NA
160.61	28.41	14.6	lesion	1	DEN	6.3e	1	tumour	NA
167.8	25.76	14.6	lesion	1	DEN	6.3e	1	tumour	NA
170.83	23.86	15.82	lesion	1	DEN	6.3e	1	tumour	NA
196.59	28.41	15.82	lesion	1	DEN	6.3e	1	tumour	NA
212.88	43.18	15.82	lesion	1	DEN	6.3e	1	tumour	NA
224.24	56.82	15.82	lesion	1	DEN	6.3e	1	tumour	NA
234.47	69.7	15.82	lesion	1	DEN	6.3e	1	tumour	NA
244.32	85.23	15.82	lesion	1	DEN	6.3e	1	tumour	NA
248.48	104.17	15.82	lesion	1	DEN	6.3e	1	tumour	NA
251.52	118.94	15.82	lesion	1	DEN	6.3e	1	tumour	NA
247.73	131.44	15.82	lesion	1	DEN	6.3e	1	tumour	NA
238.64	138.64	15.82	lesion	1	DEN	6.3e	1	tumour	NA
237.12	143.18	15.82	lesion	1	DEN	6.3e	1	tumour	NA
238.64	151.14	15.82	lesion	1	DEN	6.3e	1	tumour	NA
245.83	159.09	15.82	lesion	1	DEN	6.3e	1	tumour	NA
250	166.29	15.82	lesion	1	DEN	6.3e	1	tumour	NA
250	175.76	15.82	lesion	1	DEN	6.3e	1	tumour	NA
249.62	184.47	15.82	lesion	1	DEN	6.3e	1	tumour	NA
248.11	194.32	15.82	lesion	1	DEN	6.3e	1	tumour	NA
243.94	202.27	15.82	lesion	1	DEN	6.3e	1	tumour	NA
238.64	207.58	15.82	lesion	1	DEN	6.3e	1	tumour	NA
231.06	213.64	15.82	lesion	1	DEN	6.3e	1	tumour	NA
223.48	217.05	15.82	lesion	1	DEN	6.3e	1	tumour	NA
212.5	217.42	15.82	lesion	1	DEN	6.3e	1	tumour	NA
202.65	217.42	15.82	lesion	1	DEN	6.3e	1	tumour	NA
195.08	215.53	15.82	lesion	1	DEN	6.3e	1	tumour	NA
186.74	212.5	15.82	lesion	1	DEN	6.3e	1	tumour	NA
179.17	208.71	15.82	lesion	1	DEN	6.3e	1	tumour	NA
170.45	205.3	15.82	lesion	1	DEN	6.3e	1	tumour	NA
160.61	200.76	15.82	lesion	1	DEN	6.3e	1	tumour	NA
153.79	197.35	15.82	lesion	1	DEN	6.3e	1	tumour	NA
143.56	192.8	15.82	lesion	1	DEN	6.3e	1	tumour	NA
135.61	187.88	15.82	lesion	1	DEN	6.3e	1	tumour	NA
128.79	180.68	15.82	lesion	1	DEN	6.3e	1	tumour	NA
124.24	171.97	15.82	lesion	1	DEN	6.3e	1	tumour	NA
119.32	165.91	15.82	lesion	1	DEN	6.3e	1	tumour	NA
115.15	157.95	15.82	lesion	1	DEN	6.3e	1	tumour	NA
110.23	153.79	15.82	lesion	1	DEN	6.3e	1	tumour	NA
104.92	147.73	15.82	lesion	1	DEN	6.3e	1	tumour	NA
107.2	143.18	15.82	lesion	1	DEN	6.3e	1	tumour	NA
106.44	137.88	15.82	lesion	1	DEN	6.3e	1	tumour	NA
103.79	130.68	15.82	lesion	1	DEN	6.3e	1	tumour	NA
104.17	125.38	15.82	lesion	1	DEN	6.3e	1	tumour	NA
106.82	114.02	15.82	lesion	1	DEN	6.3e	1	tumour	NA
111.36	104.92	15.82	lesion	1	DEN	6.3e	1	tumour	NA
117.05	98.48	15.82	lesion	1	DEN	6.3e	1	tumour	NA
120.45	94.32	15.82	lesion	1	DEN	6.3e	1	tumour	NA
122.35	90.53	15.82	lesion	1	DEN	6.3e	1	tumour	NA
120.83	78.41	15.82	lesion	1	DEN	6.3e	1	tumour	NA
123.11	69.7	15.82	lesion	1	DEN	6.3e	1	tumour	NA
124.62	60.61	15.82	lesion	1	DEN	6.3e	1	tumour	NA
125.38	48.48	15.82	lesion	1	DEN	6.3e	1	tumour	NA
133.33	41.29	15.82	lesion	1	DEN	6.3e	1	tumour	NA
138.64	37.12	15.82	lesion	1	DEN	6.3e	1	tumour	NA
145.83	32.58	15.82	lesion	1	DEN	6.3e	1	tumour	NA
153.41	29.92	15.82	lesion	1	DEN	6.3e	1	tumour	NA
160.61	28.41	15.82	lesion	1	DEN	6.3e	1	tumour	NA
167.8	25.76	15.82	lesion	1	DEN	6.3e	1	tumour	NA
184.09	22.73	17.03	lesion	1	DEN	6.3e	1	tumour	NA
194.7	27.27	17.03	lesion	1	DEN	6.3e	1	tumour	NA
208.71	35.61	17.03	lesion	1	DEN	6.3e	1	tumour	NA
214.77	43.18	17.03	lesion	1	DEN	6.3e	1	tumour	NA
220.45	51.52	17.03	lesion	1	DEN	6.3e	1	tumour	NA
226.14	62.12	17.03	lesion	1	DEN	6.3e	1	tumour	NA
236.36	72.35	17.03	lesion	1	DEN	6.3e	1	tumour	NA
245.08	85.98	17.03	lesion	1	DEN	6.3e	1	tumour	NA
247.73	96.21	17.03	lesion	1	DEN	6.3e	1	tumour	NA
249.62	110.61	17.03	lesion	1	DEN	6.3e	1	tumour	NA
250.38	118.18	17.03	lesion	1	DEN	6.3e	1	tumour	NA
248.11	129.17	17.03	lesion	1	DEN	6.3e	1	tumour	NA
242.42	137.88	17.03	lesion	1	DEN	6.3e	1	tumour	NA
237.88	142.42	17.03	lesion	1	DEN	6.3e	1	tumour	NA
239.02	151.52	17.03	lesion	1	DEN	6.3e	1	tumour	NA
243.94	157.95	17.03	lesion	1	DEN	6.3e	1	tumour	NA
246.21	162.88	17.03	lesion	1	DEN	6.3e	1	tumour	NA
246.21	177.27	17.03	lesion	1	DEN	6.3e	1	tumour	NA
243.94	197.35	17.03	lesion	1	DEN	6.3e	1	tumour	NA
237.88	207.58	17.03	lesion	1	DEN	6.3e	1	tumour	NA
227.65	213.64	17.03	lesion	1	DEN	6.3e	1	tumour	NA
214.39	217.42	17.03	lesion	1	DEN	6.3e	1	tumour	NA
201.52	217.42	17.03	lesion	1	DEN	6.3e	1	tumour	NA
191.67	213.64	17.03	lesion	1	DEN	6.3e	1	tumour	NA
188.26	209.09	17.03	lesion	1	DEN	6.3e	1	tumour	NA
181.44	210.23	17.03	lesion	1	DEN	6.3e	1	tumour	NA
170.45	207.95	17.03	lesion	1	DEN	6.3e	1	tumour	NA
165.91	203.03	17.03	lesion	1	DEN	6.3e	1	tumour	NA
160.98	196.97	17.03	lesion	1	DEN	6.3e	1	tumour	NA
153.03	193.94	17.03	lesion	1	DEN	6.3e	1	tumour	NA
143.94	188.26	17.03	lesion	1	DEN	6.3e	1	tumour	NA
133.71	181.82	17.03	lesion	1	DEN	6.3e	1	tumour	NA
126.89	173.86	17.03	lesion	1	DEN	6.3e	1	tumour	NA
118.56	162.5	17.03	lesion	1	DEN	6.3e	1	tumour	NA
109.85	150	17.03	lesion	1	DEN	6.3e	1	tumour	NA
107.58	142.05	17.03	lesion	1	DEN	6.3e	1	tumour	NA
104.55	128.41	17.03	lesion	1	DEN	6.3e	1	tumour	NA
108.33	110.98	17.03	lesion	1	DEN	6.3e	1	tumour	NA
112.12	100.38	17.03	lesion	1	DEN	6.3e	1	tumour	NA
120.45	90.91	17.03	lesion	1	DEN	6.3e	1	tumour	NA
128.41	87.88	17.03	lesion	1	DEN	6.3e	1	tumour	NA
125	79.55	17.03	lesion	1	DEN	6.3e	1	tumour	NA
122.35	70.08	17.03	lesion	1	DEN	6.3e	1	tumour	NA
122.35	60.61	17.03	lesion	1	DEN	6.3e	1	tumour	NA
125.76	50	17.03	lesion	1	DEN	6.3e	1	tumour	NA
132.2	42.05	17.03	lesion	1	DEN	6.3e	1	tumour	NA
145.83	32.95	17.03	lesion	1	DEN	6.3e	1	tumour	NA
156.82	29.92	17.03	lesion	1	DEN	6.3e	1	tumour	NA
167.05	28.41	17.03	lesion	1	DEN	6.3e	1	tumour	NA
176.89	24.24	17.03	lesion	1	DEN	6.3e	1	tumour	NA
184.09	22.73	18.25	lesion	1	DEN	6.3e	1	tumour	NA
194.7	27.27	18.25	lesion	1	DEN	6.3e	1	tumour	NA
208.71	35.61	18.25	lesion	1	DEN	6.3e	1	tumour	NA
214.77	43.18	18.25	lesion	1	DEN	6.3e	1	tumour	NA
220.45	51.52	18.25	lesion	1	DEN	6.3e	1	tumour	NA
226.14	62.12	18.25	lesion	1	DEN	6.3e	1	tumour	NA
236.36	72.35	18.25	lesion	1	DEN	6.3e	1	tumour	NA
245.08	85.98	18.25	lesion	1	DEN	6.3e	1	tumour	NA
247.73	96.21	18.25	lesion	1	DEN	6.3e	1	tumour	NA
249.62	110.61	18.25	lesion	1	DEN	6.3e	1	tumour	NA
250.38	118.18	18.25	lesion	1	DEN	6.3e	1	tumour	NA
248.11	129.17	18.25	lesion	1	DEN	6.3e	1	tumour	NA
242.42	137.88	18.25	lesion	1	DEN	6.3e	1	tumour	NA
237.88	142.42	18.25	lesion	1	DEN	6.3e	1	tumour	NA
239.02	151.52	18.25	lesion	1	DEN	6.3e	1	tumour	NA
243.94	157.95	18.25	lesion	1	DEN	6.3e	1	tumour	NA
246.21	162.88	18.25	lesion	1	DEN	6.3e	1	tumour	NA
246.21	177.27	18.25	lesion	1	DEN	6.3e	1	tumour	NA
243.94	197.35	18.25	lesion	1	DEN	6.3e	1	tumour	NA
237.88	207.58	18.25	lesion	1	DEN	6.3e	1	tumour	NA
227.65	213.64	18.25	lesion	1	DEN	6.3e	1	tumour	NA
214.39	217.42	18.25	lesion	1	DEN	6.3e	1	tumour	NA
201.52	217.42	18.25	lesion	1	DEN	6.3e	1	tumour	NA
191.67	213.64	18.25	lesion	1	DEN	6.3e	1	tumour	NA
188.26	209.09	18.25	lesion	1	DEN	6.3e	1	tumour	NA
181.44	210.23	18.25	lesion	1	DEN	6.3e	1	tumour	NA
170.45	207.95	18.25	lesion	1	DEN	6.3e	1	tumour	NA
165.91	203.03	18.25	lesion	1	DEN	6.3e	1	tumour	NA
160.98	196.97	18.25	lesion	1	DEN	6.3e	1	tumour	NA
153.03	193.94	18.25	lesion	1	DEN	6.3e	1	tumour	NA
143.94	188.26	18.25	lesion	1	DEN	6.3e	1	tumour	NA
133.71	181.82	18.25	lesion	1	DEN	6.3e	1	tumour	NA
126.89	173.86	18.25	lesion	1	DEN	6.3e	1	tumour	NA
118.56	162.5	18.25	lesion	1	DEN	6.3e	1	tumour	NA
109.85	150	18.25	lesion	1	DEN	6.3e	1	tumour	NA
107.58	142.05	18.25	lesion	1	DEN	6.3e	1	tumour	NA
104.55	128.41	18.25	lesion	1	DEN	6.3e	1	tumour	NA
108.33	110.98	18.25	lesion	1	DEN	6.3e	1	tumour	NA
112.12	100.38	18.25	lesion	1	DEN	6.3e	1	tumour	NA
120.45	90.91	18.25	lesion	1	DEN	6.3e	1	tumour	NA
128.41	87.88	18.25	lesion	1	DEN	6.3e	1	tumour	NA
125	79.55	18.25	lesion	1	DEN	6.3e	1	tumour	NA
122.35	70.08	18.25	lesion	1	DEN	6.3e	1	tumour	NA
122.35	60.61	18.25	lesion	1	DEN	6.3e	1	tumour	NA
125.76	50	18.25	lesion	1	DEN	6.3e	1	tumour	NA
132.2	42.05	18.25	lesion	1	DEN	6.3e	1	tumour	NA
145.83	32.95	18.25	lesion	1	DEN	6.3e	1	tumour	NA
156.82	29.92	18.25	lesion	1	DEN	6.3e	1	tumour	NA
167.05	28.41	18.25	lesion	1	DEN	6.3e	1	tumour	NA
176.89	24.24	18.25	lesion	1	DEN	6.3e	1	tumour	NA
184.09	22.73	19.47	lesion	1	DEN	6.3e	1	tumour	NA
194.7	27.27	19.47	lesion	1	DEN	6.3e	1	tumour	NA
208.71	35.61	19.47	lesion	1	DEN	6.3e	1	tumour	NA
214.77	43.18	19.47	lesion	1	DEN	6.3e	1	tumour	NA
220.45	51.52	19.47	lesion	1	DEN	6.3e	1	tumour	NA
226.14	62.12	19.47	lesion	1	DEN	6.3e	1	tumour	NA
236.36	72.35	19.47	lesion	1	DEN	6.3e	1	tumour	NA
245.08	85.98	19.47	lesion	1	DEN	6.3e	1	tumour	NA
247.73	96.21	19.47	lesion	1	DEN	6.3e	1	tumour	NA
249.62	110.61	19.47	lesion	1	DEN	6.3e	1	tumour	NA
250.38	118.18	19.47	lesion	1	DEN	6.3e	1	tumour	NA
248.11	129.17	19.47	lesion	1	DEN	6.3e	1	tumour	NA
242.42	137.88	19.47	lesion	1	DEN	6.3e	1	tumour	NA
237.88	142.42	19.47	lesion	1	DEN	6.3e	1	tumour	NA
239.02	151.52	19.47	lesion	1	DEN	6.3e	1	tumour	NA
243.94	157.95	19.47	lesion	1	DEN	6.3e	1	tumour	NA
246.21	162.88	19.47	lesion	1	DEN	6.3e	1	tumour	NA
246.21	177.27	19.47	lesion	1	DEN	6.3e	1	tumour	NA
243.94	197.35	19.47	lesion	1	DEN	6.3e	1	tumour	NA
237.88	207.58	19.47	lesion	1	DEN	6.3e	1	tumour	NA
227.65	213.64	19.47	lesion	1	DEN	6.3e	1	tumour	NA
214.39	217.42	19.47	lesion	1	DEN	6.3e	1	tumour	NA
201.52	217.42	19.47	lesion	1	DEN	6.3e	1	tumour	NA
191.67	213.64	19.47	lesion	1	DEN	6.3e	1	tumour	NA
188.26	209.09	19.47	lesion	1	DEN	6.3e	1	tumour	NA
181.44	210.23	19.47	lesion	1	DEN	6.3e	1	tumour	NA
170.45	207.95	19.47	lesion	1	DEN	6.3e	1	tumour	NA
165.91	203.03	19.47	lesion	1	DEN	6.3e	1	tumour	NA
160.98	196.97	19.47	lesion	1	DEN	6.3e	1	tumour	NA
153.03	193.94	19.47	lesion	1	DEN	6.3e	1	tumour	NA
143.94	188.26	19.47	lesion	1	DEN	6.3e	1	tumour	NA
133.71	181.82	19.47	lesion	1	DEN	6.3e	1	tumour	NA
126.89	173.86	19.47	lesion	1	DEN	6.3e	1	tumour	NA
118.56	162.5	19.47	lesion	1	DEN	6.3e	1	tumour	NA
109.85	150	19.47	lesion	1	DEN	6.3e	1	tumour	NA
107.58	142.05	19.47	lesion	1	DEN	6.3e	1	tumour	NA
104.55	128.41	19.47	lesion	1	DEN	6.3e	1	tumour	NA
108.33	110.98	19.47	lesion	1	DEN	6.3e	1	tumour	NA
112.12	100.38	19.47	lesion	1	DEN	6.3e	1	tumour	NA
120.45	90.91	19.47	lesion	1	DEN	6.3e	1	tumour	NA
128.41	87.88	19.47	lesion	1	DEN	6.3e	1	tumour	NA
125	79.55	19.47	lesion	1	DEN	6.3e	1	tumour	NA
122.35	70.08	19.47	lesion	1	DEN	6.3e	1	tumour	NA
122.35	60.61	19.47	lesion	1	DEN	6.3e	1	tumour	NA
125.76	50	19.47	lesion	1	DEN	6.3e	1	tumour	NA
132.2	42.05	19.47	lesion	1	DEN	6.3e	1	tumour	NA
145.83	32.95	19.47	lesion	1	DEN	6.3e	1	tumour	NA
156.82	29.92	19.47	lesion	1	DEN	6.3e	1	tumour	NA
167.05	28.41	19.47	lesion	1	DEN	6.3e	1	tumour	NA
176.89	24.24	19.47	lesion	1	DEN	6.3e	1	tumour	NA
184.09	22.73	20.69	lesion	1	DEN	6.3e	1	tumour	NA
194.7	27.27	20.69	lesion	1	DEN	6.3e	1	tumour	NA
208.71	35.61	20.69	lesion	1	DEN	6.3e	1	tumour	NA
214.77	43.18	20.69	lesion	1	DEN	6.3e	1	tumour	NA
220.45	51.52	20.69	lesion	1	DEN	6.3e	1	tumour	NA
226.14	62.12	20.69	lesion	1	DEN	6.3e	1	tumour	NA
236.36	72.35	20.69	lesion	1	DEN	6.3e	1	tumour	NA
245.08	85.98	20.69	lesion	1	DEN	6.3e	1	tumour	NA
247.73	96.21	20.69	lesion	1	DEN	6.3e	1	tumour	NA
249.62	110.61	20.69	lesion	1	DEN	6.3e	1	tumour	NA
250.38	118.18	20.69	lesion	1	DEN	6.3e	1	tumour	NA
248.11	129.17	20.69	lesion	1	DEN	6.3e	1	tumour	NA
242.42	137.88	20.69	lesion	1	DEN	6.3e	1	tumour	NA
237.88	142.42	20.69	lesion	1	DEN	6.3e	1	tumour	NA
239.02	151.52	20.69	lesion	1	DEN	6.3e	1	tumour	NA
243.94	157.95	20.69	lesion	1	DEN	6.3e	1	tumour	NA
246.21	162.88	20.69	lesion	1	DEN	6.3e	1	tumour	NA
246.21	177.27	20.69	lesion	1	DEN	6.3e	1	tumour	NA
243.94	197.35	20.69	lesion	1	DEN	6.3e	1	tumour	NA
237.88	207.58	20.69	lesion	1	DEN	6.3e	1	tumour	NA
227.65	213.64	20.69	lesion	1	DEN	6.3e	1	tumour	NA
214.39	217.42	20.69	lesion	1	DEN	6.3e	1	tumour	NA
201.52	217.42	20.69	lesion	1	DEN	6.3e	1	tumour	NA
191.67	213.64	20.69	lesion	1	DEN	6.3e	1	tumour	NA
188.26	209.09	20.69	lesion	1	DEN	6.3e	1	tumour	NA
181.44	210.23	20.69	lesion	1	DEN	6.3e	1	tumour	NA
170.45	207.95	20.69	lesion	1	DEN	6.3e	1	tumour	NA
165.91	203.03	20.69	lesion	1	DEN	6.3e	1	tumour	NA
160.98	196.97	20.69	lesion	1	DEN	6.3e	1	tumour	NA
153.03	193.94	20.69	lesion	1	DEN	6.3e	1	tumour	NA
143.94	188.26	20.69	lesion	1	DEN	6.3e	1	tumour	NA
133.71	181.82	20.69	lesion	1	DEN	6.3e	1	tumour	NA
126.89	173.86	20.69	lesion	1	DEN	6.3e	1	tumour	NA
118.56	162.5	20.69	lesion	1	DEN	6.3e	1	tumour	NA
109.85	150	20.69	lesion	1	DEN	6.3e	1	tumour	NA
107.58	142.05	20.69	lesion	1	DEN	6.3e	1	tumour	NA
104.55	128.41	20.69	lesion	1	DEN	6.3e	1	tumour	NA
108.33	110.98	20.69	lesion	1	DEN	6.3e	1	tumour	NA
112.12	100.38	20.69	lesion	1	DEN	6.3e	1	tumour	NA
120.45	90.91	20.69	lesion	1	DEN	6.3e	1	tumour	NA
128.41	87.88	20.69	lesion	1	DEN	6.3e	1	tumour	NA
125	79.55	20.69	lesion	1	DEN	6.3e	1	tumour	NA
122.35	70.08	20.69	lesion	1	DEN	6.3e	1	tumour	NA
122.35	60.61	20.69	lesion	1	DEN	6.3e	1	tumour	NA
125.76	50	20.69	lesion	1	DEN	6.3e	1	tumour	NA
132.2	42.05	20.69	lesion	1	DEN	6.3e	1	tumour	NA
145.83	32.95	20.69	lesion	1	DEN	6.3e	1	tumour	NA
156.82	29.92	20.69	lesion	1	DEN	6.3e	1	tumour	NA
167.05	28.41	20.69	lesion	1	DEN	6.3e	1	tumour	NA
176.89	24.24	20.69	lesion	1	DEN	6.3e	1	tumour	NA
181.44	24.24	21.84	lesion	1	DEN	6.3e	1	tumour	NA
188.64	27.27	21.84	lesion	1	DEN	6.3e	1	tumour	NA
194.7	29.17	21.84	lesion	1	DEN	6.3e	1	tumour	NA
201.52	32.95	21.84	lesion	1	DEN	6.3e	1	tumour	NA
207.58	38.64	21.84	lesion	1	DEN	6.3e	1	tumour	NA
213.64	44.7	21.84	lesion	1	DEN	6.3e	1	tumour	NA
220.08	51.89	21.84	lesion	1	DEN	6.3e	1	tumour	NA
223.48	58.71	21.84	lesion	1	DEN	6.3e	1	tumour	NA
226.14	64.77	21.84	lesion	1	DEN	6.3e	1	tumour	NA
227.65	70.83	21.84	lesion	1	DEN	6.3e	1	tumour	NA
230.3	77.27	21.84	lesion	1	DEN	6.3e	1	tumour	NA
235.23	81.06	21.84	lesion	1	DEN	6.3e	1	tumour	NA
240.15	84.85	21.84	lesion	1	DEN	6.3e	1	tumour	NA
245.08	90.91	21.84	lesion	1	DEN	6.3e	1	tumour	NA
245.08	98.86	21.84	lesion	1	DEN	6.3e	1	tumour	NA
245.08	106.06	21.84	lesion	1	DEN	6.3e	1	tumour	NA
248.11	113.26	21.84	lesion	1	DEN	6.3e	1	tumour	NA
250.38	123.48	21.84	lesion	1	DEN	6.3e	1	tumour	NA
250.38	129.55	21.84	lesion	1	DEN	6.3e	1	tumour	NA
245.08	137.12	21.84	lesion	1	DEN	6.3e	1	tumour	NA
245.08	145.83	21.84	lesion	1	DEN	6.3e	1	tumour	NA
247.35	153.79	21.84	lesion	1	DEN	6.3e	1	tumour	NA
247.73	160.98	21.84	lesion	1	DEN	6.3e	1	tumour	NA
247.73	173.11	21.84	lesion	1	DEN	6.3e	1	tumour	NA
246.59	182.95	21.84	lesion	1	DEN	6.3e	1	tumour	NA
245.45	191.29	21.84	lesion	1	DEN	6.3e	1	tumour	NA
243.94	198.86	21.84	lesion	1	DEN	6.3e	1	tumour	NA
241.67	204.92	21.84	lesion	1	DEN	6.3e	1	tumour	NA
235.98	210.23	21.84	lesion	1	DEN	6.3e	1	tumour	NA
228.79	212.88	21.84	lesion	1	DEN	6.3e	1	tumour	NA
223.48	218.94	21.84	lesion	1	DEN	6.3e	1	tumour	NA
210.61	220.83	21.84	lesion	1	DEN	6.3e	1	tumour	NA
196.97	219.32	21.84	lesion	1	DEN	6.3e	1	tumour	NA
193.94	214.39	21.84	lesion	1	DEN	6.3e	1	tumour	NA
191.29	209.09	21.84	lesion	1	DEN	6.3e	1	tumour	NA
184.85	209.09	21.84	lesion	1	DEN	6.3e	1	tumour	NA
177.65	207.58	21.84	lesion	1	DEN	6.3e	1	tumour	NA
173.11	203.41	21.84	lesion	1	DEN	6.3e	1	tumour	NA
167.42	200	21.84	lesion	1	DEN	6.3e	1	tumour	NA
157.95	197.73	21.84	lesion	1	DEN	6.3e	1	tumour	NA
152.65	195.83	21.84	lesion	1	DEN	6.3e	1	tumour	NA
145.83	190.53	21.84	lesion	1	DEN	6.3e	1	tumour	NA
138.26	185.61	21.84	lesion	1	DEN	6.3e	1	tumour	NA
128.03	177.65	21.84	lesion	1	DEN	6.3e	1	tumour	NA
121.21	167.42	21.84	lesion	1	DEN	6.3e	1	tumour	NA
117.05	159.85	21.84	lesion	1	DEN	6.3e	1	tumour	NA
111.36	151.52	21.84	lesion	1	DEN	6.3e	1	tumour	NA
106.44	141.29	21.84	lesion	1	DEN	6.3e	1	tumour	NA
106.44	132.2	21.84	lesion	1	DEN	6.3e	1	tumour	NA
106.44	120.45	21.84	lesion	1	DEN	6.3e	1	tumour	NA
106.44	109.85	21.84	lesion	1	DEN	6.3e	1	tumour	NA
109.47	103.79	21.84	lesion	1	DEN	6.3e	1	tumour	NA
116.67	97.35	21.84	lesion	1	DEN	6.3e	1	tumour	NA
123.86	92.05	21.84	lesion	1	DEN	6.3e	1	tumour	NA
125	84.85	21.84	lesion	1	DEN	6.3e	1	tumour	NA
121.21	75.76	21.84	lesion	1	DEN	6.3e	1	tumour	NA
120.83	65.15	21.84	lesion	1	DEN	6.3e	1	tumour	NA
123.48	56.06	21.84	lesion	1	DEN	6.3e	1	tumour	NA
129.17	47.73	21.84	lesion	1	DEN	6.3e	1	tumour	NA
134.09	41.29	21.84	lesion	1	DEN	6.3e	1	tumour	NA
144.32	34.09	21.84	lesion	1	DEN	6.3e	1	tumour	NA
154.17	29.92	21.84	lesion	1	DEN	6.3e	1	tumour	NA
163.26	26.14	21.84	lesion	1	DEN	6.3e	1	tumour	NA
172.35	24.62	21.84	lesion	1	DEN	6.3e	1	tumour	NA
181.44	24.24	23.06	lesion	1	DEN	6.3e	1	tumour	NA
188.64	27.27	23.06	lesion	1	DEN	6.3e	1	tumour	NA
194.7	29.17	23.06	lesion	1	DEN	6.3e	1	tumour	NA
201.52	32.95	23.06	lesion	1	DEN	6.3e	1	tumour	NA
207.58	38.64	23.06	lesion	1	DEN	6.3e	1	tumour	NA
213.64	44.7	23.06	lesion	1	DEN	6.3e	1	tumour	NA
220.08	51.89	23.06	lesion	1	DEN	6.3e	1	tumour	NA
223.48	58.71	23.06	lesion	1	DEN	6.3e	1	tumour	NA
226.14	64.77	23.06	lesion	1	DEN	6.3e	1	tumour	NA
227.65	70.83	23.06	lesion	1	DEN	6.3e	1	tumour	NA
230.3	77.27	23.06	lesion	1	DEN	6.3e	1	tumour	NA
235.23	81.06	23.06	lesion	1	DEN	6.3e	1	tumour	NA
240.15	84.85	23.06	lesion	1	DEN	6.3e	1	tumour	NA
245.08	90.91	23.06	lesion	1	DEN	6.3e	1	tumour	NA
245.08	98.86	23.06	lesion	1	DEN	6.3e	1	tumour	NA
245.08	106.06	23.06	lesion	1	DEN	6.3e	1	tumour	NA
248.11	113.26	23.06	lesion	1	DEN	6.3e	1	tumour	NA
250.38	123.48	23.06	lesion	1	DEN	6.3e	1	tumour	NA
250.38	129.55	23.06	lesion	1	DEN	6.3e	1	tumour	NA
245.08	137.12	23.06	lesion	1	DEN	6.3e	1	tumour	NA
245.08	145.83	23.06	lesion	1	DEN	6.3e	1	tumour	NA
247.35	153.79	23.06	lesion	1	DEN	6.3e	1	tumour	NA
247.73	160.98	23.06	lesion	1	DEN	6.3e	1	tumour	NA
247.73	173.11	23.06	lesion	1	DEN	6.3e	1	tumour	NA
246.59	182.95	23.06	lesion	1	DEN	6.3e	1	tumour	NA
245.45	191.29	23.06	lesion	1	DEN	6.3e	1	tumour	NA
243.94	198.86	23.06	lesion	1	DEN	6.3e	1	tumour	NA
241.67	204.92	23.06	lesion	1	DEN	6.3e	1	tumour	NA
235.98	210.23	23.06	lesion	1	DEN	6.3e	1	tumour	NA
228.79	212.88	23.06	lesion	1	DEN	6.3e	1	tumour	NA
223.48	218.94	23.06	lesion	1	DEN	6.3e	1	tumour	NA
210.61	220.83	23.06	lesion	1	DEN	6.3e	1	tumour	NA
196.97	219.32	23.06	lesion	1	DEN	6.3e	1	tumour	NA
193.94	214.39	23.06	lesion	1	DEN	6.3e	1	tumour	NA
191.29	209.09	23.06	lesion	1	DEN	6.3e	1	tumour	NA
184.85	209.09	23.06	lesion	1	DEN	6.3e	1	tumour	NA
177.65	207.58	23.06	lesion	1	DEN	6.3e	1	tumour	NA
173.11	203.41	23.06	lesion	1	DEN	6.3e	1	tumour	NA
167.42	200	23.06	lesion	1	DEN	6.3e	1	tumour	NA
157.95	197.73	23.06	lesion	1	DEN	6.3e	1	tumour	NA
152.65	195.83	23.06	lesion	1	DEN	6.3e	1	tumour	NA
145.83	190.53	23.06	lesion	1	DEN	6.3e	1	tumour	NA
138.26	185.61	23.06	lesion	1	DEN	6.3e	1	tumour	NA
128.03	177.65	23.06	lesion	1	DEN	6.3e	1	tumour	NA
121.21	167.42	23.06	lesion	1	DEN	6.3e	1	tumour	NA
117.05	159.85	23.06	lesion	1	DEN	6.3e	1	tumour	NA
111.36	151.52	23.06	lesion	1	DEN	6.3e	1	tumour	NA
106.44	141.29	23.06	lesion	1	DEN	6.3e	1	tumour	NA
106.44	132.2	23.06	lesion	1	DEN	6.3e	1	tumour	NA
106.44	120.45	23.06	lesion	1	DEN	6.3e	1	tumour	NA
106.44	109.85	23.06	lesion	1	DEN	6.3e	1	tumour	NA
109.47	103.79	23.06	lesion	1	DEN	6.3e	1	tumour	NA
116.67	97.35	23.06	lesion	1	DEN	6.3e	1	tumour	NA
123.86	92.05	23.06	lesion	1	DEN	6.3e	1	tumour	NA
125	84.85	23.06	lesion	1	DEN	6.3e	1	tumour	NA
121.21	75.76	23.06	lesion	1	DEN	6.3e	1	tumour	NA
120.83	65.15	23.06	lesion	1	DEN	6.3e	1	tumour	NA
123.48	56.06	23.06	lesion	1	DEN	6.3e	1	tumour	NA
129.17	47.73	23.06	lesion	1	DEN	6.3e	1	tumour	NA
134.09	41.29	23.06	lesion	1	DEN	6.3e	1	tumour	NA
144.32	34.09	23.06	lesion	1	DEN	6.3e	1	tumour	NA
154.17	29.92	23.06	lesion	1	DEN	6.3e	1	tumour	NA
163.26	26.14	23.06	lesion	1	DEN	6.3e	1	tumour	NA
172.35	24.62	23.06	lesion	1	DEN	6.3e	1	tumour	NA
181.44	24.24	24.28	lesion	1	DEN	6.3e	1	tumour	NA
188.64	27.27	24.28	lesion	1	DEN	6.3e	1	tumour	NA
194.7	29.17	24.28	lesion	1	DEN	6.3e	1	tumour	NA
201.52	32.95	24.28	lesion	1	DEN	6.3e	1	tumour	NA
207.58	38.64	24.28	lesion	1	DEN	6.3e	1	tumour	NA
213.64	44.7	24.28	lesion	1	DEN	6.3e	1	tumour	NA
220.08	51.89	24.28	lesion	1	DEN	6.3e	1	tumour	NA
223.48	58.71	24.28	lesion	1	DEN	6.3e	1	tumour	NA
226.14	64.77	24.28	lesion	1	DEN	6.3e	1	tumour	NA
227.65	70.83	24.28	lesion	1	DEN	6.3e	1	tumour	NA
230.3	77.27	24.28	lesion	1	DEN	6.3e	1	tumour	NA
235.23	81.06	24.28	lesion	1	DEN	6.3e	1	tumour	NA
240.15	84.85	24.28	lesion	1	DEN	6.3e	1	tumour	NA
245.08	90.91	24.28	lesion	1	DEN	6.3e	1	tumour	NA
245.08	98.86	24.28	lesion	1	DEN	6.3e	1	tumour	NA
245.08	106.06	24.28	lesion	1	DEN	6.3e	1	tumour	NA
248.11	113.26	24.28	lesion	1	DEN	6.3e	1	tumour	NA
250.38	123.48	24.28	lesion	1	DEN	6.3e	1	tumour	NA
250.38	129.55	24.28	lesion	1	DEN	6.3e	1	tumour	NA
245.08	137.12	24.28	lesion	1	DEN	6.3e	1	tumour	NA
245.08	145.83	24.28	lesion	1	DEN	6.3e	1	tumour	NA
247.35	153.79	24.28	lesion	1	DEN	6.3e	1	tumour	NA
247.73	160.98	24.28	lesion	1	DEN	6.3e	1	tumour	NA
247.73	173.11	24.28	lesion	1	DEN	6.3e	1	tumour	NA
246.59	182.95	24.28	lesion	1	DEN	6.3e	1	tumour	NA
245.45	191.29	24.28	lesion	1	DEN	6.3e	1	tumour	NA
243.94	198.86	24.28	lesion	1	DEN	6.3e	1	tumour	NA
241.67	204.92	24.28	lesion	1	DEN	6.3e	1	tumour	NA
235.98	210.23	24.28	lesion	1	DEN	6.3e	1	tumour	NA
228.79	212.88	24.28	lesion	1	DEN	6.3e	1	tumour	NA
223.48	218.94	24.28	lesion	1	DEN	6.3e	1	tumour	NA
210.61	220.83	24.28	lesion	1	DEN	6.3e	1	tumour	NA
196.97	219.32	24.28	lesion	1	DEN	6.3e	1	tumour	NA
193.94	214.39	24.28	lesion	1	DEN	6.3e	1	tumour	NA
191.29	209.09	24.28	lesion	1	DEN	6.3e	1	tumour	NA
184.85	209.09	24.28	lesion	1	DEN	6.3e	1	tumour	NA
177.65	207.58	24.28	lesion	1	DEN	6.3e	1	tumour	NA
173.11	203.41	24.28	lesion	1	DEN	6.3e	1	tumour	NA
167.42	200	24.28	lesion	1	DEN	6.3e	1	tumour	NA
157.95	197.73	24.28	lesion	1	DEN	6.3e	1	tumour	NA
152.65	195.83	24.28	lesion	1	DEN	6.3e	1	tumour	NA
145.83	190.53	24.28	lesion	1	DEN	6.3e	1	tumour	NA
138.26	185.61	24.28	lesion	1	DEN	6.3e	1	tumour	NA
128.03	177.65	24.28	lesion	1	DEN	6.3e	1	tumour	NA
121.21	167.42	24.28	lesion	1	DEN	6.3e	1	tumour	NA
117.05	159.85	24.28	lesion	1	DEN	6.3e	1	tumour	NA
111.36	151.52	24.28	lesion	1	DEN	6.3e	1	tumour	NA
106.44	141.29	24.28	lesion	1	DEN	6.3e	1	tumour	NA
106.44	132.2	24.28	lesion	1	DEN	6.3e	1	tumour	NA
106.44	120.45	24.28	lesion	1	DEN	6.3e	1	tumour	NA
106.44	109.85	24.28	lesion	1	DEN	6.3e	1	tumour	NA
109.47	103.79	24.28	lesion	1	DEN	6.3e	1	tumour	NA
116.67	97.35	24.28	lesion	1	DEN	6.3e	1	tumour	NA
123.86	92.05	24.28	lesion	1	DEN	6.3e	1	tumour	NA
125	84.85	24.28	lesion	1	DEN	6.3e	1	tumour	NA
121.21	75.76	24.28	lesion	1	DEN	6.3e	1	tumour	NA
120.83	65.15	24.28	lesion	1	DEN	6.3e	1	tumour	NA
123.48	56.06	24.28	lesion	1	DEN	6.3e	1	tumour	NA
129.17	47.73	24.28	lesion	1	DEN	6.3e	1	tumour	NA
134.09	41.29	24.28	lesion	1	DEN	6.3e	1	tumour	NA
144.32	34.09	24.28	lesion	1	DEN	6.3e	1	tumour	NA
154.17	29.92	24.28	lesion	1	DEN	6.3e	1	tumour	NA
163.26	26.14	24.28	lesion	1	DEN	6.3e	1	tumour	NA
172.35	24.62	24.28	lesion	1	DEN	6.3e	1	tumour	NA
181.44	24.24	25.5	lesion	1	DEN	6.3e	1	tumour	NA
188.64	27.27	25.5	lesion	1	DEN	6.3e	1	tumour	NA
194.7	29.17	25.5	lesion	1	DEN	6.3e	1	tumour	NA
201.52	32.95	25.5	lesion	1	DEN	6.3e	1	tumour	NA
207.58	38.64	25.5	lesion	1	DEN	6.3e	1	tumour	NA
213.64	44.7	25.5	lesion	1	DEN	6.3e	1	tumour	NA
220.08	51.89	25.5	lesion	1	DEN	6.3e	1	tumour	NA
223.48	58.71	25.5	lesion	1	DEN	6.3e	1	tumour	NA
226.14	64.77	25.5	lesion	1	DEN	6.3e	1	tumour	NA
227.65	70.83	25.5	lesion	1	DEN	6.3e	1	tumour	NA
230.3	77.27	25.5	lesion	1	DEN	6.3e	1	tumour	NA
235.23	81.06	25.5	lesion	1	DEN	6.3e	1	tumour	NA
240.15	84.85	25.5	lesion	1	DEN	6.3e	1	tumour	NA
245.08	90.91	25.5	lesion	1	DEN	6.3e	1	tumour	NA
245.08	98.86	25.5	lesion	1	DEN	6.3e	1	tumour	NA
245.08	106.06	25.5	lesion	1	DEN	6.3e	1	tumour	NA
248.11	113.26	25.5	lesion	1	DEN	6.3e	1	tumour	NA
250.38	123.48	25.5	lesion	1	DEN	6.3e	1	tumour	NA
250.38	129.55	25.5	lesion	1	DEN	6.3e	1	tumour	NA
245.08	137.12	25.5	lesion	1	DEN	6.3e	1	tumour	NA
245.08	145.83	25.5	lesion	1	DEN	6.3e	1	tumour	NA
247.35	153.79	25.5	lesion	1	DEN	6.3e	1	tumour	NA
247.73	160.98	25.5	lesion	1	DEN	6.3e	1	tumour	NA
247.73	173.11	25.5	lesion	1	DEN	6.3e	1	tumour	NA
246.59	182.95	25.5	lesion	1	DEN	6.3e	1	tumour	NA
245.45	191.29	25.5	lesion	1	DEN	6.3e	1	tumour	NA
243.94	198.86	25.5	lesion	1	DEN	6.3e	1	tumour	NA
241.67	204.92	25.5	lesion	1	DEN	6.3e	1	tumour	NA
235.98	210.23	25.5	lesion	1	DEN	6.3e	1	tumour	NA
228.79	212.88	25.5	lesion	1	DEN	6.3e	1	tumour	NA
223.48	218.94	25.5	lesion	1	DEN	6.3e	1	tumour	NA
210.61	220.83	25.5	lesion	1	DEN	6.3e	1	tumour	NA
196.97	219.32	25.5	lesion	1	DEN	6.3e	1	tumour	NA
193.94	214.39	25.5	lesion	1	DEN	6.3e	1	tumour	NA
191.29	209.09	25.5	lesion	1	DEN	6.3e	1	tumour	NA
184.85	209.09	25.5	lesion	1	DEN	6.3e	1	tumour	NA
177.65	207.58	25.5	lesion	1	DEN	6.3e	1	tumour	NA
173.11	203.41	25.5	lesion	1	DEN	6.3e	1	tumour	NA
167.42	200	25.5	lesion	1	DEN	6.3e	1	tumour	NA
157.95	197.73	25.5	lesion	1	DEN	6.3e	1	tumour	NA
152.65	195.83	25.5	lesion	1	DEN	6.3e	1	tumour	NA
145.83	190.53	25.5	lesion	1	DEN	6.3e	1	tumour	NA
138.26	185.61	25.5	lesion	1	DEN	6.3e	1	tumour	NA
128.03	177.65	25.5	lesion	1	DEN	6.3e	1	tumour	NA
121.21	167.42	25.5	lesion	1	DEN	6.3e	1	tumour	NA
117.05	159.85	25.5	lesion	1	DEN	6.3e	1	tumour	NA
111.36	151.52	25.5	lesion	1	DEN	6.3e	1	tumour	NA
106.44	141.29	25.5	lesion	1	DEN	6.3e	1	tumour	NA
106.44	132.2	25.5	lesion	1	DEN	6.3e	1	tumour	NA
106.44	120.45	25.5	lesion	1	DEN	6.3e	1	tumour	NA
106.44	109.85	25.5	lesion	1	DEN	6.3e	1	tumour	NA
109.47	103.79	25.5	lesion	1	DEN	6.3e	1	tumour	NA
116.67	97.35	25.5	lesion	1	DEN	6.3e	1	tumour	NA
123.86	92.05	25.5	lesion	1	DEN	6.3e	1	tumour	NA
125	84.85	25.5	lesion	1	DEN	6.3e	1	tumour	NA
121.21	75.76	25.5	lesion	1	DEN	6.3e	1	tumour	NA
120.83	65.15	25.5	lesion	1	DEN	6.3e	1	tumour	NA
123.48	56.06	25.5	lesion	1	DEN	6.3e	1	tumour	NA
129.17	47.73	25.5	lesion	1	DEN	6.3e	1	tumour	NA
134.09	41.29	25.5	lesion	1	DEN	6.3e	1	tumour	NA
144.32	34.09	25.5	lesion	1	DEN	6.3e	1	tumour	NA
154.17	29.92	25.5	lesion	1	DEN	6.3e	1	tumour	NA
163.26	26.14	25.5	lesion	1	DEN	6.3e	1	tumour	NA
172.35	24.62	25.5	lesion	1	DEN	6.3e	1	tumour	NA
174.62	21.21	26.76	lesion	1	DEN	6.3e	1	tumour	NA
181.44	23.11	26.76	lesion	1	DEN	6.3e	1	tumour	NA
186.74	27.27	26.76	lesion	1	DEN	6.3e	1	tumour	NA
193.94	32.95	26.76	lesion	1	DEN	6.3e	1	tumour	NA
200.38	37.12	26.76	lesion	1	DEN	6.3e	1	tumour	NA
207.58	40.53	26.76	lesion	1	DEN	6.3e	1	tumour	NA
212.88	47.35	26.76	lesion	1	DEN	6.3e	1	tumour	NA
220.08	54.17	26.76	lesion	1	DEN	6.3e	1	tumour	NA
225	59.09	26.76	lesion	1	DEN	6.3e	1	tumour	NA
230.3	68.94	26.76	lesion	1	DEN	6.3e	1	tumour	NA
234.47	76.52	26.76	lesion	1	DEN	6.3e	1	tumour	NA
238.26	86.74	26.76	lesion	1	DEN	6.3e	1	tumour	NA
242.42	100.38	26.76	lesion	1	DEN	6.3e	1	tumour	NA
244.7	109.09	26.76	lesion	1	DEN	6.3e	1	tumour	NA
245.45	119.32	26.76	lesion	1	DEN	6.3e	1	tumour	NA
246.59	128.41	26.76	lesion	1	DEN	6.3e	1	tumour	NA
247.35	137.88	26.76	lesion	1	DEN	6.3e	1	tumour	NA
247.73	145.83	26.76	lesion	1	DEN	6.3e	1	tumour	NA
242.42	154.17	26.76	lesion	1	DEN	6.3e	1	tumour	NA
243.18	161.74	26.76	lesion	1	DEN	6.3e	1	tumour	NA
243.56	167.42	26.76	lesion	1	DEN	6.3e	1	tumour	NA
243.94	175.76	26.76	lesion	1	DEN	6.3e	1	tumour	NA
244.7	185.61	26.76	lesion	1	DEN	6.3e	1	tumour	NA
243.18	197.35	26.76	lesion	1	DEN	6.3e	1	tumour	NA
237.88	206.06	26.76	lesion	1	DEN	6.3e	1	tumour	NA
230.3	212.12	26.76	lesion	1	DEN	6.3e	1	tumour	NA
221.97	213.64	26.76	lesion	1	DEN	6.3e	1	tumour	NA
207.58	216.29	26.76	lesion	1	DEN	6.3e	1	tumour	NA
196.21	214.77	26.76	lesion	1	DEN	6.3e	1	tumour	NA
187.5	208.71	26.76	lesion	1	DEN	6.3e	1	tumour	NA
177.27	204.92	26.76	lesion	1	DEN	6.3e	1	tumour	NA
161.74	200	26.76	lesion	1	DEN	6.3e	1	tumour	NA
155.3	195.45	26.76	lesion	1	DEN	6.3e	1	tumour	NA
144.32	185.98	26.76	lesion	1	DEN	6.3e	1	tumour	NA
136.74	181.44	26.76	lesion	1	DEN	6.3e	1	tumour	NA
128.03	174.24	26.76	lesion	1	DEN	6.3e	1	tumour	NA
122.73	167.05	26.76	lesion	1	DEN	6.3e	1	tumour	NA
116.67	158.33	26.76	lesion	1	DEN	6.3e	1	tumour	NA
114.77	152.65	26.76	lesion	1	DEN	6.3e	1	tumour	NA
109.85	144.32	26.76	lesion	1	DEN	6.3e	1	tumour	NA
106.82	138.26	26.76	lesion	1	DEN	6.3e	1	tumour	NA
106.44	128.03	26.76	lesion	1	DEN	6.3e	1	tumour	NA
106.44	116.67	26.76	lesion	1	DEN	6.3e	1	tumour	NA
109.47	106.44	26.76	lesion	1	DEN	6.3e	1	tumour	NA
112.12	99.62	26.76	lesion	1	DEN	6.3e	1	tumour	NA
115.53	94.7	26.76	lesion	1	DEN	6.3e	1	tumour	NA
119.7	87.88	26.76	lesion	1	DEN	6.3e	1	tumour	NA
121.97	82.95	26.76	lesion	1	DEN	6.3e	1	tumour	NA
121.97	74.62	26.76	lesion	1	DEN	6.3e	1	tumour	NA
121.97	63.64	26.76	lesion	1	DEN	6.3e	1	tumour	NA
123.86	55.68	26.76	lesion	1	DEN	6.3e	1	tumour	NA
129.92	50	26.76	lesion	1	DEN	6.3e	1	tumour	NA
135.61	45.45	26.76	lesion	1	DEN	6.3e	1	tumour	NA
140.15	40.15	26.76	lesion	1	DEN	6.3e	1	tumour	NA
147.35	35.61	26.76	lesion	1	DEN	6.3e	1	tumour	NA
156.06	28.41	26.76	lesion	1	DEN	6.3e	1	tumour	NA
161.74	26.89	26.76	lesion	1	DEN	6.3e	1	tumour	NA
168.94	22.73	26.76	lesion	1	DEN	6.3e	1	tumour	NA
174.62	21.21	27.98	lesion	1	DEN	6.3e	1	tumour	NA
181.44	23.11	27.98	lesion	1	DEN	6.3e	1	tumour	NA
186.74	27.27	27.98	lesion	1	DEN	6.3e	1	tumour	NA
193.94	32.95	27.98	lesion	1	DEN	6.3e	1	tumour	NA
200.38	37.12	27.98	lesion	1	DEN	6.3e	1	tumour	NA
207.58	40.53	27.98	lesion	1	DEN	6.3e	1	tumour	NA
212.88	47.35	27.98	lesion	1	DEN	6.3e	1	tumour	NA
220.08	54.17	27.98	lesion	1	DEN	6.3e	1	tumour	NA
225	59.09	27.98	lesion	1	DEN	6.3e	1	tumour	NA
230.3	68.94	27.98	lesion	1	DEN	6.3e	1	tumour	NA
234.47	76.52	27.98	lesion	1	DEN	6.3e	1	tumour	NA
238.26	86.74	27.98	lesion	1	DEN	6.3e	1	tumour	NA
242.42	100.38	27.98	lesion	1	DEN	6.3e	1	tumour	NA
244.7	109.09	27.98	lesion	1	DEN	6.3e	1	tumour	NA
245.45	119.32	27.98	lesion	1	DEN	6.3e	1	tumour	NA
246.59	128.41	27.98	lesion	1	DEN	6.3e	1	tumour	NA
247.35	137.88	27.98	lesion	1	DEN	6.3e	1	tumour	NA
247.73	145.83	27.98	lesion	1	DEN	6.3e	1	tumour	NA
242.42	154.17	27.98	lesion	1	DEN	6.3e	1	tumour	NA
243.18	161.74	27.98	lesion	1	DEN	6.3e	1	tumour	NA
243.56	167.42	27.98	lesion	1	DEN	6.3e	1	tumour	NA
243.94	175.76	27.98	lesion	1	DEN	6.3e	1	tumour	NA
244.7	185.61	27.98	lesion	1	DEN	6.3e	1	tumour	NA
243.18	197.35	27.98	lesion	1	DEN	6.3e	1	tumour	NA
237.88	206.06	27.98	lesion	1	DEN	6.3e	1	tumour	NA
230.3	212.12	27.98	lesion	1	DEN	6.3e	1	tumour	NA
221.97	213.64	27.98	lesion	1	DEN	6.3e	1	tumour	NA
207.58	216.29	27.98	lesion	1	DEN	6.3e	1	tumour	NA
196.21	214.77	27.98	lesion	1	DEN	6.3e	1	tumour	NA
187.5	208.71	27.98	lesion	1	DEN	6.3e	1	tumour	NA
177.27	204.92	27.98	lesion	1	DEN	6.3e	1	tumour	NA
161.74	200	27.98	lesion	1	DEN	6.3e	1	tumour	NA
155.3	195.45	27.98	lesion	1	DEN	6.3e	1	tumour	NA
144.32	185.98	27.98	lesion	1	DEN	6.3e	1	tumour	NA
136.74	181.44	27.98	lesion	1	DEN	6.3e	1	tumour	NA
128.03	174.24	27.98	lesion	1	DEN	6.3e	1	tumour	NA
122.73	167.05	27.98	lesion	1	DEN	6.3e	1	tumour	NA
116.67	158.33	27.98	lesion	1	DEN	6.3e	1	tumour	NA
114.77	152.65	27.98	lesion	1	DEN	6.3e	1	tumour	NA
109.85	144.32	27.98	lesion	1	DEN	6.3e	1	tumour	NA
106.82	138.26	27.98	lesion	1	DEN	6.3e	1	tumour	NA
106.44	128.03	27.98	lesion	1	DEN	6.3e	1	tumour	NA
106.44	116.67	27.98	lesion	1	DEN	6.3e	1	tumour	NA
109.47	106.44	27.98	lesion	1	DEN	6.3e	1	tumour	NA
112.12	99.62	27.98	lesion	1	DEN	6.3e	1	tumour	NA
115.53	94.7	27.98	lesion	1	DEN	6.3e	1	tumour	NA
119.7	87.88	27.98	lesion	1	DEN	6.3e	1	tumour	NA
121.97	82.95	27.98	lesion	1	DEN	6.3e	1	tumour	NA
121.97	74.62	27.98	lesion	1	DEN	6.3e	1	tumour	NA
121.97	63.64	27.98	lesion	1	DEN	6.3e	1	tumour	NA
123.86	55.68	27.98	lesion	1	DEN	6.3e	1	tumour	NA
129.92	50	27.98	lesion	1	DEN	6.3e	1	tumour	NA
135.61	45.45	27.98	lesion	1	DEN	6.3e	1	tumour	NA
140.15	40.15	27.98	lesion	1	DEN	6.3e	1	tumour	NA
147.35	35.61	27.98	lesion	1	DEN	6.3e	1	tumour	NA
156.06	28.41	27.98	lesion	1	DEN	6.3e	1	tumour	NA
161.74	26.89	27.98	lesion	1	DEN	6.3e	1	tumour	NA
168.94	22.73	27.98	lesion	1	DEN	6.3e	1	tumour	NA
174.62	21.21	29.2	lesion	1	DEN	6.3e	1	tumour	NA
181.44	23.11	29.2	lesion	1	DEN	6.3e	1	tumour	NA
186.74	27.27	29.2	lesion	1	DEN	6.3e	1	tumour	NA
193.94	32.95	29.2	lesion	1	DEN	6.3e	1	tumour	NA
200.38	37.12	29.2	lesion	1	DEN	6.3e	1	tumour	NA
207.58	40.53	29.2	lesion	1	DEN	6.3e	1	tumour	NA
212.88	47.35	29.2	lesion	1	DEN	6.3e	1	tumour	NA
220.08	54.17	29.2	lesion	1	DEN	6.3e	1	tumour	NA
225	59.09	29.2	lesion	1	DEN	6.3e	1	tumour	NA
230.3	68.94	29.2	lesion	1	DEN	6.3e	1	tumour	NA
234.47	76.52	29.2	lesion	1	DEN	6.3e	1	tumour	NA
238.26	86.74	29.2	lesion	1	DEN	6.3e	1	tumour	NA
242.42	100.38	29.2	lesion	1	DEN	6.3e	1	tumour	NA
244.7	109.09	29.2	lesion	1	DEN	6.3e	1	tumour	NA
245.45	119.32	29.2	lesion	1	DEN	6.3e	1	tumour	NA
246.59	128.41	29.2	lesion	1	DEN	6.3e	1	tumour	NA
247.35	137.88	29.2	lesion	1	DEN	6.3e	1	tumour	NA
247.73	145.83	29.2	lesion	1	DEN	6.3e	1	tumour	NA
242.42	154.17	29.2	lesion	1	DEN	6.3e	1	tumour	NA
243.18	161.74	29.2	lesion	1	DEN	6.3e	1	tumour	NA
243.56	167.42	29.2	lesion	1	DEN	6.3e	1	tumour	NA
243.94	175.76	29.2	lesion	1	DEN	6.3e	1	tumour	NA
244.7	185.61	29.2	lesion	1	DEN	6.3e	1	tumour	NA
243.18	197.35	29.2	lesion	1	DEN	6.3e	1	tumour	NA
237.88	206.06	29.2	lesion	1	DEN	6.3e	1	tumour	NA
230.3	212.12	29.2	lesion	1	DEN	6.3e	1	tumour	NA
221.97	213.64	29.2	lesion	1	DEN	6.3e	1	tumour	NA
207.58	216.29	29.2	lesion	1	DEN	6.3e	1	tumour	NA
196.21	214.77	29.2	lesion	1	DEN	6.3e	1	tumour	NA
187.5	208.71	29.2	lesion	1	DEN	6.3e	1	tumour	NA
177.27	204.92	29.2	lesion	1	DEN	6.3e	1	tumour	NA
161.74	200	29.2	lesion	1	DEN	6.3e	1	tumour	NA
155.3	195.45	29.2	lesion	1	DEN	6.3e	1	tumour	NA
144.32	185.98	29.2	lesion	1	DEN	6.3e	1	tumour	NA
136.74	181.44	29.2	lesion	1	DEN	6.3e	1	tumour	NA
128.03	174.24	29.2	lesion	1	DEN	6.3e	1	tumour	NA
122.73	167.05	29.2	lesion	1	DEN	6.3e	1	tumour	NA
116.67	158.33	29.2	lesion	1	DEN	6.3e	1	tumour	NA
114.77	152.65	29.2	lesion	1	DEN	6.3e	1	tumour	NA
109.85	144.32	29.2	lesion	1	DEN	6.3e	1	tumour	NA
106.82	138.26	29.2	lesion	1	DEN	6.3e	1	tumour	NA
106.44	128.03	29.2	lesion	1	DEN	6.3e	1	tumour	NA
106.44	116.67	29.2	lesion	1	DEN	6.3e	1	tumour	NA
109.47	106.44	29.2	lesion	1	DEN	6.3e	1	tumour	NA
112.12	99.62	29.2	lesion	1	DEN	6.3e	1	tumour	NA
115.53	94.7	29.2	lesion	1	DEN	6.3e	1	tumour	NA
119.7	87.88	29.2	lesion	1	DEN	6.3e	1	tumour	NA
121.97	82.95	29.2	lesion	1	DEN	6.3e	1	tumour	NA
121.97	74.62	29.2	lesion	1	DEN	6.3e	1	tumour	NA
121.97	63.64	29.2	lesion	1	DEN	6.3e	1	tumour	NA
123.86	55.68	29.2	lesion	1	DEN	6.3e	1	tumour	NA
129.92	50	29.2	lesion	1	DEN	6.3e	1	tumour	NA
135.61	45.45	29.2	lesion	1	DEN	6.3e	1	tumour	NA
140.15	40.15	29.2	lesion	1	DEN	6.3e	1	tumour	NA
147.35	35.61	29.2	lesion	1	DEN	6.3e	1	tumour	NA
156.06	28.41	29.2	lesion	1	DEN	6.3e	1	tumour	NA
161.74	26.89	29.2	lesion	1	DEN	6.3e	1	tumour	NA
168.94	22.73	29.2	lesion	1	DEN	6.3e	1	tumour	NA
174.62	21.21	30.42	lesion	1	DEN	6.3e	1	tumour	NA
181.44	23.11	30.42	lesion	1	DEN	6.3e	1	tumour	NA
186.74	27.27	30.42	lesion	1	DEN	6.3e	1	tumour	NA
193.94	32.95	30.42	lesion	1	DEN	6.3e	1	tumour	NA
200.38	37.12	30.42	lesion	1	DEN	6.3e	1	tumour	NA
207.58	40.53	30.42	lesion	1	DEN	6.3e	1	tumour	NA
212.88	47.35	30.42	lesion	1	DEN	6.3e	1	tumour	NA
220.08	54.17	30.42	lesion	1	DEN	6.3e	1	tumour	NA
225	59.09	30.42	lesion	1	DEN	6.3e	1	tumour	NA
230.3	68.94	30.42	lesion	1	DEN	6.3e	1	tumour	NA
234.47	76.52	30.42	lesion	1	DEN	6.3e	1	tumour	NA
238.26	86.74	30.42	lesion	1	DEN	6.3e	1	tumour	NA
242.42	100.38	30.42	lesion	1	DEN	6.3e	1	tumour	NA
244.7	109.09	30.42	lesion	1	DEN	6.3e	1	tumour	NA
245.45	119.32	30.42	lesion	1	DEN	6.3e	1	tumour	NA
246.59	128.41	30.42	lesion	1	DEN	6.3e	1	tumour	NA
247.35	137.88	30.42	lesion	1	DEN	6.3e	1	tumour	NA
247.73	145.83	30.42	lesion	1	DEN	6.3e	1	tumour	NA
242.42	154.17	30.42	lesion	1	DEN	6.3e	1	tumour	NA
243.18	161.74	30.42	lesion	1	DEN	6.3e	1	tumour	NA
243.56	167.42	30.42	lesion	1	DEN	6.3e	1	tumour	NA
243.94	175.76	30.42	lesion	1	DEN	6.3e	1	tumour	NA
244.7	185.61	30.42	lesion	1	DEN	6.3e	1	tumour	NA
243.18	197.35	30.42	lesion	1	DEN	6.3e	1	tumour	NA
237.88	206.06	30.42	lesion	1	DEN	6.3e	1	tumour	NA
230.3	212.12	30.42	lesion	1	DEN	6.3e	1	tumour	NA
221.97	213.64	30.42	lesion	1	DEN	6.3e	1	tumour	NA
207.58	216.29	30.42	lesion	1	DEN	6.3e	1	tumour	NA
196.21	214.77	30.42	lesion	1	DEN	6.3e	1	tumour	NA
187.5	208.71	30.42	lesion	1	DEN	6.3e	1	tumour	NA
177.27	204.92	30.42	lesion	1	DEN	6.3e	1	tumour	NA
161.74	200	30.42	lesion	1	DEN	6.3e	1	tumour	NA
155.3	195.45	30.42	lesion	1	DEN	6.3e	1	tumour	NA
144.32	185.98	30.42	lesion	1	DEN	6.3e	1	tumour	NA
136.74	181.44	30.42	lesion	1	DEN	6.3e	1	tumour	NA
128.03	174.24	30.42	lesion	1	DEN	6.3e	1	tumour	NA
122.73	167.05	30.42	lesion	1	DEN	6.3e	1	tumour	NA
116.67	158.33	30.42	lesion	1	DEN	6.3e	1	tumour	NA
114.77	152.65	30.42	lesion	1	DEN	6.3e	1	tumour	NA
109.85	144.32	30.42	lesion	1	DEN	6.3e	1	tumour	NA
106.82	138.26	30.42	lesion	1	DEN	6.3e	1	tumour	NA
106.44	128.03	30.42	lesion	1	DEN	6.3e	1	tumour	NA
106.44	116.67	30.42	lesion	1	DEN	6.3e	1	tumour	NA
109.47	106.44	30.42	lesion	1	DEN	6.3e	1	tumour	NA
112.12	99.62	30.42	lesion	1	DEN	6.3e	1	tumour	NA
115.53	94.7	30.42	lesion	1	DEN	6.3e	1	tumour	NA
119.7	87.88	30.42	lesion	1	DEN	6.3e	1	tumour	NA
121.97	82.95	30.42	lesion	1	DEN	6.3e	1	tumour	NA
121.97	74.62	30.42	lesion	1	DEN	6.3e	1	tumour	NA
121.97	63.64	30.42	lesion	1	DEN	6.3e	1	tumour	NA
123.86	55.68	30.42	lesion	1	DEN	6.3e	1	tumour	NA
129.92	50	30.42	lesion	1	DEN	6.3e	1	tumour	NA
135.61	45.45	30.42	lesion	1	DEN	6.3e	1	tumour	NA
140.15	40.15	30.42	lesion	1	DEN	6.3e	1	tumour	NA
147.35	35.61	30.42	lesion	1	DEN	6.3e	1	tumour	NA
156.06	28.41	30.42	lesion	1	DEN	6.3e	1	tumour	NA
161.74	26.89	30.42	lesion	1	DEN	6.3e	1	tumour	NA
168.94	22.73	30.42	lesion	1	DEN	6.3e	1	tumour	NA
166.67	28.41	31.63	lesion	1	DEN	6.3e	1	tumour	NA
175.76	30.3	31.63	lesion	1	DEN	6.3e	1	tumour	NA
184.85	31.44	31.63	lesion	1	DEN	6.3e	1	tumour	NA
193.18	35.61	31.63	lesion	1	DEN	6.3e	1	tumour	NA
202.65	43.18	31.63	lesion	1	DEN	6.3e	1	tumour	NA
209.85	50.38	31.63	lesion	1	DEN	6.3e	1	tumour	NA
217.8	59.85	31.63	lesion	1	DEN	6.3e	1	tumour	NA
224.62	68.94	31.63	lesion	1	DEN	6.3e	1	tumour	NA
227.27	75.76	31.63	lesion	1	DEN	6.3e	1	tumour	NA
231.44	80.68	31.63	lesion	1	DEN	6.3e	1	tumour	NA
234.85	89.02	31.63	lesion	1	DEN	6.3e	1	tumour	NA
238.26	98.11	31.63	lesion	1	DEN	6.3e	1	tumour	NA
240.15	106.06	31.63	lesion	1	DEN	6.3e	1	tumour	NA
242.05	121.21	31.63	lesion	1	DEN	6.3e	1	tumour	NA
242.42	131.44	31.63	lesion	1	DEN	6.3e	1	tumour	NA
243.56	140.15	31.63	lesion	1	DEN	6.3e	1	tumour	NA
243.94	146.97	31.63	lesion	1	DEN	6.3e	1	tumour	NA
243.18	152.65	31.63	lesion	1	DEN	6.3e	1	tumour	NA
241.67	157.95	31.63	lesion	1	DEN	6.3e	1	tumour	NA
242.42	167.05	31.63	lesion	1	DEN	6.3e	1	tumour	NA
242.42	178.79	31.63	lesion	1	DEN	6.3e	1	tumour	NA
244.7	185.98	31.63	lesion	1	DEN	6.3e	1	tumour	NA
243.94	197.35	31.63	lesion	1	DEN	6.3e	1	tumour	NA
239.02	206.44	31.63	lesion	1	DEN	6.3e	1	tumour	NA
232.2	214.39	31.63	lesion	1	DEN	6.3e	1	tumour	NA
214.39	218.94	31.63	lesion	1	DEN	6.3e	1	tumour	NA
203.41	217.8	31.63	lesion	1	DEN	6.3e	1	tumour	NA
196.21	214.39	31.63	lesion	1	DEN	6.3e	1	tumour	NA
188.26	209.09	31.63	lesion	1	DEN	6.3e	1	tumour	NA
179.92	204.17	31.63	lesion	1	DEN	6.3e	1	tumour	NA
171.21	197.35	31.63	lesion	1	DEN	6.3e	1	tumour	NA
165.15	189.77	31.63	lesion	1	DEN	6.3e	1	tumour	NA
155.3	184.85	31.63	lesion	1	DEN	6.3e	1	tumour	NA
148.11	177.65	31.63	lesion	1	DEN	6.3e	1	tumour	NA
140.91	167.42	31.63	lesion	1	DEN	6.3e	1	tumour	NA
131.06	162.5	31.63	lesion	1	DEN	6.3e	1	tumour	NA
122.35	156.82	31.63	lesion	1	DEN	6.3e	1	tumour	NA
117.05	150.76	31.63	lesion	1	DEN	6.3e	1	tumour	NA
112.12	141.29	31.63	lesion	1	DEN	6.3e	1	tumour	NA
106.44	132.95	31.63	lesion	1	DEN	6.3e	1	tumour	NA
106.06	120.83	31.63	lesion	1	DEN	6.3e	1	tumour	NA
107.95	106.06	31.63	lesion	1	DEN	6.3e	1	tumour	NA
114.02	96.21	31.63	lesion	1	DEN	6.3e	1	tumour	NA
117.05	90.15	31.63	lesion	1	DEN	6.3e	1	tumour	NA
123.48	79.17	31.63	lesion	1	DEN	6.3e	1	tumour	NA
121.97	71.97	31.63	lesion	1	DEN	6.3e	1	tumour	NA
126.52	61.74	31.63	lesion	1	DEN	6.3e	1	tumour	NA
131.44	53.41	31.63	lesion	1	DEN	6.3e	1	tumour	NA
135.61	45.45	31.63	lesion	1	DEN	6.3e	1	tumour	NA
142.05	38.64	31.63	lesion	1	DEN	6.3e	1	tumour	NA
148.11	31.82	31.63	lesion	1	DEN	6.3e	1	tumour	NA
155.68	29.17	31.63	lesion	1	DEN	6.3e	1	tumour	NA
162.5	28.79	31.63	lesion	1	DEN	6.3e	1	tumour	NA
166.67	28.41	32.85	lesion	1	DEN	6.3e	1	tumour	NA
175.76	30.3	32.85	lesion	1	DEN	6.3e	1	tumour	NA
184.85	31.44	32.85	lesion	1	DEN	6.3e	1	tumour	NA
193.18	35.61	32.85	lesion	1	DEN	6.3e	1	tumour	NA
202.65	43.18	32.85	lesion	1	DEN	6.3e	1	tumour	NA
209.85	50.38	32.85	lesion	1	DEN	6.3e	1	tumour	NA
217.8	59.85	32.85	lesion	1	DEN	6.3e	1	tumour	NA
224.62	68.94	32.85	lesion	1	DEN	6.3e	1	tumour	NA
227.27	75.76	32.85	lesion	1	DEN	6.3e	1	tumour	NA
231.44	80.68	32.85	lesion	1	DEN	6.3e	1	tumour	NA
234.85	89.02	32.85	lesion	1	DEN	6.3e	1	tumour	NA
238.26	98.11	32.85	lesion	1	DEN	6.3e	1	tumour	NA
240.15	106.06	32.85	lesion	1	DEN	6.3e	1	tumour	NA
242.05	121.21	32.85	lesion	1	DEN	6.3e	1	tumour	NA
242.42	131.44	32.85	lesion	1	DEN	6.3e	1	tumour	NA
243.56	140.15	32.85	lesion	1	DEN	6.3e	1	tumour	NA
243.94	146.97	32.85	lesion	1	DEN	6.3e	1	tumour	NA
243.18	152.65	32.85	lesion	1	DEN	6.3e	1	tumour	NA
241.67	157.95	32.85	lesion	1	DEN	6.3e	1	tumour	NA
242.42	167.05	32.85	lesion	1	DEN	6.3e	1	tumour	NA
242.42	178.79	32.85	lesion	1	DEN	6.3e	1	tumour	NA
244.7	185.98	32.85	lesion	1	DEN	6.3e	1	tumour	NA
243.94	197.35	32.85	lesion	1	DEN	6.3e	1	tumour	NA
239.02	206.44	32.85	lesion	1	DEN	6.3e	1	tumour	NA
232.2	214.39	32.85	lesion	1	DEN	6.3e	1	tumour	NA
214.39	218.94	32.85	lesion	1	DEN	6.3e	1	tumour	NA
203.41	217.8	32.85	lesion	1	DEN	6.3e	1	tumour	NA
196.21	214.39	32.85	lesion	1	DEN	6.3e	1	tumour	NA
188.26	209.09	32.85	lesion	1	DEN	6.3e	1	tumour	NA
179.92	204.17	32.85	lesion	1	DEN	6.3e	1	tumour	NA
171.21	197.35	32.85	lesion	1	DEN	6.3e	1	tumour	NA
165.15	189.77	32.85	lesion	1	DEN	6.3e	1	tumour	NA
155.3	184.85	32.85	lesion	1	DEN	6.3e	1	tumour	NA
148.11	177.65	32.85	lesion	1	DEN	6.3e	1	tumour	NA
140.91	167.42	32.85	lesion	1	DEN	6.3e	1	tumour	NA
131.06	162.5	32.85	lesion	1	DEN	6.3e	1	tumour	NA
122.35	156.82	32.85	lesion	1	DEN	6.3e	1	tumour	NA
117.05	150.76	32.85	lesion	1	DEN	6.3e	1	tumour	NA
112.12	141.29	32.85	lesion	1	DEN	6.3e	1	tumour	NA
106.44	132.95	32.85	lesion	1	DEN	6.3e	1	tumour	NA
106.06	120.83	32.85	lesion	1	DEN	6.3e	1	tumour	NA
107.95	106.06	32.85	lesion	1	DEN	6.3e	1	tumour	NA
114.02	96.21	32.85	lesion	1	DEN	6.3e	1	tumour	NA
117.05	90.15	32.85	lesion	1	DEN	6.3e	1	tumour	NA
123.48	79.17	32.85	lesion	1	DEN	6.3e	1	tumour	NA
121.97	71.97	32.85	lesion	1	DEN	6.3e	1	tumour	NA
126.52	61.74	32.85	lesion	1	DEN	6.3e	1	tumour	NA
166.67	28.41	34.07	lesion	1	DEN	6.3e	1	tumour	NA
175.76	30.3	34.07	lesion	1	DEN	6.3e	1	tumour	NA
184.85	31.44	34.07	lesion	1	DEN	6.3e	1	tumour	NA
193.18	35.61	34.07	lesion	1	DEN	6.3e	1	tumour	NA
202.65	43.18	34.07	lesion	1	DEN	6.3e	1	tumour	NA
209.85	50.38	34.07	lesion	1	DEN	6.3e	1	tumour	NA
217.8	59.85	34.07	lesion	1	DEN	6.3e	1	tumour	NA
224.62	68.94	34.07	lesion	1	DEN	6.3e	1	tumour	NA
227.27	75.76	34.07	lesion	1	DEN	6.3e	1	tumour	NA
231.44	80.68	34.07	lesion	1	DEN	6.3e	1	tumour	NA
234.85	89.02	34.07	lesion	1	DEN	6.3e	1	tumour	NA
238.26	98.11	34.07	lesion	1	DEN	6.3e	1	tumour	NA
240.15	106.06	34.07	lesion	1	DEN	6.3e	1	tumour	NA
242.05	121.21	34.07	lesion	1	DEN	6.3e	1	tumour	NA
242.42	131.44	34.07	lesion	1	DEN	6.3e	1	tumour	NA
243.56	140.15	34.07	lesion	1	DEN	6.3e	1	tumour	NA
243.94	146.97	34.07	lesion	1	DEN	6.3e	1	tumour	NA
243.18	152.65	34.07	lesion	1	DEN	6.3e	1	tumour	NA
241.67	157.95	34.07	lesion	1	DEN	6.3e	1	tumour	NA
242.42	167.05	34.07	lesion	1	DEN	6.3e	1	tumour	NA
242.42	178.79	34.07	lesion	1	DEN	6.3e	1	tumour	NA
244.7	185.98	34.07	lesion	1	DEN	6.3e	1	tumour	NA
243.94	197.35	34.07	lesion	1	DEN	6.3e	1	tumour	NA
239.02	206.44	34.07	lesion	1	DEN	6.3e	1	tumour	NA
232.2	214.39	34.07	lesion	1	DEN	6.3e	1	tumour	NA
214.39	218.94	34.07	lesion	1	DEN	6.3e	1	tumour	NA
203.41	217.8	34.07	lesion	1	DEN	6.3e	1	tumour	NA
196.21	214.39	34.07	lesion	1	DEN	6.3e	1	tumour	NA
188.26	209.09	34.07	lesion	1	DEN	6.3e	1	tumour	NA
179.92	204.17	34.07	lesion	1	DEN	6.3e	1	tumour	NA
171.21	197.35	34.07	lesion	1	DEN	6.3e	1	tumour	NA
165.15	189.77	34.07	lesion	1	DEN	6.3e	1	tumour	NA
155.3	184.85	34.07	lesion	1	DEN	6.3e	1	tumour	NA
148.11	177.65	34.07	lesion	1	DEN	6.3e	1	tumour	NA
140.91	167.42	34.07	lesion	1	DEN	6.3e	1	tumour	NA
131.06	162.5	34.07	lesion	1	DEN	6.3e	1	tumour	NA
122.35	156.82	34.07	lesion	1	DEN	6.3e	1	tumour	NA
117.05	150.76	34.07	lesion	1	DEN	6.3e	1	tumour	NA
112.12	141.29	34.07	lesion	1	DEN	6.3e	1	tumour	NA
106.44	132.95	34.07	lesion	1	DEN	6.3e	1	tumour	NA
106.06	120.83	34.07	lesion	1	DEN	6.3e	1	tumour	NA
107.95	106.06	34.07	lesion	1	DEN	6.3e	1	tumour	NA
114.02	96.21	34.07	lesion	1	DEN	6.3e	1	tumour	NA
117.05	90.15	34.07	lesion	1	DEN	6.3e	1	tumour	NA
123.48	79.17	34.07	lesion	1	DEN	6.3e	1	tumour	NA
121.97	71.97	34.07	lesion	1	DEN	6.3e	1	tumour	NA
126.52	61.74	34.07	lesion	1	DEN	6.3e	1	tumour	NA
131.44	53.41	34.07	lesion	1	DEN	6.3e	1	tumour	NA
135.61	45.45	34.07	lesion	1	DEN	6.3e	1	tumour	NA
142.05	38.64	34.07	lesion	1	DEN	6.3e	1	tumour	NA
148.11	31.82	34.07	lesion	1	DEN	6.3e	1	tumour	NA
155.68	29.17	34.07	lesion	1	DEN	6.3e	1	tumour	NA
162.5	28.79	34.07	lesion	1	DEN	6.3e	1	tumour	NA
148.11	31.82	32.85	lesion	1	DEN	6.3e	1	tumour	NA
155.68	29.17	32.85	lesion	1	DEN	6.3e	1	tumour	NA
162.5	28.79	32.85	lesion	1	DEN	6.3e	1	tumour	NA
166.67	28.41	35.29	lesion	1	DEN	6.3e	1	tumour	NA
175.76	30.3	35.29	lesion	1	DEN	6.3e	1	tumour	NA
184.85	31.44	35.29	lesion	1	DEN	6.3e	1	tumour	NA
193.18	35.61	35.29	lesion	1	DEN	6.3e	1	tumour	NA
202.65	43.18	35.29	lesion	1	DEN	6.3e	1	tumour	NA
209.85	50.38	35.29	lesion	1	DEN	6.3e	1	tumour	NA
217.8	59.85	35.29	lesion	1	DEN	6.3e	1	tumour	NA
224.62	68.94	35.29	lesion	1	DEN	6.3e	1	tumour	NA
227.27	75.76	35.29	lesion	1	DEN	6.3e	1	tumour	NA
231.44	80.68	35.29	lesion	1	DEN	6.3e	1	tumour	NA
234.85	89.02	35.29	lesion	1	DEN	6.3e	1	tumour	NA
238.26	98.11	35.29	lesion	1	DEN	6.3e	1	tumour	NA
240.15	106.06	35.29	lesion	1	DEN	6.3e	1	tumour	NA
242.05	121.21	35.29	lesion	1	DEN	6.3e	1	tumour	NA
242.42	131.44	35.29	lesion	1	DEN	6.3e	1	tumour	NA
243.56	140.15	35.29	lesion	1	DEN	6.3e	1	tumour	NA
243.94	146.97	35.29	lesion	1	DEN	6.3e	1	tumour	NA
243.18	152.65	35.29	lesion	1	DEN	6.3e	1	tumour	NA
241.67	157.95	35.29	lesion	1	DEN	6.3e	1	tumour	NA
242.42	167.05	35.29	lesion	1	DEN	6.3e	1	tumour	NA
242.42	178.79	35.29	lesion	1	DEN	6.3e	1	tumour	NA
244.7	185.98	35.29	lesion	1	DEN	6.3e	1	tumour	NA
243.94	197.35	35.29	lesion	1	DEN	6.3e	1	tumour	NA
239.02	206.44	35.29	lesion	1	DEN	6.3e	1	tumour	NA
232.2	214.39	35.29	lesion	1	DEN	6.3e	1	tumour	NA
214.39	218.94	35.29	lesion	1	DEN	6.3e	1	tumour	NA
203.41	217.8	35.29	lesion	1	DEN	6.3e	1	tumour	NA
196.21	214.39	35.29	lesion	1	DEN	6.3e	1	tumour	NA
188.26	209.09	35.29	lesion	1	DEN	6.3e	1	tumour	NA
179.92	204.17	35.29	lesion	1	DEN	6.3e	1	tumour	NA
171.21	197.35	35.29	lesion	1	DEN	6.3e	1	tumour	NA
165.15	189.77	35.29	lesion	1	DEN	6.3e	1	tumour	NA
155.3	184.85	35.29	lesion	1	DEN	6.3e	1	tumour	NA
148.11	177.65	35.29	lesion	1	DEN	6.3e	1	tumour	NA
140.91	167.42	35.29	lesion	1	DEN	6.3e	1	tumour	NA
131.06	162.5	35.29	lesion	1	DEN	6.3e	1	tumour	NA
122.35	156.82	35.29	lesion	1	DEN	6.3e	1	tumour	NA
117.05	150.76	35.29	lesion	1	DEN	6.3e	1	tumour	NA
112.12	141.29	35.29	lesion	1	DEN	6.3e	1	tumour	NA
106.44	132.95	35.29	lesion	1	DEN	6.3e	1	tumour	NA
106.06	120.83	35.29	lesion	1	DEN	6.3e	1	tumour	NA
107.95	106.06	35.29	lesion	1	DEN	6.3e	1	tumour	NA
114.02	96.21	35.29	lesion	1	DEN	6.3e	1	tumour	NA
117.05	90.15	35.29	lesion	1	DEN	6.3e	1	tumour	NA
123.48	79.17	35.29	lesion	1	DEN	6.3e	1	tumour	NA
121.97	71.97	35.29	lesion	1	DEN	6.3e	1	tumour	NA
126.52	61.74	35.29	lesion	1	DEN	6.3e	1	tumour	NA
131.44	53.41	35.29	lesion	1	DEN	6.3e	1	tumour	NA
135.61	45.45	35.29	lesion	1	DEN	6.3e	1	tumour	NA
142.05	38.64	35.29	lesion	1	DEN	6.3e	1	tumour	NA
148.11	31.82	35.29	lesion	1	DEN	6.3e	1	tumour	NA
155.68	29.17	35.29	lesion	1	DEN	6.3e	1	tumour	NA
162.5	28.79	35.29	lesion	1	DEN	6.3e	1	tumour	NA
158.33	26.89	36.5	lesion	1	DEN	6.3e	1	tumour	NA
165.91	28.41	36.5	lesion	1	DEN	6.3e	1	tumour	NA
172.73	31.44	36.5	lesion	1	DEN	6.3e	1	tumour	NA
181.44	32.95	36.5	lesion	1	DEN	6.3e	1	tumour	NA
192.05	37.12	36.5	lesion	1	DEN	6.3e	1	tumour	NA
203.03	43.56	36.5	lesion	1	DEN	6.3e	1	tumour	NA
209.85	52.65	36.5	lesion	1	DEN	6.3e	1	tumour	NA
214.77	56.44	36.5	lesion	1	DEN	6.3e	1	tumour	NA
219.32	65.91	36.5	lesion	1	DEN	6.3e	1	tumour	NA
224.24	74.62	36.5	lesion	1	DEN	6.3e	1	tumour	NA
227.65	79.55	36.5	lesion	1	DEN	6.3e	1	tumour	NA
232.95	88.26	36.5	lesion	1	DEN	6.3e	1	tumour	NA
235.23	97.35	36.5	lesion	1	DEN	6.3e	1	tumour	NA
237.5	103.79	36.5	lesion	1	DEN	6.3e	1	tumour	NA
240.15	112.5	36.5	lesion	1	DEN	6.3e	1	tumour	NA
241.67	124.24	36.5	lesion	1	DEN	6.3e	1	tumour	NA
242.05	132.95	36.5	lesion	1	DEN	6.3e	1	tumour	NA
243.94	146.97	36.5	lesion	1	DEN	6.3e	1	tumour	NA
242.05	156.82	36.5	lesion	1	DEN	6.3e	1	tumour	NA
241.67	165.53	36.5	lesion	1	DEN	6.3e	1	tumour	NA
241.67	175.38	36.5	lesion	1	DEN	6.3e	1	tumour	NA
242.42	178.79	36.5	lesion	1	DEN	6.3e	1	tumour	NA
243.56	187.5	36.5	lesion	1	DEN	6.3e	1	tumour	NA
244.7	194.7	36.5	lesion	1	DEN	6.3e	1	tumour	NA
239.39	200.76	36.5	lesion	1	DEN	6.3e	1	tumour	NA
239.39	205.68	36.5	lesion	1	DEN	6.3e	1	tumour	NA
234.85	210.23	36.5	lesion	1	DEN	6.3e	1	tumour	NA
229.17	212.88	36.5	lesion	1	DEN	6.3e	1	tumour	NA
220.45	214.77	36.5	lesion	1	DEN	6.3e	1	tumour	NA
212.88	215.91	36.5	lesion	1	DEN	6.3e	1	tumour	NA
202.65	215.91	36.5	lesion	1	DEN	6.3e	1	tumour	NA
195.45	213.64	36.5	lesion	1	DEN	6.3e	1	tumour	NA
189.77	210.23	36.5	lesion	1	DEN	6.3e	1	tumour	NA
181.06	202.65	36.5	lesion	1	DEN	6.3e	1	tumour	NA
174.62	199.24	36.5	lesion	1	DEN	6.3e	1	tumour	NA
165.53	192.05	36.5	lesion	1	DEN	6.3e	1	tumour	NA
159.47	188.26	36.5	lesion	1	DEN	6.3e	1	tumour	NA
152.27	184.47	36.5	lesion	1	DEN	6.3e	1	tumour	NA
143.94	180.3	36.5	lesion	1	DEN	6.3e	1	tumour	NA
139.39	168.94	36.5	lesion	1	DEN	6.3e	1	tumour	NA
131.44	159.85	36.5	lesion	1	DEN	6.3e	1	tumour	NA
125.76	156.06	36.5	lesion	1	DEN	6.3e	1	tumour	NA
119.7	152.65	36.5	lesion	1	DEN	6.3e	1	tumour	NA
114.77	145.08	36.5	lesion	1	DEN	6.3e	1	tumour	NA
109.09	134.85	36.5	lesion	1	DEN	6.3e	1	tumour	NA
107.58	124.24	36.5	lesion	1	DEN	6.3e	1	tumour	NA
111.36	116.67	36.5	lesion	1	DEN	6.3e	1	tumour	NA
113.26	109.47	36.5	lesion	1	DEN	6.3e	1	tumour	NA
114.77	102.65	36.5	lesion	1	DEN	6.3e	1	tumour	NA
115.53	94.7	36.5	lesion	1	DEN	6.3e	1	tumour	NA
118.56	86.36	36.5	lesion	1	DEN	6.3e	1	tumour	NA
122.35	79.17	36.5	lesion	1	DEN	6.3e	1	tumour	NA
123.48	70.45	36.5	lesion	1	DEN	6.3e	1	tumour	NA
126.89	65.15	36.5	lesion	1	DEN	6.3e	1	tumour	NA
133.71	60.23	36.5	lesion	1	DEN	6.3e	1	tumour	NA
135.61	52.65	36.5	lesion	1	DEN	6.3e	1	tumour	NA
137.88	48.48	36.5	lesion	1	DEN	6.3e	1	tumour	NA
142.42	42.8	36.5	lesion	1	DEN	6.3e	1	tumour	NA
145.08	38.26	36.5	lesion	1	DEN	6.3e	1	tumour	NA
145.83	31.44	36.5	lesion	1	DEN	6.3e	1	tumour	NA
149.62	27.65	36.5	lesion	1	DEN	6.3e	1	tumour	NA
154.17	27.65	36.5	lesion	1	DEN	6.3e	1	tumour	NA
158.33	26.89	37.72	lesion	1	DEN	6.3e	1	tumour	NA
165.91	28.41	37.72	lesion	1	DEN	6.3e	1	tumour	NA
172.73	31.44	37.72	lesion	1	DEN	6.3e	1	tumour	NA
181.44	32.95	37.72	lesion	1	DEN	6.3e	1	tumour	NA
192.05	37.12	37.72	lesion	1	DEN	6.3e	1	tumour	NA
203.03	43.56	37.72	lesion	1	DEN	6.3e	1	tumour	NA
209.85	52.65	37.72	lesion	1	DEN	6.3e	1	tumour	NA
214.77	56.44	37.72	lesion	1	DEN	6.3e	1	tumour	NA
219.32	65.91	37.72	lesion	1	DEN	6.3e	1	tumour	NA
224.24	74.62	37.72	lesion	1	DEN	6.3e	1	tumour	NA
227.65	79.55	37.72	lesion	1	DEN	6.3e	1	tumour	NA
232.95	88.26	37.72	lesion	1	DEN	6.3e	1	tumour	NA
235.23	97.35	37.72	lesion	1	DEN	6.3e	1	tumour	NA
237.5	103.79	37.72	lesion	1	DEN	6.3e	1	tumour	NA
240.15	112.5	37.72	lesion	1	DEN	6.3e	1	tumour	NA
241.67	124.24	37.72	lesion	1	DEN	6.3e	1	tumour	NA
242.05	132.95	37.72	lesion	1	DEN	6.3e	1	tumour	NA
243.94	146.97	37.72	lesion	1	DEN	6.3e	1	tumour	NA
242.05	156.82	37.72	lesion	1	DEN	6.3e	1	tumour	NA
241.67	165.53	37.72	lesion	1	DEN	6.3e	1	tumour	NA
241.67	175.38	37.72	lesion	1	DEN	6.3e	1	tumour	NA
242.42	178.79	37.72	lesion	1	DEN	6.3e	1	tumour	NA
243.56	187.5	37.72	lesion	1	DEN	6.3e	1	tumour	NA
244.7	194.7	37.72	lesion	1	DEN	6.3e	1	tumour	NA
239.39	200.76	37.72	lesion	1	DEN	6.3e	1	tumour	NA
239.39	205.68	37.72	lesion	1	DEN	6.3e	1	tumour	NA
234.85	210.23	37.72	lesion	1	DEN	6.3e	1	tumour	NA
229.17	212.88	37.72	lesion	1	DEN	6.3e	1	tumour	NA
220.45	214.77	37.72	lesion	1	DEN	6.3e	1	tumour	NA
212.88	215.91	37.72	lesion	1	DEN	6.3e	1	tumour	NA
202.65	215.91	37.72	lesion	1	DEN	6.3e	1	tumour	NA
195.45	213.64	37.72	lesion	1	DEN	6.3e	1	tumour	NA
189.77	210.23	37.72	lesion	1	DEN	6.3e	1	tumour	NA
181.06	202.65	37.72	lesion	1	DEN	6.3e	1	tumour	NA
174.62	199.24	37.72	lesion	1	DEN	6.3e	1	tumour	NA
165.53	192.05	37.72	lesion	1	DEN	6.3e	1	tumour	NA
159.47	188.26	37.72	lesion	1	DEN	6.3e	1	tumour	NA
152.27	184.47	37.72	lesion	1	DEN	6.3e	1	tumour	NA
143.94	180.3	37.72	lesion	1	DEN	6.3e	1	tumour	NA
139.39	168.94	37.72	lesion	1	DEN	6.3e	1	tumour	NA
131.44	159.85	37.72	lesion	1	DEN	6.3e	1	tumour	NA
125.76	156.06	37.72	lesion	1	DEN	6.3e	1	tumour	NA
119.7	152.65	37.72	lesion	1	DEN	6.3e	1	tumour	NA
114.77	145.08	37.72	lesion	1	DEN	6.3e	1	tumour	NA
109.09	134.85	37.72	lesion	1	DEN	6.3e	1	tumour	NA
107.58	124.24	37.72	lesion	1	DEN	6.3e	1	tumour	NA
111.36	116.67	37.72	lesion	1	DEN	6.3e	1	tumour	NA
113.26	109.47	37.72	lesion	1	DEN	6.3e	1	tumour	NA
114.77	102.65	37.72	lesion	1	DEN	6.3e	1	tumour	NA
115.53	94.7	37.72	lesion	1	DEN	6.3e	1	tumour	NA
118.56	86.36	37.72	lesion	1	DEN	6.3e	1	tumour	NA
122.35	79.17	37.72	lesion	1	DEN	6.3e	1	tumour	NA
123.48	70.45	37.72	lesion	1	DEN	6.3e	1	tumour	NA
126.89	65.15	37.72	lesion	1	DEN	6.3e	1	tumour	NA
133.71	60.23	37.72	lesion	1	DEN	6.3e	1	tumour	NA
135.61	52.65	37.72	lesion	1	DEN	6.3e	1	tumour	NA
137.88	48.48	37.72	lesion	1	DEN	6.3e	1	tumour	NA
142.42	42.8	37.72	lesion	1	DEN	6.3e	1	tumour	NA
145.08	38.26	37.72	lesion	1	DEN	6.3e	1	tumour	NA
145.83	31.44	37.72	lesion	1	DEN	6.3e	1	tumour	NA
149.62	27.65	37.72	lesion	1	DEN	6.3e	1	tumour	NA
154.17	27.65	37.72	lesion	1	DEN	6.3e	1	tumour	NA
158.33	26.89	38.94	lesion	1	DEN	6.3e	1	tumour	NA
165.91	28.41	38.94	lesion	1	DEN	6.3e	1	tumour	NA
172.73	31.44	38.94	lesion	1	DEN	6.3e	1	tumour	NA
181.44	32.95	38.94	lesion	1	DEN	6.3e	1	tumour	NA
192.05	37.12	38.94	lesion	1	DEN	6.3e	1	tumour	NA
203.03	43.56	38.94	lesion	1	DEN	6.3e	1	tumour	NA
209.85	52.65	38.94	lesion	1	DEN	6.3e	1	tumour	NA
214.77	56.44	38.94	lesion	1	DEN	6.3e	1	tumour	NA
219.32	65.91	38.94	lesion	1	DEN	6.3e	1	tumour	NA
224.24	74.62	38.94	lesion	1	DEN	6.3e	1	tumour	NA
227.65	79.55	38.94	lesion	1	DEN	6.3e	1	tumour	NA
232.95	88.26	38.94	lesion	1	DEN	6.3e	1	tumour	NA
235.23	97.35	38.94	lesion	1	DEN	6.3e	1	tumour	NA
237.5	103.79	38.94	lesion	1	DEN	6.3e	1	tumour	NA
240.15	112.5	38.94	lesion	1	DEN	6.3e	1	tumour	NA
241.67	124.24	38.94	lesion	1	DEN	6.3e	1	tumour	NA
242.05	132.95	38.94	lesion	1	DEN	6.3e	1	tumour	NA
243.94	146.97	38.94	lesion	1	DEN	6.3e	1	tumour	NA
242.05	156.82	38.94	lesion	1	DEN	6.3e	1	tumour	NA
241.67	165.53	38.94	lesion	1	DEN	6.3e	1	tumour	NA
241.67	175.38	38.94	lesion	1	DEN	6.3e	1	tumour	NA
242.42	178.79	38.94	lesion	1	DEN	6.3e	1	tumour	NA
243.56	187.5	38.94	lesion	1	DEN	6.3e	1	tumour	NA
244.7	194.7	38.94	lesion	1	DEN	6.3e	1	tumour	NA
239.39	200.76	38.94	lesion	1	DEN	6.3e	1	tumour	NA
239.39	205.68	38.94	lesion	1	DEN	6.3e	1	tumour	NA
234.85	210.23	38.94	lesion	1	DEN	6.3e	1	tumour	NA
229.17	212.88	38.94	lesion	1	DEN	6.3e	1	tumour	NA
220.45	214.77	38.94	lesion	1	DEN	6.3e	1	tumour	NA
212.88	215.91	38.94	lesion	1	DEN	6.3e	1	tumour	NA
202.65	215.91	38.94	lesion	1	DEN	6.3e	1	tumour	NA
195.45	213.64	38.94	lesion	1	DEN	6.3e	1	tumour	NA
189.77	210.23	38.94	lesion	1	DEN	6.3e	1	tumour	NA
181.06	202.65	38.94	lesion	1	DEN	6.3e	1	tumour	NA
174.62	199.24	38.94	lesion	1	DEN	6.3e	1	tumour	NA
165.53	192.05	38.94	lesion	1	DEN	6.3e	1	tumour	NA
159.47	188.26	38.94	lesion	1	DEN	6.3e	1	tumour	NA
152.27	184.47	38.94	lesion	1	DEN	6.3e	1	tumour	NA
143.94	180.3	38.94	lesion	1	DEN	6.3e	1	tumour	NA
139.39	168.94	38.94	lesion	1	DEN	6.3e	1	tumour	NA
131.44	159.85	38.94	lesion	1	DEN	6.3e	1	tumour	NA
125.76	156.06	38.94	lesion	1	DEN	6.3e	1	tumour	NA
119.7	152.65	38.94	lesion	1	DEN	6.3e	1	tumour	NA
114.77	145.08	38.94	lesion	1	DEN	6.3e	1	tumour	NA
109.09	134.85	38.94	lesion	1	DEN	6.3e	1	tumour	NA
107.58	124.24	38.94	lesion	1	DEN	6.3e	1	tumour	NA
111.36	116.67	38.94	lesion	1	DEN	6.3e	1	tumour	NA
113.26	109.47	38.94	lesion	1	DEN	6.3e	1	tumour	NA
114.77	102.65	38.94	lesion	1	DEN	6.3e	1	tumour	NA
115.53	94.7	38.94	lesion	1	DEN	6.3e	1	tumour	NA
118.56	86.36	38.94	lesion	1	DEN	6.3e	1	tumour	NA
122.35	79.17	38.94	lesion	1	DEN	6.3e	1	tumour	NA
123.48	70.45	38.94	lesion	1	DEN	6.3e	1	tumour	NA
126.89	65.15	38.94	lesion	1	DEN	6.3e	1	tumour	NA
133.71	60.23	38.94	lesion	1	DEN	6.3e	1	tumour	NA
135.61	52.65	38.94	lesion	1	DEN	6.3e	1	tumour	NA
137.88	48.48	38.94	lesion	1	DEN	6.3e	1	tumour	NA
142.42	42.8	38.94	lesion	1	DEN	6.3e	1	tumour	NA
145.08	38.26	38.94	lesion	1	DEN	6.3e	1	tumour	NA
145.83	31.44	38.94	lesion	1	DEN	6.3e	1	tumour	NA
149.62	27.65	38.94	lesion	1	DEN	6.3e	1	tumour	NA
154.17	27.65	38.94	lesion	1	DEN	6.3e	1	tumour	NA
158.33	26.89	40.16	lesion	1	DEN	6.3e	1	tumour	NA
165.91	28.41	40.16	lesion	1	DEN	6.3e	1	tumour	NA
172.73	31.44	40.16	lesion	1	DEN	6.3e	1	tumour	NA
181.44	32.95	40.16	lesion	1	DEN	6.3e	1	tumour	NA
192.05	37.12	40.16	lesion	1	DEN	6.3e	1	tumour	NA
203.03	43.56	40.16	lesion	1	DEN	6.3e	1	tumour	NA
209.85	52.65	40.16	lesion	1	DEN	6.3e	1	tumour	NA
214.77	56.44	40.16	lesion	1	DEN	6.3e	1	tumour	NA
219.32	65.91	40.16	lesion	1	DEN	6.3e	1	tumour	NA
224.24	74.62	40.16	lesion	1	DEN	6.3e	1	tumour	NA
227.65	79.55	40.16	lesion	1	DEN	6.3e	1	tumour	NA
232.95	88.26	40.16	lesion	1	DEN	6.3e	1	tumour	NA
235.23	97.35	40.16	lesion	1	DEN	6.3e	1	tumour	NA
237.5	103.79	40.16	lesion	1	DEN	6.3e	1	tumour	NA
240.15	112.5	40.16	lesion	1	DEN	6.3e	1	tumour	NA
241.67	124.24	40.16	lesion	1	DEN	6.3e	1	tumour	NA
242.05	132.95	40.16	lesion	1	DEN	6.3e	1	tumour	NA
243.94	146.97	40.16	lesion	1	DEN	6.3e	1	tumour	NA
242.05	156.82	40.16	lesion	1	DEN	6.3e	1	tumour	NA
241.67	165.53	40.16	lesion	1	DEN	6.3e	1	tumour	NA
241.67	175.38	40.16	lesion	1	DEN	6.3e	1	tumour	NA
242.42	178.79	40.16	lesion	1	DEN	6.3e	1	tumour	NA
243.56	187.5	40.16	lesion	1	DEN	6.3e	1	tumour	NA
244.7	194.7	40.16	lesion	1	DEN	6.3e	1	tumour	NA
239.39	200.76	40.16	lesion	1	DEN	6.3e	1	tumour	NA
239.39	205.68	40.16	lesion	1	DEN	6.3e	1	tumour	NA
234.85	210.23	40.16	lesion	1	DEN	6.3e	1	tumour	NA
229.17	212.88	40.16	lesion	1	DEN	6.3e	1	tumour	NA
220.45	214.77	40.16	lesion	1	DEN	6.3e	1	tumour	NA
212.88	215.91	40.16	lesion	1	DEN	6.3e	1	tumour	NA
202.65	215.91	40.16	lesion	1	DEN	6.3e	1	tumour	NA
195.45	213.64	40.16	lesion	1	DEN	6.3e	1	tumour	NA
189.77	210.23	40.16	lesion	1	DEN	6.3e	1	tumour	NA
181.06	202.65	40.16	lesion	1	DEN	6.3e	1	tumour	NA
174.62	199.24	40.16	lesion	1	DEN	6.3e	1	tumour	NA
165.53	192.05	40.16	lesion	1	DEN	6.3e	1	tumour	NA
159.47	188.26	40.16	lesion	1	DEN	6.3e	1	tumour	NA
152.27	184.47	40.16	lesion	1	DEN	6.3e	1	tumour	NA
143.94	180.3	40.16	lesion	1	DEN	6.3e	1	tumour	NA
139.39	168.94	40.16	lesion	1	DEN	6.3e	1	tumour	NA
131.44	159.85	40.16	lesion	1	DEN	6.3e	1	tumour	NA
125.76	156.06	40.16	lesion	1	DEN	6.3e	1	tumour	NA
119.7	152.65	40.16	lesion	1	DEN	6.3e	1	tumour	NA
114.77	145.08	40.16	lesion	1	DEN	6.3e	1	tumour	NA
109.09	134.85	40.16	lesion	1	DEN	6.3e	1	tumour	NA
107.58	124.24	40.16	lesion	1	DEN	6.3e	1	tumour	NA
111.36	116.67	40.16	lesion	1	DEN	6.3e	1	tumour	NA
113.26	109.47	40.16	lesion	1	DEN	6.3e	1	tumour	NA
114.77	102.65	40.16	lesion	1	DEN	6.3e	1	tumour	NA
115.53	94.7	40.16	lesion	1	DEN	6.3e	1	tumour	NA
118.56	86.36	40.16	lesion	1	DEN	6.3e	1	tumour	NA
122.35	79.17	40.16	lesion	1	DEN	6.3e	1	tumour	NA
123.48	70.45	40.16	lesion	1	DEN	6.3e	1	tumour	NA
126.89	65.15	40.16	lesion	1	DEN	6.3e	1	tumour	NA
133.71	60.23	40.16	lesion	1	DEN	6.3e	1	tumour	NA
135.61	52.65	40.16	lesion	1	DEN	6.3e	1	tumour	NA
137.88	48.48	40.16	lesion	1	DEN	6.3e	1	tumour	NA
142.42	42.8	40.16	lesion	1	DEN	6.3e	1	tumour	NA
145.08	38.26	40.16	lesion	1	DEN	6.3e	1	tumour	NA
145.83	31.44	40.16	lesion	1	DEN	6.3e	1	tumour	NA
149.62	27.65	40.16	lesion	1	DEN	6.3e	1	tumour	NA
154.17	27.65	40.16	lesion	1	DEN	6.3e	1	tumour	NA
155.68	27.65	41.42	lesion	1	DEN	6.3e	1	tumour	NA
164.39	31.82	41.42	lesion	1	DEN	6.3e	1	tumour	NA
173.11	34.85	41.42	lesion	1	DEN	6.3e	1	tumour	NA
188.26	39.77	41.42	lesion	1	DEN	6.3e	1	tumour	NA
196.97	43.56	41.42	lesion	1	DEN	6.3e	1	tumour	NA
203.41	49.24	41.42	lesion	1	DEN	6.3e	1	tumour	NA
210.23	56.44	41.42	lesion	1	DEN	6.3e	1	tumour	NA
217.05	65.15	41.42	lesion	1	DEN	6.3e	1	tumour	NA
223.11	74.62	41.42	lesion	1	DEN	6.3e	1	tumour	NA
228.79	84.85	41.42	lesion	1	DEN	6.3e	1	tumour	NA
233.33	93.56	41.42	lesion	1	DEN	6.3e	1	tumour	NA
236.74	101.14	41.42	lesion	1	DEN	6.3e	1	tumour	NA
239.39	112.12	41.42	lesion	1	DEN	6.3e	1	tumour	NA
240.15	118.56	41.42	lesion	1	DEN	6.3e	1	tumour	NA
240.15	127.65	41.42	lesion	1	DEN	6.3e	1	tumour	NA
240.53	136.74	41.42	lesion	1	DEN	6.3e	1	tumour	NA
242.42	143.56	41.42	lesion	1	DEN	6.3e	1	tumour	NA
243.94	149.24	41.42	lesion	1	DEN	6.3e	1	tumour	NA
245.08	159.85	41.42	lesion	1	DEN	6.3e	1	tumour	NA
243.94	165.53	41.42	lesion	1	DEN	6.3e	1	tumour	NA
242.05	170.45	41.42	lesion	1	DEN	6.3e	1	tumour	NA
243.56	177.65	41.42	lesion	1	DEN	6.3e	1	tumour	NA
246.59	184.09	41.42	lesion	1	DEN	6.3e	1	tumour	NA
248.11	189.02	41.42	lesion	1	DEN	6.3e	1	tumour	NA
249.24	196.21	41.42	lesion	1	DEN	6.3e	1	tumour	NA
249.24	203.03	41.42	lesion	1	DEN	6.3e	1	tumour	NA
248.11	207.2	41.42	lesion	1	DEN	6.3e	1	tumour	NA
244.7	212.12	41.42	lesion	1	DEN	6.3e	1	tumour	NA
230.68	217.42	41.42	lesion	1	DEN	6.3e	1	tumour	NA
223.11	218.94	41.42	lesion	1	DEN	6.3e	1	tumour	NA
214.77	219.32	41.42	lesion	1	DEN	6.3e	1	tumour	NA
204.55	219.32	41.42	lesion	1	DEN	6.3e	1	tumour	NA
198.48	217.8	41.42	lesion	1	DEN	6.3e	1	tumour	NA
191.67	210.23	41.42	lesion	1	DEN	6.3e	1	tumour	NA
187.12	203.41	41.42	lesion	1	DEN	6.3e	1	tumour	NA
177.65	196.97	41.42	lesion	1	DEN	6.3e	1	tumour	NA
170.45	191.67	41.42	lesion	1	DEN	6.3e	1	tumour	NA
161.36	184.85	41.42	lesion	1	DEN	6.3e	1	tumour	NA
153.03	179.92	41.42	lesion	1	DEN	6.3e	1	tumour	NA
145.08	174.62	41.42	lesion	1	DEN	6.3e	1	tumour	NA
138.64	170.45	41.42	lesion	1	DEN	6.3e	1	tumour	NA
130.68	161.36	41.42	lesion	1	DEN	6.3e	1	tumour	NA
126.52	153.03	41.42	lesion	1	DEN	6.3e	1	tumour	NA
121.21	148.11	41.42	lesion	1	DEN	6.3e	1	tumour	NA
115.15	140.15	41.42	lesion	1	DEN	6.3e	1	tumour	NA
110.98	131.44	41.42	lesion	1	DEN	6.3e	1	tumour	NA
109.85	122.35	41.42	lesion	1	DEN	6.3e	1	tumour	NA
109.85	114.77	41.42	lesion	1	DEN	6.3e	1	tumour	NA
113.26	104.92	41.42	lesion	1	DEN	6.3e	1	tumour	NA
118.56	95.45	41.42	lesion	1	DEN	6.3e	1	tumour	NA
120.83	86.74	41.42	lesion	1	DEN	6.3e	1	tumour	NA
121.97	78.79	41.42	lesion	1	DEN	6.3e	1	tumour	NA
123.86	70.45	41.42	lesion	1	DEN	6.3e	1	tumour	NA
127.65	61.74	41.42	lesion	1	DEN	6.3e	1	tumour	NA
132.58	54.92	41.42	lesion	1	DEN	6.3e	1	tumour	NA
138.26	48.86	41.42	lesion	1	DEN	6.3e	1	tumour	NA
139.77	44.7	41.42	lesion	1	DEN	6.3e	1	tumour	NA
139.77	39.77	41.42	lesion	1	DEN	6.3e	1	tumour	NA
136.36	34.85	41.42	lesion	1	DEN	6.3e	1	tumour	NA
129.92	31.44	41.42	lesion	1	DEN	6.3e	1	tumour	NA
133.71	30.3	41.42	lesion	1	DEN	6.3e	1	tumour	NA
138.64	26.89	41.42	lesion	1	DEN	6.3e	1	tumour	NA
148.48	27.27	41.42	lesion	1	DEN	6.3e	1	tumour	NA
155.68	27.65	42.62	lesion	1	DEN	6.3e	1	tumour	NA
164.39	31.82	42.62	lesion	1	DEN	6.3e	1	tumour	NA
173.11	34.85	42.62	lesion	1	DEN	6.3e	1	tumour	NA
188.26	39.77	42.62	lesion	1	DEN	6.3e	1	tumour	NA
196.97	43.56	42.62	lesion	1	DEN	6.3e	1	tumour	NA
203.41	49.24	42.62	lesion	1	DEN	6.3e	1	tumour	NA
210.23	56.44	42.62	lesion	1	DEN	6.3e	1	tumour	NA
217.05	65.15	42.62	lesion	1	DEN	6.3e	1	tumour	NA
223.11	74.62	42.62	lesion	1	DEN	6.3e	1	tumour	NA
228.79	84.85	42.62	lesion	1	DEN	6.3e	1	tumour	NA
233.33	93.56	42.62	lesion	1	DEN	6.3e	1	tumour	NA
236.74	101.14	42.62	lesion	1	DEN	6.3e	1	tumour	NA
239.39	112.12	42.62	lesion	1	DEN	6.3e	1	tumour	NA
240.15	118.56	42.62	lesion	1	DEN	6.3e	1	tumour	NA
240.15	127.65	42.62	lesion	1	DEN	6.3e	1	tumour	NA
240.53	136.74	42.62	lesion	1	DEN	6.3e	1	tumour	NA
242.42	143.56	42.62	lesion	1	DEN	6.3e	1	tumour	NA
243.94	149.24	42.62	lesion	1	DEN	6.3e	1	tumour	NA
245.08	159.85	42.62	lesion	1	DEN	6.3e	1	tumour	NA
243.94	165.53	42.62	lesion	1	DEN	6.3e	1	tumour	NA
242.05	170.45	42.62	lesion	1	DEN	6.3e	1	tumour	NA
243.56	177.65	42.62	lesion	1	DEN	6.3e	1	tumour	NA
246.59	184.09	42.62	lesion	1	DEN	6.3e	1	tumour	NA
248.11	189.02	42.62	lesion	1	DEN	6.3e	1	tumour	NA
249.24	196.21	42.62	lesion	1	DEN	6.3e	1	tumour	NA
249.24	203.03	42.62	lesion	1	DEN	6.3e	1	tumour	NA
248.11	207.2	42.62	lesion	1	DEN	6.3e	1	tumour	NA
244.7	212.12	42.62	lesion	1	DEN	6.3e	1	tumour	NA
230.68	217.42	42.62	lesion	1	DEN	6.3e	1	tumour	NA
223.11	218.94	42.62	lesion	1	DEN	6.3e	1	tumour	NA
214.77	219.32	42.62	lesion	1	DEN	6.3e	1	tumour	NA
204.55	219.32	42.62	lesion	1	DEN	6.3e	1	tumour	NA
198.48	217.8	42.62	lesion	1	DEN	6.3e	1	tumour	NA
191.67	210.23	42.62	lesion	1	DEN	6.3e	1	tumour	NA
187.12	203.41	42.62	lesion	1	DEN	6.3e	1	tumour	NA
177.65	196.97	42.62	lesion	1	DEN	6.3e	1	tumour	NA
170.45	191.67	42.62	lesion	1	DEN	6.3e	1	tumour	NA
161.36	184.85	42.62	lesion	1	DEN	6.3e	1	tumour	NA
153.03	179.92	42.62	lesion	1	DEN	6.3e	1	tumour	NA
145.08	174.62	42.62	lesion	1	DEN	6.3e	1	tumour	NA
138.64	170.45	42.62	lesion	1	DEN	6.3e	1	tumour	NA
130.68	161.36	42.62	lesion	1	DEN	6.3e	1	tumour	NA
126.52	153.03	42.62	lesion	1	DEN	6.3e	1	tumour	NA
121.21	148.11	42.62	lesion	1	DEN	6.3e	1	tumour	NA
115.15	140.15	42.62	lesion	1	DEN	6.3e	1	tumour	NA
110.98	131.44	42.62	lesion	1	DEN	6.3e	1	tumour	NA
109.85	122.35	42.62	lesion	1	DEN	6.3e	1	tumour	NA
109.85	114.77	42.62	lesion	1	DEN	6.3e	1	tumour	NA
113.26	104.92	42.62	lesion	1	DEN	6.3e	1	tumour	NA
118.56	95.45	42.62	lesion	1	DEN	6.3e	1	tumour	NA
120.83	86.74	42.62	lesion	1	DEN	6.3e	1	tumour	NA
121.97	78.79	42.62	lesion	1	DEN	6.3e	1	tumour	NA
123.86	70.45	42.62	lesion	1	DEN	6.3e	1	tumour	NA
127.65	61.74	42.62	lesion	1	DEN	6.3e	1	tumour	NA
132.58	54.92	42.62	lesion	1	DEN	6.3e	1	tumour	NA
138.26	48.86	42.62	lesion	1	DEN	6.3e	1	tumour	NA
139.77	44.7	42.62	lesion	1	DEN	6.3e	1	tumour	NA
139.77	39.77	42.62	lesion	1	DEN	6.3e	1	tumour	NA
136.36	34.85	42.62	lesion	1	DEN	6.3e	1	tumour	NA
129.92	31.44	42.62	lesion	1	DEN	6.3e	1	tumour	NA
133.71	30.3	42.62	lesion	1	DEN	6.3e	1	tumour	NA
138.64	26.89	42.62	lesion	1	DEN	6.3e	1	tumour	NA
148.48	27.27	42.62	lesion	1	DEN	6.3e	1	tumour	NA
155.68	27.65	43.82	lesion	1	DEN	6.3e	1	tumour	NA
164.39	31.82	43.82	lesion	1	DEN	6.3e	1	tumour	NA
173.11	34.85	43.82	lesion	1	DEN	6.3e	1	tumour	NA
188.26	39.77	43.82	lesion	1	DEN	6.3e	1	tumour	NA
196.97	43.56	43.82	lesion	1	DEN	6.3e	1	tumour	NA
203.41	49.24	43.82	lesion	1	DEN	6.3e	1	tumour	NA
210.23	56.44	43.82	lesion	1	DEN	6.3e	1	tumour	NA
217.05	65.15	43.82	lesion	1	DEN	6.3e	1	tumour	NA
223.11	74.62	43.82	lesion	1	DEN	6.3e	1	tumour	NA
228.79	84.85	43.82	lesion	1	DEN	6.3e	1	tumour	NA
233.33	93.56	43.82	lesion	1	DEN	6.3e	1	tumour	NA
236.74	101.14	43.82	lesion	1	DEN	6.3e	1	tumour	NA
239.39	112.12	43.82	lesion	1	DEN	6.3e	1	tumour	NA
240.15	118.56	43.82	lesion	1	DEN	6.3e	1	tumour	NA
240.15	127.65	43.82	lesion	1	DEN	6.3e	1	tumour	NA
240.53	136.74	43.82	lesion	1	DEN	6.3e	1	tumour	NA
242.42	143.56	43.82	lesion	1	DEN	6.3e	1	tumour	NA
243.94	149.24	43.82	lesion	1	DEN	6.3e	1	tumour	NA
245.08	159.85	43.82	lesion	1	DEN	6.3e	1	tumour	NA
243.94	165.53	43.82	lesion	1	DEN	6.3e	1	tumour	NA
242.05	170.45	43.82	lesion	1	DEN	6.3e	1	tumour	NA
243.56	177.65	43.82	lesion	1	DEN	6.3e	1	tumour	NA
246.59	184.09	43.82	lesion	1	DEN	6.3e	1	tumour	NA
248.11	189.02	43.82	lesion	1	DEN	6.3e	1	tumour	NA
249.24	196.21	43.82	lesion	1	DEN	6.3e	1	tumour	NA
249.24	203.03	43.82	lesion	1	DEN	6.3e	1	tumour	NA
248.11	207.2	43.82	lesion	1	DEN	6.3e	1	tumour	NA
244.7	212.12	43.82	lesion	1	DEN	6.3e	1	tumour	NA
230.68	217.42	43.82	lesion	1	DEN	6.3e	1	tumour	NA
223.11	218.94	43.82	lesion	1	DEN	6.3e	1	tumour	NA
214.77	219.32	43.82	lesion	1	DEN	6.3e	1	tumour	NA
204.55	219.32	43.82	lesion	1	DEN	6.3e	1	tumour	NA
198.48	217.8	43.82	lesion	1	DEN	6.3e	1	tumour	NA
191.67	210.23	43.82	lesion	1	DEN	6.3e	1	tumour	NA
187.12	203.41	43.82	lesion	1	DEN	6.3e	1	tumour	NA
177.65	196.97	43.82	lesion	1	DEN	6.3e	1	tumour	NA
170.45	191.67	43.82	lesion	1	DEN	6.3e	1	tumour	NA
161.36	184.85	43.82	lesion	1	DEN	6.3e	1	tumour	NA
153.03	179.92	43.82	lesion	1	DEN	6.3e	1	tumour	NA
145.08	174.62	43.82	lesion	1	DEN	6.3e	1	tumour	NA
138.64	170.45	43.82	lesion	1	DEN	6.3e	1	tumour	NA
130.68	161.36	43.82	lesion	1	DEN	6.3e	1	tumour	NA
126.52	153.03	43.82	lesion	1	DEN	6.3e	1	tumour	NA
121.21	148.11	43.82	lesion	1	DEN	6.3e	1	tumour	NA
[truncated: 66,245 more rows]
