# Supplementary material for: Precancerous niche remodelling dictates nascent tumour persistence
Source: Nature. 2026 Mar 4;653(8113):242–53. doi: 10.1038/s41586-026-10157-8 (PMC13148994; doi:10.1038/s41586-026-10157-8)
Supplement: Supplementary file 3 — Supplementary Tables 1–15 [file 41586_2026_10157_MOESM3_ESM.zip › Supplementary_Table_2_Skrupskelyte_et_al_2026.xlsx]

## Sheet: QC_240225
scRNAseq sample collection information and seurat per-sample quality control thresholds
															QC filters
												Cell number			nFeature		nCount_RNA		percent.mt	doublet score
Library	Tissue	Treatment	Batch	Repeat	Animals per sample	Tumours per sample	Condition_1	Condition_2	Full_name_1	Full_name_2	Condition	Pre-filter	Post-filter	Fraction_recovered	Lower	Upper	Lower	Upper	Upper	maximum
SIGAA3	OE	DEN	Batch_1	Rep_1	2	22	SL	LE	OE_SL	OE_LE	Tumour	975	660	0.676923	1000	8000	2000	60000	15	0.15
SIGAB3	OE	DEN	Batch_1	Rep_1	2	unknown	DEN	DEN	OE_DEN	OE_DEN	DEN	654	172	0.262997	700	7000	2000	40000	15	0.2
SIGAC3	OE	CTRL	Batch_1	Rep_1	4	na	CTRL	CTRL	OE_CTRL	OE_CTRL	Ctrl	354	244	0.689266	1000	8000	2000	50000	15	0.2
SIGAE3	STM	DEN	Batch_1	Rep_1	3	17	SL	LE	STM_SL	STM_LE	Tumour	1268	855	0.67429	1000	9000	2000	80000	15	0.2
SIGAF3	STM	DEN	Batch_1	Rep_1	2	14	BL	LE	STM_BL	STM_LE	Tumour	1074	554	0.515829	1500	9000	2500	80000	15	0.2
SIGAA6	OE	CTRL	Batch_1	Rep_1	4	na	CTRL	CTRL	OE_CTRL	OE_CTRL	Ctrl	15345	10879	0.708961	1400	10000	3200	160000	15	0.15
SIGAA7	STM	CTRL	Batch_2	Rep_1	2	na	CTRL	CTRL	STM_CTRL	STM_CTRL	Ctrl	26637	14020	0.526336	1300	9000	3000	100000	15	0.15
SIGAB6	OE	DEN	Batch_2	Rep_2	4	25	SL	LE	OE_SL	OE_LE	Tumour	1658	747	0.450543	1500	9000	3000	130000	15	0.1
SIGAB7	STM	CTRL	Batch_2	Rep_2	2	na	CTRL	CTRL	STM_CTRL	STM_CTRL	Ctrl	27120	15137	0.558149	1400	9000	2800	100000	15	0.15
SIGAC6	OE	DEN	Batch_2	Rep_2	2	unknown	DEN	DEN	OE_DEN	OE_DEN	DEN	6407	3615	0.564227	1500	9000	4000	120000	15	0.2
SIGAC7	STM	DEN	Batch_2	Rep_3	2	48	BL	LE	STM_BL	STM_LE	Tumour	9838	5567	0.565867	1500	9000	3000	100000	15	0.2
SIGAD6	OE	DEN	Batch_2	Rep_3	2	unknown	DEN	DEN	OE_DEN	OE_DEN	DEN	1276	468	0.366771	1500	9000	3000	100000	15	0.15
SIGAD7	STM	DEN	Batch_2	Rep_2	4	unknown	DEN	DEN	STM_DEN	STM_DEN	DEN	9987	5790	0.579754	1500	8000	3000	70000	15	0.2
SIGAE6	STM	DEN	Batch_2	Rep_2	2	14	SL	LE	STM_SL	STM_LE	Tumour	3631	2013	0.554393	1500	10000	3000	120000	15	0.2
SIGAE7	OE	CTRL	Batch_2	Rep_3	4	na	CTRL	CTRL	OE_CTRL	OE_CTRL	Ctrl	13756	10530	0.765484	1500	9000	3000	180000	15	0.2
SIGAF6	STM	DEN	Batch_2	Rep_2	2	33	BL	LE	STM_BL	STM_LE	Tumour	18761	7909	0.421566	1500	9000	3000	100000	15	0.15
SIGAG6	STM	DEN	Batch_2	Rep_1	4	unknown	DEN	DEN	STM_DEN	STM_DEN	DEN	22241	12187	0.547952	1500	9000	3000	80000	15	0.15
											Total	160982	91347	0.567436
OE- oesophagus
STM- forestomach
SL-small lesion
BL- big lesion
LE- lesion
