# Supplementary material for: Precancerous niche remodelling dictates nascent tumour persistence
Source: Nature. 2026 Mar 4;653(8113):242–53. doi: 10.1038/s41586-026-10157-8 (PMC13148994; doi:10.1038/s41586-026-10157-8)
Supplement: Supplementary file 3 — Supplementary Tables 1–15 [file 41586_2026_10157_MOESM3_ESM.zip › Supplementary_Table_3_Skrupskelyte_et_al_2026.xlsx]

## Sheet: Annotations
Per cluster celltype annotation information
Celltypist and LabelTransfer approach both labels each cell, all labels found for a cluster are listed in order, this was used to inform manual celltype assignment
Cluster	CellTypist Annotation	LabelTransfer Annotation	Curated Annotation
1	EC_arterial_1; EC_venous; EC_capillary; Vascular_smooth_muscle; Crypt_fibroblast_PI16; Gland_basal; Keratinocyte_stratified; Basal_cycling; EC_lymphatic; Monocyte	Endothelial cells; Suprabasal epithelial cells; Muscle cells; Basal epithelial cells	Endothelia
2	Crypt_fibroblast_PI16; Epithelial_cycling_G2M; ILC3; Basal_cycling	Fibroblasts; Suprabasal epithelial cells; Muscle cells; Macrophages	Fibroblasts
3	Crypt_fibroblast_PI16; Vascular_smooth_muscle	Fibroblasts; Suprabasal epithelial cells; Muscle cells; Pericytes	Fibroblasts
4	Crypt_fibroblast_PI16	Fibroblasts	Fibroblasts
5	Macrophage_TREM2; Crypt_fibroblast_PI16; Monocyte; ILC3; Gland_mucous; Gland_basal; Basal_cycling	Suprabasal epithelial cells; Macrophages; Fibroblasts; Langerhans cells; Proliferative immune cells; DCs; Stomach epithelial cells; Muscle cells; Basal epithelial cells; T-cells	Immune Cells
6	Gland_basal; Crypt_fibroblast_PI16; Keratinocyte_stratified; Epithelial_cycling_G2M; Basal_cycling; Gland_mucous; Vascular_smooth_muscle; Keratinocyte_fetal; Macrophage_TREM2	Suprabasal epithelial cells; Basal epithelial cells; Proliferative epithelial cells; Fibroblasts; Stomach epithelial cells; Muscle cells; Enteric nerve cells	Basal Epithelial
7	Gland_basal; Epithelial_cycling_G2M; Crypt_fibroblast_PI16; Keratinocyte_stratified; Macrophage_TREM2; Glial/Enteric_neural_crest; Gland_mucous; Keratinocyte_fetal; ILC3; Basal_cycling	Suprabasal epithelial cells; Enteric nerve cells; Stomach epithelial cells; Basal epithelial cells; Fibroblasts; Macrophages; Muscle cells; Endothelial cells	Suprabasal Epithelial
8	Gland_basal; Epithelial_cycling_G2M; Keratinocyte_fetal; Crypt_fibroblast_PI16	Suprabasal epithelial cells; Endothelial cells	Suprabasal Epithelial
9	Macrophage_TREM2; ILC3; Basal_cycling; Monocyte; B_naive; Crypt_fibroblast_PI16; EC_arterial_1	Proliferative immune cells; Macrophages; DCs; Suprabasal epithelial cells; Langerhans cells; Basal epithelial cells; T-cells; NK-cells; ILC2s; Fibroblasts; Endothelial cells; Mast cells; Proliferative epithelial cells	Immune Cells
10	ILC3; Basal_cycling; Gland_mucous; Crypt_fibroblast_PI16; Monocyte; Gland_basal; Glial/Enteric_neural_crest; Epithelial_cycling_G2M	NK-cells; Suprabasal epithelial cells; T-cells; Muscle cells; ILC2s; Stomach epithelial cells; Basal epithelial cells; DCs; Proliferative immune cells; Macrophages; Fibroblasts	Immune Cells
11	Epithelial_cycling_G2M; Gland_basal; Keratinocyte_outer; Keratinocyte_fetal; Crypt_fibroblast_PI16; Glial/Enteric_neural_crest; EC_capillary; Monocyte; ILC3	Suprabasal epithelial cells; Fibroblasts; Endothelial cells; Enteric nerve cells	Suprabasal Epithelial
12	Glial/Enteric_neural_crest; EC_arterial_1; EC_venous; Macrophage_TREM2; Vascular_smooth_muscle; Crypt_fibroblast_PI16; ILC3; Basal_cycling	Enteric nerve cells; Endothelial cells; Macrophages; ILC2s; DCs; T-cells; Muscle cells; Langerhans cells	Glia
13	Vascular_smooth_muscle	Pericytes; Smooth muscle cells; Fibroblasts	Muscle Cells
14	Vascular_smooth_muscle; Basal_cycling; Crypt_fibroblast_PI16; ILC3	Pericytes; Fibroblasts; Muscle cells; Smooth muscle cells; Endothelial cells; T-cells; Suprabasal epithelial cells; Basal epithelial cells	Pericyte
15	Basal_cycling; Gland_basal; Epithelial_cycling_G2M; Keratinocyte_fetal	Proliferative epithelial cells; Suprabasal epithelial cells; Basal epithelial cells; Fibroblasts; Pericytes; Endothelial cells; Stomach epithelial cells	Basal Epithelial
16	EC_lymphatic; EC_venous; EC_arterial_1; Macrophage_TREM2; Vascular_smooth_muscle; Basal_cycling; Epithelial_cycling_G2M; Crypt_fibroblast_PI16	Endothelial cells; Fibroblasts; Macrophages; Enteric nerve cells; Pericytes; T-cells; Suprabasal epithelial cells; Langerhans cells	Lymphatics
17	Crypt_fibroblast_PI16; EC_arterial_1; Vascular_smooth_muscle; EC_venous; ILC3; Macrophage_TREM2; Monocyte; EC_capillary; Basal_cycling	Fibroblasts; Endothelial cells; Pericytes; Macrophages; Smooth muscle cells; T-cells; ILC2s; NK-cells; Muscle cells	Pericyte
18	Crypt_fibroblast_PI16; Macrophage_TREM2; Vascular_smooth_muscle; ILC3; B_naive; Monocyte	Fibroblasts; Suprabasal epithelial cells; Pericytes; T-cells; Macrophages; Smooth muscle cells; DCs; Endothelial cells; Muscle cells; Proliferative immune cells; NK-cells; Mast cells	Fibrocyte
19	Crypt_fibroblast_PI16	Fibroblasts	Fibroblasts
20	ILC3; Crypt_fibroblast_PI16; Basal_cycling; Glial/Enteric_neural_crest; Gland_basal	Muscle cells; Fibroblasts; Basal epithelial cells; Macrophages; Endothelial cells; T-cells	Transitional
21	Crypt_fibroblast_PI16; Glial/Enteric_neural_crest; Vascular_smooth_muscle; Basal_cycling	Fibroblasts; Enteric nerve cells; Pericytes; Smooth muscle cells; Muscle cells	Glia
22	Basal_cycling; EC_arterial_1	Endothelial cells; Proliferative immune cells	Endothelia

## Sheet: Fibroblast Annotation
Cluster	Label Transfer from Cross tissue Fibroblast steady state atlas (Buechler et al, 2021)
2	Pi16, Col15a1, Cxcl12
3	Col15a1, Fbln1, Pi16, Npnt, Bmp4, Cxcl12, Comp
4	Pi16, Col15a1
19	Pi16, Col15a1

## Sheet: Curated markers
Marker genes used for celltype assignment
Genes are listed in the same order as they appear in Extended Data Figure 6e
Marker	Annotation
Cd44	Basal Epithelial
Cdh3	Basal Epithelial
Krt5	Basal Epithelial
Krt14	Basal Epithelial
Col17a1	Basal Epithelial
Trp63	Basal Epithelial
Krt15	Basal Epithelial
Itga6	Basal Epithelial
Sox2	Basal Epithelial, Glia
Cav1	Endothelia
Pecam1	Endothelia
Cdh5	Endothelia
Cd200	Endothelia
Esam	Endothelia
Icam1	Endothelia
Thy1	Endothelia
Col18a1	Fibroblasts
Col5a3	Fibroblasts
Col4a1	Fibroblasts
Col13a1	Fibroblasts
Procr	Fibroblasts
Col1a2	Fibroblasts
Col3a1	Fibroblasts
Col6a1	Fibroblasts
Fn1	Fibroblasts
Col14a1	Fibroblasts
Cd248	Fibroblasts
Mfap5	Fibroblasts
Pdpn	Fibroblasts, Endothelia
Pdgfra	Fibroblasts, Fibrocytes
Plp1	Glia
Sox10	Glia
Kcna1	Glia
Prnp	Glia
Erbb3	Glia
Ank3	Glia
Cd4	Immune Cells
S100a9	Immune Cells
S100a8	Immune Cells
Cd8a	Immune Cells
Blk	Immune Cells
Klrc2	Immune Cells
Cd3d	Immune Cells
Cd28	Immune Cells
Mmp9	Immune Cells
Cd68	Immune Cells
Cd86	Immune Cells
Cd14	Immune Cells
Cd74	Immune Cells
Mrc1	Immune Cells, Fibrocytes
Ptprc	Immune Cells, Fibrocytes
Nid2	Lymphatics
Lyve1	Lymphatics
Grem2	Muscle Cells
Grem1	Muscle Cells
Des	Muscle Cells
Acta2	Muscle Cells
Tagln	Muscle Cells
Mylk	Muscle Cells
Myh11	Muscle Cells
Mustn1	Muscle Cells
Cspg4	Pericyte
Abcc9	Pericyte
Pdgfrb	Pericyte
Kcnj8	Pericyte
Vtn	Pericyte
Notch3	Pericyte
Anpep	Pericyte
Krt8	Suprabasal Epithelial
Nrarp	Suprabasal Epithelial
Sbsn	Suprabasal Epithelial
Grhl3	Suprabasal Epithelial
Tgm1	Suprabasal Epithelial
Krt13	Suprabasal Epithelial
Krt4	Suprabasal Epithelial
Tgm3	Suprabasal Epithelial
Ly6d	Suprabasal Epithelial
Ivl	Suprabasal Epithelial
Dsg1a	Suprabasal Epithelial
Sprr1a	Suprabasal Epithelial
Dsc1	Suprabasal Epithelial
Lor	Suprabasal Epithelial
Flg	Suprabasal Epithelial
Ptgs1	Suprabasal Epithelial
Klf4	Suprabasal Epithelial
Cdkn1a	Suprabasal Epithelial

## Sheet: Conditions
Cell type composition across Control, DEN, and Tumour conditions
CellType	Control	DEN	Tumour
Endothelia	2656	4410	5550
Fibroblasts	22308	5401	1311
Immune Cells	8320	4697	3595
Basal Epithelial	2721	893	3517
Suprabasal Epithelial	10069	3120	1927
Glia	1737	1272	271
Muscle Cells	840	903	364
Pericyte	977	928	962
Lymphatics	511	401	704
Fibrocyte	545	135	62
Transitional	126	72	42
