# Supplementary material for: Precancerous niche remodelling dictates nascent tumour persistence
Source: Nature. 2026 Mar 4;653(8113):242–53. doi: 10.1038/s41586-026-10157-8 (PMC13148994; doi:10.1038/s41586-026-10157-8)
Supplement: Supplementary file 3 — Supplementary Tables 1–15 [file 41586_2026_10157_MOESM3_ESM.zip › Supplementary_Table_4_Skrupskelyte_et_al_2026.xlsx]

## Sheet: Endothelia
Endothelia Marker genes (FindAllMarkers)
p_val	avg_log2FC	pct.1	pct.2	p_val_adj	celltype	gene
0	6.17029	0.983	0.053	0	Endothelia	Ptprb
0	6.51884	0.967	0.044	0	Endothelia	Cyyr1
0	5.48147	0.948	0.047	0	Endothelia	Cdh5
0	5.46443	0.943	0.05	0	Endothelia	Adgrf5
0	6.42309	0.994	0.11	0	Endothelia	Flt1
0	5.31666	0.941	0.068	0	Endothelia	Egfl7
0	5.38021	0.908	0.042	0	Endothelia	Mmrn2
0	5.7245	0.904	0.044	0	Endothelia	Emcn
0	6.15397	0.902	0.044	0	Endothelia	C130074G19Rik
0	5.52821	0.931	0.074	0	Endothelia	Esam
0	5.24448	0.908	0.051	0	Endothelia	Podxl
0	5.62487	0.893	0.044	0	Endothelia	Erg
0	6.75831	0.89	0.053	0	Endothelia	Plvap
0	6.27893	0.862	0.035	0	Endothelia	Adgrl4
0	5.19056	0.869	0.051	0	Endothelia	Kdr
0	5.38368	0.849	0.041	0	Endothelia	Shank3
0	5.88124	0.87	0.063	0	Endothelia	Vwf
0	4.77029	0.996	0.192	0	Endothelia	Pecam1
0	4.38679	0.955	0.156	0	Endothelia	Tspan13
0	4.6345	0.936	0.143	0	Endothelia	Cd200
0	4.39728	0.901	0.112	0	Endothelia	Fgd5
0	5.42373	0.809	0.033	0	Endothelia	Sox18
0	5.40928	0.806	0.034	0	Endothelia	Myct1
0	3.05862	0.883	0.112	0	Endothelia	Sorbs2
0	5.61633	0.809	0.039	0	Endothelia	Rasgrf2
0	4.55991	0.856	0.087	0	Endothelia	Cd93
0	5.9056	0.832	0.064	0	Endothelia	Aqp1
0	5.63771	0.816	0.055	0	Endothelia	Ebf3
0	3.6773	0.959	0.201	0	Endothelia	Prex2
0	4.34225	0.842	0.087	0	Endothelia	Gimap6
0	4.0946	0.861	0.114	0	Endothelia	Pcdh17
0	4.15956	0.901	0.161	0	Endothelia	Abcg2
0	4.78146	0.806	0.073	0	Endothelia	Lepr
0	4.81213	0.806	0.078	0	Endothelia	Ctla2a
0	4.44393	0.78	0.06	0	Endothelia	S1pr1
0	4.14494	0.921	0.204	0	Endothelia	Eng
0	4.85688	0.826	0.117	0	Endothelia	Scarb1
0	4.61192	0.74	0.038	0	Endothelia	Tie1
0	4.98111	0.768	0.068	0	Endothelia	Rasip1
0	3.45882	0.852	0.158	0	Endothelia	Cdh13
0	3.50704	0.954	0.263	0	Endothelia	Ldb2
0	4.07046	0.96	0.271	0	Endothelia	Plcb1
0	4.24395	0.779	0.096	0	Endothelia	Abcb1a
0	2.90879	0.929	0.251	0	Endothelia	Fli1
0	3.31828	0.766	0.092	0	Endothelia	Pcp4l1
0	3.30993	0.94	0.266	0	Endothelia	Cav1
0	3.43008	0.951	0.278	0	Endothelia	Arhgap31
0	3.47796	0.908	0.236	0	Endothelia	Tm4sf1
0	3.31786	0.898	0.226	0	Endothelia	Entpd1
0	3.06452	0.83	0.158	0	Endothelia	Sema6a
0	3.50944	0.833	0.162	0	Endothelia	Bcam
0	-4.799	0.062	0.732	0	Endothelia	Lrp1
0	5.4377	0.703	0.033	0	Endothelia	Zfp366
0	5.78734	0.692	0.028	0	Endothelia	Arhgef15
0	3.28051	0.917	0.257	0	Endothelia	Elk3
0	4.31539	0.72	0.061	0	Endothelia	Arap3
0	2.88732	0.904	0.246	0	Endothelia	Itga6
0	4.23017	0.778	0.12	0	Endothelia	Slc9a3r2
0	3.39202	0.857	0.202	0	Endothelia	Slfn5
0	4.30881	0.715	0.063	0	Endothelia	Rasgrp3
0	2.9033	0.873	0.223	0	Endothelia	Cavin2
0	3.08888	0.745	0.098	0	Endothelia	Ppp1r16b
0	2.18736	0.748	0.105	0	Endothelia	St6galnac3
0	2.60566	0.901	0.267	0	Endothelia	Pakap.1
0	4.27033	0.679	0.046	0	Endothelia	Ecscr
0	3.20848	0.937	0.305	0	Endothelia	Ly6c1
0	-4.98493	0.095	0.725	0	Endothelia	Plxdc2
0	3.04106	0.796	0.167	0	Endothelia	St3gal6
0	5.88477	0.649	0.021	0	Endothelia	Clec14a
0	5.95079	0.719	0.093	0	Endothelia	Slco2a1
0	-4.21124	0.063	0.689	0	Endothelia	Sdc4
0	4.73987	0.708	0.086	0	Endothelia	Fam13c
0	4.27013	0.682	0.063	0	Endothelia	Dysf
0	5.182	0.649	0.03	0	Endothelia	Ushbp1
0	3.73439	0.986	0.367	0	Endothelia	Ptprm
0	3.97394	0.987	0.368	0	Endothelia	Epas1
0	2.37917	0.924	0.306	0	Endothelia	Mef2c
0	2.99185	0.839	0.233	0	Endothelia	Lrrc8c
0	-5.3099	0.038	0.644	0	Endothelia	Egfr
0	2.25011	0.865	0.261	0	Endothelia	Tek
0	2.34945	0.819	0.22	0	Endothelia	Jam2
0	-4.02505	0.056	0.654	0	Endothelia	Notch2
0	2.52746	0.877	0.279	0	Endothelia	Ets1
0	3.37128	0.977	0.381	0	Endothelia	Mecom
0	4.70073	0.63	0.042	0	Endothelia	Nova2
0	5.73637	0.606	0.02	0	Endothelia	Robo4
0	2.30304	0.802	0.217	0	Endothelia	Itga1
0	-4.26053	0.125	0.709	0	Endothelia	Mt1
0	3.00079	0.865	0.282	0	Endothelia	Fry
0	2.85423	0.78	0.197	0	Endothelia	9530026P05Rik
0	3.48511	0.777	0.194	0	Endothelia	Mctp1
0	-4.9077	0.03	0.612	0	Endothelia	Bmpr1a
0	4.01826	0.662	0.088	0	Endothelia	Nxpe4
0	4.07862	0.679	0.105	0	Endothelia	Dach1
0	-4.42827	0.095	0.669	0	Endothelia	Mir99ahg
0	3.71844	0.97	0.397	0	Endothelia	Apbb2
0	6.17602	0.588	0.016	0	Endothelia	Sox17
0	2.77811	0.715	0.145	0	Endothelia	Plxna4
0	5.35323	0.607	0.038	0	Endothelia	Sema7a
0	6.23047	0.584	0.016	0	Endothelia	Grrp1
0	3.29843	0.968	0.401	0	Endothelia	Prkch
0	3.4691	0.827	0.26	0	Endothelia	Rapgef5
0	2.76403	0.912	0.346	0	Endothelia	Hip1
0	2.84629	0.756	0.19	0	Endothelia	Plxnd1
0	-3.44333	0.182	0.747	0	Endothelia	Cd63
0	3.76091	0.675	0.111	0	Endothelia	Ace
0	3.07809	0.79	0.227	0	Endothelia	Lifr
0	3.12087	0.764	0.201	0	Endothelia	Ramp2
0	4.29002	0.668	0.106	0	Endothelia	Rapgef4
0	-5.08044	0.057	0.619	0	Endothelia	Arhgap24
0	3.76774	0.617	0.055	0	Endothelia	Exoc3l2
0	-4.99188	0.044	0.605	0	Endothelia	Tent5a
0	3.53033	0.649	0.09	0	Endothelia	Parvb
0	0.831326	0.842	0.283	0	Endothelia	Srgn
0	-5.35341	0.023	0.579	0	Endothelia	Ust
0	2.92169	0.722	0.166	0	Endothelia	Pdgfb
0	-5.50406	0.032	0.587	0	Endothelia	Axl
0	-5.16433	0.038	0.592	0	Endothelia	Sntb1
0	3.40224	0.67	0.117	0	Endothelia	Fmnl3
0	2.98046	0.868	0.315	0	Endothelia	Calcrl
0	2.33659	0.85	0.297	0	Endothelia	Gng11
0	3.72995	0.659	0.108	0	Endothelia	Iigp1
0	2.76767	0.856	0.305	0	Endothelia	Arhgap29
0	4.17846	0.603	0.054	0	Endothelia	Afap1l1
0	3.35681	0.712	0.164	0	Endothelia	Pdgfd
0	-4.28261	0.219	0.763	0	Endothelia	Celf2
0	6.69975	0.555	0.011	0	Endothelia	Syt15
0	5.01579	0.58	0.04	0	Endothelia	Rapgef3
0	-2.79025	0.172	0.711	0	Endothelia	Frmd6
0	4.31214	0.583	0.044	0	Endothelia	Clic5
0	4.03273	0.614	0.076	0	Endothelia	Slc12a7
0	3.90642	0.614	0.08	0	Endothelia	Spns2
0	6.99131	0.542	0.009	0	Endothelia	Nkx2-3
0	1.49007	0.994	0.465	0	Endothelia	Ebf1
0	2.91771	0.659	0.131	0	Endothelia	Tinagl1
0	1.80113	0.851	0.329	0	Endothelia	Fxyd5
0	4.49455	0.627	0.106	0	Endothelia	Adgrg1
0	2.82504	0.854	0.333	0	Endothelia	Plekhg1
0	3.25698	0.68	0.16	0	Endothelia	Cav2
0	2.14435	0.801	0.282	0	Endothelia	Samd12
0	-4.06685	0.083	0.602	0	Endothelia	Maf
0	-3.83656	0.073	0.591	0	Endothelia	Fam107b
0	2.27215	0.874	0.356	0	Endothelia	Etl4
0	-3.68259	0.129	0.646	0	Endothelia	Cd44
0	-4.90195	0.044	0.561	0	Endothelia	Foxp2
0	6.18211	0.531	0.014	0	Endothelia	Dipk2b
0	3.15817	0.887	0.372	0	Endothelia	4931406P16Rik
0	5.30992	0.536	0.023	0	Endothelia	Gata2
0	2.77129	0.948	0.436	0	Endothelia	Dock4
0	5.07998	0.546	0.035	0	Endothelia	Pkn3
0	5.35885	0.565	0.054	0	Endothelia	Nos3
0	3.86503	0.599	0.089	0	Endothelia	Adamts9
0	2.30891	0.86	0.35	0	Endothelia	Kitl
0	3.09245	0.662	0.153	0	Endothelia	Rgs3
0	2.69784	0.98	0.471	0	Endothelia	Magi1
0	2.98008	0.828	0.32	0	Endothelia	2900026A02Rik
0	3.23157	0.634	0.126	0	Endothelia	Pde2a
0	3.39402	0.686	0.179	0	Endothelia	Fam171a1
0	-4.57587	0.121	0.626	0	Endothelia	Zeb2
0	3.83873	0.667	0.163	0	Endothelia	Efna1
0	-2.92367	0.109	0.613	0	Endothelia	Itgb5
0	4.38028	0.535	0.033	0	Endothelia	She
0	-2.91955	0.2	0.699	0	Endothelia	Cebpb
0	4.67177	0.533	0.035	0	Endothelia	Ica1
0	3.84238	0.601	0.103	0	Endothelia	Shroom4
0	3.24012	0.591	0.094	0	Endothelia	Tmem204
0	-5.78917	0.057	0.553	0	Endothelia	Pid1
0	2.90349	0.645	0.15	0	Endothelia	Itgb4
0	3.20708	0.707	0.213	0	Endothelia	Palmd
0	3.30196	0.663	0.171	0	Endothelia	Dnm3
0	5.44255	0.514	0.022	0	Endothelia	Myrip
0	2.65973	0.819	0.328	0	Endothelia	Nrp1
0	2.22988	0.642	0.152	0	Endothelia	Cbfa2t3
0	5.31772	0.511	0.021	0	Endothelia	Unc45b
0	4.9678	0.522	0.032	0	Endothelia	Adcy4
0	-3.53806	0.118	0.607	0	Endothelia	Prkca
0	2.35274	0.681	0.193	0	Endothelia	Filip1
0	2.51432	0.759	0.271	0	Endothelia	St3gal4
0	-4.28796	0.158	0.646	0	Endothelia	Lgals1
0	0.98009	0.893	0.407	0	Endothelia	Cd34
0	3.54754	0.545	0.06	0	Endothelia	Apold1
0	2.45782	0.829	0.344	0	Endothelia	Hdac7
0	3.02013	0.643	0.159	0	Endothelia	Vamp5
0	2.13548	0.808	0.325	0	Endothelia	Lrmda
0	-3.05782	0.242	0.725	0	Endothelia	Pard3
0	3.54861	0.567	0.084	0	Endothelia	Kank3
0	2.85146	0.621	0.14	0	Endothelia	Schip1
0	2.99674	0.625	0.144	0	Endothelia	Synpo
0	3.3602	0.577	0.097	0	Endothelia	Tmem88
0	2.73723	0.815	0.335	0	Endothelia	Mgll
0	4.34297	0.55	0.073	0	Endothelia	Mcf2l
0	-2.33008	0.237	0.714	0	Endothelia	Psd3
0	3.64353	0.588	0.111	0	Endothelia	Lama3
0	1.58206	0.943	0.468	0	Endothelia	Rbpms
0	-4.81148	0.042	0.516	0	Endothelia	Ptpn13
0	3.46159	0.723	0.249	0	Endothelia	Tspan7
0	3.77007	0.537	0.064	0	Endothelia	Tspan12
0	1.47673	0.668	0.195	0	Endothelia	H2-Q6
0	-4.8259	0.023	0.496	0	Endothelia	Ston2
0	2.90268	0.923	0.451	0	Endothelia	Stox2
0	2.71449	0.657	0.185	0	Endothelia	Socs2
0	2.69282	0.876	0.405	0	Endothelia	Pkp4
0	-3.69594	0.123	0.592	0	Endothelia	Rbms3
0	-3.74707	0.131	0.6	0	Endothelia	Rnase4
0	2.04962	0.902	0.434	0	Endothelia	Pitpnc1
0	3.78492	0.598	0.132	0	Endothelia	Rasa4
0	4.12623	0.556	0.091	0	Endothelia	Rflnb
0	2.42769	0.612	0.147	0	Endothelia	Slco2b1
0	1.7588	0.611	0.146	0	Endothelia	Mcam
0	3.42408	0.545	0.081	0	Endothelia	Sh2d3c
0	2.84608	0.768	0.304	0	Endothelia	Rai14
0	2.25675	0.721	0.259	0	Endothelia	Col15a1
0	3.47137	0.631	0.17	0	Endothelia	Eogt
0	5.70462	0.482	0.021	0	Endothelia	Lrg1
0	4.18892	0.497	0.037	0	Endothelia	Gbp4
0	2.22916	0.703	0.243	0	Endothelia	Galnt15
0	-2.60555	0.108	0.567	0	Endothelia	Ptgfrn
0	2.89628	0.899	0.441	0	Endothelia	Rasal2
0	-4.66049	0.051	0.509	0	Endothelia	Lsp1
0	5.89343	0.47	0.013	0	Endothelia	C1qtnf9
0	-3.78347	0.042	0.497	0	Endothelia	Dock7
0	2.28246	0.703	0.248	0	Endothelia	Sp100
0	-5.26381	0.09	0.544	0	Endothelia	Fbln1
0	4.92692	0.477	0.023	0	Endothelia	Ccm2l
0	3.64331	0.502	0.049	0	Endothelia	Sncaip
0	4.506	0.483	0.03	0	Endothelia	Tnfsf10
0	3.09294	0.736	0.284	0	Endothelia	Clu
0	6.64602	0.459	0.008	0	Endothelia	Tmem255b
0	-3.84157	0.062	0.513	0	Endothelia	Mmp2
0	-2.68743	0.194	0.645	0	Endothelia	Meis1
0	4.88118	0.498	0.047	0	Endothelia	Cd300lg
0	-3.14966	0.115	0.565	0	Endothelia	Tppp3
0	2.61175	0.721	0.273	0	Endothelia	Cds2
0	3.98112	0.981	0.533	0	Endothelia	Ptprg
0	6.66718	0.458	0.011	0	Endothelia	Ccdc85a
0	-5.46152	0.016	0.462	0	Endothelia	Hk2
0	2.77471	0.643	0.197	0	Endothelia	Cemip2
0	2.07859	0.877	0.432	0	Endothelia	Ece1
0	-3.75907	0.079	0.524	0	Endothelia	Slc9a9
0	-5.58684	0.139	0.583	0	Endothelia	Col3a1
0	-4.1954	0.05	0.493	0	Endothelia	Pcsk6
0	2.54857	0.729	0.287	0	Endothelia	Cxcl12
0	4.4495	0.477	0.035	0	Endothelia	Lmcd1
0	2.89646	0.846	0.405	0	Endothelia	Snrk
0	-4.08649	0.04	0.48	0	Endothelia	Robo1
0	-3.11015	0.06	0.5	0	Endothelia	Dock11
0	5.24038	0.459	0.02	0	Endothelia	Dll4
0	2.24025	0.701	0.262	0	Endothelia	Osmr
0	-5.39065	0.026	0.464	0	Endothelia	Sdc2
0	2.26534	0.94	0.502	0	Endothelia	Wwtr1
0	-4.05753	0.069	0.506	0	Endothelia	Antxr2
0	-5.57824	0.084	0.521	0	Endothelia	Col1a1
0	2.04295	0.785	0.349	0	Endothelia	Rassf3
0	2.3621	0.599	0.163	0	Endothelia	AW112010
0	-2.04179	0.109	0.544	0	Endothelia	Efna5
0	2.23678	0.936	0.502	0	Endothelia	Crim1
0	-4.73329	0.043	0.477	0	Endothelia	Naaladl2
0	2.38041	0.747	0.314	0	Endothelia	Ptpn14
0	-4.80966	0.073	0.506	0	Endothelia	Ces1d
0	-4.94642	0.063	0.495	0	Endothelia	Cfh
0	2.55269	0.736	0.304	0	Endothelia	Cpne8
0	-5.43235	0.127	0.557	0	Endothelia	Col1a2
0	3.33049	0.541	0.111	0	Endothelia	Cracr2b
0	3.48181	0.471	0.041	0	Endothelia	Gimap4
0	-3.38165	0.18	0.61	0	Endothelia	Ifi27l2a
0	-5.42441	0.03	0.459	0	Endothelia	Lpar1
0	2.58473	0.797	0.368	0	Endothelia	Ppp1r13b
0	-4.27365	0.062	0.49	0	Endothelia	Arhgap6
0	1.98249	0.691	0.263	0	Endothelia	Mndal
0	3.3274	0.52	0.093	0	Endothelia	Prkd1
0	-5.25108	0.033	0.458	0	Endothelia	Col4a5
0	1.65581	0.858	0.433	0	Endothelia	Id3
0	-3.20825	0.081	0.505	0	Endothelia	Trerf1
0	-5.26843	0.039	0.462	0	Endothelia	Rarres2
0	-5.28678	0.098	0.521	0	Endothelia	Sfrp1
0	1.54508	0.953	0.53	0	Endothelia	Sparcl1
0	1.66701	0.802	0.381	0	Endothelia	F11r
0	-1.88042	0.264	0.685	0	Endothelia	Arhgap10
0	-2.76856	0.123	0.544	0	Endothelia	Ezr
0	2.38019	0.593	0.172	0	Endothelia	Tmtc1
0	2.71665	0.588	0.167	0	Endothelia	Epha4
0	-1.9222	0.276	0.697	0	Endothelia	Oxct1
0	2.51251	0.732	0.312	0	Endothelia	Dock6
0	1.14813	0.882	0.462	0	Endothelia	Heg1
0	2.36578	0.563	0.143	0	Endothelia	Spata13
0	2.39612	0.939	0.519	0	Endothelia	Dock9
0	1.92072	0.655	0.236	0	Endothelia	Limch1
0	1.65182	0.725	0.306	0	Endothelia	Galnt18
0	3.11676	0.569	0.15	0	Endothelia	Ephb4
0	3.05447	0.518	0.1	0	Endothelia	Dennd3
0	2.19663	0.806	0.389	0	Endothelia	Notch1
0	1.98953	0.855	0.438	0	Endothelia	Itpr1
0	-4.88006	0.047	0.463	0	Endothelia	Col6a1
0	2.86228	0.774	0.358	0	Endothelia	Ets2
0	1.92029	0.571	0.156	0	Endothelia	St8sia4
0	2.17999	0.747	0.333	0	Endothelia	Swap70
0	2.82182	0.584	0.17	0	Endothelia	Eepd1
0	2.68185	0.573	0.159	0	Endothelia	Jcad
0	3.02743	0.62	0.208	0	Endothelia	Rtl8a
0	-3.01384	0.075	0.485	0	Endothelia	Hspb8
0	5.73029	0.425	0.015	0	Endothelia	Nxpe2
0	2.24534	0.696	0.286	0	Endothelia	Acvrl1
0	1.53325	0.911	0.502	0	Endothelia	Elmo1
0	4.3901	0.436	0.027	0	Endothelia	Meox1
0	2.13791	0.772	0.364	0	Endothelia	Plxna2
0	2.09858	0.648	0.24	0	Endothelia	Csgalnact1
0	-5.07724	0.042	0.45	0	Endothelia	Col6a2
0	2.64741	0.722	0.315	0	Endothelia	Col4a2
0	-1.39168	0.295	0.702	0	Endothelia	Ssbp2
0	-4.93517	0.042	0.448	0	Endothelia	Col6a3
0	3.56552	0.445	0.039	0	Endothelia	Gimap1
0	2.41693	0.905	0.5	0	Endothelia	Tjp1
0	-5.75048	0.265	0.67	0	Endothelia	Dcn
0	-5.41962	0.036	0.44	0	Endothelia	Lama2
0	-2.99494	0.139	0.543	0	Endothelia	Ckb
0	2.10249	0.59	0.186	0	Endothelia	Phldb2
0	-4.88449	0.043	0.446	0	Endothelia	Col5a1
0	-5.14592	0.504	0.907	0	Endothelia	Gsn
0	-3.54717	0.127	0.53	0	Endothelia	Creb5
0	3.98316	0.433	0.032	0	Endothelia	Gimap5
0	2.19547	0.584	0.183	0	Endothelia	Trim30a
0	2.139	0.743	0.342	0	Endothelia	Zfp521
0	2.63309	0.575	0.175	0	Endothelia	Zfp423
0	2.28847	0.763	0.364	0	Endothelia	Sh3bp5
0	-4.69888	0.017	0.415	0	Endothelia	Arhgef10l
0	-1.95266	0.189	0.587	0	Endothelia	Twsg1
0	-3.98164	0.049	0.446	0	Endothelia	Pitx1
0	-2.97806	0.122	0.519	0	Endothelia	Cpq
0	-1.79215	0.192	0.589	0	Endothelia	Itgav
0	3.58477	0.437	0.041	0	Endothelia	Cd38
0	-5.38319	0.066	0.461	0	Endothelia	Meg3
0	-1.49694	0.353	0.746	0	Endothelia	Chd9
0	-3.8449	0.067	0.46	0	Endothelia	Tiam1
0	1.59345	0.541	0.149	0	Endothelia	Tgm2
0	3.87286	0.52	0.128	0	Endothelia	Fabp4
0	-2.82132	0.134	0.526	0	Endothelia	Dapk1
0	-3.57298	0.176	0.568	0	Endothelia	Tpm2
0	-3.26045	0.094	0.485	0	Endothelia	Nupr1
0	2.59829	0.708	0.317	0	Endothelia	Tjp2
0	-5.02004	0.015	0.405	0	Endothelia	Cyp27a1
0	-5.47557	0.027	0.417	0	Endothelia	Pdzrn3
0	6.39494	0.398	0.009	0	Endothelia	Nr5a2
0	-5.32328	0.022	0.411	0	Endothelia	Entpd2
0	1.49886	0.672	0.284	0	Endothelia	Msrb3
0	2.60482	0.909	0.521	0	Endothelia	Ehd4
0	2.42244	0.782	0.394	0	Endothelia	Col4a1
0	-1.89332	0.406	0.794	0	Endothelia	Nfix
0	2.5371	0.649	0.261	0	Endothelia	Ahr
0	2.72249	0.631	0.244	0	Endothelia	Tbc1d8
0	-5.24858	0.109	0.496	0	Endothelia	Dpt
0	1.76568	0.734	0.347	0	Endothelia	Pltp
0	2.40892	0.647	0.26	0	Endothelia	Pik3r3
0	-5.14535	0.036	0.423	0	Endothelia	Sdk1
0	2.059	0.921	0.534	0	Endothelia	Msn
0	-4.94641	0.059	0.445	0	Endothelia	Gas1
0	1.48233	0.853	0.467	0	Endothelia	Rhoj
0	1.87628	0.68	0.296	0	Endothelia	Kalrn
0	-1.6873	0.26	0.643	0	Endothelia	Gas7
0	3.4306	0.843	0.461	0	Endothelia	Insr
0	-5.9758	0.056	0.437	0	Endothelia	Clec3b
0	-3.14238	0.058	0.439	0	Endothelia	Ahnak2
0	1.99623	0.91	0.529	0	Endothelia	Ndrg1
0	3.00542	0.532	0.152	0	Endothelia	Lpar6
0	-4.451	0.023	0.403	0	Endothelia	Mbp
0	3.2843	0.458	0.079	0	Endothelia	Jag2
0	2.37833	0.845	0.466	0	Endothelia	Mrtfb
0	2.50437	0.609	0.231	0	Endothelia	Dennd5b
0	-3.13699	0.052	0.43	0	Endothelia	Arap1
0	-5.06149	0.091	0.469	0	Endothelia	Lum
0	-4.80732	0.046	0.423	0	Endothelia	Sox5
0	-5.39139	0.035	0.412	0	Endothelia	Abca8a
0	-5.28086	0.05	0.426	0	Endothelia	Gpc6
0	-5.72084	0.05	0.426	0	Endothelia	Igfbp6
0	1.96521	0.848	0.473	0	Endothelia	Itpkb
0	-2.98196	0.079	0.454	0	Endothelia	Atf5
0	-3.00423	0.105	0.48	0	Endothelia	Arhgap32
0	3.47944	0.501	0.127	0	Endothelia	Acer2
0	-3.69804	0.082	0.456	0	Endothelia	Mt2
0	-2.11494	0.136	0.51	0	Endothelia	Sept8
0	-4.35437	0.034	0.407	0	Endothelia	Irs2
0	-1.79984	0.34	0.713	0	Endothelia	Jpt1
0	-1.45417	0.298	0.67	0	Endothelia	Etfa
0	-4.33125	0.023	0.395	0	Endothelia	Ppfibp2
0	-2.08652	0.128	0.5	0	Endothelia	Scpep1
0	-3.61024	0.039	0.411	0	Endothelia	Metrnl
0	2.04476	0.539	0.168	0	Endothelia	Hecw2
0	-5.37119	0.008	0.379	0	Endothelia	Rab7b
0	3.33979	0.496	0.125	0	Endothelia	Nuak1
0	-5.4768	0.055	0.426	0	Endothelia	Col14a1
0	3.50502	0.482	0.111	0	Endothelia	Bvht
0	1.75462	0.602	0.232	0	Endothelia	Ifi203
0	-4.33075	0.051	0.42	0	Endothelia	Fxyd1
0	1.91327	0.816	0.447	0	Endothelia	Tanc1
0	2.11336	0.572	0.203	0	Endothelia	Fzd4
0	-4.33931	0.055	0.423	0	Endothelia	Ddr2
0	-2.69338	0.124	0.492	0	Endothelia	Abtb2
0	4.38875	0.391	0.023	0	Endothelia	Tal1
0	-5.56287	0.034	0.402	0	Endothelia	Pdgfra
0	2.02569	0.832	0.464	0	Endothelia	Tspan9
0	1.77608	0.672	0.305	0	Endothelia	Nrp2
0	2.55222	0.63	0.264	0	Endothelia	Mpzl1
0	-5.19721	0.044	0.41	0	Endothelia	Fndc1
0	-4.03062	0.14	0.506	0	Endothelia	Tnxb
0	-2.42125	0.111	0.477	0	Endothelia	Ptprs
0	1.60978	0.699	0.333	0	Endothelia	Ptprk
0	2.1173	0.676	0.311	0	Endothelia	Id1
0	4.71079	0.389	0.024	0	Endothelia	Plscr2
0	1.48218	0.587	0.222	0	Endothelia	Actn1
0	3.82773	0.48	0.116	0	Endothelia	Sox7
0	2.74145	0.605	0.241	0	Endothelia	Exoc6
0	-3.57928	0.105	0.468	0	Endothelia	C1s1
0	2.25216	0.54	0.177	0	Endothelia	Gngt2
0	3.28443	0.434	0.071	0	Endothelia	Efr3b
0	2.23437	0.549	0.187	0	Endothelia	Ypel2
0	1.23027	0.554	0.192	0	Endothelia	H2-Q7
0	4.6774	0.386	0.024	0	Endothelia	Icam2
0	3.56706	0.433	0.071	0	Endothelia	Rnd1
0	2.23292	0.641	0.279	0	Endothelia	Pqlc1
0	-2.22746	0.43	0.791	0	Endothelia	Gstm1
0	4.97791	0.39	0.029	0	Endothelia	Sybu
0	5.40474	0.378	0.017	0	Endothelia	Apol10b
0	-3.66702	0.138	0.499	0	Endothelia	Abi3bp
0	-4.89069	0.02	0.38	0	Endothelia	Rbm47
0	2.85503	0.609	0.249	0	Endothelia	Efnb2
0	-3.18117	0.069	0.429	0	Endothelia	Ifi30
0	4.12643	0.387	0.028	0	Endothelia	Clec1a
0	-1.89533	0.171	0.53	0	Endothelia	Txndc5
0	-4.89146	0.05	0.408	0	Endothelia	Htra3
0	-1.97261	0.158	0.516	0	Endothelia	Tspan3
0	-4.21333	0.028	0.386	0	Endothelia	Aldh1a1
0	-4.96857	0.03	0.388	0	Endothelia	Plce1
0	-1.92137	0.151	0.508	0	Endothelia	Rnd3
0	4.30119	0.43	0.073	0	Endothelia	Tead4
0	-4.25859	0.067	0.424	0	Endothelia	Runx1
0	1.74046	0.655	0.3	0	Endothelia	Nedd9
0	-4.68816	0.029	0.384	0	Endothelia	Ptprf
0	-5.07224	0.14	0.495	0	Endothelia	C3
0	-1.87012	0.199	0.553	0	Endothelia	Creg1
0	2.22489	0.678	0.324	0	Endothelia	Dab2ip
0	-3.26509	0.068	0.422	0	Endothelia	Sirpa
0	0.537034	0.913	0.559	0	Endothelia	Timp3
0	3.61168	0.409	0.056	0	Endothelia	Sema6b
0	2.49631	0.468	0.116	0	Endothelia	Sema6d
0	5.16108	0.373	0.021	0	Endothelia	Depp1
0	-1.91536	0.312	0.663	0	Endothelia	Cstb
0	3.0408	0.393	0.042	0	Endothelia	Sncg
0	1.37905	0.803	0.452	0	Endothelia	Arhgap26
0	2.17706	0.58	0.229	0	Endothelia	Arrb1
0	-3.09102	0.05	0.4	0	Endothelia	Zbtb7c
0	-1.54714	0.249	0.599	0	Endothelia	Oat
0	-2.90996	0.061	0.411	0	Endothelia	Ctdspl
0	-4.07012	0.027	0.377	0	Endothelia	Dse
0	-3.87601	0.026	0.376	0	Endothelia	Btbd11
0	-2.96616	0.152	0.501	0	Endothelia	Pmp22
0	-3.47804	0.056	0.404	0	Endothelia	Selenbp1
0	-4.22765	0.036	0.384	0	Endothelia	Hpgd
0	-4.82946	0.041	0.389	0	Endothelia	Cryab
0	-1.85925	0.3	0.648	0	Endothelia	Ugp2
0	-2.14698	0.118	0.465	0	Endothelia	Gng10
0	2.06277	0.64	0.294	0	Endothelia	Gcnt2
0	-3.46645	0.065	0.411	0	Endothelia	Lhfp
0	2.10726	0.512	0.166	0	Endothelia	Chn2
0	2.95922	0.516	0.17	0	Endothelia	Jam3
0	0.997888	0.903	0.557	0	Endothelia	Ly6a
0	3.15325	0.433	0.087	0	Endothelia	Card10
0	2.59737	0.468	0.123	0	Endothelia	Ripor1
0	-2.77728	0.087	0.432	0	Endothelia	Antxr1
0	-4.05393	0.078	0.423	0	Endothelia	Sox6
0	-4.2181	0.017	0.361	0	Endothelia	Rassf5
0	-3.94261	0.027	0.371	0	Endothelia	Pla2g4a
0	-2.81277	0.159	0.503	0	Endothelia	Nbl1
0	-5.05668	0.017	0.361	0	Endothelia	Rnf150
0	-5.47459	0.018	0.362	0	Endothelia	Loxl1
0	-4.96421	0.036	0.379	0	Endothelia	Crispld2
0	1.95799	0.727	0.384	0	Endothelia	Plk2
0	2.71585	0.663	0.321	0	Endothelia	Arhgef7
0	-1.53493	0.241	0.583	0	Endothelia	Srebf2
0	-1.76779	0.295	0.636	0	Endothelia	Add3
0	-2.0803	0.123	0.463	0	Endothelia	Gstm2
0	-4.39015	0.065	0.405	0	Endothelia	Pcolce
0	-2.94491	0.121	0.461	0	Endothelia	Tgfbi
0	-1.3444	0.243	0.583	0	Endothelia	Asph
0	4.13392	0.374	0.034	0	Endothelia	Klhl3
0	-2.52664	0.083	0.422	0	Endothelia	Prkcd
0	-1.3169	0.239	0.578	0	Endothelia	Comt
0	2.56939	0.615	0.276	0	Endothelia	Maoa
0	1.54186	0.81	0.472	0	Endothelia	Hspg2
0	1.19006	0.909	0.571	0	Endothelia	Klf2
0	2.50969	0.462	0.124	0	Endothelia	Zbtb46
0	-1.3011	0.307	0.645	0	Endothelia	Serp1
0	2.16384	0.478	0.14	0	Endothelia	Pced1b
0	-1.97258	0.118	0.455	0	Endothelia	Rcn1
0	1.16341	0.569	0.232	0	Endothelia	Gask1b
0	1.89202	0.706	0.369	0	Endothelia	Znrf1
0	3.72714	0.407	0.07	0	Endothelia	Kctd12b
0	-2.52881	0.063	0.399	0	Endothelia	Cers6
0	2.64968	0.43	0.094	0	Endothelia	Fat4
0	-1.51185	0.274	0.61	0	Endothelia	Por
0	-3.51329	0.052	0.387	0	Endothelia	Sulf2
0	2.60763	0.957	0.622	0	Endothelia	Igfbp7
0	1.32398	0.689	0.354	0	Endothelia	Cped1
0	-5.22247	0.021	0.356	0	Endothelia	Islr
0	-3.68467	0.033	0.368	0	Endothelia	Retreg1
0	-2.97019	0.134	0.468	0	Endothelia	Pycard
0	-1.62162	0.192	0.526	0	Endothelia	Palld
0	2.26947	0.656	0.322	0	Endothelia	Uaca
0	-5.07903	0.034	0.368	0	Endothelia	Efemp1
0	-4.48969	0.021	0.355	0	Endothelia	Clip4
0	-3.76874	0.061	0.394	0	Endothelia	Cd302
0	1.58585	0.525	0.192	0	Endothelia	Chst11
0	4.61465	0.354	0.021	0	Endothelia	Ifi44
0	2.48601	0.597	0.264	0	Endothelia	Sema3f
0	-5.3564	0.017	0.35	0	Endothelia	Adamts2
0	1.38367	0.786	0.454	0	Endothelia	Akt3
0	-4.09726	0.194	0.526	0	Endothelia	Serping1
0	-3.82426	0.066	0.398	0	Endothelia	Serpinf1
0	3.8993	0.468	0.136	0	Endothelia	Bdkrb2
0	1.92181	0.504	0.172	0	Endothelia	Lhfpl2
0	-3.07561	0.065	0.397	0	Endothelia	Pdlim2
0	-3.72508	0.072	0.404	0	Endothelia	Ppl
0	1.38758	0.681	0.35	0	Endothelia	Pde8a
0	-2.29668	0.121	0.452	0	Endothelia	Col5a2
0	1.4014	0.734	0.403	0	Endothelia	Plcb4
0	1.35027	0.844	0.513	0	Endothelia	Ttc28
0	-5.13332	0.024	0.355	0	Endothelia	Medag
0	1.73354	0.687	0.357	0	Endothelia	Ehd2
0	-1.89228	0.11	0.44	0	Endothelia	Clcn5
0	-1.78044	0.158	0.488	0	Endothelia	Thrb
0	1.88787	0.814	0.484	0	Endothelia	Ptk2
0	-4.76586	0.03	0.359	0	Endothelia	Slc16a10
0	2.3426	0.455	0.127	0	Endothelia	Hspa12b
0	-5.09682	0.011	0.339	0	Endothelia	Fat1
0	-2.77615	0.045	0.373	0	Endothelia	Zfp385a
0	2.77466	0.465	0.137	0	Endothelia	Rtl8b
0	-5.17704	0.024	0.352	0	Endothelia	Dock10
0	-2.55555	0.254	0.582	0	Endothelia	Ecm1
0	-1.07539	0.266	0.594	0	Endothelia	Auts2
0	-2.98504	0.051	0.378	0	Endothelia	Plekha6
0	-4.78446	0.051	0.378	0	Endothelia	Chl1
0	2.9879	0.492	0.165	0	Endothelia	Chst15
0	-1.23273	0.304	0.63	0	Endothelia	Selenos
0	-1.82258	0.304	0.63	0	Endothelia	Tuba1a
0	-1.99572	0.106	0.432	0	Endothelia	Sh3kbp1
0	1.29368	0.728	0.402	0	Endothelia	Cnn3
0	3.03421	0.445	0.12	0	Endothelia	Lipe
0	-5.48581	0.032	0.357	0	Endothelia	Scn7a
0	-1.39063	0.219	0.543	0	Endothelia	Lpgat1
0	1.25351	0.838	0.514	0	Endothelia	Nav1
0	-5.28649	0.02	0.344	0	Endothelia	Kcnt2
0	3.44573	0.412	0.088	0	Endothelia	Caskin2
0	1.99193	0.846	0.522	0	Endothelia	Ano6
0	2.11313	0.937	0.614	0	Endothelia	Klf7
0	2.88316	0.542	0.219	0	Endothelia	Slc30a1
0	-2.37028	0.119	0.442	0	Endothelia	Fam102b
0	-4.50972	0.026	0.349	0	Endothelia	Sod3
0	-2.1689	0.096	0.419	0	Endothelia	Ldlr
0	1.24616	0.656	0.334	0	Endothelia	Nbea
0	4.45142	0.346	0.024	0	Endothelia	Stmn2
0	2.18548	0.575	0.253	0	Endothelia	Prkd2
0	4.83304	0.357	0.036	0	Endothelia	Col13a1
0	-1.42047	0.304	0.625	0	Endothelia	Uqcc2
0	-2.04283	0.321	0.642	0	Endothelia	Prdx5
0	-1.16211	0.263	0.584	0	Endothelia	Mrtfa
0	1.22601	0.881	0.56	0	Endothelia	Ldlrad4
0	2.52411	0.685	0.365	0	Endothelia	Myo10
0	-1.53807	0.216	0.536	0	Endothelia	Tnfaip8
0	-4.49205	0.02	0.34	0	Endothelia	Plbd1
0	-1.73011	0.295	0.615	0	Endothelia	Tkt
0	-1.97542	0.382	0.702	0	Endothelia	Anxa1
0	3.05612	0.371	0.052	0	Endothelia	Gbp8
0	-4.05292	0.041	0.36	0	Endothelia	Kif21a
0	-3.91596	0.03	0.349	0	Endothelia	Pag1
0	-2.61969	0.268	0.587	0	Endothelia	Lgals3
0	-4.46835	0.013	0.331	0	Endothelia	Adgrg2
0	1.51575	0.48	0.162	0	Endothelia	Myo1b
0	1.56098	0.945	0.627	0	Endothelia	Clic4
0	1.65763	0.588	0.27	0	Endothelia	Fbxl7
0	-1.54009	0.196	0.513	0	Endothelia	Myo5a
0	-1.41286	0.199	0.516	0	Endothelia	Dtnbp1
0	1.87013	0.488	0.171	0	Endothelia	Apobec3
0	2.27142	0.926	0.61	0	Endothelia	Fryl
0	-3.13849	0.109	0.425	0	Endothelia	Ptgr1
0	-1.51713	0.252	0.568	0	Endothelia	Snx5
0	-3.59917	0.029	0.345	0	Endothelia	Plagl1
0	2.36201	0.393	0.078	0	Endothelia	Pear1
0	-1.47823	0.202	0.517	0	Endothelia	Taok3
0	3.25663	0.372	0.057	0	Endothelia	Gpr146
0	-4.93358	0.018	0.333	0	Endothelia	Gli3
0	-4.49272	0.028	0.343	0	Endothelia	Sema5a
0	-4.41596	0.156	0.471	0	Endothelia	Gsta4
0	-3.48399	0.058	0.372	0	Endothelia	Clmp
0	-4.4292	0.078	0.392	0	Endothelia	Aldh3a1
0	-1.82027	0.096	0.41	0	Endothelia	Ttc7
0	-2.26686	0.151	0.464	0	Endothelia	Ucp2
0	-5.61992	0.01	0.323	0	Endothelia	Pdpn
0	-4.37086	0.023	0.336	0	Endothelia	Cacna2d1
0	2.98636	0.354	0.041	0	Endothelia	Gimap8
0	2.10927	0.615	0.302	0	Endothelia	Nav2
0	-4.44727	0.021	0.334	0	Endothelia	Pard6g
0	-3.49986	0.032	0.345	0	Endothelia	Ndrg2
0	2.74014	0.421	0.109	0	Endothelia	BC028528
0	-1.94764	0.179	0.491	0	Endothelia	Bcl6
0	-4.63065	0.037	0.349	0	Endothelia	Alcam
0	-1.2388	0.333	0.645	0	Endothelia	Atp6ap2
0	-1.18615	0.267	0.579	0	Endothelia	Tmem258
0	1.53734	0.68	0.369	0	Endothelia	Abca1
0	-1.42744	0.332	0.643	0	Endothelia	Plekha5
0	-5.73472	0.04	0.351	0	Endothelia	Aspn
0	-1.13463	0.282	0.593	0	Endothelia	Fkbp2
0	1.55126	0.711	0.4	0	Endothelia	Cdc42bpa
0	2.67415	0.404	0.094	0	Endothelia	Lama5
0	-5.06097	0.023	0.333	0	Endothelia	Negr1
0	3.17041	0.371	0.061	0	Endothelia	Kcnq1
0	-4.36498	0.104	0.414	0	Endothelia	Pi16
0	2.3527	0.507	0.198	0	Endothelia	Pitpnm2
0	1.57281	0.703	0.394	0	Endothelia	Wwc2
0	0.978205	0.721	0.413	0	Endothelia	Tmem176a
0	-4.76204	0.037	0.345	0	Endothelia	Pde3a
0	4.39909	0.335	0.027	0	Endothelia	Kif26a
0	-4.4068	0.025	0.333	0	Endothelia	Snhg18
0	-4.80415	0.026	0.334	0	Endothelia	Matn2
0	-3.04933	0.178	0.485	0	Endothelia	Fn1
0	2.0208	0.486	0.179	0	Endothelia	Sned1
0	-1.67369	0.118	0.425	0	Endothelia	Phlda3
0	4.04053	0.383	0.076	0	Endothelia	Igfbp3
0	-1.62386	0.241	0.547	0	Endothelia	Phlda1
0	-3.35016	0.068	0.374	0	Endothelia	Ikzf2
0	4.07631	0.334	0.028	0	Endothelia	Scarf1
0	-1.72115	0.265	0.571	0	Endothelia	Pmepa1
0	1.91405	0.509	0.204	0	Endothelia	Lims2
0	-4.36922	0.021	0.326	0	Endothelia	Gm47071
0	1.24187	0.623	0.318	0	Endothelia	H2-Q4
0	-3.02886	0.062	0.367	0	Endothelia	Garem1
0	-1.79359	0.31	0.615	0	Endothelia	Ppp1r14b
0	1.76728	0.545	0.241	0	Endothelia	Ggta1
0	1.39158	0.878	0.574	0	Endothelia	Atxn1
0	1.64227	0.546	0.242	0	Endothelia	Itga5
0	-4.78612	0.025	0.329	0	Endothelia	Angptl2
0	-4.00183	0.026	0.33	0	Endothelia	Adamtsl5
0	1.90714	0.501	0.197	0	Endothelia	Cdc42ep3
0	1.74168	0.501	0.197	0	Endothelia	Nhsl2
0	-3.22665	0.035	0.338	0	Endothelia	Ralgps2
0	2.13897	0.562	0.259	0	Endothelia	Trim47
0	0.765467	0.789	0.487	0	Endothelia	Tns1
0	-5.74772	0.033	0.335	0	Endothelia	Mfap5
0	-5.46125	0.036	0.338	0	Endothelia	Opcml
0	-1.83424	0.103	0.405	0	Endothelia	Slc39a6
0	-1.6416	0.338	0.64	0	Endothelia	Fnbp1
0	2.06881	0.637	0.335	0	Endothelia	Bcr
0	-1.23299	0.306	0.608	0	Endothelia	Adk
0	2.19714	0.424	0.122	0	Endothelia	Cyp2d22
0	-2.01399	0.144	0.445	0	Endothelia	Efhd2
0	-3.22928	0.042	0.343	0	Endothelia	Map7
0	3.40715	0.343	0.042	0	Endothelia	Abi3
0	-0.815237	0.178	0.479	0	Endothelia	Mlec
0	3.50216	0.377	0.076	0	Endothelia	Thsd1
0	-5.49306	0.027	0.328	0	Endothelia	Ogn
0	-5.57699	0.025	0.326	0	Endothelia	Scara5
0	-3.87704	0.068	0.369	0	Endothelia	Klf5
0	2.61216	0.376	0.075	0	Endothelia	Csf2rb
0	-2.89992	0.09	0.39	0	Endothelia	Magi2
0	1.74926	0.775	0.475	0	Endothelia	Cdk17
0	-3.54769	0.031	0.331	0	Endothelia	Sh3pxd2b
0	-2.77618	0.06	0.36	0	Endothelia	Naaa
0	1.05672	0.638	0.338	0	Endothelia	Anxa3
0	-2.01463	0.067	0.367	0	Endothelia	Fgd4
0	-2.13972	0.172	0.472	0	Endothelia	Rhoq
0	-3.31826	0.034	0.333	0	Endothelia	Npas2
0	-1.13548	0.218	0.517	0	Endothelia	Chd3
0	3.98069	0.336	0.037	0	Endothelia	Cldn5
0	-1.79574	0.208	0.506	0	Endothelia	Cotl1
0	-3.51974	0.024	0.322	0	Endothelia	Frrs1
0	-1.79978	0.194	0.492	0	Endothelia	Acaca
0	1.94548	0.969	0.671	0	Endothelia	Tshz2
0	3.25899	0.366	0.069	0	Endothelia	Colgalt2
0	-1.16768	0.288	0.585	0	Endothelia	Ostc
0	-2.55282	0.085	0.382	0	Endothelia	Cyp51
0	-5.36674	0.013	0.31	0	Endothelia	Bcl11b
0	3.70493	0.33	0.034	0	Endothelia	Mfng
0	-5.76048	0.031	0.326	0	Endothelia	Kcnq5
0	1.99794	0.45	0.155	0	Endothelia	9930111J21Rik2
0	-1.91145	0.086	0.381	0	Endothelia	Sgpp1
0	-2.67719	0.065	0.36	0	Endothelia	Lgr4
0	-3.43306	0.18	0.475	0	Endothelia	S100a14
0	-5.81638	0.016	0.311	0	Endothelia	Adgrd1
0	-3.5425	0.073	0.368	0	Endothelia	C1ra
0	-1.0123	0.339	0.634	0	Endothelia	Ndufv3
0	1.32149	0.805	0.511	0	Endothelia	Thbd
0	-2.46391	0.047	0.341	0	Endothelia	Smo
0	-2.69409	0.046	0.34	0	Endothelia	Cebpa
0	-2.19165	0.237	0.531	0	Endothelia	Mmp14
0	-1.04091	0.25	0.544	0	Endothelia	Cdk2ap2
0	-5.3401	0.018	0.312	0	Endothelia	Pde1a
0	5.78763	0.303	0.009	0	Endothelia	Ptprr
0	-1.36201	0.271	0.565	0	Endothelia	Kcnq1ot1
0	-1.86777	0.155	0.448	0	Endothelia	Megf9
0	3.684	0.329	0.036	0	Endothelia	Gbp9
0	-1.50385	0.221	0.514	0	Endothelia	Blvrb
0	-1.92086	0.285	0.578	0	Endothelia	Ggh
0	-2.39325	0.122	0.415	0	Endothelia	Bnc2
0	-1.17171	0.293	0.586	0	Endothelia	Tmed3
0	1.9569	0.463	0.171	0	Endothelia	Npr1
0	-4.30304	0.044	0.336	0	Endothelia	Adh7
0	-3.87531	0.033	0.325	0	Endothelia	Reck
0	-1.51928	0.1	0.392	0	Endothelia	Slc8a1
0	-5.34534	0.011	0.303	0	Endothelia	Ramp1
0	-1.40135	0.124	0.416	0	Endothelia	Plekhj1
0	1.43426	0.621	0.329	0	Endothelia	Gda
0	2.05589	0.65	0.359	0	Endothelia	Lrrc8a
0	3.66527	0.329	0.038	0	Endothelia	Gbp5
0	-3.87089	0.041	0.332	0	Endothelia	Mrc2
0	0.792644	0.623	0.332	0	Endothelia	Fmo2
0	-2.40243	0.057	0.348	0	Endothelia	Fasn
0	-1.23407	0.398	0.689	0	Endothelia	Hmgn1
0	2.05261	0.895	0.605	0	Endothelia	Lrch1
0	-3.9447	0.035	0.325	0	Endothelia	Nipal2
0	-1.21051	0.314	0.604	0	Endothelia	Tecr
0	1.46106	0.74	0.45	0	Endothelia	Tmcc3
0	-5.58755	0.021	0.311	0	Endothelia	Cd248
0	-1.70798	0.165	0.454	0	Endothelia	Pgd
0	-3.83985	0.253	0.542	0	Endothelia	Ly6d
0	-1.11711	0.157	0.446	0	Endothelia	Ehd1
0	4.18281	0.361	0.072	0	Endothelia	Upp1
0	2.97054	0.367	0.078	0	Endothelia	Ppm1f
0	-1.09566	0.402	0.691	0	Endothelia	Clint1
0	2.01346	0.451	0.163	0	Endothelia	Gbp7
0	1.74683	0.454	0.166	0	Endothelia	Rin3
0	-4.47874	0.023	0.311	0	Endothelia	Atp1a2
0	5.47646	0.301	0.013	0	Endothelia	B3gnt3
0	-1.4727	0.189	0.477	0	Endothelia	Ppa1
0	-1.11319	0.308	0.596	0	Endothelia	Mdh1
0	-4.06147	0.015	0.303	0	Endothelia	Sema4d
0	-1.63213	0.279	0.567	0	Endothelia	Ell2
0	-2.11747	0.391	0.678	0	Endothelia	Rbpj
0	-1.50851	0.149	0.436	0	Endothelia	Ctsh
0	-1.87433	0.351	0.638	0	Endothelia	Higd1a
0	2.00421	0.979	0.692	0	Endothelia	Ablim1
0	1.20671	0.57	0.283	0	Endothelia	Nr3c2
0	5.99205	0.301	0.014	0	Endothelia	Sema3g
0	1.89793	0.689	0.402	0	Endothelia	Ncoa7
0	-4.5435	0.041	0.327	0	Endothelia	Barx2
0	-1.36559	0.213	0.499	0	Endothelia	Snx18
0	-3.52144	0.07	0.356	0	Endothelia	Pde5a
0	-3.56558	0.2	0.486	0	Endothelia	Perp
0	-1.00904	0.317	0.603	0	Endothelia	Foxo3
0	-1.74042	0.183	0.469	0	Endothelia	Parp8
0	-3.07577	0.07	0.356	0	Endothelia	Colec12
0	2.29389	0.954	0.668	0	Endothelia	Myh9
0	-3.1734	0.168	0.453	0	Endothelia	Cd55
0	-5.19284	0.018	0.303	0	Endothelia	Ank2
0	-3.35914	0.08	0.365	0	Endothelia	Sema3c
0	2.22224	0.478	0.193	0	Endothelia	Snx25
0	1.79361	0.582	0.297	0	Endothelia	Tmem184b
0	-0.762086	0.32	0.605	0	Endothelia	Atp13a3
0	1.87538	0.463	0.179	0	Endothelia	Thbs1
0	3.47132	0.331	0.047	0	Endothelia	Acacb
0	-1.67138	0.283	0.567	0	Endothelia	Rnh1
0	-4.03145	0.035	0.318	0	Endothelia	Ehf
0	-3.90674	0.047	0.33	0	Endothelia	Wnt4
0	2.28283	0.34	0.057	0	Endothelia	Rnf125
0	-1.17482	0.191	0.474	0	Endothelia	Idh1
0	4.8037	0.309	0.026	0	Endothelia	Tmem44
0	-3.86968	0.058	0.34	0	Endothelia	Serpinb5
0	-3.79915	0.056	0.338	0	Endothelia	Fxyd3
0	-4.32166	0.364	0.646	0	Endothelia	Krt4
0	5.38446	0.295	0.013	0	Endothelia	Htr2a
0	2.39362	0.385	0.104	0	Endothelia	Lrrc32
0	-3.72739	0.175	0.456	0	Endothelia	Aebp1
0	3.48128	0.337	0.056	0	Endothelia	St6galnac2
0	-4.00479	0.035	0.316	0	Endothelia	Kctd1
0	-2.99807	0.044	0.324	0	Endothelia	Dhcr24
0	1.89692	0.5	0.22	0	Endothelia	Zdhhc18
0	-2.36877	0.219	0.499	0	Endothelia	Cald1
0	-3.31527	0.041	0.321	0	Endothelia	Pkp3
0	1.67587	0.442	0.162	0	Endothelia	Rnf144a
0	3.6811	0.324	0.044	0	Endothelia	Neurl1b
0	-4.96682	0.014	0.294	0	Endothelia	Apbb1ip
0	1.3844	0.943	0.663	0	Endothelia	Cavin1
0	-1.10141	0.254	0.533	0	Endothelia	Ckap4
0	-2.44816	0.106	0.385	0	Endothelia	Sdc1
0	3.92975	0.324	0.045	0	Endothelia	Tnfrsf10b
0	-1.64422	0.191	0.47	0	Endothelia	Tpd52
0	-3.64435	0.021	0.3	0	Endothelia	Phgdh
0	4.25368	0.295	0.016	0	Endothelia	Clca3a1
0	-4.54207	0.025	0.304	0	Endothelia	Tenm4
0	1.19454	0.731	0.452	0	Endothelia	Syne1
0	-1.4352	0.323	0.602	0	Endothelia	Nme1
0	-2.50451	0.073	0.352	0	Endothelia	Flrt2
0	-3.60965	0.088	0.366	0	Endothelia	Pkp1
0	-4.21681	0.037	0.315	0	Endothelia	Esrp1
0	-0.998645	0.179	0.457	0	Endothelia	Akt2
0	2.1653	0.725	0.447	0	Endothelia	Rapgef1
0	2.26264	0.348	0.07	0	Endothelia	Tspan18
0	2.09956	0.363	0.085	0	Endothelia	Tspan2
0	-4.32582	0.024	0.302	0	Endothelia	Ror1
0	1.89527	0.616	0.338	0	Endothelia	Yes1
0	-4.88673	0.026	0.304	0	Endothelia	Col4a6
0	1.61243	0.505	0.228	0	Endothelia	Stxbp1
0	3.38053	0.311	0.034	0	Endothelia	Olfml2a
0	-4.73302	0.064	0.341	0	Endothelia	Tgm3
0	-1.26258	0.226	0.503	0	Endothelia	Bmp2k
0	2.2305	0.84	0.563	0	Endothelia	Il6st
0	-4.19623	0.04	0.317	0	Endothelia	Ccdc80
0	-4.16953	0.015	0.292	0	Endothelia	Adh1
0	0.784248	0.745	0.468	0	Endothelia	Tmem176b
0	-1.2987	0.308	0.585	0	Endothelia	Etfb
0	-1.76404	0.08	0.357	0	Endothelia	Osbpl5
0	-3.40774	0.019	0.296	0	Endothelia	Sh3bp1
0	-2.08841	0.122	0.398	0	Endothelia	Nectin1
0	1.83327	0.462	0.186	0	Endothelia	A4galt
0	1.35081	0.677	0.401	0	Endothelia	Ifnar2
0	-1.35057	0.243	0.519	0	Endothelia	Acaa2
0	-1.94306	0.196	0.472	0	Endothelia	Tank
0	-3.84584	0.087	0.362	0	Endothelia	Ada
0	2.3648	0.384	0.109	0	Endothelia	Tmem140
0	1.30205	0.638	0.363	0	Endothelia	Pde4d
0	-1.25025	0.329	0.604	0	Endothelia	Pgls
0	5.25853	0.289	0.014	0	Endothelia	Notch4
0	1.80243	0.483	0.209	0	Endothelia	Scn1b
0	-1.24573	0.187	0.461	0	Endothelia	Sgpl1
0	-4.46395	0.043	0.317	0	Endothelia	Sgcd
0	-4.65535	0.02	0.294	0	Endothelia	Tnik
0	5.3289	0.286	0.012	0	Endothelia	Syt7
0	-3.64626	0.05	0.323	0	Endothelia	Cdh1
0	1.8999	0.621	0.348	0	Endothelia	Oaz2
0	-0.804236	0.266	0.539	0	Endothelia	Atxn10
0	-0.951993	0.237	0.51	0	Endothelia	Pdha1
0	2.78401	0.575	0.302	0	Endothelia	Rnf220
0	1.05277	0.823	0.55	0	Endothelia	Afdn
0	-6.20865	0.005	0.277	0	Endothelia	Dpp4
0	-3.76631	0.241	0.513	0	Endothelia	Sbsn
0	-6.34311	0.014	0.286	0	Endothelia	Pcolce2
0	1.20134	0.826	0.554	0	Endothelia	Sh3bgrl
0	-1.77296	0.283	0.554	0	Endothelia	Gstp1
0	1.56441	0.428	0.157	0	Endothelia	Mertk
0	1.9866	0.428	0.157	0	Endothelia	Pxdn
0	2.62725	0.416	0.145	0	Endothelia	Fam43a
0	-1.46884	0.213	0.484	0	Endothelia	Itsn1
0	-3.20026	0.029	0.3	0	Endothelia	Tuft1
0	6.46779	0.287	0.016	0	Endothelia	Gm12002
0	-4.08007	0.047	0.317	0	Endothelia	Them5
0	-1.37609	0.187	0.457	0	Endothelia	Tusc3
0	1.62805	0.664	0.394	0	Endothelia	Zcchc14
0	1.40514	0.551	0.281	0	Endothelia	Fam117a
0	1.52265	0.748	0.478	0	Endothelia	Syne2
0	-1.57549	0.263	0.533	0	Endothelia	Hmgcs1
0	-1.16124	0.147	0.417	0	Endothelia	Ncbp2
0	-1.14016	0.334	0.604	0	Endothelia	Eprs
0	-3.70146	0.016	0.286	0	Endothelia	Epb41l1
0	-1.01481	0.312	0.582	0	Endothelia	Erp29
0	-4.59287	0.029	0.299	0	Endothelia	Cyp2f2
0	-4.09859	0.012	0.282	0	Endothelia	Hoxc4
0	-1.60113	0.342	0.612	0	Endothelia	Mpp7
0	-4.71047	0.015	0.285	0	Endothelia	Blnk
0	-3.5031	0.125	0.394	0	Endothelia	Dapl1
0	0.660969	0.544	0.275	0	Endothelia	Lyn
0	2.122	0.528	0.259	0	Endothelia	Klhl2
0	-3.59992	0.042	0.311	0	Endothelia	Vcan
0	3.10743	0.301	0.032	0	Endothelia	Ankrd33b
0	-2.13471	0.114	0.383	0	Endothelia	Cbr3
0	-2.41724	0.059	0.328	0	Endothelia	Fermt3
0	1.8485	0.718	0.449	0	Endothelia	Slc3a2
0	-1.61881	0.122	0.39	0	Endothelia	Il6ra
0	-3.8927	0.041	0.309	0	Endothelia	Aqp3
0	-2.36381	0.094	0.362	0	Endothelia	Mitf
0	6.15078	0.275	0.007	0	Endothelia	Thrsp
0	1.81557	0.597	0.329	0	Endothelia	Adarb1
0	-2.0596	0.104	0.371	0	Endothelia	Ltbp3
0	-3.63879	0.078	0.345	0	Endothelia	Rab25
0	-4.26608	0.017	0.284	0	Endothelia	Loxl2
0	-2.58484	0.125	0.391	0	Endothelia	Rcn3
0	-3.28035	0.031	0.297	0	Endothelia	Chchd10
0	3.18626	0.322	0.056	0	Endothelia	Rph3al
0	1.51549	0.704	0.438	0	Endothelia	Adgrl2
0	-3.95394	0.02	0.286	0	Endothelia	Fzd1
0	-3.6233	0.018	0.284	0	Endothelia	Cds1
0	1.51177	0.593	0.327	0	Endothelia	Klhl24
0	1.98985	0.293	0.027	0	Endothelia	Klhl4
0	0.572928	0.679	0.414	0	Endothelia	Fermt2
0	-3.19681	0.125	0.39	0	Endothelia	Asprv1
0	0.954283	0.472	0.207	0	Endothelia	Synm
0	-1.15271	0.401	0.666	0	Endothelia	Manf
0	3.57279	0.296	0.031	0	Endothelia	Trib2
0	-2.80874	0.18	0.445	0	Endothelia	Gpx2
0	-5.3379	0.02	0.285	0	Endothelia	Rian
0	3.33434	0.313	0.049	0	Endothelia	Hlx
0	-2.66018	0.158	0.422	0	Endothelia	Fdps
0	-1.55563	0.237	0.501	0	Endothelia	Ugdh
0	1.63351	0.733	0.469	0	Endothelia	Piezo1
0	-3.09783	0.065	0.329	0	Endothelia	Trim29
0	2.03039	0.541	0.277	0	Endothelia	Wdr37
0	-0.8845	0.333	0.597	0	Endothelia	Ddost
0	0.57509	0.705	0.441	0	Endothelia	Sorbs1
0	-1.18069	0.417	0.68	0	Endothelia	Nenf
0	-2.98186	0.032	0.295	0	Endothelia	Baiap2l1
0	-0.976991	0.376	0.639	0	Endothelia	Timm13
0	-3.46806	0.045	0.308	0	Endothelia	Klhl29
0	1.80771	0.902	0.639	0	Endothelia	Arhgef3
0	-1.33861	0.193	0.456	0	Endothelia	Sec11c
0	5.30292	0.283	0.02	0	Endothelia	AU021092
0	-0.811716	0.298	0.56	0	Endothelia	Sf3b5
0	-0.946287	0.282	0.544	0	Endothelia	9530068E07Rik
0	-3.9157	0.015	0.277	0	Endothelia	Ociad2
0	-4.55873	0.016	0.278	0	Endothelia	Pak1
0	-0.863125	0.356	0.618	0	Endothelia	Atp6v0d1
0	-2.39864	0.125	0.387	0	Endothelia	Me1
0	3.81538	0.296	0.034	0	Endothelia	Csf2rb2
0	-4.08506	0.052	0.314	0	Endothelia	Adamts5
0	-2.71398	0.092	0.354	0	Endothelia	Ltbp1
0	-3.84323	0.049	0.311	0	Endothelia	Dsg3
0	-2.00559	0.179	0.44	0	Endothelia	Tuba4a
0	1.84684	0.634	0.373	0	Endothelia	Fnbp1l
0	-2.19378	0.141	0.402	0	Endothelia	Elovl6
0	-5.57997	0.03	0.291	0	Endothelia	Svep1
0	-2.85552	0.126	0.387	0	Endothelia	Hopx
0	-4.42502	0.01	0.271	0	Endothelia	Rhou
0	2.35731	0.326	0.065	0	Endothelia	Sept4
0	-5.04566	0.018	0.279	0	Endothelia	Gpc3
0	-2.66278	0.061	0.322	0	Endothelia	Vegfd
0	0.94275	0.963	0.703	0	Endothelia	Vim
0	-0.852144	0.258	0.518	0	Endothelia	Dhrs3
0	-1.20931	0.162	0.422	0	Endothelia	Nucb2
0	-4.64939	0.017	0.277	0	Endothelia	Rab11fip1
0	-1.73297	0.102	0.362	0	Endothelia	Cpe
0	0.721495	0.862	0.602	0	Endothelia	Crip2
0	-0.773911	0.281	0.541	0	Endothelia	Derl1
0	2.70373	0.337	0.077	0	Endothelia	Klhl6
0	-2.50712	0.08	0.34	0	Endothelia	Bin1
0	-0.817052	0.294	0.553	0	Endothelia	Mrpl23
0	1.7108	0.355	0.096	0	Endothelia	Rgs16
0	-2.87084	0.123	0.382	0	Endothelia	Plod2
0	3.53762	0.307	0.048	0	Endothelia	Timeless
0	3.24646	0.307	0.048	0	Endothelia	Ednrb
0	0.896436	0.421	0.162	0	Endothelia	Nrros
0	-3.62817	0.034	0.292	0	Endothelia	Ckmt1
0	-2.7071	0.041	0.299	0	Endothelia	Gstm5
0	1.75582	0.808	0.55	0	Endothelia	Tspan5
0	-0.909975	0.389	0.647	0	Endothelia	Wls
0	-1.12249	0.222	0.48	0	Endothelia	Acadsb
0	-0.92384	0.487	0.745	0	Endothelia	Ndufa13
0	-1.43334	0.125	0.383	0	Endothelia	Cdc14b
0	1.06536	0.809	0.551	0	Endothelia	Flnb
0	2.6124	0.328	0.07	0	Endothelia	Slc7a7
0	-3.79413	0.028	0.286	0	Endothelia	Lad1
0	-0.940767	0.456	0.714	0	Endothelia	Swi5
0	-1.76934	0.165	0.422	0	Endothelia	Htra1
0	-5.12356	0.044	0.301	0	Endothelia	Grip1
0	1.77498	0.484	0.227	0	Endothelia	Ccdc88c
0	-4.05285	0.086	0.343	0	Endothelia	Calml3
0	1.61571	0.454	0.197	0	Endothelia	Parp14
0	-0.692545	0.34	0.597	0	Endothelia	Rbbp7
0	-0.786676	0.305	0.561	0	Endothelia	Tmem167
0	-3.9683	0.025	0.281	0	Endothelia	Dnm1
0	-5.36813	0.014	0.27	0	Endothelia	Sema3e
0	-1.48437	0.38	0.636	0	Endothelia	Dnajb1
0	-0.905568	0.165	0.421	0	Endothelia	R3hdm4
0	3.56518	0.304	0.048	0	Endothelia	Meox2
0	-6.01702	0.012	0.268	0	Endothelia	Emb
0	-0.950594	0.442	0.698	0	Endothelia	Pdia6
0	2.47319	0.466	0.211	0	Endothelia	Pik3c2b
0	-3.48873	0.041	0.296	0	Endothelia	Cyp2s1
0	1.74513	0.435	0.18	0	Endothelia	Psmb9
0	2.83844	0.309	0.054	0	Endothelia	Hhex
0	-2.70102	0.048	0.303	0	Endothelia	Scd1
0	1.30705	0.69	0.435	0	Endothelia	Fam117b
0	-0.775169	0.311	0.566	0	Endothelia	Surf4
0	-0.734583	0.307	0.561	0	Endothelia	Mpc1
0	1.97275	0.629	0.375	0	Endothelia	Ralb
0	-3.50873	0.049	0.303	0	Endothelia	Chit1
0	-4.5679	0.016	0.27	0	Endothelia	F3
0	-0.885366	0.366	0.62	0	Endothelia	Bag1
0	-1.84873	0.126	0.38	0	Endothelia	Msmo1
0	-3.23894	0.067	0.321	0	Endothelia	Igf1
0	-1.13076	0.135	0.389	0	Endothelia	Sfxn1
0	-3.44467	0.34	0.594	0	Endothelia	Dmkn
0	-3.08952	0.061	0.314	0	Endothelia	Prelp
0	-4.05758	0.022	0.275	0	Endothelia	Dpyd
0	-4.88645	0.015	0.268	0	Endothelia	Lgi2
0	-1.16939	0.222	0.475	0	Endothelia	Ube2m
0	-2.12159	0.071	0.324	0	Endothelia	Lrig3
0	-5.42857	0.028	0.281	0	Endothelia	Krt15
0	-1.76256	0.363	0.616	0	Endothelia	Flna
0	1.4399	0.69	0.437	0	Endothelia	Bst2
0	-4.70552	0.011	0.263	0	Endothelia	Aff3
0	-1.38488	0.504	0.756	0	Endothelia	Hspd1
0	-1.10599	0.236	0.488	0	Endothelia	Sec24d
0	1.9918	0.452	0.2	0	Endothelia	Thsd7a
0	-2.2792	0.091	0.343	0	Endothelia	Entpd5
0	-1.16815	0.18	0.432	0	Endothelia	Hist1h2bc
0	-2.59538	0.05	0.302	0	Endothelia	Rhobtb3
0	5.25052	0.266	0.014	0	Endothelia	Stc1
0	-3.81996	0.012	0.264	0	Endothelia	Hr
0	1.66386	0.711	0.459	0	Endothelia	Atp8b1
0	-5.35068	0.013	0.264	0	Endothelia	Prrx1
0	1.15987	0.721	0.47	0	Endothelia	Fam129b
0	1.8176	0.352	0.101	0	Endothelia	Gm11476
0	1.95724	0.919	0.668	0	Endothelia	Rapgef2
0	1.46461	0.433	0.182	0	Endothelia	Vwa1
0	-1.81259	0.117	0.368	0	Endothelia	Il17rc
0	-0.901483	0.225	0.476	0	Endothelia	Bcl7c
0	-5.03717	0.022	0.273	0	Endothelia	Gfpt2
0	-2.13646	0.16	0.411	0	Endothelia	Gm2a
0	-3.12725	0.033	0.284	0	Endothelia	Sqle
0	-4.00402	0.046	0.297	0	Endothelia	Trp63
0	-3.79326	0.037	0.288	0	Endothelia	Dsc3
0	-4.38576	0.02	0.271	0	Endothelia	Ms4a4d
0	-1.07768	0.38	0.631	0	Endothelia	Ssr4
0	-0.664979	0.317	0.568	0	Endothelia	Sec11a
0	1.64763	0.589	0.338	0	Endothelia	Smad7
0	-0.699903	0.402	0.652	0	Endothelia	2900097C17Rik
0	1.68987	0.594	0.344	0	Endothelia	Pkig
0	-1.43823	0.218	0.468	0	Endothelia	Abcd3
0	-4.92696	0.013	0.263	0	Endothelia	Wwc1
0	-1.26023	0.154	0.404	0	Endothelia	Rab24
0	-0.972692	0.22	0.47	0	Endothelia	Fkbp4
0	-4.79797	0.036	0.286	0	Endothelia	Gpx3
0	6.44454	0.255	0.006	0	Endothelia	Aplnr
0	-5.50069	0.008	0.257	0	Endothelia	Dennd2a
0	-1.70156	0.135	0.384	0	Endothelia	Gaa
0	-2.83874	0.043	0.292	0	Endothelia	Slc22a23
0	-5.50254	0.009	0.258	0	Endothelia	Emilin2
0	-1.1384	0.415	0.663	0	Endothelia	Atp5g1
0	1.91934	0.544	0.296	0	Endothelia	Stard4
0	-4.22163	0.21	0.458	0	Endothelia	Slpi
0	-4.78744	0.025	0.273	0	Endothelia	Ndufa4l2
0	-2.50131	0.219	0.467	0	Endothelia	Gsto1
0	-4.46851	0.054	0.302	0	Endothelia	Igfbp5
0	6.49093	0.265	0.017	0	Endothelia	Selp
0	-3.30166	0.078	0.326	0	Endothelia	Evpl
0	-0.937632	0.397	0.645	0	Endothelia	Ndufa11
0	4.90589	0.261	0.013	0	Endothelia	Pcdh12
0	-1.0121	0.333	0.581	0	Endothelia	Wwp1
0	-0.965246	0.464	0.712	0	Endothelia	Atp6v0b
0	-0.728286	0.297	0.544	0	Endothelia	Uso1
0	-3.89972	0.029	0.276	0	Endothelia	Notch3
0	-1.23971	0.144	0.391	0	Endothelia	Npm3
0	2.47538	0.441	0.194	0	Endothelia	Sox13
0	-1.37949	0.109	0.356	0	Endothelia	Fam102a
0	-2.74748	0.06	0.307	0	Endothelia	Prxl2b
0	-2.96166	0.058	0.305	0	Endothelia	Tacstd2
0	-0.830569	0.261	0.508	0	Endothelia	Cnpy2
0	1.69349	0.503	0.256	0	Endothelia	Arl4d
0	1.66232	0.502	0.255	0	Endothelia	Lmo7
0	-1.69223	0.076	0.323	0	Endothelia	Slc6a8
0	-0.976987	0.231	0.478	0	Endothelia	Atp6v1b2
0	-0.724154	0.329	0.576	0	Endothelia	Naa50
0	1.00052	0.666	0.42	0	Endothelia	Rgl1
0	-0.68214	0.373	0.619	0	Endothelia	Scand1
0	1.03426	0.941	0.695	0	Endothelia	Plpp3
0	1.80846	0.901	0.655	0	Endothelia	Luzp1
0	0.933638	0.616	0.37	0	Endothelia	Fbln2
0	-0.787935	0.498	0.744	0	Endothelia	Tuba1b
0	-4.72043	0.048	0.294	0	Endothelia	Lsamp
0	-1.07672	0.138	0.384	0	Endothelia	Fam173a
0	-1.1842	0.166	0.412	0	Endothelia	Hivep3
0	-1.44393	0.567	0.812	0	Endothelia	Hspe1
0	2.90952	0.39	0.145	0	Endothelia	Cd36
0	-1.49985	0.088	0.333	0	Endothelia	Ddr1
0	-3.91777	0.048	0.293	0	Endothelia	Sptssb
0	1.65842	0.779	0.534	0	Endothelia	Clec2d
0	-2.99413	0.109	0.354	0	Endothelia	Lypd3
0	-1.77068	0.113	0.358	0	Endothelia	Tns3
0	3.42255	0.302	0.057	0	Endothelia	B4galt4
0	-1.10978	0.167	0.412	0	Endothelia	Slc25a17
0	-0.811027	0.291	0.535	0	Endothelia	Usp24
0	-1.04667	0.279	0.523	0	Endothelia	Hsd17b12
0	-4.83756	0.008	0.252	0	Endothelia	Rgma
0	-2.38808	0.043	0.287	0	Endothelia	Sema4b
0	6.2717	0.249	0.005	0	Endothelia	Akr1c14
0	-2.41919	0.052	0.296	0	Endothelia	Boc
0	6.18245	0.25	0.006	0	Endothelia	Tmem252
0	-0.812499	0.226	0.47	0	Endothelia	Ptov1
0	1.2523	0.579	0.335	0	Endothelia	Pxn
0	1.10652	0.576	0.332	0	Endothelia	Sept9
0	-0.853599	0.293	0.536	0	Endothelia	Fuca1
0	-1.85898	0.283	0.526	0	Endothelia	Cyba
0	-3.37808	0.022	0.265	0	Endothelia	S1pr2
0	-4.27704	0.014	0.257	0	Endothelia	Arhgef4
0	-4.14551	0.011	0.254	0	Endothelia	Gpsm2
0	-4.64499	0.013	0.256	0	Endothelia	Epb41l4b
0	-4.57491	0.014	0.257	0	Endothelia	Fam83b
0	-4.63746	0.01	0.253	0	Endothelia	Ppp1r14c
0	-2.05717	0.046	0.289	0	Endothelia	Cdc42bpg
0	-3.12244	0.04	0.283	0	Endothelia	Gpx8
0	-3.26381	0.02	0.262	0	Endothelia	Stard10
0	-3.0609	0.032	0.274	0	Endothelia	Rapgefl1
0	-4.86879	0.014	0.256	0	Endothelia	Olfml2b
0	-1.73637	0.127	0.369	0	Endothelia	Tpst1
0	-5.51827	0.016	0.258	0	Endothelia	Inmt
0	1.86626	0.376	0.134	0	Endothelia	Abcg1
0	-3.01183	0.234	0.476	0	Endothelia	Dsp
0	1.6154	0.683	0.442	0	Endothelia	Pdlim1
0	-3.44119	0.023	0.264	0	Endothelia	Ap1s3
0	-1.33384	0.18	0.421	0	Endothelia	Kmt5a
0	-1.54649	0.403	0.644	0	Endothelia	H2afj
0	-4.71604	0.008	0.249	0	Endothelia	Sorl1
0	-0.739317	0.248	0.489	0	Endothelia	Anapc13
0	-0.967339	0.319	0.559	0	Endothelia	Ppp1r12b
0	-0.917547	0.306	0.546	0	Endothelia	Cope
0	-1.6544	0.161	0.401	0	Endothelia	Kdm2b
0	-0.777123	0.224	0.464	0	Endothelia	Sesn3
0	-1.54887	0.156	0.396	0	Endothelia	Uchl3
0	2.22538	0.996	0.756	0	Endothelia	Nfib
0	-0.758315	0.274	0.514	0	Endothelia	Ap2s1
0	0.624276	0.634	0.394	0	Endothelia	Cavin3
0	-1.06336	0.18	0.42	0	Endothelia	Mta3
0	-1.10871	0.188	0.427	0	Endothelia	Abhd12
0	-1.60511	0.083	0.322	0	Endothelia	Pmm1
0	1.42461	0.495	0.256	0	Endothelia	Spaca6
0	1.9119	0.52	0.282	0	Endothelia	Kctd10
0	-0.946876	0.318	0.556	0	Endothelia	Polr2f
0	-4.22787	0.023	0.261	0	Endothelia	Adamtsl3
0	-3.98851	0.018	0.256	0	Endothelia	Acsbg1
0	1.11341	0.443	0.205	0	Endothelia	Stk10
0	-3.5175	0.042	0.28	0	Endothelia	Rdh12
0	-2.06357	0.099	0.337	0	Endothelia	Col8a1
0	-1.60475	0.361	0.599	0	Endothelia	Prdx6
0	-2.92146	0.058	0.296	0	Endothelia	Sytl1
0	3.06693	0.925	0.687	0	Endothelia	Arl15
0	-2.8351	0.054	0.292	0	Endothelia	Tst
0	-2.32878	0.067	0.305	0	Endothelia	Tmem45a
0	-0.91406	0.238	0.476	0	Endothelia	Glo1
0	1.65562	0.513	0.275	0	Endothelia	Tap2
0	1.70544	0.578	0.34	0	Endothelia	Abcc4
0	-1.73126	0.309	0.546	0	Endothelia	Fam162a
0	-3.38734	0.031	0.268	0	Endothelia	Hebp2
0	3.41516	0.35	0.113	0	Endothelia	Proser2
0	1.77416	0.711	0.474	0	Endothelia	Smad1
0	-1.63555	0.079	0.316	0	Endothelia	Dnase2a
0	-1.2776	0.115	0.352	0	Endothelia	Mapkapk3
0	-0.997487	0.266	0.503	0	Endothelia	Uqcrc1
0	-1.26263	0.476	0.713	0	Endothelia	Atp5d
0	3.31743	0.298	0.061	0	Endothelia	Ehd3
0	0.871706	0.758	0.521	0	Endothelia	Grk5
0	1.78681	0.693	0.456	0	Endothelia	Adam15
0	-3.35563	0.02	0.256	0	Endothelia	Celsr2
0	-3.0675	0.022	0.258	0	Endothelia	Prkaa2
0	-1.55662	0.164	0.4	0	Endothelia	Idi1
0	-3.69857	0.034	0.27	0	Endothelia	Rab27b
0	1.60721	0.75	0.514	0	Endothelia	Lrrfip1
0	-2.71641	0.074	0.31	0	Endothelia	Ptgis
0	-4.08744	0.012	0.248	0	Endothelia	Sox2
0	-1.91797	0.077	0.313	0	Endothelia	Lpcat2
0	-0.983127	0.18	0.416	0	Endothelia	Arhgap42
0	-0.949784	0.19	0.426	0	Endothelia	Mrpl54
0	2.47221	0.3	0.064	0	Endothelia	Rsad2
0	-0.991548	0.188	0.424	0	Endothelia	Abcc1
0	-0.835182	0.19	0.426	0	Endothelia	Vma21
0	-1.92825	0.256	0.492	0	Endothelia	Bgn
0	-0.803462	0.318	0.553	0	Endothelia	Psmd8
0	-0.718322	0.304	0.539	0	Endothelia	Micu1
0	-5.83907	0.024	0.259	0	Endothelia	Tnfaip6
0	-4.39023	0.025	0.26	0	Endothelia	Gpm6b
0	2.0469	0.35	0.115	0	Endothelia	Helz2
0	1.95625	0.615	0.38	0	Endothelia	Sbno2
0	-1.09837	0.359	0.594	0	Endothelia	Pgam1
0	-0.764922	0.459	0.694	0	Endothelia	Atp6v0e
0	1.40028	0.573	0.338	0	Endothelia	Atp11c
0	-1.81175	0.172	0.406	0	Endothelia	Maff
0	-2.685	0.033	0.267	0	Endothelia	Epb41l5
0	1.03147	0.267	0.033	0	Endothelia	Flt4
0	-4.55893	0.027	0.261	0	Endothelia	Dsc2
0	-3.69727	0.032	0.266	0	Endothelia	Aldh3b2
0	-1.18273	0.612	0.846	0	Endothelia	Atp2a2
0	3.32651	0.283	0.049	0	Endothelia	Cttnbp2
0	-1.09735	0.604	0.838	0	Endothelia	Ctsd
0	-2.51525	0.123	0.357	0	Endothelia	Crybg1
0	4.38856	0.316	0.082	0	Endothelia	Edn1
0	1.56771	0.776	0.542	0	Endothelia	Mcc
0	-0.782052	0.338	0.572	0	Endothelia	Ift20
0	-1.24746	0.152	0.385	0	Endothelia	Hsdl2
0	-4.8537	0.014	0.247	0	Endothelia	Pi15
0	-4.36656	0.017	0.25	0	Endothelia	Dclk1
0	-2.29929	0.079	0.312	0	Endothelia	Thbs3
0	-3.0669	0.064	0.297	0	Endothelia	Sult2b1
0	-4.50479	0.008	0.241	0	Endothelia	Efs
0	1.13572	0.473	0.24	0	Endothelia	Psmb8
0	-3.1532	0.253	0.486	0	Endothelia	Gm94
0	1.39543	0.532	0.3	0	Endothelia	Ddit4
0	1.52538	0.559	0.327	0	Endothelia	Dusp3
0	-1.04538	0.309	0.541	0	Endothelia	Prelid1
0	1.7405	0.898	0.666	0	Endothelia	Dock1
0	-0.600728	0.484	0.716	0	Endothelia	Ncoa1
0	-1.90063	0.18	0.412	0	Endothelia	Samd4
0	-0.712317	0.368	0.6	0	Endothelia	Cct8
0	-1.29746	0.113	0.345	0	Endothelia	G6pdx
0	1.45003	0.678	0.447	0	Endothelia	Igfbp4
0	-0.543064	0.324	0.555	0	Endothelia	Ndufs4
0	-3.04007	0.04	0.271	0	Endothelia	Serpinb2
0	-3.27387	0.028	0.259	0	Endothelia	Prom2
0	-1.41897	0.092	0.323	0	Endothelia	Mettl1
0	-3.31477	0.022	0.253	0	Endothelia	Krt80
0	-0.81542	0.204	0.435	0	Endothelia	Plin3
0	-2.97063	0.083	0.314	0	Endothelia	Cysrt1
0	-4.86697	0.012	0.243	0	Endothelia	Mmp23
0	-2.38961	0.123	0.354	0	Endothelia	Dlg2
0	1.45443	0.412	0.181	0	Endothelia	Casp4
0	-0.680565	0.358	0.589	0	Endothelia	Ndufs7
0	-1.95324	0.056	0.287	0	Endothelia	P3h4
0	-3.37715	0.053	0.284	0	Endothelia	Sh3rf2
0	1.20012	0.513	0.283	0	Endothelia	Stard9
0	-2.42026	0.176	0.406	0	Endothelia	Ctsc
0	-1.84144	0.049	0.279	0	Endothelia	Foxp4
0	-3.15197	0.021	0.251	0	Endothelia	Il1rl2
0	-1.61343	0.143	0.373	0	Endothelia	Dgat2
0	-3.71555	0.022	0.252	0	Endothelia	Adtrp
0	-0.819853	0.211	0.441	0	Endothelia	Cldnd1
0	-1.13725	0.157	0.387	0	Endothelia	Msrb1
0	-1.12641	0.156	0.386	0	Endothelia	Bscl2
0	-1.18857	0.2	0.43	0	Endothelia	Cachd1
0	-3.46293	0.017	0.247	0	Endothelia	Rab38
0	-3.91836	0.012	0.242	0	Endothelia	Tfap2a
0	-0.770163	0.301	0.53	0	Endothelia	Cacybp
0	-4.12651	0.041	0.27	0	Endothelia	Pinlyp
0	-0.816532	0.22	0.449	0	Endothelia	Scamp2
0	1.24408	0.417	0.188	0	Endothelia	Plekho1
0	-2.35408	0.056	0.285	0	Endothelia	Dapp1
0	-3.41159	0.014	0.243	0	Endothelia	Kctd15
0	-5.64702	0.009	0.238	0	Endothelia	Tcf21
0	2.60056	0.363	0.134	0	Endothelia	Dgke
0	-0.923338	0.273	0.502	0	Endothelia	Psmc5
0	-3.42302	0.047	0.275	0	Endothelia	Psapl1
0	-0.735662	0.411	0.639	0	Endothelia	Snrpd2
0	-2.75735	0.046	0.274	0	Endothelia	Rgs10
0	-0.697613	0.24	0.468	0	Endothelia	Tfg
0	-1.86031	0.107	0.335	0	Endothelia	Dcbld2
0	2.00937	0.44	0.212	0	Endothelia	Sh3bp4
0	-1.51367	0.142	0.37	0	Endothelia	Pde7a
0	1.69022	0.389	0.161	0	Endothelia	Il17rd
0	-1.40733	0.204	0.432	0	Endothelia	Ank
0	-2.48748	0.041	0.269	0	Endothelia	Ppara
0	-1.34561	0.145	0.373	0	Endothelia	Stambpl1
0	-3.04813	0.07	0.298	0	Endothelia	4833423E24Rik
0	-2.60615	0.057	0.285	0	Endothelia	Creb3l1
0	-0.746285	0.249	0.477	0	Endothelia	Rragc
0	-1.19543	0.131	0.359	0	Endothelia	Acot7
0	1.52125	0.778	0.55	0	Endothelia	Klf13
0	1.68951	0.593	0.365	0	Endothelia	Cd151
0	-0.779294	0.18	0.408	0	Endothelia	Trappc2l
0	-1.06327	0.182	0.41	0	Endothelia	Rab3d
0	3.4811	0.284	0.056	0	Endothelia	Tbc1d30
0	1.2665	0.62	0.392	0	Endothelia	Dgkh
0	-0.826126	0.56	0.788	0	Endothelia	Tomm6
0	-0.915959	0.466	0.694	0	Endothelia	Cox7b
0	-1.086	0.285	0.512	0	Endothelia	Kdm5b
0	-0.76508	0.102	0.329	0	Endothelia	Sema4a
0	-1.46664	0.092	0.319	0	Endothelia	Plxna1
0	-1.03405	0.163	0.39	0	Endothelia	Sc5d
0	-0.962788	0.221	0.448	0	Endothelia	Tmem134
0	-3.07015	0.024	0.251	0	Endothelia	Zfp185
0	0.595395	0.411	0.184	0	Endothelia	Inpp5d
0	1.70241	0.504	0.277	0	Endothelia	Dgkz
0	-0.872976	0.392	0.619	0	Endothelia	Sh3d19
0	-1.32482	0.136	0.363	0	Endothelia	Dusp22
0	2.21142	0.421	0.194	0	Endothelia	Arhgef28
0	2.2544	0.982	0.755	0	Endothelia	Ly6e
0	-2.01932	0.083	0.31	0	Endothelia	Tubb6
0	-1.05054	0.624	0.851	0	Endothelia	Lamp2
0	-0.605452	0.536	0.763	0	Endothelia	Morf4l2
0	2.11416	0.334	0.108	0	Endothelia	Ttll7
0	-0.684488	0.328	0.554	0	Endothelia	Rer1
0	1.05362	0.645	0.419	0	Endothelia	Irf1
0	-1.18526	0.176	0.402	0	Endothelia	Mrps6
0	3.59051	0.254	0.028	0	Endothelia	Chp2
0	-4.97881	0.02	0.246	0	Endothelia	Ces1h
0	-0.733306	0.189	0.415	0	Endothelia	Suclg1
0	-1.79648	0.119	0.345	0	Endothelia	Acsl1
0	-5.61245	0.017	0.243	0	Endothelia	C7
0	-3.62447	0.012	0.238	0	Endothelia	Ephb3
0	1.75293	0.61	0.384	0	Endothelia	Ccdc85b
0	-1.85436	0.074	0.3	0	Endothelia	Gk
0	-0.864441	0.174	0.399	0	Endothelia	Csk
0	-0.837113	0.317	0.542	0	Endothelia	Tshz1
0	-2.66133	0.036	0.261	0	Endothelia	Mfap3l
0	-0.618189	0.231	0.456	0	Endothelia	Clptm1l
0	-3.32726	0.032	0.257	0	Endothelia	Tgm1
0	-2.49143	0.031	0.256	0	Endothelia	Gcat
0	-2.78903	0.025	0.25	0	Endothelia	Mapk13
0	-2.12423	0.629	0.854	0	Endothelia	Dbi
0	-0.774191	0.352	0.577	0	Endothelia	Lamtor2
0	-1.66488	0.073	0.298	0	Endothelia	Sgsm2
0	-1.15617	0.406	0.631	0	Endothelia	Esd
0	1.47948	0.934	0.71	0	Endothelia	Maml2
0	-3.86569	0.057	0.281	0	Endothelia	Serpinb3a
0	-0.691145	0.302	0.526	0	Endothelia	Psmd14
0	-0.771471	0.237	0.461	0	Endothelia	Ssr2
0	-1.84018	0.055	0.279	0	Endothelia	Cep170b
0	-3.74501	0.023	0.247	0	Endothelia	Nectin4
0	3.6061	0.248	0.024	0	Endothelia	Hoxd8
0	-3.30097	0.157	0.381	0	Endothelia	Crct1
0	-4.02483	0.029	0.253	0	Endothelia	Penk
0	-1.07991	0.141	0.365	0	Endothelia	Ethe1
0	-3.67499	0.022	0.246	0	Endothelia	Cers3
0	-3.22903	0.027	0.251	0	Endothelia	Mpzl2
0	-1.03196	0.348	0.572	0	Endothelia	Vdac1
0	-0.758093	0.382	0.606	0	Endothelia	Cct5
0	-3.11267	0.016	0.24	0	Endothelia	Bdh1
0	-2.88338	0.051	0.274	0	Endothelia	Apobec1
0	-3.03606	0.11	0.333	0	Endothelia	Ank3
0	1.76507	0.665	0.442	0	Endothelia	Myo1c
0	-0.928575	0.331	0.554	0	Endothelia	Baiap2
0	1.09519	0.56	0.337	0	Endothelia	Asap2
0	-0.927471	0.142	0.365	0	Endothelia	Plekhb2
0	-4.2587	0.021	0.244	0	Endothelia	Hsd17b2
0	-1.43285	0.1	0.323	0	Endothelia	Snx24
0	-1.23751	0.403	0.626	0	Endothelia	Tubb4b
0	3.00815	0.292	0.069	0	Endothelia	Ceacam1
0	-0.680629	0.561	0.784	0	Endothelia	Nktr
0	1.65368	0.714	0.491	0	Endothelia	Sec14l1
0	1.71504	0.504	0.282	0	Endothelia	Slc23a2
0	-2.55201	0.044	0.266	0	Endothelia	Car13
0	-1.28012	0.298	0.52	0	Endothelia	Vkorc1
0	-0.650177	0.289	0.511	0	Endothelia	Lsm4
0	-3.85892	0.462	0.684	0	Endothelia	Mt4
0	-0.967498	0.144	0.366	0	Endothelia	Prkci
0	-0.703034	0.217	0.439	0	Endothelia	Acaa1a
0	1.85856	0.435	0.213	0	Endothelia	Pcdh1
0	-3.84848	0.016	0.238	0	Endothelia	P2ry1
0	-5.06275	0.016	0.238	0	Endothelia	Spon2
0	1.41913	0.523	0.302	0	Endothelia	Fam219a
0	-0.68844	0.325	0.546	0	Endothelia	Tomm5
0	-5.47658	0.02	0.241	0	Endothelia	Arhgap15
0	4.74924	0.247	0.026	0	Endothelia	Gm12592
0	1.54075	0.385	0.164	0	Endothelia	Specc1
0	-3.07299	0.036	0.257	0	Endothelia	Grhl1
0	-3.57427	0.017	0.238	0	Endothelia	Duox1
0	-0.702338	0.25	0.471	0	Endothelia	Setbp1
0	-1.18894	0.203	0.424	0	Endothelia	Tceal8
0	1.64314	0.563	0.342	0	Endothelia	Trim25
0	-2.40045	0.055	0.275	0	Endothelia	Gnai1
0	-0.662012	0.335	0.555	0	Endothelia	Kdelr2
0	1.80822	0.342	0.122	0	Endothelia	Myzap
0	-0.673042	0.301	0.521	0	Endothelia	Ndufv2
0	-0.88737	0.208	0.428	0	Endothelia	Cdk14
0	2.16285	0.254	0.034	0	Endothelia	D5Ertd615e
0	2.06289	0.245	0.025	0	Endothelia	Chrm2
0	1.82478	0.454	0.234	0	Endothelia	Nod1
0	-1.36379	0.091	0.311	0	Endothelia	Cdc42ep5
0	-5.61012	0.009	0.229	0	Endothelia	Dpep1
0	-0.866427	0.145	0.365	0	Endothelia	Spg21
0	-3.70772	0.02	0.24	0	Endothelia	Vasn
0	2.71411	0.419	0.199	0	Endothelia	Tcim
0	1.88266	0.345	0.125	0	Endothelia	Hoxb6
0	-0.777241	0.349	0.569	0	Endothelia	Hcfc1r1
0	-0.916964	0.175	0.394	0	Endothelia	Sqor
0	-0.814711	0.241	0.46	0	Endothelia	Mien1
0	-3.24618	0.015	0.234	0	Endothelia	Tead3
0	-2.95476	0.042	0.261	0	Endothelia	Mgst2
0	-2.90437	0.038	0.257	0	Endothelia	Klk11
0	-4.97861	0.01	0.229	0	Endothelia	Dkk3
0	-5.15279	0.011	0.23	0	Endothelia	Nova1
0	-4.51683	0.01	0.229	0	Endothelia	Grhl2
0	-5.16076	0.007	0.226	0	Endothelia	Qpct
0	-3.41096	0.017	0.236	0	Endothelia	Mreg
0	-1.53892	0.075	0.294	0	Endothelia	Nans
0	-0.813938	0.471	0.69	0	Endothelia	Pebp1
0	-0.680297	0.35	0.569	0	Endothelia	Lrrfip2
0	-0.812108	0.508	0.727	0	Endothelia	Fnip1
0	1.44743	0.761	0.542	0	Endothelia	Pls3
0	0.733976	0.502	0.284	0	Endothelia	Pde4b
0	-0.977248	0.418	0.636	0	Endothelia	Tpi1
0	-2.52748	0.051	0.269	0	Endothelia	Rab30
0	-0.685278	0.41	0.628	0	Endothelia	Spcs2
0	-4.22951	0.051	0.269	0	Endothelia	Defb4
0	-3.81475	0.061	0.279	0	Endothelia	Rbp2
0	-0.734349	0.298	0.516	0	Endothelia	Ubqln1
0	-0.68235	0.339	0.557	0	Endothelia	Kif2a
0	-2.82568	0.088	0.306	0	Endothelia	Pdzk1ip1
0	-1.3842	0.086	0.304	0	Endothelia	Srm
0	-4.70594	0.008	0.226	0	Endothelia	Irf5
0	-3.8632	0.024	0.242	0	Endothelia	Ndn
0	-1.09104	0.19	0.408	0	Endothelia	Insig1
0	1.86008	0.414	0.196	0	Endothelia	Sept10
0	-2.61192	0.051	0.268	0	Endothelia	Vsig8
0	-4.40009	0.016	0.233	0	Endothelia	Pdgfrb
0	-1.46333	0.101	0.318	0	Endothelia	Gba
0	-3.80133	0.028	0.245	0	Endothelia	Ptprd
0	-3.91989	0.02	0.237	0	Endothelia	Grhl3
0	-4.15247	0.018	0.235	0	Endothelia	Adcy7
0	-4.27675	0.023	0.24	0	Endothelia	Capns2
0	4.60585	0.228	0.011	0	Endothelia	Wscd1
0	-0.996382	0.399	0.616	0	Endothelia	Golim4
0	-0.643562	0.353	0.57	0	Endothelia	Lamtor4
0	-1.86433	0.065	0.282	0	Endothelia	Vegfa
0	-1.02757	0.567	0.783	0	Endothelia	Npc2
0	-2.19234	0.054	0.27	0	Endothelia	Tmem154
0	-0.809043	0.316	0.532	0	Endothelia	Glrx3
0	2.5642	0.325	0.109	0	Endothelia	Cmtm8
0	-0.678249	0.187	0.403	0	Endothelia	Ddx1
0	-0.949122	0.179	0.395	0	Endothelia	Rap2a
0	-0.62151	0.231	0.447	0	Endothelia	Mtch2
0	1.66153	0.425	0.209	0	Endothelia	Gramd1a
0	-2.17792	0.038	0.254	0	Endothelia	Pik3r2
0	-4.53013	0.019	0.235	0	Endothelia	Car12
0	-5.33874	0.008	0.224	0	Endothelia	Pax9
0	-1.40004	0.096	0.312	0	Endothelia	Yif1a
0	-2.51462	0.027	0.243	0	Endothelia	Dlg3
0	-3.17505	0.035	0.251	0	Endothelia	Pof1b
0	0.669213	0.834	0.618	0	Endothelia	Pam
0	-0.732847	0.255	0.471	0	Endothelia	Fbl
0	-1.22283	0.621	0.837	0	Endothelia	Marcks
0	-0.818528	0.197	0.413	0	Endothelia	Agpat3
0	-0.836184	0.307	0.522	0	Endothelia	Lmo4
0	-0.631065	0.324	0.539	0	Endothelia	Tmem65
0	-0.719895	0.204	0.419	0	Endothelia	Eif4e2
0	-3.04211	0.024	0.239	0	Endothelia	Igsf3
0	4.24788	0.306	0.091	0	Endothelia	Rbp7
0	-1.0448	0.143	0.358	0	Endothelia	Elof1
0	-0.928214	0.167	0.382	0	Endothelia	Ap1b1
0	-1.51081	0.221	0.436	0	Endothelia	Nhp2
0	-0.876562	0.146	0.361	0	Endothelia	Rnft1
0	-1.14279	0.153	0.368	0	Endothelia	Slc9a3r1
0	-3.3022	0.025	0.24	0	Endothelia	Otop3
0	-0.715693	0.221	0.436	0	Endothelia	Zfp516
0	-3.56936	0.024	0.239	0	Endothelia	Efemp2
0	-0.747697	0.197	0.412	0	Endothelia	Gars
0	-0.889959	0.268	0.483	0	Endothelia	Gns
0	-0.962047	0.48	0.695	0	Endothelia	Pik3r1
0	-0.671724	0.18	0.394	0	Endothelia	Mrps15
0	-0.988475	0.251	0.465	0	Endothelia	Hipk2
0	1.37501	0.336	0.122	0	Endothelia	Stard8
0	-4.16042	0.012	0.226	0	Endothelia	Ptges
0	-3.73304	0.011	0.225	0	Endothelia	Gpr87
0	-2.81286	0.026	0.24	0	Endothelia	Plch2
0	-4.49312	0.008	0.222	0	Endothelia	Sh2d4a
0	-3.68754	0.027	0.241	0	Endothelia	Cyp4f39
0	1.43693	0.364	0.15	0	Endothelia	Tmem47
0	0.730469	0.563	0.349	0	Endothelia	Grb10
0	-0.577483	0.361	0.575	0	Endothelia	Gtf2h5
0	-1.90126	0.06	0.273	0	Endothelia	Nebl
0	2.6279	0.27	0.057	0	Endothelia	Nes
0	-0.825217	0.239	0.452	0	Endothelia	Tmem43
0	0.660345	0.623	0.41	0	Endothelia	Lama4
0	-4.45113	0.458	0.671	0	Endothelia	Krt13
0	1.91109	0.64	0.427	0	Endothelia	Hmbox1
0	1.78703	0.363	0.15	0	Endothelia	Gbp2
0	-5.19957	0.023	0.236	0	Endothelia	Cd52
0	-2.99513	0.023	0.236	0	Endothelia	Klc3
0	-0.787321	0.217	0.43	0	Endothelia	Eif2s1
0	-0.898072	0.141	0.354	0	Endothelia	Npc1
0	-0.857698	0.376	0.589	0	Endothelia	Map1lc3a
0	-0.724834	0.257	0.47	0	Endothelia	Papss1
0	-1.61435	0.083	0.296	0	Endothelia	Htatip2
0	-0.58853	0.347	0.559	0	Endothelia	Map2k2
0	1.64668	0.387	0.175	0	Endothelia	Tspan4
0	4.03443	0.232	0.02	0	Endothelia	Slfn3
0	-3.96667	0.017	0.229	0	Endothelia	Khdrbs3
0	-0.880424	0.455	0.667	0	Endothelia	Atp5o
0	-0.913744	0.152	0.364	0	Endothelia	Trp53bp2
0	-0.788836	0.143	0.355	0	Endothelia	Mmadhc
0	-4.03497	0.024	0.236	0	Endothelia	Ism1
0	-1.27494	0.097	0.309	0	Endothelia	Dnajc25
0	-0.908832	0.164	0.376	0	Endothelia	Phtf2
0	-0.882491	0.153	0.365	0	Endothelia	Plekha2
0	-0.952813	0.141	0.353	0	Endothelia	Gan
0	-4.13987	0.008	0.22	0	Endothelia	B4galnt1
0	-4.16209	0.025	0.237	0	Endothelia	Scel
0	-0.713113	0.206	0.418	0	Endothelia	Prrc1
0	1.90698	0.939	0.727	0	Endothelia	Bmpr2
0	-1.38629	0.079	0.291	0	Endothelia	Zbtb7b
0	-1.35819	0.074	0.286	0	Endothelia	Mpst
0	-0.88161	0.524	0.736	0	Endothelia	Cyb5a
0	2.31055	0.279	0.068	0	Endothelia	Adamts4
0	-1.29892	0.336	0.547	0	Endothelia	Atp11b
0	-0.771101	0.446	0.657	0	Endothelia	Ndufc1
0	-1.33791	0.179	0.39	0	Endothelia	Plin2
0	1.59605	0.675	0.464	0	Endothelia	Stim2
0	1.64582	0.67	0.459	0	Endothelia	Nck1
0	-1.09924	0.124	0.335	0	Endothelia	Srebf1
0	-1.40026	0.126	0.337	0	Endothelia	Il1rap
0	-1.26332	0.247	0.458	0	Endothelia	Ide
0	-3.43799	0.028	0.239	0	Endothelia	Kirrel
0	-3.60258	0.026	0.237	0	Endothelia	Col16a1
0	-3.46047	0.028	0.239	0	Endothelia	Fgfbp1
0	-2.65522	0.042	0.253	0	Endothelia	Cobl
0	-3.85567	0.03	0.241	0	Endothelia	Adamts12
0	1.80292	0.442	0.231	0	Endothelia	Fez2
0	-0.680678	0.22	0.431	0	Endothelia	Carnmt1
0	-1.83791	0.277	0.488	0	Endothelia	Dennd4a
0	2.09666	0.999	0.788	0	Endothelia	Sptbn1
0	-5.31436	0.024	0.234	0	Endothelia	Ptprc
0	-1.09566	0.119	0.329	0	Endothelia	Ptpmt1
0	2.75984	0.317	0.107	0	Endothelia	Vegfc
0	1.19769	0.671	0.461	0	Endothelia	Plpp1
0	-0.831939	0.324	0.534	0	Endothelia	Micos13
0	3.06908	0.252	0.042	0	Endothelia	Tox2
0	-3.80272	0.014	0.224	0	Endothelia	Hcar2
0	-1.12739	0.213	0.423	0	Endothelia	Hacd2
0	1.00721	0.563	0.353	0	Endothelia	Rras
0	-0.647782	0.248	0.457	0	Endothelia	Ufm1
0	-3.06523	0.297	0.506	0	Endothelia	Sfn
0	-1.22776	0.118	0.327	0	Endothelia	Pepd
0	-3.70454	0.02	0.229	0	Endothelia	Gsta2
0	-2.48281	0.063	0.272	0	Endothelia	Thop1
0	-1.20709	0.133	0.342	0	Endothelia	Vrk2
0	-1.39856	0.089	0.298	0	Endothelia	Aacs
0	-3.60731	0.011	0.22	0	Endothelia	Erbb3
0	-1.07552	0.166	0.375	0	Endothelia	Ebp
0	1.14858	0.849	0.64	0	Endothelia	Ctnnd1
0	1.32605	0.765	0.556	0	Endothelia	Myo1e
0	-1.02272	0.136	0.345	0	Endothelia	Adprh
0	-5.11574	0.024	0.232	0	Endothelia	Laptm5
0	-0.792628	0.18	0.388	0	Endothelia	St7
0	-0.788176	0.177	0.385	0	Endothelia	Tmem147
0	-0.650287	0.177	0.385	0	Endothelia	Acadvl
0	1.35976	0.389	0.181	0	Endothelia	Grasp
0	1.41561	0.396	0.188	0	Endothelia	Prrg1
0	-4.44557	0.007	0.215	0	Endothelia	Psd4
0	-3.65451	0.035	0.243	0	Endothelia	Clic3
0	-4.71083	0.014	0.222	0	Endothelia	Nr2f1
0	-2.75382	0.039	0.247	0	Endothelia	Il33
0	4.35405	0.237	0.029	0	Endothelia	Bmx
0	1.31819	0.472	0.264	0	Endothelia	Lmo2
0	1.5501	0.857	0.649	0	Endothelia	Tmod3
0	-0.819343	0.181	0.388	0	Endothelia	Plekhm2
0	1.83472	0.505	0.298	0	Endothelia	Klhl5
0	-0.780301	0.407	0.614	0	Endothelia	Clip1
0	-0.743088	0.457	0.664	0	Endothelia	Npepps
0	0.523771	0.629	0.422	0	Endothelia	Kctd12
0	0.97776	0.502	0.295	0	Endothelia	Rftn1
0	-2.96194	0.041	0.248	0	Endothelia	Pla2g4f
0	-3.12094	0.029	0.236	0	Endothelia	Casc4
0	-1.11869	0.093	0.3	0	Endothelia	Golt1b
0	-4.07835	0.009	0.216	0	Endothelia	Cdcp1
0	-2.48298	0.04	0.247	0	Endothelia	Rab32
0	-0.86357	0.14	0.347	0	Endothelia	Dmac1
0	0.902869	0.756	0.549	0	Endothelia	Sntb2
0	-0.955272	0.503	0.71	0	Endothelia	Zfhx3
0	1.34582	0.586	0.379	0	Endothelia	Myo1d
0	-0.915247	0.13	0.336	0	Endothelia	AI506816
0	-1.94782	0.06	0.266	0	Endothelia	Zdhhc13
0	-5.48201	0.024	0.23	0	Endothelia	Dock2
0	-0.786765	0.187	0.393	0	Endothelia	Nsun2
0	-3.63825	0.019	0.225	0	Endothelia	Anxa8
0	-5.34092	0.015	0.221	0	Endothelia	Ebf2
0	-0.924515	0.119	0.325	0	Endothelia	Mfsd5
0	-1.70375	0.154	0.36	0	Endothelia	Zbtb16
0	1.65984	0.739	0.533	0	Endothelia	Marc2
0	-0.594935	0.398	0.604	0	Endothelia	Ywhag
0	2.51999	0.267	0.062	0	Endothelia	Fgr
0	-0.879468	0.182	0.387	0	Endothelia	Tbc1d14
0	1.54297	0.641	0.436	0	Endothelia	Crybg3
0	-1.14355	0.208	0.413	0	Endothelia	Zfp703
0	-0.727591	0.211	0.416	0	Endothelia	Abhd5
0	-2.07794	0.041	0.246	0	Endothelia	Abcc3
0	1.88577	0.423	0.218	0	Endothelia	Sox4
0	-0.864679	0.219	0.424	0	Endothelia	Tuba1c
0	-0.694627	0.16	0.365	0	Endothelia	Mrpl28
0	-1.61047	0.163	0.368	0	Endothelia	Pcsk5
0	-0.943098	0.187	0.391	0	Endothelia	Ak2
0	-0.696917	0.196	0.4	0	Endothelia	Psmc2
0	-2.53615	0.043	0.247	0	Endothelia	P3h3
0	-0.6576	0.195	0.399	0	Endothelia	Ibtk
0	-2.3773	0.321	0.525	0	Endothelia	Slit3
0	-0.877299	0.312	0.516	0	Endothelia	Tubb2a
0	4.28316	0.218	0.014	0	Endothelia	Hoxd3os1
0	-2.56358	0.031	0.235	0	Endothelia	Patj
0	4.62812	0.217	0.013	0	Endothelia	Gpr4
0	-0.923115	0.221	0.425	0	Endothelia	Mocs2
0	-3.62584	0.035	0.239	0	Endothelia	Dsg1b
0	1.49484	0.936	0.733	0	Endothelia	Actn4
0	-0.660316	0.176	0.379	0	Endothelia	Ube2f
0	-1.06282	0.181	0.384	0	Endothelia	Hspa4l
0	-4.86537	0.016	0.219	0	Endothelia	Ccl11
0	-1.92122	0.059	0.262	0	Endothelia	Sdf2l1
0	-4.33934	0.015	0.218	0	Endothelia	Myo5b
0	-5.04596	0.008	0.211	0	Endothelia	Chpf
0	-3.87943	0.011	0.214	0	Endothelia	Gpr160
0	-1.76194	0.208	0.411	0	Endothelia	Camk2n1
0	-4.92026	0.01	0.213	0	Endothelia	Paqr5
0	2.3981	0.41	0.207	0	Endothelia	Rassf9
0	-5.83907	0.011	0.214	0	Endothelia	Plcxd3
0	-0.736627	0.399	0.602	0	Endothelia	Eif3i
0	1.48092	0.696	0.493	0	Endothelia	Epn2
0	-0.787909	0.346	0.548	0	Endothelia	Pgk1
0	2.55053	0.278	0.076	0	Endothelia	Trp53i11
0	1.96939	0.247	0.045	0	Endothelia	Mal
0	-1.02386	0.193	0.395	0	Endothelia	Crot
0	-0.781497	0.248	0.45	0	Endothelia	Ech1
0	-3.85103	0.027	0.229	0	Endothelia	Thy1
0	-2.85876	0.018	0.22	0	Endothelia	Gna15
0	-2.26245	0.075	0.277	0	Endothelia	Adam19
0	-3.52192	0.016	0.218	0	Endothelia	Tubb2b
0	-2.03733	0.07	0.272	0	Endothelia	Polr3g
0	-1.85425	0.1	0.302	0	Endothelia	Fdft1
0	-4.92491	0.013	0.215	0	Endothelia	Lrrn4cl
0	-0.615994	0.659	0.861	0	Endothelia	Rsrp1
0	-1.01183	0.486	0.687	0	Endothelia	Cdkn1a
0	-3.02919	0.02	0.221	0	Endothelia	Bnipl
0	-0.843194	0.139	0.34	0	Endothelia	Idh2
0	-1.76491	0.046	0.247	0	Endothelia	Paox
0	-0.858858	0.194	0.395	0	Endothelia	Cisd1
0	-1.47748	0.137	0.338	0	Endothelia	Lgalsl
0	-1.48282	0.062	0.263	0	Endothelia	Reep4
0	-0.769381	0.192	0.393	0	Endothelia	Sun2
0	-5.12143	0.018	0.219	0	Endothelia	Smoc2
0	-0.73759	0.241	0.442	0	Endothelia	Ndufv1
0	1.58525	0.42	0.219	0	Endothelia	Cdc14a
0	-0.688803	0.144	0.345	0	Endothelia	Gadd45gip1
0	-2.08656	0.207	0.408	0	Endothelia	Bicc1
0	-4.27985	0.011	0.212	0	Endothelia	Bcl11a
0	-4.72937	0.012	0.213	0	Endothelia	Dact1
0	-1.90366	0.054	0.254	0	Endothelia	Slc27a4
0	-0.872726	0.127	0.327	0	Endothelia	Ivd
0	-3.33329	0.015	0.215	0	Endothelia	Fhdc1
0	-0.681501	0.447	0.647	0	Endothelia	Rnasek
0	-2.50154	0.052	0.252	0	Endothelia	Elovl7
0	-1.32694	0.124	0.324	0	Endothelia	Fhit
0	-0.735624	0.242	0.442	0	Endothelia	Cyc1
0	-0.926072	0.113	0.313	0	Endothelia	Nol12
0	1.11181	0.632	0.432	0	Endothelia	Ier3
0	-3.55427	0.016	0.216	0	Endothelia	Sptbn2
0	-2.3625	0.033	0.233	0	Endothelia	Psat1
0	-4.58235	0.009	0.209	0	Endothelia	Ephb2
0	-0.74109	0.151	0.351	0	Endothelia	Nagk
0	-2.89732	0.089	0.289	0	Endothelia	Klk10
0	-3.05768	0.165	0.365	0	Endothelia	Calm4
0	-4.11885	0.013	0.213	0	Endothelia	Aldh1a7
0	1.32007	0.831	0.631	0	Endothelia	Smarca2
0	1.26564	0.556	0.357	0	Endothelia	Ccnd1
0	-1.61318	0.483	0.682	0	Endothelia	Mif
0	-0.910403	0.206	0.405	0	Endothelia	Capn1
0	-2.38243	0.024	0.223	0	Endothelia	Pacsin3
0	-1.27904	0.297	0.496	0	Endothelia	Eif6
0	-2.91091	0.019	0.218	0	Endothelia	Phldb3
0	2.25263	0.278	0.079	0	Endothelia	Gm12185
0	-2.45867	0.248	0.447	0	Endothelia	Fam25c
0	-2.11032	0.042	0.241	0	Endothelia	Fam83g
0	-3.59851	0.013	0.212	0	Endothelia	Zfp750
0	-3.96618	0.012	0.211	0	Endothelia	Fbp2
0	7.13188	0.205	0.006	0	Endothelia	Esm1
0	-2.83385	0.199	0.397	0	Endothelia	Serpinb12
0	-5.36553	0.029	0.227	0	Endothelia	Postn
0	-3.09929	0.017	0.215	0	Endothelia	Acp5
0	-0.744097	0.298	0.496	0	Endothelia	Ndufa12
0	-3.43226	0.052	0.25	0	Endothelia	Iqgap2
0	-3.31082	0.026	0.224	0	Endothelia	Mal2
0	-0.932208	0.112	0.31	0	Endothelia	Pja1
0	-5.1938	0.006	0.204	0	Endothelia	Lypd6b
0	-0.843488	0.149	0.347	0	Endothelia	Shtn1
0	1.24433	0.47	0.272	0	Endothelia	Ppic
0	1.82341	0.687	0.49	0	Endothelia	B3gnt2
0	1.4072	0.669	0.472	0	Endothelia	H2-T23
0	-2.14179	0.037	0.234	0	Endothelia	Bag2
0	-3.40412	0.051	0.248	0	Endothelia	Abca12
0	-1.42494	0.303	0.5	0	Endothelia	Fam129a
0	-1.23458	0.082	0.279	0	Endothelia	Rap2b
0	-1.5795	0.067	0.264	0	Endothelia	Mvk
0	-2.80682	0.029	0.226	0	Endothelia	Tmem40
0	2.37514	0.255	0.058	0	Endothelia	Ifi47
0	-3.26941	0.025	0.222	0	Endothelia	Rarb
0	-0.920762	0.138	0.335	0	Endothelia	Creld2
0	-1.94697	0.051	0.248	0	Endothelia	AI661453
0	-0.753473	0.177	0.374	0	Endothelia	Osbpl1a
0	-0.77144	0.159	0.356	0	Endothelia	Tec
0	-5.15009	0.012	0.209	0	Endothelia	Krt32
0	-3.89881	0.009	0.206	0	Endothelia	Ripk4
0	-1.24809	0.577	0.773	0	Endothelia	Eif5a
0	0.934446	0.68	0.484	0	Endothelia	Nxn
0	-3.26751	0.027	0.223	0	Endothelia	Apoc1
0	2.20057	0.394	0.198	0	Endothelia	Bcar1
0	2.61461	0.251	0.055	0	Endothelia	Pik3r6
0	1.78149	0.507	0.311	0	Endothelia	Pim3
0	-0.689195	0.152	0.348	0	Endothelia	Snx14
0	-0.870315	0.165	0.361	0	Endothelia	Alas1
0	-4.21288	0.014	0.21	0	Endothelia	Tgfb3
0	1.71892	0.363	0.167	0	Endothelia	Mapk12
0	0.947291	0.361	0.165	0	Endothelia	Adrb2
0	1.21769	0.724	0.528	0	Endothelia	Ptpn12
0	-0.884642	0.633	0.829	0	Endothelia	Sec61g
0	1.32263	0.846	0.65	0	Endothelia	Ralgapa1
0	1.32458	0.759	0.564	0	Endothelia	Cpd
0	-0.84484	0.144	0.339	0	Endothelia	Ccng1
0	-0.915811	0.117	0.312	0	Endothelia	Farp2
0	-1.57456	0.064	0.259	0	Endothelia	Gss
0	0.825894	0.529	0.334	0	Endothelia	Casz1
0	1.56659	0.622	0.427	0	Endothelia	Pik3c2a
0	-5.93629	0.005	0.2	0	Endothelia	Osr1
0	-2.92607	0.022	0.217	0	Endothelia	Ang
0	-1.02973	0.122	0.317	0	Endothelia	Cbr1
0	-0.896504	0.202	0.397	0	Endothelia	Prkn
0	-0.871799	0.125	0.32	0	Endothelia	Txnl4a
0	-0.717399	0.149	0.344	0	Endothelia	Mrps26
0	-0.682649	0.394	0.589	0	Endothelia	Mdh2
0	1.22482	0.956	0.761	0	Endothelia	Ifitm3
0	-0.883392	0.626	0.821	0	Endothelia	P4hb
0	-0.764376	0.379	0.574	0	Endothelia	Psmb5
0	-0.781483	0.143	0.337	0	Endothelia	Dnajc15
0	-0.927682	0.136	0.33	0	Endothelia	Focad
0	-0.903179	0.139	0.333	0	Endothelia	Daglb
0	-5.52457	0.006	0.2	0	Endothelia	Ces1b
0	-1.23171	0.118	0.312	0	Endothelia	Plcd1
0	-5.50567	0.008	0.202	0	Endothelia	Fst
0	-4.25846	0.008	0.202	0	Endothelia	Lacc1
0	-3.62709	0.009	0.203	0	Endothelia	Fam83h
0	-3.86104	0.012	0.206	0	Endothelia	Spint1
0	-0.806085	0.168	0.362	0	Endothelia	Pld3
0	-1.90622	0.093	0.287	0	Endothelia	Myh10
0	-4.71644	0.014	0.208	0	Endothelia	Abca8b
0	-3.76829	0.013	0.207	0	Endothelia	Gm16136
0	-2.75482	0.092	0.286	0	Endothelia	Teddm3
0	-0.910844	0.524	0.718	0	Endothelia	Atpif1
0	-0.905068	0.581	0.774	0	Endothelia	Ppib
0	-1.09895	0.581	0.774	0	Endothelia	Atp6v0c
0	-1.18328	0.083	0.276	0	Endothelia	Lancl1
0	3.44251	0.232	0.039	0	Endothelia	Nostrin
0	-1.11628	0.139	0.332	0	Endothelia	Tmem131l
0	-2.98484	0.083	0.276	0	Endothelia	Crabp2
0	1.46221	0.459	0.266	0	Endothelia	Tpst2
0	-1.32801	0.187	0.38	0	Endothelia	Glcci1
0	-1.16498	0.407	0.6	0	Endothelia	Taldo1
0	-2.1481	0.026	0.219	0	Endothelia	Stxbp2
0	-2.35003	0.038	0.231	0	Endothelia	Exph5
0	-4.60425	0.009	0.202	0	Endothelia	Cyfip2
0	-5.32824	0.006	0.199	0	Endothelia	Twist1
0	-4.47309	0.031	0.224	0	Endothelia	Cacna1d
0	3.6718	0.22	0.027	0	Endothelia	C230037L18Rik
0	-1.10808	0.137	0.33	0	Endothelia	Ermp1
0	-0.877525	0.157	0.35	0	Endothelia	Tpcn1
0	-2.39406	0.09	0.283	0	Endothelia	Elovl4
0	-3.54297	0.014	0.207	0	Endothelia	Fat2
0	1.64475	0.362	0.169	0	Endothelia	Hoxb4
0	-0.772756	0.151	0.344	0	Endothelia	Erlin1
0	-1.72996	0.096	0.289	0	Endothelia	Eda
0	-0.807027	0.496	0.689	0	Endothelia	Ran
0	-0.709525	0.624	0.817	0	Endothelia	Arf4
0	1.54907	0.547	0.355	0	Endothelia	Pcnx
0	-3.15283	0.03	0.222	0	Endothelia	Pla2g4e
0	-3.21462	0.032	0.224	0	Endothelia	Rasl11b
0	-2.45157	0.026	0.218	0	Endothelia	Bri3bp
0	5.98895	0.196	0.004	0	Endothelia	Gm32688
0	-1.12567	0.104	0.296	0	Endothelia	Dpp3
0	-1.07745	0.098	0.29	0	Endothelia	Rhbdf1
0	-0.779577	0.123	0.314	0	Endothelia	Fh1
0	-1.24594	0.059	0.25	0	Endothelia	Irf6
0	-0.812101	0.118	0.309	0	Endothelia	Manbal
0	-1.7676	0.056	0.247	0	Endothelia	Slc16a1
0	-1.10307	0.244	0.435	0	Endothelia	Hras
0	-1.039	0.112	0.303	0	Endothelia	Cluh
0	-0.668874	0.411	0.602	0	Endothelia	Ndufs6
0	-0.983838	0.105	0.296	0	Endothelia	Ubl4a
0	-1.58116	0.156	0.347	0	Endothelia	Bmp1
0	-1.00971	0.154	0.345	0	Endothelia	Ammecr1
0	1.29563	0.961	0.77	0	Endothelia	Txnip
0	-0.82822	0.147	0.337	0	Endothelia	Gnptab
0	-1.26119	0.077	0.267	0	Endothelia	Pgap1
0	-0.878482	0.103	0.293	0	Endothelia	Arfip1
0	-3.22319	0.027	0.217	0	Endothelia	Sgms2
0	-1.47372	0.275	0.465	0	Endothelia	Fgfr1
0	-3.59793	0.011	0.201	0	Endothelia	Macc1
0	-1.68532	0.075	0.265	0	Endothelia	Arhgap39
0	-3.92745	0.009	0.199	0	Endothelia	Ankrd22
0	2.54297	0.998	0.808	0	Endothelia	Tcf4
0	-1.43572	0.09	0.279	0	Endothelia	Acsl3
0	-1.4642	0.088	0.277	0	Endothelia	Lrig1
0	1.73276	0.326	0.137	0	Endothelia	Tnfrsf11a
0	-1.38189	0.071	0.26	0	Endothelia	Hsd17b7
0	-0.701662	0.13	0.319	0	Endothelia	Lnpk
0	-3.92896	0.008	0.197	0	Endothelia	Crybg2
0	-5.55712	0.006	0.195	0	Endothelia	Lrrc17
0	-4.55008	0.012	0.201	0	Endothelia	Ptprz1
0	4.6141	0.199	0.01	0	Endothelia	4833403J16Rik
0	-2.31065	0.024	0.213	0	Endothelia	Ap1m2
0	-1.41891	0.239	0.428	0	Endothelia	Nhsl1
0	-0.612537	0.413	0.602	0	Endothelia	Psmb6
0	0.733797	0.578	0.389	0	Endothelia	Plscr4
0	1.06759	0.83	0.641	0	Endothelia	Hes1
0	1.51828	0.565	0.376	0	Endothelia	Btg3
0	-0.536037	0.485	0.673	0	Endothelia	Ndufb10
0	-0.865663	0.145	0.333	0	Endothelia	Exosc7
0	-2.26116	0.093	0.281	0	Endothelia	Cygb
0	-4.59349	0.009	0.197	0	Endothelia	Pla2r1
0	-3.056	0.014	0.202	0	Endothelia	Epha1
0	-1.61384	0.072	0.26	0	Endothelia	Mpp6
0	-1.07208	0.104	0.292	0	Endothelia	Prmt3
0	-4.81099	0.017	0.205	0	Endothelia	Tenm3
0	-3.09843	0.016	0.204	0	Endothelia	Sdr42e1
0	3.79995	0.21	0.022	0	Endothelia	Bcl6b
0	-6.13962	0.013	0.201	0	Endothelia	Mir142hg
0	1.42908	0.461	0.273	0	Endothelia	Ttc7b
0	-2.07298	0.06	0.248	0	Endothelia	Mocos
0	2.20052	0.386	0.198	0	Endothelia	Ablim3
0	-1.41517	0.061	0.249	0	Endothelia	Timm8a1
0	-0.787372	0.568	0.755	0	Endothelia	Sec61b
0	-0.849908	0.219	0.406	0	Endothelia	Zyx
0	-3.65568	0.009	0.196	0	Endothelia	Inava
0	-1.75812	0.045	0.232	0	Endothelia	Pafah1b3
0	-3.46255	0.015	0.202	0	Endothelia	Mctp2
0	-2.68495	0.022	0.209	0	Endothelia	Rassf7
0	3.43471	0.213	0.026	0	Endothelia	Tdrp
0	-1.03633	0.116	0.303	0	Endothelia	Gipc1
0	-0.764244	0.114	0.301	0	Endothelia	Ltv1
0	1.66195	0.315	0.128	0	Endothelia	Irgm2
0	-3.38629	0.019	0.206	0	Endothelia	Ovol1
0	-1.8594	0.099	0.286	0	Endothelia	Glrx
0	-2.35119	0.23	0.417	0	Endothelia	Ly6g6c
0	-2.15634	0.372	0.558	0	Endothelia	Spink5
0	-5.19831	0.087	0.273	0	Endothelia	Lyz2
0	1.49118	0.332	0.146	0	Endothelia	Fas
0	2.83989	0.233	0.047	0	Endothelia	Hey1
0	1.99201	0.302	0.116	0	Endothelia	Plekhg5
0	1.54063	0.38	0.194	0	Endothelia	Ssh1
0	-3.642	0.045	0.231	0	Endothelia	Cacna1c
0	0.570576	0.389	0.203	0	Endothelia	AU020206
0	-4.00552	0.023	0.209	0	Endothelia	Col5a3
0	-4.47186	0.012	0.198	0	Endothelia	Galnt16
0	-3.79468	0.009	0.195	0	Endothelia	Cxadr
0	-4.35844	0.052	0.238	0	Endothelia	Thbs2
0	-2.89638	0.028	0.214	0	Endothelia	Lipm
0	-2.53587	0.033	0.219	0	Endothelia	Gpc4
0	-2.73217	0.134	0.319	0	Endothelia	S100a4
0	-1.85327	0.042	0.227	0	Endothelia	Ssx2ip
0	-3.13621	0.012	0.197	0	Endothelia	Bspry
0	-4.88134	0.019	0.204	0	Endothelia	Coro1a
0	-3.59324	0.012	0.197	0	Endothelia	Tmprss4
0	-3.36421	0.011	0.196	0	Endothelia	Tmprss13
0	-4.32481	0.011	0.196	0	Endothelia	Enpp1
0	-1.61829	0.081	0.266	0	Endothelia	Gnpnat1
0	-3.68744	0.012	0.197	0	Endothelia	Ltb4r1
0	1.76131	0.291	0.106	0	Endothelia	Enpp4
0	-4.80187	0.278	0.463	0	Endothelia	Cd74
0	-0.912103	0.125	0.31	0	Endothelia	Cndp2
0	-2.24311	0.043	0.228	0	Endothelia	Gstp2
0	-1.08487	0.098	0.283	0	Endothelia	Acad9
0	-1.54806	0.101	0.286	0	Endothelia	Ubtd2
0	1.50182	0.838	0.653	0	Endothelia	Tsc22d1
0	-0.685232	0.534	0.719	0	Endothelia	Smdt1
0	-0.865978	0.149	0.333	0	Endothelia	Pole3
0	-0.953838	0.094	0.278	0	Endothelia	Ifitm10
0	1.38084	0.388	0.204	0	Endothelia	Zdhhc17
0	-2.24502	0.039	0.223	0	Endothelia	Tmem79
0	-2.99859	0.014	0.198	0	Endothelia	Hook1
0	-3.11939	0.014	0.198	0	Endothelia	Esrp2
0	-4.09204	0.021	0.205	0	Endothelia	2610528A11Rik
0	-4.46462	0.024	0.208	0	Endothelia	C4b
0	2.21705	0.259	0.075	0	Endothelia	Tmem173
0	1.04367	0.823	0.639	0	Endothelia	Peak1
0	-2.78796	0.363	0.546	0	Endothelia	Cnfn
0	1.30373	0.755	0.572	0	Endothelia	Adam10
0	-0.901711	0.096	0.279	0	Endothelia	Rnf126
0	-1.19031	0.08	0.263	0	Endothelia	Gmppa
0	-4.24337	0.016	0.199	0	Endothelia	Ano1
0	-0.680142	0.13	0.313	0	Endothelia	Fdx2
0	0.912061	0.462	0.279	0	Endothelia	Cadm1
0	-3.16759	0.021	0.204	0	Endothelia	Rab34
0	-2.98697	0.017	0.2	0	Endothelia	Tbx2
0	1.36223	0.623	0.44	0	Endothelia	Rnf213
0	-2.4934	0.028	0.211	0	Endothelia	Acot1
0	1.77358	0.371	0.188	0	Endothelia	Cbx7
0	-3.87271	0.017	0.2	0	Endothelia	Gria3
0	-0.90776	0.171	0.354	0	Endothelia	Srp68
0	-2.50376	0.052	0.234	0	Endothelia	Fgf2
0	-1.79533	0.142	0.324	0	Endothelia	Rad51b
0	-2.45008	0.098	0.28	0	Endothelia	Cst6
0	-3.44055	0.013	0.195	0	Endothelia	Slc5a9
0	3.91819	0.217	0.035	0	Endothelia	Cx3cl1
0	-2.14832	0.055	0.237	0	Endothelia	Stx11
0	-1.61854	0.073	0.255	0	Endothelia	Pdxk
0	-1.97969	0.036	0.218	0	Endothelia	Tmem97
0	-2.38755	0.058	0.24	0	Endothelia	Gjb2
0	1.63246	0.309	0.127	0	Endothelia	Bambi
0	1.70005	0.976	0.794	0	Endothelia	Utrn
0	-1.09612	0.588	0.406	0	Endothelia	Krt1
0	3.52781	0.208	0.027	0	Endothelia	Bend7
0	-2.87518	0.014	0.195	0	Endothelia	Duoxa1
0	-3.66635	0.024	0.205	0	Endothelia	Ctsk
0	-2.32407	0.027	0.208	0	Endothelia	Plxnb1
0	-5.54098	0.008	0.189	0	Endothelia	Rspo3
0	-3.66812	0.015	0.196	0	Endothelia	Gpld1
0	0.951547	0.566	0.385	0	Endothelia	Pros1
0	1.48716	0.749	0.569	0	Endothelia	Xiap
0	2.27564	0.267	0.087	0	Endothelia	Ctnnal1
0	-0.905337	0.095	0.275	0	Endothelia	Trappc1
0	-1.87025	0.046	0.226	0	Endothelia	Ccdc171
0	3.26006	0.217	0.037	0	Endothelia	Crybb3
0	-0.694285	0.118	0.298	0	Endothelia	Josd2
0	-1.52471	0.069	0.249	0	Endothelia	Stxbp6
0	-1.05905	0.139	0.319	0	Endothelia	Siva1
0	-1.05397	0.076	0.256	0	Endothelia	Mettl26
0	-1.0257	0.08	0.26	0	Endothelia	Znrd2
0	1.2256	0.574	0.394	0	Endothelia	Fchsd2
0	-1.78226	0.152	0.331	0	Endothelia	Stk17b
0	3.35795	0.221	0.042	0	Endothelia	St8sia6
0	-4.28937	0.015	0.194	0	Endothelia	Flrt3
0	-5.46064	0.005	0.184	0	Endothelia	Pcdh18
0	-2.98115	0.015	0.194	0	Endothelia	Ankrd35
0	-4.95651	0.008	0.187	0	Endothelia	Sobp
0	-3.20543	0.013	0.192	0	Endothelia	Eppk1
0	-0.841627	0.14	0.319	0	Endothelia	Dgcr6
0	1.36025	0.693	0.514	0	Endothelia	Map4k3
0	-1.1734	0.079	0.257	0	Endothelia	Pi4k2b
0	-2.18971	0.032	0.21	0	Endothelia	Akr1b8
0	-2.59521	0.05	0.228	0	Endothelia	Klk13
0	-3.81832	0.007	0.185	0	Endothelia	Mst1r
0	-4.59605	0.036	0.214	0	Endothelia	Mfap4
0	2.39313	0.252	0.074	0	Endothelia	A730081D07Rik
0	-2.00143	0.123	0.301	0	Endothelia	Spry2
0	-3.71538	0.015	0.193	0	Endothelia	Ly6g6e
0	1.0525	0.528	0.351	0	Endothelia	Gtdc1
0	-1.54781	0.051	0.228	0	Endothelia	Serf1
0	-1.2337	0.326	0.503	0	Endothelia	Vav3
0	-3.17017	0.047	0.224	0	Endothelia	Slit2
0	5.64886	0.186	0.009	0	Endothelia	Tacr1
0	-2.40917	0.047	0.224	0	Endothelia	Cdon
0	-3.73191	0.015	0.192	0	Endothelia	Arhgef25
0	2.09716	0.25	0.073	0	Endothelia	Grap
0	-1.97012	0.043	0.22	0	Endothelia	Slc16a6
0	-5.34018	0.006	0.183	0	Endothelia	Abca9
0	-0.725569	0.112	0.289	0	Endothelia	Esrra
0	-4.24688	0.007	0.184	0	Endothelia	Stk26
0	2.99796	0.208	0.031	0	Endothelia	C430049B03Rik
0	1.38446	0.466	0.29	0	Endothelia	Samd9l
0	-1.19955	0.383	0.559	0	Endothelia	Jup
0	-2.48359	0.022	0.198	0	Endothelia	Fam110a
0	-3.65876	0.026	0.202	0	Endothelia	Sytl2
0	-1.72337	0.052	0.228	0	Endothelia	Zfyve21
0	2.07437	0.244	0.068	0	Endothelia	Trim69
0	-5.13281	0.013	0.189	0	Endothelia	Cd53
0	6.0662	0.18	0.004	0	Endothelia	Fam167b
0	4.78249	0.186	0.01	0	Endothelia	Cda
0	-0.844224	0.083	0.259	0	Endothelia	Ppp1r13l
0	1.38048	0.375	0.199	0	Endothelia	Plekhg2
0	1.63174	0.455	0.279	0	Endothelia	Taok2
0	-0.850534	0.111	0.287	0	Endothelia	Ss18l2
0	1.53364	0.371	0.195	0	Endothelia	Evl
0	2.07726	0.296	0.12	0	Endothelia	Cdc42ep1
0	-1.79388	0.066	0.242	0	Endothelia	Cystm1
0	-1.52373	0.39	0.566	0	Endothelia	Gltp
0	-1.32289	0.106	0.281	0	Endothelia	Alad
0	-0.770745	0.375	0.55	0	Endothelia	Pa2g4
0	-3.13736	0.026	0.201	0	Endothelia	Steap3
0	-1.49305	0.095	0.27	0	Endothelia	Mob3b
0	-1.12754	0.09	0.265	0	Endothelia	Erbb2
0	3.76345	0.194	0.019	0	Endothelia	Gpihbp1
0	-3.32441	0.025	0.2	0	Endothelia	Dsg1a
0	-1.06762	0.089	0.264	0	Endothelia	Pdzd11
0	-4.63956	0.005	0.18	0	Endothelia	Prrg4
0	2.0273	0.254	0.079	0	Endothelia	Ccser1
0	-4.92573	0.012	0.187	0	Endothelia	Col12a1
0	-1.17068	0.067	0.242	0	Endothelia	Tsr1
0	-2.93011	0.037	0.212	0	Endothelia	Tmem100
0	1.19753	0.421	0.246	0	Endothelia	Rara
0	-2.99897	0.01	0.185	0	Endothelia	Hoxc5
0	-4.68871	0.005	0.18	0	Endothelia	Mbnl3
0	1.24519	0.833	0.658	0	Endothelia	Fkbp1a
0	-0.581599	0.553	0.728	0	Endothelia	Atp5f1
0	-1.13118	0.102	0.276	0	Endothelia	Dync2h1
0	1.51254	0.645	0.471	0	Endothelia	Ndst1
0	-2.61857	0.029	0.203	0	Endothelia	Hoxc8
0	-3.59367	0.02	0.194	0	Endothelia	Reps2
0	-4.52443	0.015	0.189	0	Endothelia	C1qtnf7
0	-1.23152	0.083	0.257	0	Endothelia	Pfkfb4
0	-3.39659	0.011	0.185	0	Endothelia	Foxq1
0	-2.61618	0.033	0.207	0	Endothelia	Prxl2a
0	1.16558	0.69	0.516	0	Endothelia	Arl6ip5
0	-0.769252	0.704	0.877	0	Endothelia	Pdia3
0	1.0807	0.763	0.59	0	Endothelia	Foxo1
0	1.68254	0.562	0.389	0	Endothelia	Tnfaip1
0	-3.9866	0.018	0.191	0	Endothelia	Il1r2
0	-1.09768	0.091	0.264	0	Endothelia	Borcs5
0	-2.37497	0.052	0.225	0	Endothelia	Krt23
0	-3.59313	0.024	0.197	0	Endothelia	Angpt1
0	-3.77681	0.009	0.182	0	Endothelia	Src
0	4.58318	0.188	0.015	0	Endothelia	Bst1
0	5.78039	0.178	0.005	0	Endothelia	Gm34648
0	-3.83225	0.008	0.181	0	Endothelia	Hpse
0	-1.69908	0.078	0.251	0	Endothelia	Cmtm7
0	2.20092	0.284	0.111	0	Endothelia	Prdm1
0	-1.03551	0.084	0.257	0	Endothelia	Lrp12
0	-4.74247	0.01	0.183	0	Endothelia	Vgll3
0	-0.592306	0.542	0.715	0	Endothelia	Hnrnpab
0	1.80621	0.54	0.368	0	Endothelia	Slc39a10
0	-1.48277	0.221	0.393	0	Endothelia	Mgst3
0	-1.32164	0.055	0.227	0	Endothelia	Casp1
0	2.32676	0.23	0.058	0	Endothelia	Hoxb7
0	-1.01997	0.096	0.268	0	Endothelia	AI413582
0	2.56708	0.226	0.054	0	Endothelia	Ppp1r18os
0	-1.24601	0.064	0.236	0	Endothelia	Borcs8
0	1.45718	0.624	0.452	0	Endothelia	Sgk1
0	-1.80056	0.043	0.215	0	Endothelia	Tmem107
0	1.16145	0.964	0.792	0	Endothelia	Serinc3
0	-1.2802	0.669	0.841	0	Endothelia	S100a11
0	0.828814	0.722	0.55	0	Endothelia	Gas6
0	-2.46364	0.026	0.197	0	Endothelia	Bicdl1
0	-3.63769	0.031	0.202	0	Endothelia	Tenm2
0	-4.18368	0.012	0.183	0	Endothelia	Tmprss11a
0	-4.55407	0.015	0.186	0	Endothelia	Galnt17
0	-1.08036	0.069	0.24	0	Endothelia	Aimp2
0	-1.06616	0.075	0.246	0	Endothelia	Cln8
0	5.82851	0.177	0.006	0	Endothelia	Scgb3a1
0	-2.94297	0.012	0.183	0	Endothelia	Epn3
0	2.16375	0.251	0.08	0	Endothelia	Itga3
0	1.98678	0.449	0.278	0	Endothelia	Wars
0	-4.78331	0.011	0.182	0	Endothelia	Basp1
0	-1.33244	0.082	0.253	0	Endothelia	Gramd3
0	1.14224	0.843	0.672	0	Endothelia	Etv6
0	0.921135	0.405	0.235	0	Endothelia	Hotairm1
0	1.11566	0.767	0.597	0	Endothelia	Sypl
[truncated: 3,064 more rows]

## Sheet: Fibroblasts
Fibroblasts Marker genes (FindAllMarkers)
p_val	avg_log2FC	pct.1	pct.2	p_val_adj	celltype	gene
0	5.27736	0.945	0.075	0	Fibroblasts	Pdgfra
0	5.11424	0.933	0.091	0	Fibroblasts	Htra3
0	5.16637	0.981	0.154	0	Fibroblasts	Lum
0	5.66849	0.947	0.123	0	Fibroblasts	Clec3b
0	4.25721	0.944	0.124	0	Fibroblasts	Lama2
0	4.22102	0.946	0.136	0	Fibroblasts	Col6a2
0	4.19021	0.92	0.12	0	Fibroblasts	Gpc6
0	3.99217	0.946	0.154	0	Fibroblasts	Col6a1
0	5.2397	0.98	0.193	0	Fibroblasts	Dpt
0	4.13165	0.915	0.131	0	Fibroblasts	Bicc1
0	4.80278	0.891	0.109	0	Fibroblasts	Pcolce
0	4.68833	0.951	0.169	0	Fibroblasts	Aebp1
0	3.85829	0.948	0.171	0	Fibroblasts	C1s1
0	3.17801	0.929	0.153	0	Fibroblasts	Lpar1
0	3.68802	0.916	0.146	0	Fibroblasts	Col5a1
0	4.49185	0.983	0.218	0	Fibroblasts	Col1a1
0	5.0832	0.831	0.067	0	Fibroblasts	Medag
0	4.02321	0.925	0.165	0	Fibroblasts	Meg3
0	4.56844	0.843	0.087	0	Fibroblasts	C1ra
0	3.28752	0.876	0.124	0	Fibroblasts	Pdzrn3
0	4.74985	0.826	0.076	0	Fibroblasts	Loxl1
0	4.45533	0.861	0.116	0	Fibroblasts	Serpinf1
0	3.81376	0.878	0.136	0	Fibroblasts	Ddr2
0	4.3833	0.803	0.064	0	Fibroblasts	Kcnt2
0	2.84026	0.864	0.125	0	Fibroblasts	Abca8a
0	2.79908	0.952	0.215	0	Fibroblasts	Abi3bp
0	4.54981	0.982	0.247	0	Fibroblasts	Serping1
0	3.13751	0.907	0.173	0	Fibroblasts	Col5a2
0	3.48782	0.904	0.17	0	Fibroblasts	Rarres2
0	4.69532	0.995	0.266	0	Fibroblasts	Col1a2
0	5.4812	0.871	0.142	0	Fibroblasts	Igfbp6
0	4.3423	0.952	0.224	0	Fibroblasts	Tnxb
0	3.45347	0.887	0.162	0	Fibroblasts	Col6a3
0	4.32911	0.798	0.074	0	Fibroblasts	Adamts2
0	4.36766	0.946	0.223	0	Fibroblasts	Fbn1
0	5.02309	0.972	0.253	0	Fibroblasts	Fbln1
0	4.59774	0.902	0.187	0	Fibroblasts	Cd55
0	3.22633	0.85	0.137	0	Fibroblasts	Lhfp
0	3.48544	0.921	0.209	0	Fibroblasts	Cfh
0	4.35934	0.79	0.079	0	Fibroblasts	Sod3
0	3.76446	0.98	0.272	0	Fibroblasts	Slit3
0	3.60711	0.94	0.236	0	Fibroblasts	Bgn
0	3.52069	0.846	0.148	0	Fibroblasts	Sdk1
0	4.66475	0.997	0.3	0	Fibroblasts	Col3a1
0	5.39944	0.76	0.063	0	Fibroblasts	Scara5
0	4.12288	0.828	0.138	0	Fibroblasts	Entpd2
0	3.13475	0.845	0.155	0	Fibroblasts	Bnc2
0	4.29317	0.78	0.091	0	Fibroblasts	Islr
0	2.57776	0.84	0.153	0	Fibroblasts	Sox5
0	3.86698	0.945	0.26	0	Fibroblasts	Fstl1
0	4.28706	0.755	0.077	0	Fibroblasts	Mrc2
0	3.19022	0.92	0.243	0	Fibroblasts	Nid1
0	4.59367	0.834	0.161	0	Fibroblasts	Col14a1
0	3.39758	0.844	0.173	0	Fibroblasts	Htra1
0	5.16803	0.904	0.233	0	Fibroblasts	C3
0	3.4987	0.807	0.144	0	Fibroblasts	Rcn3
0	5.00015	0.722	0.06	0	Fibroblasts	Adgrd1
0	5.37066	0.722	0.062	0	Fibroblasts	Cd248
0	5.3721	0.746	0.087	0	Fibroblasts	Opcml
0	3.78176	0.838	0.183	0	Fibroblasts	Gas1
0	1.80044	0.929	0.278	0	Fibroblasts	Pid1
0	4.51674	0.723	0.072	0	Fibroblasts	Ccdc80
0	3.51158	0.787	0.137	0	Fibroblasts	Mxra8
0	5.60492	0.734	0.088	0	Fibroblasts	Mfap5
0	3.52114	0.756	0.111	0	Fibroblasts	Colec12
0	3.88074	0.711	0.07	0	Fibroblasts	Vcan
0	2.52298	0.889	0.25	0	Fibroblasts	Pmp22
0	3.38981	0.838	0.201	0	Fibroblasts	Sdc2
0	4.0303	0.794	0.157	0	Fibroblasts	Fndc1
0	5.07568	0.67	0.034	0	Fibroblasts	Ms4a4d
0	2.55645	0.871	0.236	0	Fibroblasts	Akap12
0	2.17909	0.815	0.186	0	Fibroblasts	Enpp2
0	3.74225	0.715	0.087	0	Fibroblasts	Ogn
0	3.99484	0.705	0.078	0	Fibroblasts	Ptgis
0	4.91443	0.798	0.172	0	Fibroblasts	Pi16
0	5.34493	0.682	0.056	0	Fibroblasts	Svep1
0	5.98948	0.676	0.05	0	Fibroblasts	Pcolce2
0	3.14438	0.868	0.244	0	Fibroblasts	Fn1
0	2.4853	0.867	0.243	0	Fibroblasts	Itih5
0	3.67737	0.753	0.131	0	Fibroblasts	Clmp
0	2.77515	0.888	0.266	0	Fibroblasts	Cpq
0	3.56783	0.754	0.135	0	Fibroblasts	Crispld2
0	-5.62244	0.058	0.676	0	Fibroblasts	Prkch
0	2.44873	0.894	0.279	0	Fibroblasts	Cd34
0	2.67435	0.966	0.351	0	Fibroblasts	Dlc1
0	3.72482	0.759	0.144	0	Fibroblasts	Pcsk5
0	2.68888	0.946	0.332	0	Fibroblasts	Rbms3
0	3.41227	0.763	0.154	0	Fibroblasts	Cd302
0	3.08064	0.712	0.108	0	Fibroblasts	Sulf1
0	4.52625	0.657	0.053	0	Fibroblasts	Dnm1
0	3.76505	0.699	0.095	0	Fibroblasts	Angptl2
0	4.00612	0.714	0.113	0	Fibroblasts	Col8a1
0	4.24963	0.727	0.133	0	Fibroblasts	Efemp1
0	3.33499	0.675	0.083	0	Fibroblasts	Pde1a
0	3.52479	0.936	0.349	0	Fibroblasts	Rnase4
0	2.33571	0.804	0.218	0	Fibroblasts	Fbln2
0	5.15202	0.638	0.052	0	Fibroblasts	Gfpt2
0	2.03096	0.701	0.116	0	Fibroblasts	Pde3a
0	3.07789	0.889	0.304	0	Fibroblasts	Mmp14
0	3.16814	0.739	0.155	0	Fibroblasts	Sulf2
0	5.12829	0.616	0.033	0	Fibroblasts	Dclk1
0	2.80964	0.78	0.198	0	Fibroblasts	Camk2n1
0	1.3007	0.765	0.184	0	Fibroblasts	Fxyd1
0	2.39503	0.835	0.254	0	Fibroblasts	Fgfr1
0	2.68415	0.927	0.347	0	Fibroblasts	Meis2
0	5.4648	0.62	0.04	0	Fibroblasts	Inmt
0	4.06356	0.922	0.343	0	Fibroblasts	Mgp
0	3.51945	0.739	0.163	0	Fibroblasts	Plod2
0	3.24478	0.67	0.098	0	Fibroblasts	Pdpn
0	2.89832	0.739	0.167	0	Fibroblasts	Magi2
0	2.10939	0.903	0.335	0	Fibroblasts	Pard3b
0	3.02955	0.671	0.105	0	Fibroblasts	Reck
0	3.97295	0.664	0.098	0	Fibroblasts	Adamts5
0	3.28778	0.67	0.107	0	Fibroblasts	Igf1
0	5.43038	0.997	0.436	0	Fibroblasts	Dcn
0	2.9132	0.972	0.412	0	Fibroblasts	Serpinh1
0	3.96298	0.63	0.071	0	Fibroblasts	Rian
0	3.58492	0.609	0.051	0	Fibroblasts	Adamtsl3
0	3.37518	0.702	0.144	0	Fibroblasts	Bmp1
0	3.04147	0.67	0.114	0	Fibroblasts	Negr1
0	4.80149	0.602	0.046	0	Fibroblasts	Penk
0	4.52199	0.685	0.132	0	Fibroblasts	Aspn
0	3.86636	0.637	0.084	0	Fibroblasts	Lsamp
0	5.47631	0.589	0.036	0	Fibroblasts	C7
0	3.13512	0.663	0.115	0	Fibroblasts	Gli3
0	3.35411	0.824	0.278	0	Fibroblasts	Mmp2
0	3.32166	0.661	0.118	0	Fibroblasts	Snhg18
0	4.70543	0.58	0.039	0	Fibroblasts	Mmp23
0	0.852969	0.958	0.417	0	Fibroblasts	Sparcl1
0	2.34162	0.843	0.302	0	Fibroblasts	Creb5
0	2.77396	0.958	0.418	0	Fibroblasts	Mir99ahg
0	-3.41524	0.132	0.672	0	Fibroblasts	Arhgap26
0	3.50901	0.621	0.084	0	Fibroblasts	Cygb
0	1.52129	0.71	0.173	0	Fibroblasts	Fhl1
0	5.48387	0.564	0.028	0	Fibroblasts	Dpep1
0	2.91046	0.875	0.341	0	Fibroblasts	Axl
0	2.18569	0.943	0.409	0	Fibroblasts	Lgals1
0	-4.13605	0.076	0.608	0	Fibroblasts	F11r
0	3.15021	0.794	0.262	0	Fibroblasts	Nupr1
0	4.81951	0.569	0.038	0	Fibroblasts	Ism1
0	1.30779	0.701	0.17	0	Fibroblasts	Plce1
0	3.60519	0.686	0.158	0	Fibroblasts	Sema3c
0	1.5185	0.899	0.371	0	Fibroblasts	Ebf1
0	0.991807	0.88	0.353	0	Fibroblasts	Rhoj
0	2.01352	0.849	0.323	0	Fibroblasts	Foxp2
0	1.32363	0.804	0.278	0	Fibroblasts	Lsp1
0	-3.48917	0.084	0.609	0	Fibroblasts	Chd7
0	3.36068	0.82	0.296	0	Fibroblasts	Sfrp1
0	2.58364	0.729	0.208	0	Fibroblasts	Slc43a3
0	3.06143	0.754	0.233	0	Fibroblasts	Col4a5
0	2.08236	0.838	0.317	0	Fibroblasts	Selenom
0	4.76272	0.56	0.041	0	Fibroblasts	Tcf21
0	3.30902	0.991	0.472	0	Fibroblasts	Timp2
0	4.9404	0.553	0.035	0	Fibroblasts	Nova1
0	3.34883	0.599	0.084	0	Fibroblasts	Loxl2
0	2.42515	0.758	0.245	0	Fibroblasts	Gem
0	3.90435	0.6	0.09	0	Fibroblasts	Gpx3
0	2.60601	0.667	0.158	0	Fibroblasts	Dpysl3
0	2.07602	0.731	0.223	0	Fibroblasts	Antxr1
0	2.30173	0.624	0.118	0	Fibroblasts	Prelp
0	1.35214	0.785	0.279	0	Fibroblasts	Lama4
0	3.41026	0.799	0.295	0	Fibroblasts	Nbl1
0	2.42733	0.831	0.327	0	Fibroblasts	Fkbp9
0	4.42867	0.55	0.047	0	Fibroblasts	Scara3
0	1.93359	0.635	0.133	0	Fibroblasts	Cacna2d1
0	2.24048	0.613	0.113	0	Fibroblasts	Atp1a2
0	5.45045	0.527	0.027	0	Fibroblasts	Plcxd3
0	2.79168	0.676	0.177	0	Fibroblasts	Tpst1
0	5.03954	0.547	0.049	0	Fibroblasts	Spon2
0	2.32779	0.712	0.214	0	Fibroblasts	Fmo2
0	-3.91566	0.081	0.579	0	Fibroblasts	Ucp2
0	2.47735	0.673	0.176	0	Fibroblasts	Plat
0	2.2843	0.792	0.295	0	Fibroblasts	Ar
0	2.30447	0.683	0.187	0	Fibroblasts	Rbp1
0	2.63444	0.989	0.493	0	Fibroblasts	Sparc
0	2.85888	0.6	0.106	0	Fibroblasts	Ror1
0	1.97866	0.655	0.161	0	Fibroblasts	Ltbp1
0	3.10264	0.566	0.073	0	Fibroblasts	Prrx1
0	-3.182	0.111	0.602	0	Fibroblasts	Notch1
0	3.79153	0.567	0.077	0	Fibroblasts	Lgi2
0	2.29814	0.804	0.317	0	Fibroblasts	Dapk1
0	2.79253	0.633	0.146	0	Fibroblasts	Csf1
0	2.4377	0.748	0.262	0	Fibroblasts	Eln
0	2.2349	0.935	0.452	0	Fibroblasts	Zeb1
0	3.21574	0.609	0.126	0	Fibroblasts	Thbs3
0	2.59767	0.937	0.455	0	Fibroblasts	Lamc1
0	2.40141	0.974	0.492	0	Fibroblasts	Ltbp4
0	2.64592	0.745	0.264	0	Fibroblasts	Naaladl2
0	3.72904	0.539	0.059	0	Fibroblasts	Ndn
0	0.933847	0.935	0.455	0	Fibroblasts	Timp3
0	-3.8543	0.1	0.58	0	Fibroblasts	Etl4
0	2.06947	0.757	0.278	0	Fibroblasts	Arhgap6
0	2.15025	0.723	0.245	0	Fibroblasts	Fam102b
0	2.39597	0.559	0.083	0	Fibroblasts	Sema3e
0	2.81321	0.602	0.13	0	Fibroblasts	Fkbp7
0	4.91977	0.534	0.063	0	Fibroblasts	Thbs2
0	2.28483	0.639	0.168	0	Fibroblasts	Lamb1
0	5.03282	0.508	0.038	0	Fibroblasts	Lrrn4cl
0	-6.00535	0.018	0.488	0	Fibroblasts	Rapgef5
0	1.71727	0.64	0.17	0	Fibroblasts	Zfpm2
0	2.78969	0.959	0.49	0	Fibroblasts	Lrp1
0	4.36646	0.511	0.043	0	Fibroblasts	Ccl11
0	3.20724	0.568	0.101	0	Fibroblasts	Gpx8
0	1.86306	0.763	0.297	0	Fibroblasts	Fcgrt
0	2.34438	0.969	0.504	0	Fibroblasts	Tgfbr3
0	3.64829	0.532	0.068	0	Fibroblasts	Ptprd
0	2.97454	0.593	0.129	0	Fibroblasts	Ecm2
0	3.83928	0.542	0.079	0	Fibroblasts	Tnfaip6
0	-4.58805	0.045	0.508	0	Fibroblasts	Casz1
0	2.26731	0.745	0.285	0	Fibroblasts	Rhoq
0	-5.90132	0.024	0.483	0	Fibroblasts	Itga6
0	-4.84586	0.029	0.487	0	Fibroblasts	Gcnt2
0	4.32292	0.499	0.043	0	Fibroblasts	Slc4a4
0	2.72893	0.862	0.406	0	Fibroblasts	Ifi27l2a
0	4.02577	0.503	0.048	0	Fibroblasts	Ebf2
0	2.84995	0.998	0.544	0	Fibroblasts	Celf2
0	1.91805	0.83	0.376	0	Fibroblasts	Heg1
0	2.58252	0.846	0.393	0	Fibroblasts	Ecm1
0	-5.10479	0.045	0.497	0	Fibroblasts	Samd12
0	1.34102	0.696	0.246	0	Fibroblasts	Gulp1
0	1.78547	0.685	0.236	0	Fibroblasts	Grb10
0	4.46283	0.494	0.045	0	Fibroblasts	Tmem100
0	3.16794	0.594	0.145	0	Fibroblasts	Adamtsl5
0	0.959133	0.825	0.377	0	Fibroblasts	Hspg2
0	2.68441	0.528	0.081	0	Fibroblasts	Olfml2b
0	3.49112	0.558	0.112	0	Fibroblasts	Creb3l1
0	1.8161	0.609	0.163	0	Fibroblasts	Runx1t1
0	4.50574	0.483	0.038	0	Fibroblasts	Ctsk
0	-4.50173	0.041	0.486	0	Fibroblasts	Nav2
0	3.35639	0.546	0.102	0	Fibroblasts	Gpc3
0	1.01337	0.749	0.305	0	Fibroblasts	Antxr2
0	-2.77082	0.124	0.568	0	Fibroblasts	Ppp1r13b
0	4.1425	0.486	0.045	0	Fibroblasts	Dact1
0	2.54739	0.523	0.083	0	Fibroblasts	Dennd2a
0	2.69276	0.564	0.124	0	Fibroblasts	Ank2
0	4.51737	0.469	0.029	0	Fibroblasts	Lrrc17
0	-5.07261	0.03	0.47	0	Fibroblasts	Rbm47
0	-3.2056	0.2	0.638	0	Fibroblasts	Pitpnc1
0	-2.88175	0.18	0.617	0	Fibroblasts	Vav3
0	1.90564	0.825	0.389	0	Fibroblasts	Tent5a
0	2.43743	0.549	0.114	0	Fibroblasts	Sgce
0	-2.98613	0.173	0.608	0	Fibroblasts	Pkp4
0	3.17596	0.516	0.081	0	Fibroblasts	P3h3
0	2.23597	0.838	0.404	0	Fibroblasts	Arhgap24
0	0.689798	0.694	0.26	0	Fibroblasts	Zfp521
0	-3.52295	0.089	0.522	0	Fibroblasts	Ccnd1
0	-2.60367	0.114	0.544	0	Fibroblasts	Myo1d
0	1.16718	0.744	0.315	0	Fibroblasts	Fermt2
0	3.10138	0.501	0.073	0	Fibroblasts	Fgf2
0	2.6061	0.772	0.345	0	Fibroblasts	Txndc5
0	1.13215	0.672	0.245	0	Fibroblasts	Samd4
0	4.16595	0.47	0.044	0	Fibroblasts	Arhgap20
0	-2.75533	0.141	0.567	0	Fibroblasts	Tpd52
0	1.84113	0.493	0.068	0	Fibroblasts	Pdgfrb
0	2.48904	0.959	0.534	0	Fibroblasts	Cd63
0	-2.68941	0.285	0.709	0	Fibroblasts	Ehd4
0	1.79278	0.681	0.258	0	Fibroblasts	Prss23
0	1.72036	0.936	0.514	0	Fibroblasts	Pam
0	1.26022	0.602	0.181	0	Fibroblasts	Ntn1
0	3.89106	0.459	0.04	0	Fibroblasts	Osr1
0	2.43794	0.569	0.15	0	Fibroblasts	Fam114a1
0	1.91324	0.798	0.381	0	Fibroblasts	Emp3
0	-2.44427	0.207	0.624	0	Fibroblasts	Tnfaip8
0	2.72177	0.55	0.133	0	Fibroblasts	Col4a6
0	-2.48287	0.175	0.592	0	Fibroblasts	Fam49b
0	1.5279	0.921	0.506	0	Fibroblasts	Plxdc2
0	2.88405	0.633	0.218	0	Fibroblasts	Ddah2
0	-3.13091	0.26	0.673	0	Fibroblasts	Magi1
0	2.56374	0.771	0.358	0	Fibroblasts	Vkorc1
0	3.03448	0.507	0.095	0	Fibroblasts	Dbn1
0	1.31032	0.66	0.249	0	Fibroblasts	Adamts1
0	4.34638	0.442	0.032	0	Fibroblasts	Mfap2
0	2.58275	0.54	0.13	0	Fibroblasts	Myh10
0	2.92147	0.503	0.093	0	Fibroblasts	Emilin2
0	1.42229	0.84	0.43	0	Fibroblasts	Egfr
0	3.18545	0.489	0.079	0	Fibroblasts	Efemp2
0	2.81154	0.496	0.089	0	Fibroblasts	Cadm3
0	1.77388	0.654	0.247	0	Fibroblasts	Zcchc24
0	3.93766	0.449	0.043	0	Fibroblasts	Twist1
0	0.823179	0.593	0.187	0	Fibroblasts	Pde5a
0	1.59549	0.608	0.202	0	Fibroblasts	Zbtb16
0	2.50714	0.571	0.165	0	Fibroblasts	Ikbip
0	2.80107	0.491	0.086	0	Fibroblasts	Pi15
0	-3.52818	0.064	0.468	0	Fibroblasts	Arap2
0	1.59536	0.635	0.231	0	Fibroblasts	Mxra7
0	1.63686	0.716	0.312	0	Fibroblasts	Setbp1
0	1.71688	0.679	0.276	0	Fibroblasts	Rhoc
0	2.80965	0.549	0.147	0	Fibroblasts	Bmp4
0	3.51183	0.449	0.048	0	Fibroblasts	Gria3
0	-2.81255	0.101	0.501	0	Fibroblasts	Ptpn14
0	2.83096	0.549	0.149	0	Fibroblasts	Spry2
0	2.181	0.729	0.329	0	Fibroblasts	Lamb2
0	-3.77278	0.048	0.447	0	Fibroblasts	Net1
0	1.81732	0.965	0.567	0	Fibroblasts	Fndc3b
0	-3.86121	0.039	0.437	0	Fibroblasts	Sema3f
0	-5.08679	0.025	0.423	0	Fibroblasts	Dock8
0	-2.33761	0.167	0.564	0	Fibroblasts	Myo18a
0	3.58793	0.453	0.057	0	Fibroblasts	Chpf
0	1.99475	0.48	0.087	0	Fibroblasts	Adamts12
0	1.833	0.589	0.196	0	Fibroblasts	Mpdz
0	5.65658	0.418	0.025	0	Fibroblasts	Sfrp4
0	1.3078	0.608	0.216	0	Fibroblasts	Cryab
0	1.70549	0.695	0.303	0	Fibroblasts	Cavin3
0	1.11158	0.667	0.276	0	Fibroblasts	Cped1
0	2.56601	0.6	0.21	0	Fibroblasts	Ltbp3
0	-3.59416	0.053	0.443	0	Fibroblasts	Shtn1
0	3.80869	0.442	0.053	0	Fibroblasts	Steap3
0	2.9654	0.474	0.085	0	Fibroblasts	Anpep
0	-1.60635	0.228	0.616	0	Fibroblasts	Epb41
0	4.05259	0.425	0.037	0	Fibroblasts	Nox4
0	4.15345	0.423	0.036	0	Fibroblasts	Pcdh18
0	4.28353	0.417	0.03	0	Fibroblasts	Ssc5d
0	2.33328	0.958	0.571	0	Fibroblasts	Ctsl
0	3.00436	0.49	0.103	0	Fibroblasts	Itm2a
0	-2.00914	0.179	0.565	0	Fibroblasts	Map3k1
0	-4.30827	0.062	0.447	0	Fibroblasts	Crybg1
0	-5.27069	0.019	0.403	0	Fibroblasts	Palmd
0	-3.32902	0.067	0.451	0	Fibroblasts	Tec
0	4.71418	0.451	0.068	0	Fibroblasts	Mfap4
0	1.69767	0.813	0.43	0	Fibroblasts	Thbd
0	1.39724	0.839	0.456	0	Fibroblasts	Sntb2
0	-3.19491	0.112	0.492	0	Fibroblasts	Ppm1l
0	-3.3442	0.046	0.426	0	Fibroblasts	Fgd6
0	3.15903	0.452	0.073	0	Fibroblasts	Mn1
0	-4.24287	0.038	0.416	0	Fibroblasts	Plbd1
0	2.04854	0.708	0.33	0	Fibroblasts	Pkd2
0	0.936242	0.714	0.336	0	Fibroblasts	Mfge8
0	1.3235	0.806	0.429	0	Fibroblasts	Auts2
0	1.28973	0.636	0.259	0	Fibroblasts	Nbea
0	1.59587	0.492	0.116	0	Fibroblasts	Fbln5
0	-3.76072	0.058	0.434	0	Fibroblasts	Tspan7
0	-2.15254	0.342	0.718	0	Fibroblasts	Fnbp1
0	4.7791	0.401	0.026	0	Fibroblasts	Cpxm1
0	1.15751	0.653	0.278	0	Fibroblasts	Cdk14
0	3.03927	0.461	0.086	0	Fibroblasts	Oaf
0	-1.92256	0.211	0.585	0	Fibroblasts	Sipa1l1
0	1.31389	0.556	0.184	0	Fibroblasts	Tgfb2
0	2.16252	0.547	0.175	0	Fibroblasts	Il11ra1
0	1.93122	0.797	0.425	0	Fibroblasts	Itgb5
0	3.72946	0.508	0.136	0	Fibroblasts	Adh1
0	3.22732	0.54	0.168	0	Fibroblasts	Vegfd
0	2.08474	0.982	0.611	0	Fibroblasts	Plpp3
0	5.34751	0.39	0.019	0	Fibroblasts	Gabrb2
0	4.01189	0.422	0.052	0	Fibroblasts	Gm15675
0	-2.41464	0.119	0.489	0	Fibroblasts	Tjp2
0	0.540015	0.744	0.375	0	Fibroblasts	Cyba
0	4.67995	0.391	0.023	0	Fibroblasts	Igsf10
0	-4.12348	0.094	0.462	0	Fibroblasts	Fli1
0	0.937827	0.7	0.332	0	Fibroblasts	Plcb4
0	-1.95562	0.457	0.825	0	Fibroblasts	Myh9
0	-2.26924	0.12	0.486	0	Fibroblasts	Cobll1
0	-5.6095	0.02	0.386	0	Fibroblasts	Bcl11b
0	-2.12088	0.124	0.49	0	Fibroblasts	Mtss1
0	2.71093	0.651	0.286	0	Fibroblasts	Atf5
0	2.67665	0.563	0.198	0	Fibroblasts	Flrt2
0	0.841541	0.528	0.164	0	Fibroblasts	Sgcd
0	3.15312	0.423	0.059	0	Fibroblasts	Fst
0	2.38667	0.563	0.199	0	Fibroblasts	Trip10
0	3.34009	0.41	0.047	0	Fibroblasts	Sobp
0	1.89145	0.837	0.474	0	Fibroblasts	Add3
0	3.19173	0.49	0.128	0	Fibroblasts	Ackr3
0	2.21333	0.608	0.247	0	Fibroblasts	Csrp2
0	-3.85787	0.043	0.403	0	Fibroblasts	Lmo7
0	-4.1206	0.034	0.394	0	Fibroblasts	Fzd6
0	3.75556	0.448	0.089	0	Fibroblasts	Kcnn3
0	1.4406	0.741	0.382	0	Fibroblasts	Myadm
0	4.27202	0.385	0.027	0	Fibroblasts	Gpr153
0	1.18422	0.886	0.53	0	Fibroblasts	Man1a
0	2.52451	0.592	0.236	0	Fibroblasts	Gaa
0	-5.19442	0.024	0.38	0	Fibroblasts	P3h2
0	0.936508	0.697	0.341	0	Fibroblasts	Rgl1
0	1.42798	0.657	0.302	0	Fibroblasts	Plscr4
0	2.05492	0.452	0.097	0	Fibroblasts	Kirrel
0	2.76333	0.421	0.066	0	Fibroblasts	Tenm3
0	-3.18664	0.073	0.427	0	Fibroblasts	Ahr
0	-1.77085	0.349	0.703	0	Fibroblasts	Dip2b
0	0.502849	0.694	0.34	0	Fibroblasts	Prkg1
0	1.74818	0.769	0.416	0	Fibroblasts	Pmepa1
0	3.272	0.405	0.054	0	Fibroblasts	C1qtnf7
0	1.6811	0.676	0.325	0	Fibroblasts	Cebpd
0	4.25339	0.377	0.026	0	Fibroblasts	Bmpr1b
0	-2.83373	0.14	0.491	0	Fibroblasts	Spint2
0	1.54463	0.61	0.259	0	Fibroblasts	Mir100hg
0	-3.89998	0.024	0.375	0	Fibroblasts	Sema4d
0	1.88723	0.599	0.248	0	Fibroblasts	Maged1
0	-4.64478	0.121	0.471	0	Fibroblasts	Srgn
0	4.01023	0.385	0.035	0	Fibroblasts	Ntrk2
0	2.13814	0.468	0.119	0	Fibroblasts	Adgra2
0	4.89062	0.369	0.02	0	Fibroblasts	Acss3
0	2.30357	0.488	0.139	0	Fibroblasts	Copz2
0	2.09303	0.521	0.173	0	Fibroblasts	Spsb1
0	-1.80777	0.171	0.519	0	Fibroblasts	Fnbp1l
0	2.64694	0.437	0.089	0	Fibroblasts	Slit2
0	0.914732	0.794	0.447	0	Fibroblasts	Dpysl2
0	2.31122	0.42	0.073	0	Fibroblasts	Tgfb3
0	2.81517	0.433	0.086	0	Fibroblasts	Qpct
0	0.852736	0.766	0.42	0	Fibroblasts	Fmnl2
0	-2.04252	0.418	0.764	0	Fibroblasts	Fryl
0	2.25735	0.454	0.108	0	Fibroblasts	Sspn
0	1.13465	0.807	0.461	0	Fibroblasts	Klf9
0	-4.53014	0.066	0.412	0	Fibroblasts	Ank3
0	-2.16081	0.208	0.553	0	Fibroblasts	Dleu2
0	3.4426	0.682	0.337	0	Fibroblasts	Ces1d
0	2.41519	0.7	0.355	0	Fibroblasts	Ugdh
0	-3.05259	0.129	0.473	0	Fibroblasts	Galnt18
0	1.96659	0.654	0.311	0	Fibroblasts	Tusc3
0	2.64758	0.473	0.13	0	Fibroblasts	Rab30
0	2.3599	0.427	0.084	0	Fibroblasts	Nr2f1
0	2.59123	0.405	0.063	0	Fibroblasts	Galnt16
0	1.33302	0.709	0.367	0	Fibroblasts	Slco3a1
0	0.807847	0.791	0.45	0	Fibroblasts	Ttc28
0	-1.55396	0.206	0.546	0	Fibroblasts	Tspan14
0	2.88205	0.41	0.07	0	Fibroblasts	Sytl2
0	2.9892	0.441	0.101	0	Fibroblasts	Vasn
0	2.94457	0.405	0.066	0	Fibroblasts	Angpt1
0	-3.14987	0.095	0.434	0	Fibroblasts	Cpe
0	-2.71747	0.065	0.403	0	Fibroblasts	Ralgps2
0	-5.10663	0.036	0.374	0	Fibroblasts	Tspan13
0	0.91375	0.7	0.362	0	Fibroblasts	Hexa
0	-4.72797	0.028	0.365	0	Fibroblasts	Slc22a23
0	3.7824	0.376	0.04	0	Fibroblasts	Fez1
0	-1.96934	0.276	0.612	0	Fibroblasts	Fam129b
0	-1.77223	0.171	0.507	0	Fibroblasts	Mink1
0	1.46417	0.41	0.074	0	Fibroblasts	Abca8b
0	1.13927	0.542	0.207	0	Fibroblasts	Slc16a10
0	-2.06486	0.127	0.462	0	Fibroblasts	Limk2
0	1.02556	0.535	0.201	0	Fibroblasts	Galnt15
0	-2.89629	0.135	0.469	0	Fibroblasts	Fry
0	-5.56715	0.015	0.349	0	Fibroblasts	Pdgfb
0	2.30981	0.487	0.154	0	Fibroblasts	Ubtd2
0	-5.41191	0.031	0.364	0	Fibroblasts	Lcp1
0	-3.42431	0.071	0.403	0	Fibroblasts	Irak2
0	3.48274	0.376	0.044	0	Fibroblasts	Scarf2
0	-1.67866	0.235	0.567	0	Fibroblasts	Baz1a
0	-3.0216	0.073	0.404	0	Fibroblasts	Efnb2
0	-3.40621	0.048	0.378	0	Fibroblasts	Nrarp
0	1.77202	0.657	0.327	0	Fibroblasts	Pcsk6
0	-1.90654	0.271	0.601	0	Fibroblasts	Ankrd44
0	4.45267	0.358	0.028	0	Fibroblasts	Has2os
0	2.8022	0.401	0.072	0	Fibroblasts	Glis2
0	-1.99602	0.15	0.479	0	Fibroblasts	Bcl2l1
0	2.75634	0.412	0.083	0	Fibroblasts	Emilin1
0	1.57583	0.71	0.382	0	Fibroblasts	Ehbp1
0	-2.55285	0.085	0.413	0	Fibroblasts	Ptk2b
0	-1.67364	0.293	0.62	0	Fibroblasts	Vgll4
0	-4.61296	0.032	0.358	0	Fibroblasts	Bcam
0	-3.67984	0.029	0.355	0	Fibroblasts	Pawr
0	2.34221	0.429	0.104	0	Fibroblasts	Casc4
0	-2.19249	0.076	0.401	0	Fibroblasts	Sema4a
0	-3.02864	0.042	0.367	0	Fibroblasts	Fam241a
0	1.67257	0.725	0.4	0	Fibroblasts	Ptgfrn
0	-5.12936	0.015	0.339	0	Fibroblasts	Ptpre
0	4.01806	0.354	0.03	0	Fibroblasts	Nsg1
0	0.8302	0.495	0.171	0	Fibroblasts	Mustn1
0	-1.47595	0.475	0.798	0	Fibroblasts	Etv6
0	1.74747	0.533	0.21	0	Fibroblasts	St3gal2
0	-1.34902	0.323	0.646	0	Fibroblasts	Tet3
0	-1.90028	0.277	0.6	0	Fibroblasts	Tanc1
0	2.27449	0.42	0.097	0	Fibroblasts	Khdrbs3
0	-3.11012	0.077	0.399	0	Fibroblasts	Dennd2c
0	-1.89812	0.185	0.507	0	Fibroblasts	Smap2
0	-3.52144	0.038	0.359	0	Fibroblasts	Sh3bgrl2
0	2.31	0.437	0.116	0	Fibroblasts	Parp3
0	-2.18203	0.103	0.424	0	Fibroblasts	Retreg1
0	-3.91967	0.025	0.346	0	Fibroblasts	Plcg2
0	-4.9994	0.033	0.354	0	Fibroblasts	Sh3rf2
0	-1.45139	0.214	0.534	0	Fibroblasts	Grk2
0	4.48178	0.348	0.028	0	Fibroblasts	Ccbe1
0	1.07422	0.562	0.243	0	Fibroblasts	Tek
0	-1.67435	0.367	0.686	0	Fibroblasts	Myo1e
0	-1.8843	0.319	0.638	0	Fibroblasts	Itpr2
0	0.868408	0.929	0.611	0	Fibroblasts	Tshz2
0	-1.02287	0.238	0.556	0	Fibroblasts	Tmem176a
0	-1.55626	0.363	0.681	0	Fibroblasts	Hif1a
0	1.4756	0.641	0.323	0	Fibroblasts	Ccn1
0	1.02827	0.799	0.482	0	Fibroblasts	Meis1
0	-2.28621	0.065	0.382	0	Fibroblasts	Pfkl
0	-3.20807	0.062	0.379	0	Fibroblasts	Smagp
0	-2.58074	0.075	0.392	0	Fibroblasts	Fermt3
0	-4.05062	0.031	0.348	0	Fibroblasts	Blnk
0	-4.09259	0.063	0.379	0	Fibroblasts	Ehf
0	2.9027	0.44	0.124	0	Fibroblasts	Lurap1l
0	4.10938	0.343	0.027	0	Fibroblasts	Gxylt2
0	-1.85905	0.158	0.474	0	Fibroblasts	Usp6nl
0	-1.69755	0.264	0.58	0	Fibroblasts	Clcn3
0	-1.88689	0.205	0.52	0	Fibroblasts	Plxna2
0	5.05087	0.336	0.021	0	Fibroblasts	Pamr1
0	-0.824242	0.292	0.606	0	Fibroblasts	Tmem176b
0	-2.69157	0.066	0.38	0	Fibroblasts	Lpcat2
0	1.46658	0.628	0.314	0	Fibroblasts	Tgfbi
0	-2.28655	0.094	0.408	0	Fibroblasts	Dgkz
0	-1.55119	0.52	0.834	0	Fibroblasts	Ptbp3
0	1.78462	0.745	0.432	0	Fibroblasts	Twsg1
0	-2.41434	0.156	0.468	0	Fibroblasts	Kank1
0	-1.61786	0.176	0.488	0	Fibroblasts	Syngr2
0	4.89612	0.33	0.018	0	Fibroblasts	Has2
0	1.87505	0.413	0.101	0	Fibroblasts	Pcdh19
0	-1.89062	0.153	0.464	0	Fibroblasts	Mfsd6
0	1.59516	0.953	0.642	0	Fibroblasts	Nfix
0	1.69061	0.535	0.225	0	Fibroblasts	Atp10a
0	1.93336	0.433	0.123	0	Fibroblasts	Selenon
0	-1.25132	0.332	0.642	0	Fibroblasts	Rb1
0	2.67408	0.46	0.151	0	Fibroblasts	Fzd1
0	-1.28338	0.256	0.565	0	Fibroblasts	Znrf2
0	-4.34769	0.031	0.339	0	Fibroblasts	Rab11fip1
0	1.75974	0.577	0.269	0	Fibroblasts	Phldb1
0	1.17493	0.881	0.574	0	Fibroblasts	Epb41l2
0	2.46988	0.513	0.206	0	Fibroblasts	Dcbld2
0	-4.38658	0.021	0.328	0	Fibroblasts	Ap1s3
0	-3.39255	0.073	0.38	0	Fibroblasts	Pkp3
0	1.01535	0.763	0.456	0	Fibroblasts	Grk5
0	1.11351	0.689	0.382	0	Fibroblasts	Igfbp4
0	1.8079	0.662	0.356	0	Fibroblasts	Sec24d
0	2.06521	0.416	0.11	0	Fibroblasts	Ifi204
0	-4.02269	0.077	0.383	0	Fibroblasts	Cdh1
0	-5.42259	0.024	0.33	0	Fibroblasts	Emb
0	-2.59361	0.138	0.444	0	Fibroblasts	Rgcc
0	1.62392	0.623	0.317	0	Fibroblasts	Pkd1
0	1.25533	0.794	0.489	0	Fibroblasts	Golim4
0	-1.13119	0.346	0.651	0	Fibroblasts	Cbl
0	0.579804	0.91	0.605	0	Fibroblasts	Cavin1
0	1.02555	0.522	0.217	0	Fibroblasts	Fbxl7
0	2.35969	0.412	0.107	0	Fibroblasts	Cdkn1c
0	-2.07994	0.192	0.497	0	Fibroblasts	Ank
0	0.774988	0.947	0.642	0	Fibroblasts	Vim
0	-1.30211	0.389	0.694	0	Fibroblasts	Tle4
0	-3.22423	0.069	0.373	0	Fibroblasts	Mall
0	-2.00699	0.131	0.435	0	Fibroblasts	Slc9a3r1
0	-4.8423	0.055	0.359	0	Fibroblasts	Trp63
0	-1.62714	0.205	0.508	0	Fibroblasts	Zfp710
0	-2.12127	0.161	0.464	0	Fibroblasts	Rai14
0	-1.89424	0.283	0.586	0	Fibroblasts	Tmcc3
0	-2.06574	0.203	0.506	0	Fibroblasts	Rassf3
0	-4.1503	0.017	0.32	0	Fibroblasts	Rnf144b
0	1.95676	0.851	0.548	0	Fibroblasts	Nenf
0	-3.2099	0.165	0.467	0	Fibroblasts	Arhgap31
0	1.5707	0.546	0.244	0	Fibroblasts	Slc29a1
0	-3.31107	0.058	0.36	0	Fibroblasts	Eps8l2
0	2.09432	0.37	0.068	0	Fibroblasts	Rspo3
0	1.89195	0.404	0.103	0	Fibroblasts	Dkk3
0	2.38473	0.385	0.084	0	Fibroblasts	Trabd2b
0	-2.68188	0.061	0.361	0	Fibroblasts	Tenm4
0	4.86072	0.317	0.017	0	Fibroblasts	Itga11
0	-4.04936	0.056	0.356	0	Fibroblasts	H2-Q6
0	-2.10787	0.164	0.463	0	Fibroblasts	Kdm2b
0	-1.37972	0.22	0.519	0	Fibroblasts	Vasp
0	1.99577	0.398	0.099	0	Fibroblasts	Foxf1
0	3.97895	0.332	0.033	0	Fibroblasts	Kdelr3
0	-3.42005	0.064	0.363	0	Fibroblasts	Plxnd1
0	-5.1444	0.02	0.319	0	Fibroblasts	Fam83b
0	0.69724	0.744	0.445	0	Fibroblasts	Prkca
0	-1.74275	0.147	0.445	0	Fibroblasts	Mbp
0	0.887281	0.762	0.464	0	Fibroblasts	Nav1
0	2.07407	0.421	0.123	0	Fibroblasts	Phactr1
0	-4.5794	0.072	0.37	0	Fibroblasts	Mctp1
0	-2.78044	0.171	0.469	0	Fibroblasts	Ctsc
0	-4.82535	0.041	0.338	0	Fibroblasts	Nebl
0	1.42152	0.531	0.234	0	Fibroblasts	Dse
0	-3.37721	0.041	0.338	0	Fibroblasts	Pcdh1
0	4.28631	0.323	0.026	0	Fibroblasts	1700019D03Rik
0	1.7109	0.47	0.173	0	Fibroblasts	Scd1
0	1.21393	0.527	0.231	0	Fibroblasts	Mitf
0	-3.38883	0.033	0.329	0	Fibroblasts	Rassf9
0	1.75245	0.464	0.168	0	Fibroblasts	Eda
0	3.90696	0.323	0.027	0	Fibroblasts	C1qtnf2
0	0.802296	0.571	0.275	0	Fibroblasts	Gda
0	-3.689	0.031	0.326	0	Fibroblasts	Efna1
0	0.528446	0.805	0.51	0	Fibroblasts	Ldlrad4
0	-5.49335	0.014	0.309	0	Fibroblasts	Inpp5d
0	-4.17726	0.075	0.37	0	Fibroblasts	Esrp1
0	-4.45844	0.023	0.318	0	Fibroblasts	Ablim3
0	-1.68253	0.221	0.515	0	Fibroblasts	Mgat5
0	-2.00261	0.243	0.537	0	Fibroblasts	4931406P16Rik
0	1.8702	0.645	0.351	0	Fibroblasts	Acadsb
0	1.59933	0.384	0.09	0	Fibroblasts	Col5a3
0	3.79565	0.32	0.026	0	Fibroblasts	Gm10115
0	0.826594	0.767	0.474	0	Fibroblasts	Gab2
0	-1.76532	0.172	0.465	0	Fibroblasts	Trim25
0	-5.88328	0.014	0.307	0	Fibroblasts	St8sia4
0	-2.35963	0.068	0.361	0	Fibroblasts	Plekha7
0	-3.05003	0.03	0.322	0	Fibroblasts	Tmem51
0	-1.45778	0.22	0.512	0	Fibroblasts	Lcorl
0	-1.49134	0.236	0.528	0	Fibroblasts	Hipk2
0	1.17173	0.496	0.204	0	Fibroblasts	Kank2
0	-1.60686	0.214	0.506	0	Fibroblasts	Sbno2
0	-4.6327	0.024	0.316	0	Fibroblasts	Arhgef4
0	-4.48967	0.029	0.321	0	Fibroblasts	Wwc1
0	-1.96157	0.129	0.421	0	Fibroblasts	Abr
0	-1.21771	0.398	0.69	0	Fibroblasts	Adam10
0	1.90344	0.819	0.527	0	Fibroblasts	Serpinb6a
0	3.37456	0.331	0.04	0	Fibroblasts	9330159F19Rik
0	-1.04632	0.651	0.36	0	Fibroblasts	Ptprm
0	1.27509	0.411	0.12	0	Fibroblasts	Flnc
0	1.18827	0.594	0.303	0	Fibroblasts	Pde8a
0	-6.01298	0.02	0.311	0	Fibroblasts	Sorbs2
0	4.77009	0.305	0.014	0	Fibroblasts	Glt8d2
0	3.12625	0.341	0.051	0	Fibroblasts	Olfml3
0	-2.06044	0.158	0.448	0	Fibroblasts	Avpi1
0	1.10091	0.5	0.211	0	Fibroblasts	Jam2
0	-1.76386	0.131	0.42	0	Fibroblasts	Casp8
0	-2.36912	0.136	0.425	0	Fibroblasts	Ctnnbip1
0	1.52829	0.459	0.171	0	Fibroblasts	Ramp1
0	-4.41275	0.091	0.379	0	Fibroblasts	Barx2
0	1.44575	0.493	0.205	0	Fibroblasts	Tnfsf12
0	2.37917	0.398	0.11	0	Fibroblasts	Ctsf
0	-1.87668	0.308	0.596	0	Fibroblasts	Rasal2
0	-2.06504	0.447	0.735	0	Fibroblasts	Sh3bgrl3
0	1.6448	0.421	0.133	0	Fibroblasts	Cmah
0	1.20835	0.491	0.203	0	Fibroblasts	Farp1
0	-1.32965	0.251	0.538	0	Fibroblasts	Fnip2
0	-2.41796	0.047	0.334	0	Fibroblasts	Arhgef5
0	2.84384	0.384	0.097	0	Fibroblasts	Ifitm1
0	-1.69653	0.179	0.466	0	Fibroblasts	Prkcd
0	-2.4953	0.058	0.345	0	Fibroblasts	Sema4b
0	1.18799	0.715	0.428	0	Fibroblasts	Thra
0	-1.3102	0.189	0.476	0	Fibroblasts	Tbc1d22a
0	2.54197	0.366	0.079	0	Fibroblasts	Reps2
0	1.48205	0.649	0.363	0	Fibroblasts	Tcf7l1
0	2.21579	0.405	0.119	0	Fibroblasts	Tmem263
0	-1.51737	0.214	0.5	0	Fibroblasts	Myo10
0	-1.91697	0.135	0.421	0	Fibroblasts	Cdk6
0	-4.05526	0.138	0.424	0	Fibroblasts	Chl1
0	2.53966	0.359	0.073	0	Fibroblasts	Gstt1
0	2.23066	0.363	0.077	0	Fibroblasts	Arhgef25
0	-3.44186	0.082	0.368	0	Fibroblasts	Kctd1
0	3.1064	0.355	0.07	0	Fibroblasts	Adamtsl4
0	-4.55299	0.029	0.314	0	Fibroblasts	Plxna4
0	1.25423	0.726	0.441	0	Fibroblasts	Bmpr1a
0	4.63818	0.303	0.018	0	Fibroblasts	Chrd
0	-1.32387	0.242	0.526	0	Fibroblasts	Phc2
0	-2.35622	0.059	0.343	0	Fibroblasts	Pik3cb
0	-3.78253	0.048	0.332	0	Fibroblasts	Notch3
0	-2.42619	0.098	0.382	0	Fibroblasts	Exoc6
0	-3.8112	0.03	0.314	0	Fibroblasts	L1cam
0	-4.50236	0.023	0.307	0	Fibroblasts	Adgrg6
0	-1.64116	0.422	0.706	0	Fibroblasts	Atxn1
0	-1.17733	0.224	0.507	0	Fibroblasts	Lbr
0	-1.37368	0.183	0.466	0	Fibroblasts	Strbp
0	-1.7786	0.102	0.385	0	Fibroblasts	Unc13b
0	3.76563	0.316	0.033	0	Fibroblasts	Grm7
0	0.877025	0.681	0.398	0	Fibroblasts	Slc1a5
0	-1.46313	0.219	0.502	0	Fibroblasts	Bzw2
0	-1.69957	0.137	0.42	0	Fibroblasts	Stard4
0	-1.04888	0.399	0.681	0	Fibroblasts	Hipk1
0	-2.35561	0.051	0.333	0	Fibroblasts	Epha2
0	2.40159	0.382	0.1	0	Fibroblasts	Fkbp10
0	-1.69615	0.173	0.455	0	Fibroblasts	Sept9
0	-3.27184	0.051	0.333	0	Fibroblasts	Polr3g
0	-2.29292	0.35	0.631	0	Fibroblasts	Gltp
0	1.22585	0.759	0.478	0	Fibroblasts	Nfic
0	2.82254	0.337	0.056	0	Fibroblasts	Hic1
0	-1.45951	0.144	0.425	0	Fibroblasts	Lrp5
0	-3.52827	0.065	0.346	0	Fibroblasts	Ckmt1
0	-1.28577	0.433	0.714	0	Fibroblasts	Cnot6l
0	-4.86726	0.013	0.294	0	Fibroblasts	Exph5
0	-1.65628	0.127	0.408	0	Fibroblasts	Mapkapk3
0	1.78861	0.426	0.146	0	Fibroblasts	Adamtsl1
0	1.70651	0.893	0.613	0	Fibroblasts	Calu
0	2.76269	0.369	0.089	0	Fibroblasts	Numbl
0	-3.91032	0.024	0.304	0	Fibroblasts	Sox2
0	-3.03282	0.05	0.329	0	Fibroblasts	Tmem154
0	-3.38342	0.033	0.312	0	Fibroblasts	Celsr2
0	-2.68128	0.063	0.342	0	Fibroblasts	Dapp1
0	-3.1729	0.185	0.464	0	Fibroblasts	Sox6
0	-3.94777	0.033	0.312	0	Fibroblasts	Acsbg1
0	-1.30307	0.272	0.551	0	Fibroblasts	Znrf3
0	1.75396	0.462	0.183	0	Fibroblasts	Agpat4
0	-3.52936	0.034	0.312	0	Fibroblasts	Irf6
0	1.41032	0.451	0.173	0	Fibroblasts	Lix1l
0	3.89612	0.308	0.03	0	Fibroblasts	Podn
0	-1.4422	0.249	0.527	0	Fibroblasts	Atp8a1
0	-1.28642	0.271	0.549	0	Fibroblasts	Hk1
0	2.96098	0.331	0.053	0	Fibroblasts	Epdr1
0	4.84484	0.292	0.014	0	Fibroblasts	Twist2
0	1.65183	0.566	0.288	0	Fibroblasts	Dap
0	-5.60258	0.096	0.373	0	Fibroblasts	Kcnq5
0	-1.08662	0.271	0.548	0	Fibroblasts	Larp1b
0	3.33326	0.315	0.038	0	Fibroblasts	Ngf
0	-1.11801	0.279	0.556	0	Fibroblasts	Smarca4
0	-1.34622	0.163	0.44	0	Fibroblasts	Ap1b1
0	-4.15935	0.086	0.363	0	Fibroblasts	Dsg3
0	-4.00673	0.017	0.294	0	Fibroblasts	Slc25a13
0	1.34829	0.48	0.203	0	Fibroblasts	Matn2
0	-3.74705	0.043	0.319	0	Fibroblasts	Mgst2
0	-3.01489	0.052	0.328	0	Fibroblasts	Rapgefl1
0	1.93321	0.387	0.111	0	Fibroblasts	Arhgef40
0	2.80669	0.33	0.054	0	Fibroblasts	Klhl13
0	4.6918	0.297	0.021	0	Fibroblasts	Ildr2
0	1.4357	0.739	0.463	0	Fibroblasts	Oat
0	-5.09832	0.077	0.353	0	Fibroblasts	Grip1
0	3.34946	0.325	0.05	0	Fibroblasts	Gli2
0	2.19153	0.511	0.236	0	Fibroblasts	Pla2g4a
0	2.00895	0.994	0.719	0	Fibroblasts	Pbx1
0	-6.13451	0.045	0.32	0	Fibroblasts	Flt1
0	-1.27589	0.192	0.467	0	Fibroblasts	Gtf2f2
0	-3.49157	0.08	0.355	0	Fibroblasts	Chit1
0	1.56555	0.446	0.172	0	Fibroblasts	Tcaf1
0	-2.1743	0.091	0.365	0	Fibroblasts	Gfod1
0	5.08391	0.304	0.03	0	Fibroblasts	Has1
0	-2.64966	0.267	0.541	0	Fibroblasts	Epas1
0	-4.13855	0.015	0.289	0	Fibroblasts	Tgfa
0	-3.67169	0.023	0.297	0	Fibroblasts	Tfap2a
0	5.25801	0.287	0.013	0	Fibroblasts	Prr16
0	1.61439	0.458	0.185	0	Fibroblasts	Klhl29
0	1.6547	0.564	0.291	0	Fibroblasts	Arap1
0	-1.25117	0.459	0.732	0	Fibroblasts	Lrch1
0	-1.43252	0.182	0.454	0	Fibroblasts	Stk4
0	-1.76107	0.145	0.417	0	Fibroblasts	Etv3
0	-1.17869	0.213	0.485	0	Fibroblasts	Rcc2
0	-3.2077	0.058	0.33	0	Fibroblasts	Apobec1
0	-1.83029	0.123	0.395	0	Fibroblasts	Mical2
0	0.907724	0.398	0.126	0	Fibroblasts	Tmod2
0	0.790162	0.847	0.575	0	Fibroblasts	Tgfbr2
0	-1.42202	0.367	0.639	0	Fibroblasts	Sptlc2
0	1.67905	0.358	0.086	0	Fibroblasts	Bmp6
0	-1.08268	0.256	0.528	0	Fibroblasts	Ppard
0	-2.98033	0.055	0.327	0	Fibroblasts	Epb41l4a
0	-1.81125	0.077	0.349	0	Fibroblasts	Uck2
0	-4.79622	0.018	0.29	0	Fibroblasts	Tinagl1
0	1.63932	0.605	0.333	0	Fibroblasts	Robo1
0	-1.80098	0.107	0.378	0	Fibroblasts	Abhd17c
0	-1.25006	0.404	0.675	0	Fibroblasts	Hmgb2
0	1.61386	0.77	0.499	0	Fibroblasts	Tuba1a
0	4.21984	0.287	0.016	0	Fibroblasts	Scrn1
0	-4.83807	0.014	0.285	0	Fibroblasts	Grhl2
0	-1.0976	0.224	0.494	0	Fibroblasts	Wwp2
0	-1.51661	0.164	0.434	0	Fibroblasts	Rangap1
0	3.98887	0.295	0.025	0	Fibroblasts	Serpina3n
0	-1.35324	0.21	0.479	0	Fibroblasts	Ptpn4
0	-2.43984	0.059	0.328	0	Fibroblasts	Nos1ap
0	3.63385	0.323	0.054	0	Fibroblasts	Fibin
0	-1.02223	0.361	0.63	0	Fibroblasts	Wdr1
0	-2.62854	0.046	0.315	0	Fibroblasts	Tcim
0	-1.72522	0.122	0.391	0	Fibroblasts	Lrrc1
0	-2.65153	0.222	0.491	0	Fibroblasts	Tiam1
0	4.28152	0.291	0.022	0	Fibroblasts	Igdcc4
0	-3.39825	0.068	0.336	0	Fibroblasts	Lad1
0	3.29319	0.306	0.038	0	Fibroblasts	Fam171b
0	3.4371	0.304	0.036	0	Fibroblasts	Fgf7
0	-6.27428	0.01	0.278	0	Fibroblasts	Cd93
0	-2.46311	0.131	0.399	0	Fibroblasts	Pde4b
0	-1.52682	0.187	0.455	0	Fibroblasts	Dock6
0	1.74061	0.364	0.096	0	Fibroblasts	Coro2b
0	-4.49037	0.013	0.281	0	Fibroblasts	Slc16a6
0	2.91505	0.312	0.045	0	Fibroblasts	Fap
0	-1.58846	0.223	0.49	0	Fibroblasts	Cdc42se2
0	-3.16981	0.032	0.299	0	Fibroblasts	Fam83g
0	-1.43977	0.167	0.434	0	Fibroblasts	Tfrc
0	-0.902192	0.341	0.608	0	Fibroblasts	Rap1gds1
0	-3.45179	0.019	0.286	0	Fibroblasts	Lsr
0	-3.34508	0.025	0.292	0	Fibroblasts	Arhgap27
0	1.82747	0.46	0.194	0	Fibroblasts	Gask1b
0	-1.79807	0.187	0.453	0	Fibroblasts	Arhgef7
0	-3.89719	0.043	0.309	0	Fibroblasts	Elovl7
0	-1.82245	0.234	0.5	0	Fibroblasts	Ets2
0	-1.27306	0.357	0.623	0	Fibroblasts	Map4k3
0	2.82523	0.333	0.067	0	Fibroblasts	Plekhh2
0	-3.52211	0.024	0.29	0	Fibroblasts	St14
0	-1.16677	0.3	0.566	0	Fibroblasts	Cyth1
0	-1.14308	0.366	0.631	0	Fibroblasts	Lrrfip1
0	-2.31448	0.188	0.453	0	Fibroblasts	Mgst3
0	-3.44866	0.041	0.306	0	Fibroblasts	Epb41l4b
0	1.76619	0.371	0.106	0	Fibroblasts	Ntn4
0	1.89572	0.439	0.174	0	Fibroblasts	Irak3
0	0.986485	0.852	0.587	0	Fibroblasts	Airn
0	-3.4919	0.061	0.326	0	Fibroblasts	H2-Q7
0	-2.96555	0.252	0.517	0	Fibroblasts	Gsto1
0	1.45014	0.548	0.284	0	Fibroblasts	Cbx6
0	1.13069	0.741	0.477	0	Fibroblasts	Itm2c
0	1.60401	0.461	0.197	0	Fibroblasts	Sestd1
0	-2.39194	0.115	0.379	0	Fibroblasts	Cd24a
0	-1.07993	0.234	0.497	0	Fibroblasts	Usp53
0	2.21736	0.779	0.516	0	Fibroblasts	Ugp2
0	-3.78265	0.074	0.337	0	Fibroblasts	Dsc3
0	-1.3148	0.267	0.529	0	Fibroblasts	Ivns1abp
0	-3.00042	0.037	0.299	0	Fibroblasts	Rab38
0	-1.35897	0.217	0.479	0	Fibroblasts	Tuba1c
0	-0.984027	0.396	0.658	0	Fibroblasts	Nfkbiz
0	1.68237	0.408	0.146	0	Fibroblasts	Armcx3
0	4.12984	0.29	0.028	0	Fibroblasts	Tmeff2
0	-1.33231	0.337	0.599	0	Fibroblasts	Cdk17
0	-1.76961	0.285	0.546	0	Fibroblasts	Slc9a9
0	0.888607	0.683	0.422	0	Fibroblasts	Phlda1
0	-1.19827	0.482	0.743	0	Fibroblasts	Ppp2r5a
0	-1.63827	0.172	0.433	0	Fibroblasts	Jag1
0	-2.34349	0.069	0.33	0	Fibroblasts	Cds1
0	-0.696894	0.35	0.611	0	Fibroblasts	Coro1c
0	2.14433	0.34	0.079	0	Fibroblasts	Fendrr
0	1.85055	0.438	0.177	0	Fibroblasts	Srgap1
0	-2.6426	0.053	0.314	0	Fibroblasts	Cyb561
0	2.03223	0.445	0.184	0	Fibroblasts	Rhobtb3
0	5.04955	0.282	0.021	0	Fibroblasts	Ackr4
0	-3.25635	0.062	0.322	0	Fibroblasts	Serpinb2
0	-3.69019	0.042	0.302	0	Fibroblasts	Plekho1
0	-6.24707	0.016	0.276	0	Fibroblasts	St6galnac3
0	-3.45671	0.122	0.382	0	Fibroblasts	Fxyd3
0	-3.79496	0.037	0.297	0	Fibroblasts	Cers3
0	-1.6038	0.166	0.426	0	Fibroblasts	Ppfibp2
0	-2.86942	0.052	0.312	0	Fibroblasts	Mfap3l
0	-4.90798	0.01	0.27	0	Fibroblasts	Cdcp1
0	5.01871	0.279	0.019	0	Fibroblasts	Lrrtm3
0	-3.66418	0.077	0.337	0	Fibroblasts	St3gal6
0	1.18832	0.482	0.222	0	Fibroblasts	Bin1
0	-3.72742	0.06	0.32	0	Fibroblasts	Rab27b
0	3.57731	0.282	0.022	0	Fibroblasts	Ifi205
0	-1.2524	0.33	0.59	0	Fibroblasts	Agps
0	-1.21129	0.165	0.424	0	Fibroblasts	Rnpep
0	-2.44772	0.063	0.322	0	Fibroblasts	Stom
0	-2.17058	0.257	0.516	0	Fibroblasts	Tank
0	-1.89993	0.077	0.336	0	Fibroblasts	Hip1r
0	1.3633	0.803	0.544	0	Fibroblasts	Arhgap10
0	1.38772	0.429	0.17	0	Fibroblasts	Tns2
0	-1.62385	0.149	0.408	0	Fibroblasts	Afap1l2
0	-1.14355	0.434	0.693	0	Fibroblasts	Grb2
0	-4.33514	0.011	0.269	0	Fibroblasts	Psd4
0	1.36344	0.326	0.068	0	Fibroblasts	Sema3d
0	-1.39979	0.2	0.458	0	Fibroblasts	Yes1
0	-2.9515	0.069	0.327	0	Fibroblasts	Arhgdib
0	2.37459	0.332	0.074	0	Fibroblasts	Cpeb1
0	0.891691	0.824	0.566	0	Fibroblasts	Psd3
0	2.46675	0.355	0.097	0	Fibroblasts	Fxyd6
0	-2.16001	0.073	0.331	0	Fibroblasts	Il20rb
0	1.8403	0.531	0.273	0	Fibroblasts	Crtap
0	-3.49582	0.071	0.329	0	Fibroblasts	Rdh12
0	5.66294	0.277	0.019	0	Fibroblasts	Stmn4
0	-1.59017	0.111	0.369	0	Fibroblasts	Tnk2
0	1.15454	0.824	0.566	0	Fibroblasts	Tcf7l2
0	-1.30154	0.329	0.587	0	Fibroblasts	Piezo1
0	1.62564	0.722	0.464	0	Fibroblasts	Tmed3
0	1.22543	0.673	0.416	0	Fibroblasts	Parva
0	1.22181	0.677	0.42	0	Fibroblasts	Ust
0	1.53102	0.383	0.126	0	Fibroblasts	Col16a1
0	2.65887	0.354	0.097	0	Fibroblasts	Rab34
0	-4.6494	0.009	0.266	0	Fibroblasts	Celsr1
0	1.86152	0.383	0.126	0	Fibroblasts	Cdc42ep2
0	1.32985	0.573	0.316	0	Fibroblasts	Cachd1
0	-2.22902	0.045	0.301	0	Fibroblasts	Madd
0	-3.73512	0.021	0.277	0	Fibroblasts	Gpr87
0	-0.992195	0.221	0.477	0	Fibroblasts	Ankrd13a
0	-1.58793	0.095	0.351	0	Fibroblasts	Lactb
0	2.52262	0.324	0.068	0	Fibroblasts	Enpp3
0	-5.35117	0.01	0.266	0	Fibroblasts	Bcl11a
0	-3.48831	0.046	0.302	0	Fibroblasts	Adtrp
0	-0.659443	0.818	0.562	0	Fibroblasts	Prnp
0	-3.167	0.064	0.319	0	Fibroblasts	Vsig8
0	-1.88004	0.109	0.364	0	Fibroblasts	Ggta1
0	-1.20146	0.21	0.465	0	Fibroblasts	Acvr2a
0	-1.6535	0.187	0.442	0	Fibroblasts	Id1
0	-1.503	0.115	0.37	0	Fibroblasts	Alpk1
0	-1.24249	0.175	0.43	0	Fibroblasts	Slc44a2
0	1.26261	0.641	0.386	0	Fibroblasts	Tspan3
0	-3.54372	0.018	0.273	0	Fibroblasts	Gna15
0	-3.69455	0.044	0.299	0	Fibroblasts	Itgb4
0	1.70018	0.361	0.106	0	Fibroblasts	Nectin3
0	-2.55754	0.085	0.34	0	Fibroblasts	Cemip2
0	1.25412	0.703	0.448	0	Fibroblasts	Pttg1ip
0	-1.23017	0.343	0.598	0	Fibroblasts	B3gnt2
0	-2.39625	0.158	0.412	0	Fibroblasts	Ikzf2
0	-2.134	0.231	0.485	0	Fibroblasts	Tuba4a
0	-1.22708	0.194	0.448	0	Fibroblasts	Copg2
0	-2.96525	0.098	0.352	0	Fibroblasts	Tacstd2
0	-1.29855	0.28	0.534	0	Fibroblasts	Acer3
0	-1.46758	0.085	0.339	0	Fibroblasts	Gfod2
0	-1.87509	0.106	0.36	0	Fibroblasts	Egln3
0	-2.54588	0.117	0.371	0	Fibroblasts	Pard6g
0	-1.12395	0.336	0.59	0	Fibroblasts	Tmem123
0	-5.82389	0.028	0.282	0	Fibroblasts	Dock2
0	-3.78893	0.041	0.294	0	Fibroblasts	Ptpn18
0	-5.62986	0.015	0.268	0	Fibroblasts	Ppp1r16b
0	0.595721	0.43	0.177	0	Fibroblasts	Pcdh7
0	-1.02109	0.369	0.622	0	Fibroblasts	Skap2
0	-4.21179	0.081	0.334	0	Fibroblasts	Cdh13
0	-1.34107	0.165	0.418	0	Fibroblasts	Pim3
0	-0.876186	0.366	0.619	0	Fibroblasts	Mapk14
0	-3.57891	0.044	0.296	0	Fibroblasts	Nectin4
0	-2.69216	0.035	0.287	0	Fibroblasts	Patj
0	-5.48176	0.02	0.272	0	Fibroblasts	Esam
0	-1.47142	0.537	0.789	0	Fibroblasts	Aopep
0	-1.36537	0.347	0.599	0	Fibroblasts	Mrtfb
0	-2.94214	0.067	0.319	0	Fibroblasts	Cdc42ep3
0	1.69736	0.58	0.328	0	Fibroblasts	Rcn1
0	1.35595	0.635	0.384	0	Fibroblasts	Arhgap21
0	-3.97835	0.015	0.266	0	Fibroblasts	Gpr160
0	-5.17148	0.036	0.287	0	Fibroblasts	Cd52
0	4.1071	0.28	0.029	0	Fibroblasts	Cdh11
0	-2.81763	0.044	0.295	0	Fibroblasts	Nqo1
0	-3.05571	0.121	0.372	0	Fibroblasts	Trim29
0	-1.27471	0.315	0.566	0	Fibroblasts	Slc3a2
0	-3.51861	0.049	0.299	0	Fibroblasts	Pla2g4f
0	0.524034	0.912	0.662	0	Fibroblasts	Gstm1
0	-6.33286	0.006	0.256	0	Fibroblasts	Lama3
0	1.86794	0.498	0.248	0	Fibroblasts	Prdx4
0	-2.79152	0.035	0.285	0	Fibroblasts	Mreg
0	-5.24201	0.035	0.285	0	Fibroblasts	Ptprc
0	-3.62026	0.023	0.272	0	Fibroblasts	2200002D01Rik
0	-2.49955	0.136	0.385	0	Fibroblasts	Stk17b
0	-3.05646	0.057	0.306	0	Fibroblasts	Prom2
0	1.29729	0.381	0.132	0	Fibroblasts	Npr1
0	4.79366	0.264	0.015	0	Fibroblasts	Adcyap1r1
0	1.77344	0.323	0.074	0	Fibroblasts	Abcc9
0	-1.80748	0.13	0.379	0	Fibroblasts	Sipa1l2
0	-3.21365	0.057	0.306	0	Fibroblasts	Grhl1
0	-1.14939	0.364	0.613	0	Fibroblasts	Hprt
0	3.57588	0.285	0.036	0	Fibroblasts	Lox
0	-1.16675	0.328	0.577	0	Fibroblasts	Kdm7a
0	-0.927973	0.285	0.533	0	Fibroblasts	Gpcpd1
0	-1.8485	0.156	0.404	0	Fibroblasts	Hbegf
0	1.82072	0.352	0.104	0	Fibroblasts	Tfpi
0	-3.05048	0.122	0.37	0	Fibroblasts	Wnt4
0	1.59118	0.332	0.084	0	Fibroblasts	Galnt17
0	-5.24178	0.009	0.257	0	Fibroblasts	Adgrg1
0	-1.27653	0.278	0.526	0	Fibroblasts	Elovl5
0	-1.25575	0.319	0.567	0	Fibroblasts	Cpeb2
0	-1.55398	0.298	0.545	0	Fibroblasts	Snrk
0	1.95428	0.401	0.154	0	Fibroblasts	Igsf8
0	-1.91296	0.145	0.392	0	Fibroblasts	Acsl1
0	1.38172	0.468	0.221	0	Fibroblasts	Ppic
0	1.52202	0.608	0.361	0	Fibroblasts	Npdc1
0	2.85606	0.297	0.05	0	Fibroblasts	Fkbp14
0	1.79857	0.357	0.11	0	Fibroblasts	Pde10a
0	-1.53872	0.161	0.408	0	Fibroblasts	Pqlc1
0	-3.31805	0.025	0.271	0	Fibroblasts	Fgfr3
0	-3.08381	0.023	0.269	0	Fibroblasts	B4galnt1
0	-3.25363	0.16	0.406	0	Fibroblasts	Klf5
0	2.88669	0.323	0.077	0	Fibroblasts	Hmcn2
0	-3.57797	0.112	0.358	0	Fibroblasts	Them5
0	-2.17433	0.13	0.376	0	Fibroblasts	Tbc1d1
0	-0.974508	0.184	0.43	0	Fibroblasts	Rasa3
0	-3.55292	0.16	0.405	0	Fibroblasts	Pkp1
0	-1.76032	0.145	0.39	0	Fibroblasts	Smc4
0	-5.07919	0.036	0.281	0	Fibroblasts	Laptm5
0	-1.14366	0.092	0.337	0	Fibroblasts	Rhobtb1
0	3.53436	0.279	0.034	0	Fibroblasts	Scube1
0	-1.18272	0.197	0.442	0	Fibroblasts	Gpd2
0	0.974785	0.814	0.569	0	Fibroblasts	Fyn
0	-0.982023	0.347	0.592	0	Fibroblasts	Herc4
0	1.30249	0.758	0.513	0	Fibroblasts	Ghr
0	2.63534	0.358	0.113	0	Fibroblasts	Smoc2
0	-2.74674	0.168	0.413	0	Fibroblasts	Ptprf
0	-4.53743	0.038	0.283	0	Fibroblasts	Car12
0	-2.52559	0.297	0.541	0	Fibroblasts	Mecom
0	1.04818	0.551	0.307	0	Fibroblasts	Zfp703
0	-1.18693	0.295	0.539	0	Fibroblasts	Atp6v0a1
0	1.48463	0.4	0.156	0	Fibroblasts	Serpini1
0	-5.46186	0.025	0.269	0	Fibroblasts	Gimap6
0	-2.36529	0.096	0.34	0	Fibroblasts	Ccdc88c
0	-0.886959	0.368	0.612	0	Fibroblasts	Ptpn1
0	-2.54606	0.044	0.288	0	Fibroblasts	Plch2
0	-4.60626	0.01	0.254	0	Fibroblasts	Mctp2
0	-0.85801	0.405	0.649	0	Fibroblasts	Gatad2a
0	-2.17317	0.055	0.299	0	Fibroblasts	Rhbdf2
0	3.10808	0.317	0.073	0	Fibroblasts	Vldlr
0	-1.43973	0.192	0.436	0	Fibroblasts	Mid1ip1
0	2.69529	0.285	0.041	0	Fibroblasts	Cys1
0	-3.88348	0.018	0.261	0	Fibroblasts	Clca2
0	-3.42785	0.029	0.272	0	Fibroblasts	Hcar2
0	0.823691	0.465	0.222	0	Fibroblasts	Dlg4
0	-5.20324	0.011	0.254	0	Fibroblasts	Lypd6b
0	-3.33113	0.106	0.349	0	Fibroblasts	Aqp3
0	2.35004	0.306	0.063	0	Fibroblasts	Pknox2
0	3.46298	0.29	0.047	0	Fibroblasts	Cfb
0	1.70838	0.359	0.116	0	Fibroblasts	Cxxc5
0	-5.24184	0.02	0.262	0	Fibroblasts	Pcp4l1
0	3.15072	0.28	0.038	0	Fibroblasts	Gpx7
0	-3.89023	0.018	0.26	0	Fibroblasts	2310002F09Rik
0	-2.72653	0.027	0.269	0	Fibroblasts	Stxbp2
0	1.78634	0.449	0.207	0	Fibroblasts	Poglut3
0	-2.31985	0.054	0.296	0	Fibroblasts	Il1rl2
0	-1.12006	0.251	0.493	0	Fibroblasts	Nr6a1
0	-1.11245	0.191	0.433	0	Fibroblasts	Rufy3
0	-4.15885	0.017	0.259	0	Fibroblasts	Bdkrb2
0	1.19324	0.732	0.49	0	Fibroblasts	Adk
0	-1.8329	0.098	0.339	0	Fibroblasts	Tuft1
0	-2.44053	0.148	0.389	0	Fibroblasts	Lyn
0	1.75894	0.389	0.148	0	Fibroblasts	Lgals3bp
0	2.19108	0.318	0.077	0	Fibroblasts	Efhd1
0	-0.795854	0.355	0.596	0	Fibroblasts	Xpr1
0	0.890249	0.42	0.179	0	Fibroblasts	Apbb1ip
0	-1.80597	0.112	0.353	0	Fibroblasts	Mtmr10
0	1.10177	0.97	0.729	0	Fibroblasts	Rora
0	1.11	0.324	0.083	0	Fibroblasts	Aspa
0	1.78108	0.361	0.12	0	Fibroblasts	Adamts10
0	-2.56523	0.041	0.282	0	Fibroblasts	Nbeal2
0	-1.38274	0.171	0.412	0	Fibroblasts	Hmgcr
0	-0.786146	0.321	0.561	0	Fibroblasts	M6pr
0	2.52565	0.333	0.093	0	Fibroblasts	Flrt3
0	-2.82609	0.1	0.34	0	Fibroblasts	Sytl1
0	-3.392	0.035	0.275	0	Fibroblasts	Tmem40
0	-3.48694	0.019	0.259	0	Fibroblasts	Plxnb1
0	-3.32055	0.137	0.377	0	Fibroblasts	Serpinb5
0	-3.0728	0.056	0.296	0	Fibroblasts	Cbfa2t3
0	-2.57579	0.05	0.29	0	Fibroblasts	Mpzl3
0	-3.14676	0.062	0.302	0	Fibroblasts	Tgm1
0	-1.02485	0.194	0.434	0	Fibroblasts	Foxn2
0	-1.42819	0.23	0.47	0	Fibroblasts	Hacd2
0	3.77111	0.263	0.024	0	Fibroblasts	Tmem178b
0	-3.28085	0.024	0.263	0	Fibroblasts	Ap1m2
0	-2.99666	0.228	0.467	0	Fibroblasts	Mef2c
0	3.99318	0.266	0.027	0	Fibroblasts	Il17d
0	-3.85186	0.035	0.274	0	Fibroblasts	Nrros
0	2.99154	0.36	0.121	0	Fibroblasts	Ptges
0	-4.68636	0.047	0.286	0	Fibroblasts	Arhgap15
0	-1.6209	0.355	0.594	0	Fibroblasts	Atp11b
0	0.657437	0.511	0.272	0	Fibroblasts	Cxcl12
0	-3.00236	0.057	0.296	0	Fibroblasts	Mpzl2
0	-1.23147	0.268	0.507	0	Fibroblasts	Dbnl
0	1.09254	0.8	0.561	0	Fibroblasts	Frmd6
0	1.29215	0.442	0.203	0	Fibroblasts	Tubb6
0	0.763521	0.543	0.305	0	Fibroblasts	Lgals9
0	1.9453	0.326	0.088	0	Fibroblasts	Mturn
0	-3.26524	0.029	0.267	0	Fibroblasts	Erbb3
0	-3.98752	0.018	0.256	0	Fibroblasts	Fat2
0	-2.38997	0.184	0.422	0	Fibroblasts	Sdc1
0	2.1979	0.295	0.057	0	Fibroblasts	Epb41l3
0	-1.08575	0.456	0.694	0	Fibroblasts	Larp4b
0	-3.18676	0.031	0.268	0	Fibroblasts	Bnipl
0	-4.10726	0.059	0.296	0	Fibroblasts	Abca12
0	-1.21342	0.554	0.791	0	Fibroblasts	Actr3
0	-1.5676	0.363	0.6	0	Fibroblasts	Itpkb
0	-1.41202	0.11	0.347	0	Fibroblasts	Tpk1
0	-3.8962	0.051	0.288	0	Fibroblasts	Hsd17b2
0	-1.81473	0.056	0.293	0	Fibroblasts	Abcc3
0	1.80203	0.503	0.266	0	Fibroblasts	Stambpl1
0	-2.26355	0.045	0.281	0	Fibroblasts	Tmc6
0	-3.24162	0.032	0.268	0	Fibroblasts	Arl4c
0	3.8058	0.254	0.018	0	Fibroblasts	Olfml1
0	-6.54092	0.02	0.256	0	Fibroblasts	Ptprb
0	-1.32271	0.097	0.333	0	Fibroblasts	Sh3bp1
0	-1.05412	0.217	0.453	0	Fibroblasts	Cerk
0	-2.94483	0.145	0.381	0	Fibroblasts	Alcam
0	-1.19788	0.25	0.486	0	Fibroblasts	Frmd4b
0	-1.45984	0.138	0.374	0	Fibroblasts	Cebpa
0	-2.17102	0.052	0.288	0	Fibroblasts	Sap30
0	-2.65627	0.058	0.294	0	Fibroblasts	Ppp1r14c
0	-3.67457	0.051	0.287	0	Fibroblasts	Cyp4f39
0	-3.18167	0.045	0.28	0	Fibroblasts	Lpar6
0	-1.15655	0.222	0.457	0	Fibroblasts	Ralgapa2
0	-2.51899	0.035	0.27	0	Fibroblasts	Plpp2
0	-1.55749	0.088	0.323	0	Fibroblasts	Cep170b
0	-2.55147	0.214	0.449	0	Fibroblasts	Runx1
0	-4.97151	0.014	0.249	0	Fibroblasts	Ptprz1
0	-1.47102	0.255	0.49	0	Fibroblasts	Znrf1
0	2.89245	0.291	0.056	0	Fibroblasts	Ggt5
0	2.27264	0.361	0.126	0	Fibroblasts	C1qtnf1
0	-2.13429	0.056	0.291	0	Fibroblasts	E2f3
0	-1.32173	0.124	0.359	0	Fibroblasts	Micall1
0	-2.12286	0.059	0.294	0	Fibroblasts	Zfp185
0	-3.11111	0.061	0.296	0	Fibroblasts	Pof1b
0	-1.78152	0.104	0.338	0	Fibroblasts	Slc30a1
0	1.33451	0.552	0.318	0	Fibroblasts	Ccpg1
0	-2.68543	0.144	0.378	0	Fibroblasts	Vps37b
0	3.38026	0.261	0.027	0	Fibroblasts	Aldh1a3
0	-3.33973	0.019	0.253	0	Fibroblasts	Ripk4
0	-4.02248	0.032	0.266	0	Fibroblasts	Adrb2
0	-0.926533	0.175	0.409	0	Fibroblasts	Plekhb2
0	-2.34482	0.053	0.287	0	Fibroblasts	Bok
0	-0.819511	0.372	0.606	0	Fibroblasts	Adipor1
0	1.02918	0.485	0.251	0	Fibroblasts	Cep170
0	-2.44999	0.076	0.31	0	Fibroblasts	Car13
0	-0.985281	0.278	0.512	0	Fibroblasts	Mob2
0	-0.999242	0.265	0.499	0	Fibroblasts	Mfhas1
0	2.74288	0.283	0.049	0	Fibroblasts	Calml4
0	-1.15668	0.535	0.769	0	Fibroblasts	Sgms1
0	-0.755629	0.418	0.651	0	Fibroblasts	Tbl1xr1
0	-0.848805	0.208	0.441	0	Fibroblasts	Unc45a
0	-4.15817	0.035	0.268	0	Fibroblasts	Pax9
0	-1.20688	0.214	0.447	0	Fibroblasts	Abcc4
0	-2.36868	0.157	0.39	0	Fibroblasts	Kif21a
0	2.64133	0.302	0.069	0	Fibroblasts	H6pd
0	-3.49182	0.051	0.284	0	Fibroblasts	Fgfbp1
0	-2.23695	0.062	0.295	0	Fibroblasts	AI661453
0	-0.776398	0.389	0.622	0	Fibroblasts	Oga
0	-1.15135	0.236	0.468	0	Fibroblasts	Abhd12
0	-1.05311	0.413	0.645	0	Fibroblasts	Vamp8
0	0.751129	0.553	0.321	0	Fibroblasts	Pdlim7
0	-5.10331	0.03	0.262	0	Fibroblasts	Egfl7
0	-1.24572	0.204	0.436	0	Fibroblasts	Ak2
0	-4.08243	0.019	0.251	0	Fibroblasts	Rab27a
0	3.52478	0.268	0.036	0	Fibroblasts	Wnt9a
0	4.34838	0.301	0.069	0	Fibroblasts	Dkk2
0	-2.41097	0.264	0.496	0	Fibroblasts	Pycard
0	-1.76934	0.066	0.298	0	Fibroblasts	Def6
0	1.08996	0.688	0.456	0	Fibroblasts	Amotl1
0	-3.54372	0.049	0.28	0	Fibroblasts	Grhl3
0	-0.808747	0.314	0.545	0	Fibroblasts	Ddi2
0	-3.17257	0.107	0.338	0	Fibroblasts	Sult2b1
0	-0.874739	0.286	0.517	0	Fibroblasts	Cnn2
0	-0.987464	0.301	0.532	0	Fibroblasts	Eml4
0	4.75826	0.258	0.027	0	Fibroblasts	Ano3
0	-3.83465	0.038	0.269	0	Fibroblasts	Pla2g4e
0	-1.10635	0.156	0.387	0	Fibroblasts	Gm37240
0	-3.11758	0.026	0.257	0	Fibroblasts	N4bp3
0	-3.48717	0.027	0.258	0	Fibroblasts	Zfp750
0	-1.49121	0.149	0.38	0	Fibroblasts	Eif1ad
0	4.98413	0.242	0.011	0	Fibroblasts	Rspo1
0	-0.886406	0.191	0.422	0	Fibroblasts	Noc2l
0	-6.14979	0.014	0.245	0	Fibroblasts	Cdh5
0	-6.10992	0.015	0.246	0	Fibroblasts	Adgrf5
0	-0.821498	0.412	0.642	0	Fibroblasts	Dnm2
0	-0.777129	0.301	0.531	0	Fibroblasts	Baz2a
0	-1.00728	0.45	0.68	0	Fibroblasts	Ostf1
0	3.9265	0.251	0.021	0	Fibroblasts	Arsj
0	-1.08519	0.148	0.378	0	Fibroblasts	Zdhhc21
0	-4.06575	0.033	0.263	0	Fibroblasts	Myo5b
0	-5.54908	0.006	0.236	0	Fibroblasts	Tnfrsf11a
0	-1.21071	0.119	0.349	0	Fibroblasts	Slx4ip
0	-3.77598	0.015	0.245	0	Fibroblasts	Hook1
0	-1.026	0.243	0.473	0	Fibroblasts	Phactr4
0	-1.30979	0.396	0.626	0	Fibroblasts	Phactr2
0	-3.21856	0.054	0.284	0	Fibroblasts	Endou
0	-3.26684	0.077	0.307	0	Fibroblasts	Aldh3b2
0	2.44582	0.333	0.104	0	Fibroblasts	Rab23
0	-3.17688	0.11	0.339	0	Fibroblasts	4833423E24Rik
0	-2.57651	0.051	0.28	0	Fibroblasts	Klc3
0	-2.93521	0.104	0.333	0	Fibroblasts	Cyp2s1
0	1.18556	0.38	0.151	0	Fibroblasts	Stxbp6
0	-3.50336	0.018	0.247	0	Fibroblasts	Macc1
0	-3.52756	0.027	0.256	0	Fibroblasts	Fbp2
0	3.47672	0.255	0.026	0	Fibroblasts	Epha3
0	-5.24598	0.008	0.237	0	Fibroblasts	Coro2a
0	1.21085	0.703	0.474	0	Fibroblasts	Cyth3
0	-1.21777	0.131	0.36	0	Fibroblasts	Thumpd3
0	-2.03895	0.081	0.31	0	Fibroblasts	Zdhhc13
0	1.5793	0.366	0.137	0	Fibroblasts	Cmtm3
0	-2.76823	0.059	0.288	0	Fibroblasts	Apobec3
0	-6.68198	0.016	0.245	0	Fibroblasts	Cyyr1
0	1.58463	0.493	0.264	0	Fibroblasts	Aldh1a1
0	-1.32683	0.334	0.562	0	Fibroblasts	Eno1
0	-1.7943	0.104	0.332	0	Fibroblasts	Abhd6
0	-2.05194	0.142	0.37	0	Fibroblasts	Tbc1d8
0	-2.52346	0.087	0.315	0	Fibroblasts	Osbpl3
0	-3.87297	0.018	0.246	0	Fibroblasts	Ano1
0	-3.86208	0.038	0.266	0	Fibroblasts	Hdac9
0	-3.11617	0.024	0.252	0	Fibroblasts	Stap2
0	-3.47312	0.033	0.261	0	Fibroblasts	Sptbn2
0	-1.43354	0.513	0.741	0	Fibroblasts	Ctnnd1
0	-1.22026	0.125	0.353	0	Fibroblasts	Frrs1
0	0.694304	0.478	0.25	0	Fibroblasts	Col15a1
0	1.30369	0.418	0.19	0	Fibroblasts	Dtx3
0	-1.01567	0.48	0.708	0	Fibroblasts	Peli1
0	1.28102	0.427	0.199	0	Fibroblasts	Prickle1
0	-1.97519	0.064	0.292	0	Fibroblasts	Map3k11
0	-1.41814	0.114	0.341	0	Fibroblasts	Gk
0	-2.82639	0.029	0.256	0	Fibroblasts	D1Ertd622e
0	-1.16045	0.21	0.437	0	Fibroblasts	Mical3
0	-6.07576	0.02	0.247	0	Fibroblasts	Mir142hg
0	3.54604	0.262	0.035	0	Fibroblasts	Ccn3
0	-3.24592	0.021	0.248	0	Fibroblasts	Fam83h
0	-1.02022	0.232	0.459	0	Fibroblasts	Mta3
0	4.22324	0.247	0.02	0	Fibroblasts	Adamts19
0	-1.50929	0.148	0.375	0	Fibroblasts	Ermp1
0	2.20464	0.295	0.068	0	Fibroblasts	G0s2
0	-1.13824	0.37	0.597	0	Fibroblasts	Snx5
0	-1.16105	0.192	0.419	0	Fibroblasts	Slc2a1
0	-3.88335	0.016	0.243	0	Fibroblasts	Crybg2
0	1.27116	0.979	0.752	0	Fibroblasts	Nedd4
0	-4.94894	0.012	0.239	0	Fibroblasts	Parvb
0	1.03565	0.794	0.568	0	Fibroblasts	P4ha1
0	-0.847595	0.327	0.553	0	Fibroblasts	Asxl1
0	3.18695	0.275	0.049	0	Fibroblasts	Spock2
0	-1.11877	0.159	0.385	0	Fibroblasts	Rassf5
0	3.22631	0.249	0.023	0	Fibroblasts	Tmem119
0	1.36427	0.394	0.168	0	Fibroblasts	Prickle2
0	-3.09008	0.021	0.247	0	Fibroblasts	Als2cl
0	-5.81145	0.024	0.25	0	Fibroblasts	Ctla2a
0	-1.15377	0.402	0.628	0	Fibroblasts	Tpp2
0	-3.81616	0.061	0.287	0	Fibroblasts	Scarb1
0	-2.77245	0.073	0.299	0	Fibroblasts	Klk11
0	2.21737	0.304	0.078	0	Fibroblasts	Zfp651
0	-2.35947	0.126	0.352	0	Fibroblasts	Malt1
0	-2.43557	0.053	0.278	0	Fibroblasts	Smox
0	-2.70357	0.044	0.269	0	Fibroblasts	Tmem79
0	-0.922516	0.317	0.542	0	Fibroblasts	Adipor2
0	-0.709424	0.433	0.658	0	Fibroblasts	Itsn2
0	-3.3772	0.043	0.268	0	Fibroblasts	Mal2
0	1.76933	0.547	0.322	0	Fibroblasts	Tceal8
0	-1.037	0.224	0.449	0	Fibroblasts	Mindy3
0	3.79248	0.252	0.027	0	Fibroblasts	Pdgfrl
0	-2.50735	0.034	0.259	0	Fibroblasts	Acp5
0	-3.69751	0.018	0.243	0	Fibroblasts	Ltb4r1
0	1.97795	0.286	0.061	0	Fibroblasts	Efcc1
0	-3.06565	0.057	0.282	0	Fibroblasts	Otop3
0	1.48052	0.595	0.37	0	Fibroblasts	Ergic1
0	-0.966773	0.296	0.52	0	Fibroblasts	Map2k3
0	-0.747972	0.337	0.561	0	Fibroblasts	Asxl2
0	-1.31691	0.153	0.377	0	Fibroblasts	Tmem131l
0	-3.30477	0.02	0.244	0	Fibroblasts	Esrp2
0	-4.62529	0.026	0.25	0	Fibroblasts	Tenm2
0	3.23126	0.261	0.037	0	Fibroblasts	Srpx
0	-3.39995	0.017	0.241	0	Fibroblasts	Inava
0	-3.32441	0.132	0.356	0	Fibroblasts	Rgs2
0	1.89016	0.609	0.385	0	Fibroblasts	Uap1
0	1.89483	0.291	0.067	0	Fibroblasts	Zfhx4
0	1.2683	0.425	0.201	0	Fibroblasts	Iqsec1
0	-1.53935	0.076	0.3	0	Fibroblasts	Stard10
0	-0.774247	0.386	0.61	0	Fibroblasts	Ube2g1
0	-3.26103	0.139	0.363	0	Fibroblasts	Evpl
0	-1.14694	0.362	0.586	0	Fibroblasts	Syne2
0	-2.05677	0.122	0.346	0	Fibroblasts	Fdft1
0	-1.1389	0.265	0.489	0	Fibroblasts	Pvt1
0	-3.03296	0.054	0.277	0	Fibroblasts	Myo1b
0	-1.86039	0.051	0.274	0	Fibroblasts	Casp1
0	-0.884675	0.235	0.458	0	Fibroblasts	Ddx10
0	-3.01069	0.049	0.272	0	Fibroblasts	Spata13
0	-3.50816	0.019	0.242	0	Fibroblasts	Bspry
0	-1.02493	0.158	0.381	0	Fibroblasts	Dnajc15
0	-0.783134	0.534	0.757	0	Fibroblasts	Pan3
0	1.54423	0.603	0.38	0	Fibroblasts	Mid1
0	-1.96237	0.108	0.33	0	Fibroblasts	Plekhn1
0	-1.39481	0.116	0.338	0	Fibroblasts	2310001H17Rik
0	2.89805	0.266	0.044	0	Fibroblasts	Wnt11
0	2.77558	0.267	0.045	0	Fibroblasts	A830082K12Rik
0	-0.797485	0.206	0.428	0	Fibroblasts	Stx6
0	-6.00708	0.008	0.23	0	Fibroblasts	S1pr1
0	-3.72971	0.018	0.24	0	Fibroblasts	Slc5a9
0	-3.08946	0.168	0.39	0	Fibroblasts	Lypd3
0	-1.21167	0.101	0.323	0	Fibroblasts	Ifitm10
0	-3.29495	0.019	0.241	0	Fibroblasts	Tmprss13
0	-1.0398	0.148	0.37	0	Fibroblasts	Scap
0	-0.781973	0.249	0.471	0	Fibroblasts	Pde4d
0	1.10832	0.718	0.496	0	Fibroblasts	Tceal9
0	-1.02679	0.182	0.403	0	Fibroblasts	Nmd3
0	-0.642867	0.314	0.535	0	Fibroblasts	Gpbp1l1
0	-1.06432	0.285	0.506	0	Fibroblasts	Bhlhe40
0	-3.7287	0.06	0.281	0	Fibroblasts	Dsg1b
0	-1.16315	0.225	0.446	0	Fibroblasts	Gtdc1
0	-0.889705	0.169	0.39	0	Fibroblasts	Ap1ar
0	-2.63139	0.091	0.312	0	Fibroblasts	Marcksl1
0	-1.00208	0.208	0.429	0	Fibroblasts	Tbc1d14
0	-6.15781	0.018	0.239	0	Fibroblasts	Podxl
0	0.658549	0.447	0.226	0	Fibroblasts	Csgalnact1
0	-3.00984	0.022	0.243	0	Fibroblasts	Llgl2
0	-3.72827	0.034	0.255	0	Fibroblasts	Syk
0	-4.96877	0.014	0.235	0	Fibroblasts	Rasip1
0	2.2203	0.304	0.083	0	Fibroblasts	2700081O15Rik
0	-0.813448	0.247	0.467	0	Fibroblasts	Cdc42se1
0	-0.801671	0.248	0.468	0	Fibroblasts	Snx13
0	-1.63232	0.059	0.279	0	Fibroblasts	Bdh1
0	-0.786245	0.217	0.437	0	Fibroblasts	Lypla1
0	-3.38114	0.029	0.249	0	Fibroblasts	Spint1
0	-3.3874	0.028	0.248	0	Fibroblasts	Acer2
0	-1.052	0.141	0.361	0	Fibroblasts	Foxk1
0	-3.50196	0.03	0.25	0	Fibroblasts	Ovol1
0	-3.18752	0.022	0.242	0	Fibroblasts	Ankrd22
0	-0.93026	0.281	0.501	0	Fibroblasts	Cept1
0	4.34153	0.236	0.016	0	Fibroblasts	Musk
0	-0.515864	0.127	0.347	0	Fibroblasts	C77080
0	-0.83893	0.198	0.418	0	Fibroblasts	Ddx54
0	-0.786573	0.25	0.47	0	Fibroblasts	Scamp1
0	4.18643	0.236	0.016	0	Fibroblasts	Rorb
0	1.43522	0.295	0.075	0	Fibroblasts	Glis3
0	0.856852	0.393	0.174	0	Fibroblasts	Ccn2
0	-1.16781	0.181	0.4	0	Fibroblasts	Vps53
0	2.34869	0.277	0.058	0	Fibroblasts	Pcdh9
0	-5.04024	0.025	0.244	0	Fibroblasts	Vwf
0	-4.76881	0.029	0.248	0	Fibroblasts	Coro1a
0	-2.76007	0.034	0.253	0	Fibroblasts	Rassf7
0	-5.11237	0.03	0.249	0	Fibroblasts	Slco2a1
0	-6.20457	0.012	0.231	0	Fibroblasts	Mmrn2
0	1.37971	0.288	0.069	0	Fibroblasts	Mmp19
0	2.40499	0.277	0.059	0	Fibroblasts	Ptgs2
0	-0.971992	0.16	0.378	0	Fibroblasts	Uchl5
0	-3.89212	0.037	0.255	0	Fibroblasts	Paqr5
0	1.71999	0.317	0.099	0	Fibroblasts	Fam20a
0	-0.933756	0.201	0.419	0	Fibroblasts	Mindy1
0	-1.83294	0.085	0.303	0	Fibroblasts	Mpp6
0	1.94134	0.754	0.536	0	Fibroblasts	Ly6a
0	-2.3736	0.06	0.277	0	Fibroblasts	Duox1
0	-6.2052	0.015	0.232	0	Fibroblasts	Emcn
0	-1.12926	0.179	0.396	0	Fibroblasts	Klhl5
0	-2.26261	0.062	0.279	0	Fibroblasts	Chst15
0	-2.63205	0.044	0.261	0	Fibroblasts	Sh2d4a
0	1.54783	0.535	0.318	0	Fibroblasts	Ahnak2
0	-1.85904	0.156	0.373	0	Fibroblasts	Cadm1
0	-0.836078	0.169	0.386	0	Fibroblasts	Zmiz2
0	-2.20218	0.077	0.294	0	Fibroblasts	Sdc3
0	2.05553	0.282	0.065	0	Fibroblasts	Peg3
0	-0.74208	0.446	0.662	0	Fibroblasts	Cab39
0	-1.47318	0.327	0.543	0	Fibroblasts	Adgrl2
0	2.30049	0.279	0.063	0	Fibroblasts	Fam124a
0	-1.93036	0.058	0.274	0	Fibroblasts	Psat1
0	1.40916	0.443	0.227	0	Fibroblasts	Tm7sf3
0	-0.909098	0.153	0.369	0	Fibroblasts	Ppp6r1
0	1.28142	0.385	0.169	0	Fibroblasts	Mill2
0	-3.48574	0.036	0.252	0	Fibroblasts	Slfn2
0	1.672	0.366	0.15	0	Fibroblasts	Arfgap3
0	1.31843	0.306	0.09	0	Fibroblasts	Vgll3
0	-1.96675	0.138	0.354	0	Fibroblasts	Kyat1
0	4.56012	0.999	0.783	0	Fibroblasts	Gsn
0	-0.786638	0.367	0.583	0	Fibroblasts	Rfx7
0	-0.953716	0.364	0.58	0	Fibroblasts	Nxn
0	0.703032	0.394	0.179	0	Fibroblasts	Serpine2
0	1.77524	0.317	0.102	0	Fibroblasts	Pla2r1
0	-1.45483	0.112	0.327	0	Fibroblasts	Sort1
0	-3.6279	0.061	0.276	0	Fibroblasts	Scel
0	-4.99423	0.032	0.247	0	Fibroblasts	Cd36
0	0.941179	0.367	0.152	0	Fibroblasts	Tgfb1i1
0	-1.85987	0.162	0.377	0	Fibroblasts	Entpd5
0	-3.80521	0.014	0.229	0	Fibroblasts	Foxq1
0	-2.29774	0.158	0.373	0	Fibroblasts	Lifr
0	-2.61091	0.077	0.292	0	Fibroblasts	Rgs3
0	-0.858611	0.4	0.615	0	Fibroblasts	Usp3
0	-1.19204	0.62	0.835	0	Fibroblasts	Ppp1r12a
0	0.665107	0.577	0.362	0	Fibroblasts	Anxa6
0	-0.571455	0.374	0.589	0	Fibroblasts	Dnajc7
0	-0.821782	0.477	0.692	0	Fibroblasts	Jarid2
0	-1.53407	0.262	0.477	0	Fibroblasts	Pim1
0	2.23345	0.275	0.061	0	Fibroblasts	Ifi211
0	1.79864	0.331	0.117	0	Fibroblasts	Prdm5
0	-1.41778	0.126	0.34	0	Fibroblasts	Tmem238
0	-1.39865	0.095	0.309	0	Fibroblasts	Pgap1
0	2.26498	0.312	0.098	0	Fibroblasts	Ncald
0	-3.11459	0.033	0.247	0	Fibroblasts	Hoxc8
0	1.21678	0.363	0.149	0	Fibroblasts	Prrg1
0	-0.77159	0.199	0.413	0	Fibroblasts	Rnpepl1
0	-0.738374	0.373	0.587	0	Fibroblasts	March7
0	0.627463	0.691	0.477	0	Fibroblasts	Ctsz
0	-1.08549	0.13	0.344	0	Fibroblasts	Vopp1
0	-0.711663	0.26	0.474	0	Fibroblasts	Dpp8
0	1.80681	0.289	0.075	0	Fibroblasts	Barx1
0	-0.802103	0.495	0.709	0	Fibroblasts	Dazap2
0	-0.962159	0.264	0.478	0	Fibroblasts	Srpk1
0	2.30972	0.268	0.055	0	Fibroblasts	Map1a
0	-3.84943	0.017	0.23	0	Fibroblasts	Rps6ka1
0	1.45973	0.67	0.457	0	Fibroblasts	Kdelr2
0	-2.81063	0.051	0.264	0	Fibroblasts	Anxa8
0	2.40599	0.386	0.173	0	Fibroblasts	Gnpnat1
0	-3.76556	0.021	0.234	0	Fibroblasts	Sox7
0	-0.836179	0.311	0.524	0	Fibroblasts	Hmbox1
0	-1.16505	0.158	0.371	0	Fibroblasts	Sgk3
0	-2.08924	0.037	0.25	0	Fibroblasts	Fuca2
0	-3.23048	0.035	0.248	0	Fibroblasts	Gm16136
0	-0.957638	0.135	0.348	0	Fibroblasts	Rars2
0	-1.17308	0.131	0.344	0	Fibroblasts	Cluh
0	-0.871587	0.314	0.526	0	Fibroblasts	Adss
0	-1.5249	0.064	0.276	0	Fibroblasts	Pdk1
0	1.36182	0.335	0.123	0	Fibroblasts	Sgms2
0	-1.40765	0.288	0.5	0	Fibroblasts	Ugcg
0	-0.673118	0.449	0.661	0	Fibroblasts	Pds5a
0	-1.89734	0.049	0.261	0	Fibroblasts	Fam53b
0	-0.683203	0.329	0.541	0	Fibroblasts	Scaper
0	0.751425	0.661	0.449	0	Fibroblasts	Cblb
0	-2.32555	0.042	0.254	0	Fibroblasts	Fhdc1
0	-0.823021	0.155	0.367	0	Fibroblasts	Lypla2
0	-0.840816	0.166	0.378	0	Fibroblasts	Selenoi
0	-2.60912	0.031	0.243	0	Fibroblasts	Osbpl10
0	2.94946	0.252	0.04	0	Fibroblasts	Plac9b
0	-1.21746	0.096	0.308	0	Fibroblasts	Acvr1b
0	-1.47586	0.167	0.379	0	Fibroblasts	D16Ertd472e
0	0.707324	0.932	0.721	0	Fibroblasts	Ifitm3
0	-1.00108	0.325	0.536	0	Fibroblasts	Relch
0	2.11813	0.321	0.11	0	Fibroblasts	Dsel
0	-1.20585	0.105	0.316	0	Fibroblasts	Smyd2
0	1.74732	0.535	0.324	0	Fibroblasts	S100a1
0	1.34033	0.517	0.306	0	Fibroblasts	St5
0	-1.20049	0.105	0.316	0	Fibroblasts	Mb21d2
0	-2.63364	0.032	0.243	0	Fibroblasts	Epha1
0	-2.54167	0.039	0.25	0	Fibroblasts	Scnn1a
0	-2.62808	0.032	0.243	0	Fibroblasts	Sinhcaf
0	-0.847251	0.147	0.358	0	Fibroblasts	Ctbp2
0	-3.2836	0.028	0.239	0	Fibroblasts	Tmprss4
0	-3.30881	0.041	0.252	0	Fibroblasts	Aldh1a7
0	-2.78938	0.071	0.281	0	Fibroblasts	Chn2
0	-2.01136	0.047	0.257	0	Fibroblasts	Phldb3
0	0.839156	0.522	0.312	0	Fibroblasts	Icam1
0	1.13529	0.633	0.423	0	Fibroblasts	Plpp1
0	-1.58061	0.142	0.352	0	Fibroblasts	Dhcr24
0	5.2635	0.219	0.009	0	Fibroblasts	Gabra1
0	-3.43736	0.16	0.37	0	Fibroblasts	Pecam1
0	-5.75888	0.01	0.22	0	Fibroblasts	Rasgrp3
0	-0.912725	0.485	0.695	0	Fibroblasts	Tut7
0	-1.10601	0.14	0.35	0	Fibroblasts	Tmem50b
0	-0.7411	0.189	0.398	0	Fibroblasts	Uhmk1
0	-4.73436	0.022	0.231	0	Fibroblasts	Cd53
0	-0.795245	0.191	0.4	0	Fibroblasts	Eya3
0	0.642692	0.529	0.32	0	Fibroblasts	Hbb-bs
0	-3.05216	0.058	0.267	0	Fibroblasts	Gsta2
0	0.663489	0.393	0.184	0	Fibroblasts	Itga9
0	-0.862701	0.29	0.499	0	Fibroblasts	Cbx4
0	1.08909	0.641	0.432	0	Fibroblasts	Cbx5
0	-5.1778	0.019	0.228	0	Fibroblasts	Erg
0	-0.807282	0.185	0.394	0	Fibroblasts	Rgl2
0	-4.54271	0.011	0.22	0	Fibroblasts	Rnf43
0	-0.81797	0.211	0.42	0	Fibroblasts	Tmem63b
0	-1.09842	0.222	0.431	0	Fibroblasts	Atp7a
0	0.93594	0.73	0.521	0	Fibroblasts	Sh3d19
0	-1.56057	0.202	0.411	0	Fibroblasts	Msmo1
0	-0.652931	0.354	0.563	0	Fibroblasts	Cnot2
0	-4.16183	0.025	0.233	0	Fibroblasts	Il1r2
0	-0.624324	0.333	0.541	0	Fibroblasts	Cstf3
0	-1.71684	0.054	0.262	0	Fibroblasts	Eml2
0	-3.55146	0.068	0.276	0	Fibroblasts	Capns2
0	1.05081	0.398	0.19	0	Fibroblasts	Cep112
0	-0.889377	0.411	0.619	0	Fibroblasts	Stk24
0	-2.86063	0.046	0.254	0	Fibroblasts	Lipm
0	2.95725	0.239	0.031	0	Fibroblasts	Radil
0	-0.72777	0.219	0.427	0	Fibroblasts	Nipa2
0	-1.36066	0.097	0.305	0	Fibroblasts	Mgmt
0	3.19224	0.237	0.029	0	Fibroblasts	Naalad2
0	-0.689619	0.234	0.442	0	Fibroblasts	Micu2
0	-3.96502	0.012	0.22	0	Fibroblasts	Adam28
0	-5.5225	0.01	0.218	0	Fibroblasts	Arap3
0	1.3102	0.819	0.611	0	Fibroblasts	Aldh2
0	-0.803551	0.363	0.571	0	Fibroblasts	Usp15
0	0.562319	0.676	0.469	0	Fibroblasts	Mgst1
0	-1.71953	0.115	0.322	0	Fibroblasts	Alad
0	-0.713629	0.25	0.457	0	Fibroblasts	Ttc39b
0	-0.634306	0.256	0.463	0	Fibroblasts	Plekha1
0	-3.52072	0.027	0.234	0	Fibroblasts	Gsta1
0	-3.53514	0.015	0.222	0	Fibroblasts	Dcbld1
0	-0.705813	0.442	0.649	0	Fibroblasts	Cox17
0	-0.710158	0.221	0.428	0	Fibroblasts	Sft2d2
0	2.31309	0.295	0.088	0	Fibroblasts	Adm
0	3.38765	0.241	0.034	0	Fibroblasts	Sh3rf3
0	-0.73692	0.227	0.434	0	Fibroblasts	Pggt1b
0	-3.5373	0.014	0.221	0	Fibroblasts	Mbnl3
0	-0.806375	0.165	0.372	0	Fibroblasts	Mtm1
0	-2.2935	0.076	0.283	0	Fibroblasts	Klk8
0	-0.640577	0.278	0.485	0	Fibroblasts	Becn1
0	-1.4738	0.473	0.679	0	Fibroblasts	Rab11a
0	0.663928	0.455	0.249	0	Fibroblasts	Stard9
0	-5.64054	0.024	0.23	0	Fibroblasts	Kdr
0	-3.04665	0.025	0.231	0	Fibroblasts	Dgke
0	-2.9198	0.061	0.267	0	Fibroblasts	Krt23
0	3.79177	0.225	0.019	0	Fibroblasts	Arsi
0	-1.38682	0.072	0.278	0	Fibroblasts	Prickle3
0	-0.980311	0.097	0.303	0	Fibroblasts	Slc25a37
0	-0.878208	0.161	0.367	0	Fibroblasts	Vars
0	1.5241	0.992	0.786	0	Fibroblasts	Nfia
0	-1.36059	0.185	0.39	0	Fibroblasts	Tmem189
0	-0.632951	0.286	0.491	0	Fibroblasts	Arhgef11
0	-0.653129	0.329	0.534	0	Fibroblasts	Rnf38
0	-1.02122	0.122	0.327	0	Fibroblasts	Nectin2
0	-0.639298	0.333	0.538	0	Fibroblasts	Map2k4
0	1.66128	0.33	0.125	0	Fibroblasts	Wipi1
0	0.923509	0.454	0.249	0	Fibroblasts	Peli2
0	-2.97603	0.075	0.28	0	Fibroblasts	Gjb2
0	-0.71052	0.301	0.506	0	Fibroblasts	Ubac2
0	-4.69993	0.026	0.231	0	Fibroblasts	Fyb
0	-1.18789	0.213	0.418	0	Fibroblasts	Hsdl2
0	0.605698	0.375	0.17	0	Fibroblasts	Thsd7a
0	-4.06149	0.034	0.239	0	Fibroblasts	Ces1b
0	-1.54167	0.162	0.367	0	Fibroblasts	Map7
0	-6.48465	0.006	0.211	0	Fibroblasts	Rasgrf2
0	2.7801	0.246	0.041	0	Fibroblasts	Nfatc4
0	-0.866561	0.27	0.475	0	Fibroblasts	Ralb
0	-0.581959	0.395	0.6	0	Fibroblasts	Capza1
0	-5.02563	0.024	0.228	0	Fibroblasts	C130074G19Rik
0	-0.806821	0.186	0.39	0	Fibroblasts	Mkrn1
0	-0.848276	0.257	0.461	0	Fibroblasts	Rars
0	-0.801258	0.434	0.638	0	Fibroblasts	Rreb1
0	-2.24899	0.03	0.234	0	Fibroblasts	Cxadr
0	-0.948427	0.294	0.498	0	Fibroblasts	Synj1
0	-0.906626	0.126	0.33	0	Fibroblasts	Esrra
0	-0.873672	0.202	0.406	0	Fibroblasts	Mid2
0	-0.947648	0.164	0.368	0	Fibroblasts	Afg1l
0	-1.15995	0.506	0.71	0	Fibroblasts	Slc25a5
0	0.852833	0.911	0.708	0	Fibroblasts	Cd81
0	-0.769774	0.35	0.553	0	Fibroblasts	Cs
0	-0.677031	0.458	0.661	0	Fibroblasts	Babam2
0	-0.772031	0.243	0.446	0	Fibroblasts	Lmtk2
0	-1.3192	0.295	0.498	0	Fibroblasts	Ahcyl2
0	1.33131	0.443	0.24	0	Fibroblasts	Csgalnact2
0	-6.53281	0.011	0.214	0	Fibroblasts	Adgrl4
0	-0.909606	0.165	0.368	0	Fibroblasts	Gm15987
0	1.48084	0.356	0.153	0	Fibroblasts	Hsd3b7
0	2.32823	0.374	0.171	0	Fibroblasts	Rhou
0	-3.85156	0.013	0.216	0	Fibroblasts	Epcam
0	-3.87484	0.09	0.293	0	Fibroblasts	Dsc2
0	-0.622196	0.384	0.587	0	Fibroblasts	Xrn2
0	-0.815546	0.544	0.747	0	Fibroblasts	Purb
0	-1.03757	0.375	0.578	0	Fibroblasts	Ern1
0	-0.975714	0.351	0.553	0	Fibroblasts	Fosl2
0	-0.922196	0.595	0.797	0	Fibroblasts	Cmip
0	1.12245	0.78	0.578	0	Fibroblasts	Ctdsp2
0	-1.62846	0.074	0.276	0	Fibroblasts	Noct
0	-0.740953	0.203	0.405	0	Fibroblasts	Dram2
0	-0.650242	0.327	0.529	0	Fibroblasts	Stx7
0	-0.697987	0.21	0.412	0	Fibroblasts	Fbxo28
0	-0.847443	0.523	0.725	0	Fibroblasts	Susd6
0	-0.864217	0.586	0.787	0	Fibroblasts	Actr2
0	-1.01563	0.32	0.521	0	Fibroblasts	Camsap2
0	-1.95371	0.124	0.325	0	Fibroblasts	Dclre1c
0	-1.26556	0.251	0.452	0	Fibroblasts	Kmt5a
0	3.16793	0.254	0.053	0	Fibroblasts	Cox6b2
0	-1.13019	0.111	0.312	0	Fibroblasts	Dusp7
0	-2.72121	0.025	0.226	0	Fibroblasts	Wnk4
0	-1.39578	0.342	0.543	0	Fibroblasts	Taco1
0	-0.715977	0.302	0.503	0	Fibroblasts	Gtpbp4
0	-0.6649	0.282	0.483	0	Fibroblasts	Otulin
0	-0.644134	0.202	0.403	0	Fibroblasts	Senp1
0	2.02176	0.273	0.072	0	Fibroblasts	Zc3h12b
0	-3.64588	0.012	0.213	0	Fibroblasts	Igsf9
0	-3.63254	0.012	0.213	0	Fibroblasts	Fam83c
0	-0.705485	0.219	0.42	0	Fibroblasts	Bicra
0	-0.637914	0.219	0.42	0	Fibroblasts	Vps37a
0	-1.16389	0.159	0.36	0	Fibroblasts	Klhl2
0	-2.32938	0.041	0.242	0	Fibroblasts	Sdr42e1
0	-0.591776	0.21	0.411	0	Fibroblasts	Akap10
0	-1.28246	0.098	0.299	0	Fibroblasts	Reep4
0	-1.27385	0.624	0.825	0	Fibroblasts	Actn4
0	-1.67755	0.269	0.47	0	Fibroblasts	Nhp2
0	-0.53695	0.36	0.56	0	Fibroblasts	Smg7
0	-0.597536	0.346	0.546	0	Fibroblasts	Cbfb
0	-0.848147	0.141	0.341	0	Fibroblasts	Nudt5
0	-0.701228	0.203	0.403	0	Fibroblasts	Dnajc2
0	-0.993389	0.181	0.381	0	Fibroblasts	Trappc6a
0	-0.601846	0.416	0.616	0	Fibroblasts	Aftph
0	1.21272	0.644	0.444	0	Fibroblasts	9530068E07Rik
0	0.529478	0.488	0.288	0	Fibroblasts	Slc8a1
0	-0.848407	0.148	0.348	0	Fibroblasts	Zcchc2
0	-1.03266	0.147	0.347	0	Fibroblasts	Dnase2a
0	-1.02931	0.168	0.368	0	Fibroblasts	Hacd3
0	-1.04951	0.169	0.369	0	Fibroblasts	Vezt
0	-0.900805	0.21	0.41	0	Fibroblasts	Sptlc1
0	-0.98363	0.17	0.37	0	Fibroblasts	Mtmr12
0	-5.1825	0.011	0.211	0	Fibroblasts	Gm29904
0	-1.21174	0.344	0.543	0	Fibroblasts	Gab1
0	-0.664376	0.252	0.451	0	Fibroblasts	Tmem87a
0	2.13671	0.249	0.05	0	Fibroblasts	Sema3a
0	1.85509	0.324	0.125	0	Fibroblasts	Cc2d2a
0	-3.97758	0.015	0.214	0	Fibroblasts	Dgki
0	0.737869	0.518	0.319	0	Fibroblasts	Rras
0	0.544259	0.532	0.333	0	Fibroblasts	Ctsh
0	-3.09951	0.017	0.216	0	Fibroblasts	H60c
0	-1.421	0.121	0.32	0	Fibroblasts	Nol10
0	-2.73027	0.031	0.23	0	Fibroblasts	Eppk1
0	3.76303	0.225	0.026	0	Fibroblasts	Cyp1b1
0	-0.753427	0.242	0.441	0	Fibroblasts	Ptpn2
0	-0.800433	0.193	0.392	0	Fibroblasts	Brwd3
0	1.74511	0.285	0.086	0	Fibroblasts	Hmgcs2
0	-1.52136	0.23	0.429	0	Fibroblasts	Elovl6
0	2.0511	0.354	0.155	0	Fibroblasts	Rab32
0	1.01596	0.423	0.224	0	Fibroblasts	Trim35
0	-0.814841	0.275	0.474	0	Fibroblasts	Got2
0	1.25821	0.694	0.495	0	Fibroblasts	Pnp
0	-0.528142	0.355	0.553	0	Fibroblasts	Vps4b
0	1.39254	0.798	0.6	0	Fibroblasts	Mtch1
0	-1.25089	0.205	0.403	0	Fibroblasts	Tex2
0	-1.28849	0.335	0.533	0	Fibroblasts	Fam117b
0	-3.3158	0.025	0.223	0	Fibroblasts	Il1rn
0	1.7239	0.273	0.075	0	Fibroblasts	Trpc1
0	-3.25671	0.022	0.22	0	Fibroblasts	Tspan15
0	-2.57414	0.024	0.222	0	Fibroblasts	Epn3
0	3.215	0.228	0.03	0	Fibroblasts	Pgf
0	-4.35165	0.015	0.213	0	Fibroblasts	Slc12a7
0	-2.4574	0.049	0.247	0	Fibroblasts	Dach1
0	0.695384	0.435	0.237	0	Fibroblasts	Sema5a
0	-1.49415	0.104	0.302	0	Fibroblasts	Arhgap39
0	-0.988273	0.248	0.446	0	Fibroblasts	5031439G07Rik
0	4.94954	0.207	0.009	0	Fibroblasts	Larp6
0	-0.619998	0.223	0.421	0	Fibroblasts	Wdr20
0	-3.12624	0.088	0.286	0	Fibroblasts	Iqgap2
0	-1.0438	0.477	0.674	0	Fibroblasts	Rcor1
0	-6.6322	0.006	0.203	0	Fibroblasts	Sox18
0	-0.924066	0.251	0.448	0	Fibroblasts	Mdn1
0	-0.656814	0.316	0.513	0	Fibroblasts	Rngtt
0	-1.21134	0.179	0.376	0	Fibroblasts	Pik3r3
0	-0.607503	0.193	0.39	0	Fibroblasts	Acot7
0	1.88917	0.266	0.069	0	Fibroblasts	Aldh1a2
0	-0.608485	0.285	0.482	0	Fibroblasts	Reps1
0	-0.888522	0.422	0.619	0	Fibroblasts	Llph
0	1.46563	0.317	0.12	0	Fibroblasts	C4b
0	-0.69643	0.237	0.434	0	Fibroblasts	Strn
0	-4.39595	0.011	0.208	0	Fibroblasts	Proser2
0	-1.23688	0.094	0.291	0	Fibroblasts	Ttpal
0	-5.58804	0.014	0.211	0	Fibroblasts	Dysf
0	-0.559071	0.214	0.411	0	Fibroblasts	Bcl2l13
0	-1.1852	0.085	0.282	0	Fibroblasts	Mblac2
0	-0.840377	0.565	0.761	0	Fibroblasts	Pitpna
0	-1.47241	0.207	0.403	0	Fibroblasts	Cyp51
0	-0.548068	0.205	0.401	0	Fibroblasts	Wipf2
0	-1.5439	0.257	0.453	0	Fibroblasts	2900026A02Rik
0	-0.774609	0.183	0.379	0	Fibroblasts	Naa25
0	-0.802464	0.2	0.396	0	Fibroblasts	Lnx2
0	-2.9559	0.07	0.266	0	Fibroblasts	Klk13
0	-0.716751	0.298	0.494	0	Fibroblasts	N4bp1
0	-3.24612	0.076	0.272	0	Fibroblasts	Mcam
0	-0.518063	0.303	0.499	0	Fibroblasts	Rnf111
0	-3.80924	0.019	0.215	0	Fibroblasts	Gm3776
0	-4.54508	0.013	0.209	0	Fibroblasts	Arhgap30
0	-0.568018	0.219	0.415	0	Fibroblasts	Plaa
0	-3.71258	0.013	0.209	0	Fibroblasts	Nipal4
0	-1.07169	0.223	0.419	0	Fibroblasts	Camk2g
0	-0.910526	0.171	0.367	0	Fibroblasts	Trabd
0	4.83716	0.206	0.01	0	Fibroblasts	Wnt10b
0	-0.691488	0.167	0.363	0	Fibroblasts	Ccdc58
0	-0.699389	0.365	0.56	0	Fibroblasts	Etnk1
0	0.886913	0.4	0.205	0	Fibroblasts	Igfbp5
0	-1.3079	0.086	0.281	0	Fibroblasts	Paox
0	-0.911356	0.259	0.454	0	Fibroblasts	Slc39a10
0	4.31002	0.211	0.016	0	Fibroblasts	Sec16b
0	-0.970673	0.432	0.627	0	Fibroblasts	Maml3
0	-0.76593	0.335	0.53	0	Fibroblasts	Ssu72
0	1.67218	0.304	0.109	0	Fibroblasts	Chst12
0	-2.25472	0.268	0.463	0	Fibroblasts	Fxyd5
0	-0.636098	0.338	0.533	0	Fibroblasts	Ipo7
0	-2.94242	0.076	0.271	0	Fibroblasts	Inpp4b
0	-1.80083	0.298	0.493	0	Fibroblasts	Tanc2
0	-0.66012	0.19	0.385	0	Fibroblasts	Tbcd
0	-2.72957	0.038	0.233	0	Fibroblasts	Gpld1
0	-2.20273	0.126	0.321	0	Fibroblasts	Tst
0	2.65232	0.242	0.047	0	Fibroblasts	Gm10125
0	-2.47722	0.099	0.294	0	Fibroblasts	Cav2
0	-0.799733	0.158	0.353	0	Fibroblasts	Scrib
0	-0.560229	0.382	0.577	0	Fibroblasts	Tlk1
0	-0.599117	0.278	0.473	0	Fibroblasts	Mob1b
0	-2.81201	0.275	0.47	0	Fibroblasts	Gpx2
0	1.42126	0.998	0.803	0	Fibroblasts	Zbtb20
0	-0.641989	0.353	0.547	0	Fibroblasts	Atf6
0	-4.83033	0.008	0.202	0	Fibroblasts	Rasgrp1
0	-4.50009	0.006	0.2	0	Fibroblasts	Pak6
0	-0.59968	0.33	0.524	0	Fibroblasts	Trim33
0	-0.77278	0.308	0.502	0	Fibroblasts	Fbl
0	-4.01513	0.019	0.213	0	Fibroblasts	Tm6sf1
0	-0.716654	0.186	0.38	0	Fibroblasts	Knop1
0	-5.89823	0.036	0.23	0	Fibroblasts	Plvap
0	3.97087	0.214	0.02	0	Fibroblasts	B3gnt9
0	-0.528179	0.324	0.518	0	Fibroblasts	Suz12
0	-0.826363	0.304	0.498	0	Fibroblasts	Ubald2
0	-0.549315	0.408	0.602	0	Fibroblasts	Zdhhc20
0	-3.33495	0.018	0.212	0	Fibroblasts	Sim2
0	-0.714797	0.157	0.351	0	Fibroblasts	Slc39a11
0	-0.811577	0.232	0.426	0	Fibroblasts	Nsun2
0	-4.69315	0.012	0.206	0	Fibroblasts	Hcls1
0	-0.788675	0.388	0.582	0	Fibroblasts	Gtf2i
0	-1.04646	0.538	0.732	0	Fibroblasts	Usp25
0	1.30348	0.549	0.356	0	Fibroblasts	Gng10
0	-0.73463	0.474	0.667	0	Fibroblasts	Vti1a
0	2.13248	0.336	0.143	0	Fibroblasts	P4ha2
0	2.24086	0.28	0.087	0	Fibroblasts	Maged2
0	-2.12802	0.037	0.23	0	Fibroblasts	AA986860
0	1.69634	0.303	0.11	0	Fibroblasts	Slc39a13
0	-0.61722	0.318	0.511	0	Fibroblasts	Tmem245
0	0.514113	0.623	0.43	0	Fibroblasts	Id3
0	-1.93252	0.185	0.378	0	Fibroblasts	Tgfb1
0	-3.05751	0.049	0.242	0	Fibroblasts	Gmfg
0	-0.72157	0.189	0.382	0	Fibroblasts	Ranbp10
0	-1.3842	0.084	0.277	0	Fibroblasts	Sorl1
0	-5.84015	0.009	0.202	0	Fibroblasts	Myct1
0	-1.21123	0.109	0.302	0	Fibroblasts	Erbb2
0	0.910457	0.656	0.463	0	Fibroblasts	Xdh
0	-2.13108	0.187	0.38	0	Fibroblasts	Entpd1
0	-3.58204	0.012	0.205	0	Fibroblasts	Chmp4c
0	1.36734	0.692	0.499	0	Fibroblasts	Ddost
0	-0.733265	0.143	0.335	0	Fibroblasts	Atxn3
0	-3.39462	0.086	0.278	0	Fibroblasts	Pcdh17
0	-0.66724	0.178	0.37	0	Fibroblasts	Rxra
0	-1.22977	0.236	0.428	0	Fibroblasts	Crot
0	-3.5705	0.021	0.213	0	Fibroblasts	Slc5a1
0	0.796308	0.618	0.426	0	Fibroblasts	Pds5b
0	-2.07169	0.065	0.257	0	Fibroblasts	Apoc1
0	-0.931632	0.323	0.515	0	Fibroblasts	Pik3c2a
0	-0.934962	0.316	0.508	0	Fibroblasts	Atp6v1d
0	1.42149	0.658	0.466	0	Fibroblasts	Kif2a
0	5.04793	0.202	0.01	0	Fibroblasts	Itgbl1
0	-1.896	0.118	0.31	0	Fibroblasts	Lmnb1
0	-0.711723	0.196	0.388	0	Fibroblasts	Utp14a
0	-1.59047	0.229	0.421	0	Fibroblasts	Nectin1
0	-0.613121	0.22	0.412	0	Fibroblasts	Retreg3
0	-0.642795	0.217	0.409	0	Fibroblasts	Rab40c
0	1.15705	0.721	0.529	0	Fibroblasts	Slc44a1
0	-0.816665	0.5	0.692	0	Fibroblasts	Chd2
0	1.22169	0.77	0.579	0	Fibroblasts	S100a13
0	1.37954	0.535	0.344	0	Fibroblasts	Lrpap1
0	1.12091	0.919	0.728	0	Fibroblasts	Ifitm2
0	-0.96689	0.345	0.536	0	Fibroblasts	Pdlim1
0	1.0075	0.403	0.212	0	Fibroblasts	Rassf8
0	-0.81378	0.151	0.342	0	Fibroblasts	Eif2b5
0	-1.10571	0.133	0.324	0	Fibroblasts	Ralgds
0	-1.19149	0.127	0.318	0	Fibroblasts	Acad9
0	-0.516484	0.315	0.506	0	Fibroblasts	Supt20
0	-2.77003	0.076	0.267	0	Fibroblasts	Schip1
0	1.28497	0.328	0.137	0	Fibroblasts	Rasl11b
0	-0.99823	0.334	0.525	0	Fibroblasts	Bmp2k
0	-0.687361	0.248	0.439	0	Fibroblasts	Fbrsl1
0	-0.714831	0.293	0.484	0	Fibroblasts	Git2
0	-0.691064	0.188	0.379	0	Fibroblasts	Gtf2ird1
0	-1.16265	0.184	0.375	0	Fibroblasts	Samd9l
0	2.889	0.23	0.039	0	Fibroblasts	Zfp9
0	-4.08433	0.015	0.206	0	Fibroblasts	Ces2f
0	-0.713681	0.238	0.429	0	Fibroblasts	Csk
0	-1.39947	0.338	0.529	0	Fibroblasts	Blmh
0	-1.57975	0.045	0.236	0	Fibroblasts	Tbx2
0	-3.16274	0.312	0.503	0	Fibroblasts	Dsp
0	-0.724676	0.31	0.501	0	Fibroblasts	Ndfip2
0	-3.54762	0.032	0.223	0	Fibroblasts	Tprg
0	-0.682532	0.464	0.655	0	Fibroblasts	Smchd1
0	-0.799264	0.187	0.378	0	Fibroblasts	Erlin1
0	4.73843	0.204	0.013	0	Fibroblasts	Nkx6-1
0	1.51939	0.424	0.233	0	Fibroblasts	Fat1
0	-1.25413	0.231	0.422	0	Fibroblasts	Endod1
0	-0.548408	0.225	0.416	0	Fibroblasts	Ppp4r1
0	-0.637846	0.372	0.563	0	Fibroblasts	Ddx21
0	-0.967418	0.36	0.55	0	Fibroblasts	Hsd17b12
0	0.972985	0.928	0.738	0	Fibroblasts	Mast4
0	-1.80003	0.076	0.266	0	Fibroblasts	Cd82
0	-3.65886	0.016	0.206	0	Fibroblasts	Eya2
0	-0.740591	0.431	0.621	0	Fibroblasts	Lrba
0	-0.59487	0.263	0.453	0	Fibroblasts	Rnf115
0	-0.586199	0.313	0.503	0	Fibroblasts	Ankrd13c
0	-0.652564	0.192	0.382	0	Fibroblasts	Letm1
0	-2.93183	0.025	0.215	0	Fibroblasts	Tuba8
0	-3.05392	0.025	0.215	0	Fibroblasts	Wnt7b
0	-3.0683	0.039	0.229	0	Fibroblasts	Ly6g6e
0	-0.601442	0.319	0.509	0	Fibroblasts	Ss18
0	-0.803519	0.221	0.411	0	Fibroblasts	Fam20b
0	0.520194	0.347	0.157	0	Fibroblasts	Ifi207
0	-0.99607	0.229	0.419	0	Fibroblasts	Iffo2
0	-4.65918	0.093	0.283	0	Fibroblasts	Krt5
0	1.88431	0.284	0.094	0	Fibroblasts	Enpp5
0	-0.73916	0.5	0.69	0	Fibroblasts	Elf2
0	-0.647625	0.386	0.576	0	Fibroblasts	Tsc22d4
0	-1.31873	0.103	0.292	0	Fibroblasts	Gss
0	-3.06743	0.179	0.368	0	Fibroblasts	Rab25
0	1.64111	0.273	0.084	0	Fibroblasts	Cmklr1
0	-0.917585	0.109	0.298	0	Fibroblasts	Prrg2
0	-1.63885	0.187	0.376	0	Fibroblasts	Arhgap18
0	-0.553285	0.235	0.424	0	Fibroblasts	Ubxn2a
0	-4.21556	0.015	0.204	0	Fibroblasts	Vsnl1
0	4.07152	0.206	0.017	0	Fibroblasts	B830012L14Rik
0	-1.29423	0.074	0.263	0	Fibroblasts	Pigf
0	-1.00583	0.249	0.438	0	Fibroblasts	Capn1
0	2.55993	0.238	0.049	0	Fibroblasts	Maob
0	-1.01573	0.184	0.373	0	Fibroblasts	G6pdx
0	-0.58621	0.232	0.421	0	Fibroblasts	Esco1
0	-0.654946	0.146	0.334	0	Fibroblasts	Pigu
0	1.7888	0.392	0.204	0	Fibroblasts	Gstm5
0	-2.78069	0.148	0.336	0	Fibroblasts	Pdzk1ip1
0	-1.31953	0.076	0.264	0	Fibroblasts	Arrdc1
0	3.08974	0.368	0.18	0	Fibroblasts	Dpp4
0	-2.60613	0.055	0.243	0	Fibroblasts	Rapgef4
0	-3.87267	0.012	0.2	0	Fibroblasts	Aadacl2
0	-0.891425	0.133	0.321	0	Fibroblasts	Zbtb7b
0	-0.519665	0.335	0.523	0	Fibroblasts	Nras
0	-0.842839	0.241	0.429	0	Fibroblasts	Cttnbp2nl
0	-0.731052	0.246	0.434	0	Fibroblasts	Slc30a7
0	0.677893	0.509	0.321	0	Fibroblasts	Zfp462
0	0.948491	0.629	0.441	0	Fibroblasts	Creb3l2
0	2.31504	0.26	0.072	0	Fibroblasts	Atp6v0e2
0	-0.792204	0.122	0.31	0	Fibroblasts	Dera
0	-3.41617	0.11	0.298	0	Fibroblasts	Pinlyp
0	-1.29904	0.114	0.302	0	Fibroblasts	Ces2g
0	-0.687593	0.188	0.376	0	Fibroblasts	Qars
0	-0.800651	0.194	0.382	0	Fibroblasts	Parl
0	-0.764395	0.336	0.524	0	Fibroblasts	Crybg3
0	-0.797612	0.139	0.327	0	Fibroblasts	Itpr3
0	-3.91843	0.011	0.199	0	Fibroblasts	Adgrf2
0	-1.49199	0.054	0.242	0	Fibroblasts	Pank1
0	-0.848087	0.16	0.348	0	Fibroblasts	Ddx39
0	1.08747	0.416	0.228	0	Fibroblasts	Tnfaip2
0	1.0958	0.588	0.4	0	Fibroblasts	Snx18
0	-0.550403	0.4	0.588	0	Fibroblasts	Exoc5
0	-0.737526	0.405	0.593	0	Fibroblasts	Vps13a
0	-0.655195	0.388	0.576	0	Fibroblasts	Kdm6a
0	1.12994	0.793	0.606	0	Fibroblasts	Pik3r1
0	1.32708	0.33	0.143	0	Fibroblasts	Eva1b
0	-0.816027	0.146	0.333	0	Fibroblasts	Bcap29
0	-1.08757	0.204	0.391	0	Fibroblasts	Dusp22
0	-0.550619	0.254	0.441	0	Fibroblasts	Dcun1d1
0	-2.26978	0.041	0.228	0	Fibroblasts	Efna3
0	-0.671555	0.419	0.606	0	Fibroblasts	Cap1
0	-2.35128	0.031	0.218	0	Fibroblasts	Gale
0	-2.38484	0.026	0.213	0	Fibroblasts	Cblc
0	-3.94372	0.02	0.207	0	Fibroblasts	Cbr2
0	-2.3692	0.415	0.602	0	Fibroblasts	Lgals3
0	-1.3781	0.235	0.422	0	Fibroblasts	Uchl3
0	-4.96641	0.025	0.212	0	Fibroblasts	Shank3
0	-1.15904	0.083	0.27	0	Fibroblasts	Riox2
0	-2.52825	0.05	0.237	0	Fibroblasts	Ephx3
0	-0.686899	0.239	0.426	0	Fibroblasts	Ttc7
0	-1.0592	0.241	0.428	0	Fibroblasts	Pacs1
0	-1.72172	0.096	0.283	0	Fibroblasts	Cobl
0	-0.694636	0.384	0.571	0	Fibroblasts	Aebp2
0	-3.15373	0.35	0.536	0	Fibroblasts	Sfn
0	-0.748977	0.358	0.544	0	Fibroblasts	Cdk19
0	-0.78019	0.491	0.677	0	Fibroblasts	Numb
0	2.43229	0.33	0.144	0	Fibroblasts	Gucy1a1
0	-0.669025	0.207	0.393	0	Fibroblasts	Inpp5f
0	-0.556507	0.211	0.397	0	Fibroblasts	Tnpo2
0	-0.804112	0.174	0.36	0	Fibroblasts	Necap2
0	3.9259	0.201	0.015	0	Fibroblasts	Islr2
0	-0.991045	0.238	0.424	0	Fibroblasts	Hace1
0	1.55317	0.246	0.06	0	Fibroblasts	Grik2
0	-2.58497	0.018	0.204	0	Fibroblasts	Tjp3
0	-2.7257	0.2	0.386	0	Fibroblasts	Fam57a
0	-2.15191	0.031	0.217	0	Fibroblasts	Nudt14
0	-0.700107	0.247	0.433	0	Fibroblasts	Pcgf5
0	2.92268	0.234	0.048	0	Fibroblasts	Kazald1
0	-0.885789	0.548	0.734	0	Fibroblasts	Anp32a
0	0.69285	0.837	0.651	0	Fibroblasts	Rbfox2
0	1.39614	0.555	0.37	0	Fibroblasts	Hspb8
0	1.60641	0.391	0.206	0	Fibroblasts	Pofut2
0	-0.932838	0.177	0.362	0	Fibroblasts	Gid8
0	-1.27225	0.235	0.42	0	Fibroblasts	Plin2
0	-5.39112	0.009	0.194	0	Fibroblasts	Tie1
0	-0.712547	0.331	0.516	0	Fibroblasts	Rnf19b
0	-1.23394	0.069	0.254	0	Fibroblasts	Zbtb17
0	1.60385	0.325	0.14	0	Fibroblasts	Hoxa5
0	-3.33396	0.012	0.197	0	Fibroblasts	Plekhg6
0	-0.753992	0.265	0.45	0	Fibroblasts	Resf1
0	-0.568106	0.334	0.519	0	Fibroblasts	Mknk2
0	-3.43723	0.028	0.213	0	Fibroblasts	Spns2
0	-0.707686	0.325	0.51	0	Fibroblasts	Atxn7l1
0	-2.96008	0.028	0.213	0	Fibroblasts	Gsdmc
0	-0.84633	0.173	0.358	0	Fibroblasts	Ddr1
0	0.572794	0.373	0.188	0	Fibroblasts	Lims2
0	1.59303	0.254	0.069	0	Fibroblasts	Ppp2r2b
0	-4.34314	0.008	0.193	0	Fibroblasts	Arhgef37
0	-0.651496	0.228	0.413	0	Fibroblasts	Ikbkb
0	-0.640604	0.169	0.354	0	Fibroblasts	Psme3
0	-0.509788	0.405	0.59	0	Fibroblasts	Ilrun
0	-0.903983	0.48	0.664	0	Fibroblasts	Rab8b
0	-0.893243	0.346	0.53	0	Fibroblasts	Pfkp
0	1.89696	0.27	0.086	0	Fibroblasts	Armcx1
0	-0.889886	0.311	0.495	0	Fibroblasts	Ola1
0	2.31454	0.232	0.048	0	Fibroblasts	Npr2
0	-0.582285	0.194	0.378	0	Fibroblasts	Fkbp15
0	-1.95672	0.048	0.232	0	Fibroblasts	Bicdl1
0	-0.646037	0.244	0.428	0	Fibroblasts	Atp6v0a2
0	-0.809628	0.275	0.459	0	Fibroblasts	Eif2s1
0	-0.986822	0.188	0.372	0	Fibroblasts	Wdr37
0	-0.601376	0.333	0.517	0	Fibroblasts	Hivep1
0	2.02467	0.236	0.052	0	Fibroblasts	Ror2
0	-0.604964	0.258	0.442	0	Fibroblasts	Acsl5
0	-0.563122	0.301	0.485	0	Fibroblasts	Med14
0	0.932799	0.408	0.224	0	Fibroblasts	Cntln
0	-2.61191	0.226	0.41	0	Fibroblasts	Hopx
0	1.28099	0.804	0.621	0	Fibroblasts	Rpn2
0	-0.553333	0.282	0.465	0	Fibroblasts	Vps36
0	-0.70443	0.348	0.531	0	Fibroblasts	Myo1c
0	-1.3738	0.361	0.544	0	Fibroblasts	Ezr
0	-0.890825	0.149	0.332	0	Fibroblasts	Parp1
0	-1.04481	0.145	0.328	0	Fibroblasts	Slc22a15
0	-1.30845	0.159	0.342	0	Fibroblasts	Gm47071
0	-1.88042	0.097	0.28	0	Fibroblasts	Mocos
0	-3.17723	0.04	0.223	0	Fibroblasts	Igfbp2
0	-3.95597	0.034	0.217	0	Fibroblasts	Sgpp2
0	-0.87317	0.11	0.293	0	Fibroblasts	Ppp1r13l
0	-1.96375	0.029	0.212	0	Fibroblasts	Ppfia3
0	-0.695228	0.124	0.307	0	Fibroblasts	Ankrd49
0	1.0683	0.519	0.336	0	Fibroblasts	Palm
0	-2.59964	0.046	0.229	0	Fibroblasts	Bpifc
0	1.73041	0.295	0.112	0	Fibroblasts	Dram1
0	-0.768155	0.136	0.319	0	Fibroblasts	Pus10
0	3.15791	0.235	0.052	0	Fibroblasts	Prlr
0	-4.53191	0.016	0.199	0	Fibroblasts	Cyth4
0	-0.67809	0.189	0.372	0	Fibroblasts	Lrpprc
0	-0.551592	0.467	0.65	0	Fibroblasts	Tmem164
0	-0.735589	0.23	0.413	0	Fibroblasts	Ero1l
0	0.950297	0.346	0.163	0	Fibroblasts	Apba1
0	-0.666337	0.523	0.706	0	Fibroblasts	Gpi1
0	-1.92975	0.391	0.574	0	Fibroblasts	Stox2
0	-1.05128	0.613	0.795	0	Fibroblasts	Ctnna1
0	1.04683	0.331	0.149	0	Fibroblasts	Cgnl1
0	-2.6958	0.026	0.208	0	Fibroblasts	Rhbg
0	5.10798	0.19	0.008	0	Fibroblasts	Bdh2
0	-2.98822	0.072	0.254	0	Fibroblasts	Rasa4
0	-4.97918	0.046	0.228	0	Fibroblasts	Aqp1
0	2.31669	0.225	0.043	0	Fibroblasts	Clip3
0	-3.12914	0.137	0.319	0	Fibroblasts	Klk10
0	-2.42739	0.046	0.228	0	Fibroblasts	Cracr2b
0	-0.578986	0.305	0.487	0	Fibroblasts	Tent4b
0	2.73193	0.209	0.027	0	Fibroblasts	Abca6
0	-0.760246	0.131	0.313	0	Fibroblasts	Eipr1
0	-2.03619	0.239	0.421	0	Fibroblasts	Lgmn
0	-2.70115	0.059	0.241	0	Fibroblasts	Gng2
0	2.83551	0.211	0.029	0	Fibroblasts	Tubb4a
0	-0.586	0.229	0.411	0	Fibroblasts	Vta1
0	-0.602755	0.23	0.412	0	Fibroblasts	Pdss2
0	-0.700102	0.388	0.57	0	Fibroblasts	Vps13d
0	-0.57822	0.364	0.545	0	Fibroblasts	Arpc4
0	-0.542286	0.225	0.406	0	Fibroblasts	Lin7c
0	-0.888181	0.096	0.277	0	Fibroblasts	Mtfr1
0	-0.524455	0.225	0.406	0	Fibroblasts	Prr14l
0	-0.685045	0.146	0.327	0	Fibroblasts	Vps50
0	1.58807	0.323	0.142	0	Fibroblasts	Cdon
0	-2.36922	0.013	0.194	0	Fibroblasts	4933439K11Rik
0	1.73359	0.286	0.105	0	Fibroblasts	Gucy1b1
0	-0.588582	0.172	0.353	0	Fibroblasts	Ncbp1
0	-2.49077	0.07	0.251	0	Fibroblasts	Prdm16
0	-1.05055	0.135	0.316	0	Fibroblasts	Baiap2l1
0	-1.07618	0.078	0.259	0	Fibroblasts	Pak4
0	-0.868594	0.176	0.357	0	Fibroblasts	Usp38
0	-0.598297	0.181	0.362	0	Fibroblasts	2810004N23Rik
0	-6.16598	0.01	0.191	0	Fibroblasts	Gm26740
0	-5.50501	0.011	0.192	0	Fibroblasts	Ikzf1
0	-0.810973	0.342	0.523	0	Fibroblasts	Sod2
0	-5.91053	0.006	0.187	0	Fibroblasts	Afap1l1
0	1.77116	0.264	0.083	0	Fibroblasts	Hspa12a
0	-0.567565	0.231	0.412	0	Fibroblasts	Rtf2
0	1.32146	0.413	0.232	0	Fibroblasts	Sh3pxd2b
0	-0.629648	0.401	0.582	0	Fibroblasts	Mindy2
0	-1.73642	0.051	0.231	0	Fibroblasts	Fam110a
0	-3.67157	0.02	0.2	0	Fibroblasts	Skint3
0	-0.975544	0.16	0.34	0	Fibroblasts	Rgs12
0	1.11011	0.323	0.143	0	Fibroblasts	Rnf144a
0	-1.36626	0.224	0.404	0	Fibroblasts	Clu
0	-0.541386	0.239	0.419	0	Fibroblasts	Gpatch2
0	-1.03728	0.08	0.26	0	Fibroblasts	Usp20
0	-4.01218	0.014	0.194	0	Fibroblasts	Lama5
0	-0.760575	0.191	0.371	0	Fibroblasts	Atg7
0	-2.97324	0.025	0.205	0	Fibroblasts	Nkpd1
0	-2.59115	0.239	0.419	0	Fibroblasts	Ets1
0	-0.755321	0.188	0.368	0	Fibroblasts	Gnptab
0	0.920062	0.49	0.31	0	Fibroblasts	Zbtb4
0	-1.13267	0.173	0.353	0	Fibroblasts	2610035D17Rik
0	-0.776363	0.194	0.374	0	Fibroblasts	Ipo11
0	-0.905294	0.12	0.3	0	Fibroblasts	Pde12
0	-0.507179	0.241	0.421	0	Fibroblasts	Parg
0	-0.882483	0.297	0.477	0	Fibroblasts	Sec11c
0	-0.51684	0.394	0.574	0	Fibroblasts	Tmem131
0	-0.717283	0.509	0.689	0	Fibroblasts	Slk
0	-0.848452	0.491	0.67	0	Fibroblasts	Mark2
0	3.16601	0.203	0.024	0	Fibroblasts	Plekhf1
0	0.669314	0.415	0.236	0	Fibroblasts	Lmo2
0	-4.85874	0.046	0.225	0	Fibroblasts	Ctss
0	-2.99518	0.14	0.319	0	Fibroblasts	Cyp2f2
0	-0.90952	0.252	0.431	0	Fibroblasts	Ldlr
0	-0.910505	0.124	0.303	0	Fibroblasts	Slc25a20
0	1.12093	0.617	0.438	0	Fibroblasts	Ckap4
0	0.726969	0.354	0.175	0	Fibroblasts	Jdp2
0	-0.635915	0.276	0.455	0	Fibroblasts	Zfp654
0	-1.20451	0.174	0.353	0	Fibroblasts	Asah2
0	-0.721022	0.513	0.692	0	Fibroblasts	Vmp1
0	-0.957147	0.398	0.577	0	Fibroblasts	Pgk1
0	3.39569	0.202	0.024	0	Fibroblasts	Mmp16
0	-3.19679	0.025	0.203	0	Fibroblasts	Ptpn6
0	-2.88458	0.025	0.203	0	Fibroblasts	Bicdl2
0	-1.0128	0.148	0.326	0	Fibroblasts	Dpp3
0	-3.98392	0.029	0.207	0	Fibroblasts	Sptlc3
0	-3.1302	0.015	0.193	0	Fibroblasts	Tmem125
0	1.07214	0.624	0.446	0	Fibroblasts	Fuca1
0	-2.57914	0.074	0.252	0	Fibroblasts	Ubash3b
0	-0.75008	0.127	0.305	0	Fibroblasts	Aagab
0	-0.544272	0.2	0.378	0	Fibroblasts	Cmc1
0	-0.98382	0.104	0.282	0	Fibroblasts	Zfp692
0	-1.1077	0.262	0.44	0	Fibroblasts	Rps6ka5
0	-0.658097	0.172	0.35	0	Fibroblasts	Dop1b
0	-0.639281	0.134	0.312	0	Fibroblasts	Cdc42bpg
0	-1.12883	0.276	0.454	0	Fibroblasts	Jak2
0	-0.747997	0.19	0.368	0	Fibroblasts	Efnb1
0	0.600826	0.568	0.39	0	Fibroblasts	Itsn1
0	-0.687063	0.291	0.468	0	Fibroblasts	Arf6
0	-3.00976	0.019	0.196	0	Fibroblasts	Rhov
0	-0.736307	0.166	0.343	0	Fibroblasts	Rnf114
0	-2.61727	0.023	0.2	0	Fibroblasts	Atp6v0a4
0	-1.14885	0.1	0.277	0	Fibroblasts	Mcph1
0	1.66571	0.276	0.099	0	Fibroblasts	Nlgn2
0	1.63244	0.412	0.235	0	Fibroblasts	Npas2
0	-0.650883	0.412	0.589	0	Fibroblasts	Mapkapk2
0	-0.567919	0.25	0.427	0	Fibroblasts	Stam2
0	3.76255	0.21	0.033	0	Fibroblasts	Mdk
0	2.45378	0.225	0.048	0	Fibroblasts	P3h1
0	1.0024	0.477	0.3	0	Fibroblasts	Gfpt1
0	-0.865576	0.459	0.636	0	Fibroblasts	Atp6v1e1
0	-2.27995	0.115	0.292	0	Fibroblasts	Hebp2
0	-1.38166	0.3	0.477	0	Fibroblasts	Kitl
0	-1.72547	0.414	0.591	0	Fibroblasts	Jup
0	-0.543975	0.429	0.606	0	Fibroblasts	Tcf20
0	-0.507584	0.304	0.481	0	Fibroblasts	Trappc8
0	-0.829008	0.407	0.584	0	Fibroblasts	Gm47283
0	0.624651	0.941	0.764	0	Fibroblasts	Ext1
0	-1.60481	0.373	0.549	0	Fibroblasts	Ece1
0	-0.632315	0.373	0.549	0	Fibroblasts	Stim2
0	0.745721	0.645	0.469	0	Fibroblasts	Kcnq1ot1
0	-0.647728	0.583	0.759	0	Fibroblasts	Btbd9
0	-0.823626	0.167	0.343	0	Fibroblasts	Kazn
0	-0.595091	0.146	0.322	0	Fibroblasts	Dnajc11
0	0.556338	0.321	0.145	0	Fibroblasts	Thy1
0	-2.89844	0.054	0.23	0	Fibroblasts	Arhgap45
0	-0.772744	0.157	0.333	0	Fibroblasts	Scyl2
0	-0.524437	0.222	0.398	0	Fibroblasts	Hira
0	-3.13954	0.099	0.275	0	Fibroblasts	H2-DMa
0	-3.94788	0.008	0.184	0	Fibroblasts	2010300C02Rik
0	4.08455	0.214	0.038	0	Fibroblasts	Kcnk2
0	-2.46785	0.047	0.223	0	Fibroblasts	Tmem54
0	-2.94325	0.014	0.19	0	Fibroblasts	Ggt6
0	-2.05925	0.036	0.212	0	Fibroblasts	Ccdc85c
0	1.09308	0.359	0.183	0	Fibroblasts	Gkap1
0	-1.31351	0.451	0.627	0	Fibroblasts	Tkt
0	-1.50228	0.114	0.29	0	Fibroblasts	Gch1
0	1.40974	0.635	0.459	0	Fibroblasts	Sntb1
0	-1.34765	0.129	0.305	0	Fibroblasts	Sqle
0	-2.0109	0.062	0.238	0	Fibroblasts	Fam43a
0	1.5848	0.26	0.084	0	Fibroblasts	Gypc
0	-3.30641	0.032	0.208	0	Fibroblasts	Stard8
0	-1.51083	0.106	0.281	0	Fibroblasts	Epha4
0	0.823055	0.535	0.36	0	Fibroblasts	Gstm2
0	1.2211	0.661	0.486	0	Fibroblasts	Lrrk1
0	-2.9696	0.028	0.203	0	Fibroblasts	Mir205hg
0	-1.08022	0.147	0.322	0	Fibroblasts	Zc3h12a
0	-0.836493	0.146	0.321	0	Fibroblasts	Triap1
0	-0.957068	0.094	0.269	0	Fibroblasts	Sphk2
0	-0.63052	0.145	0.32	0	Fibroblasts	Pes1
0	-0.857029	0.1	0.275	0	Fibroblasts	Pno1
0	0.780275	0.39	0.215	0	Fibroblasts	Pdlim4
0	-1.53213	0.077	0.252	0	Fibroblasts	Irf5
[truncated: 3,198 more rows]

## Sheet: Immune Cells
Immune Cells Marker genes (FindAllMarkers)
p_val	avg_log2FC	pct.1	pct.2	p_val_adj	celltype	gene
0	6.68421	0.938	0.037	0	Immune Cells	Dock2
0	6.50045	0.941	0.042	0	Immune Cells	Ptprc
0	6.55835	0.932	0.041	0	Immune Cells	Laptm5
0	5.9604	0.909	0.055	0	Immune Cells	Arhgap15
0	-5.1782	0.112	0.939	0	Immune Cells	Nfib
0	6.90202	0.844	0.026	0	Immune Cells	Mir142hg
0	6.33622	0.871	0.059	0	Immune Cells	Cd52
0	4.67003	0.916	0.112	0	Immune Cells	Lcp1
0	6.35491	0.83	0.034	0	Immune Cells	Coro1a
0	6.3425	0.792	0.025	0	Immune Cells	Cd53
0	-3.59639	0.134	0.839	0	Immune Cells	Rbfox2
0	-4.85786	0.147	0.838	0	Immune Cells	Tshz2
0	-4.92491	0.171	0.853	0	Immune Cells	Plpp3
0	6.5025	0.72	0.045	0	Immune Cells	Ctss
0	-3.4023	0.273	0.946	0	Immune Cells	Nedd4
0	4.88463	0.724	0.051	0	Immune Cells	Arhgap45
0	4.15406	0.755	0.093	0	Immune Cells	Ptpn18
0	3.53713	0.902	0.24	0	Immune Cells	Srgn
0	4.01486	0.914	0.254	0	Immune Cells	Runx1
0	-5.5365	0.063	0.713	0	Immune Cells	Ptprg
0	5.93474	0.669	0.023	0	Immune Cells	Cyth4
0	6.47166	0.662	0.017	0	Immune Cells	Ikzf1
0	6.80784	0.659	0.017	0	Immune Cells	Gm26740
0	5.95917	0.693	0.051	0	Immune Cells	Tyrobp
0	-4.68726	0.07	0.707	0	Immune Cells	Ghr
0	3.74361	0.735	0.1	0	Immune Cells	Inpp5d
0	-4.1064	0.068	0.703	0	Immune Cells	Sh3d19
0	5.65762	0.704	0.074	0	Immune Cells	Fcer1g
0	5.94287	0.68	0.051	0	Immune Cells	Fyb
0	-3.86547	0.143	0.76	0	Immune Cells	Pam
0	6.85284	0.637	0.02	0	Immune Cells	Ccr2
0	-3.18198	0.111	0.727	0	Immune Cells	Nckap1
0	-3.94734	0.149	0.763	0	Immune Cells	Tgfbr3
0	4.08671	0.782	0.174	0	Immune Cells	Rgs2
0	-4.35845	0.056	0.661	0	Immune Cells	Tead1
0	5.50503	0.635	0.032	0	Immune Cells	Selplg
0	-2.37187	0.307	0.907	0	Immune Cells	Mast4
0	3.55833	0.728	0.128	0	Immune Cells	Prex1
0	4.04339	0.736	0.136	0	Immune Cells	Arhgdib
0	6.5937	0.618	0.019	0	Immune Cells	Ly86
0	6.37598	0.613	0.015	0	Immune Cells	Rac2
0	-4.00753	0.076	0.67	0	Immune Cells	Wwtr1
0	-4.76123	0.042	0.636	0	Immune Cells	Pdzd2
0	-3.41407	0.217	0.81	0	Immune Cells	Cavin1
0	-4.33109	0.048	0.637	0	Immune Cells	Amotl1
0	-3.7783	0.157	0.745	0	Immune Cells	Crip2
0	-3.41439	0.326	0.913	0	Immune Cells	Pbx1
0	4.79563	0.624	0.037	0	Immune Cells	Hcls1
0	3.75239	0.661	0.077	0	Immune Cells	Gng2
0	2.96729	0.784	0.201	0	Immune Cells	Dock10
0	-3.60292	0.08	0.661	0	Immune Cells	Tjp1
0	-3.76051	0.108	0.688	0	Immune Cells	Meis1
0	6.36201	0.756	0.179	0	Immune Cells	H2-Eb1
0	4.01256	0.648	0.077	0	Immune Cells	Gmfg
0	-3.48227	0.105	0.676	0	Immune Cells	Pls3
0	-5.15294	0.051	0.619	0	Immune Cells	Stox2
0	-4.79775	0.205	0.771	0	Immune Cells	Igfbp7
0	6.32464	0.771	0.206	0	Immune Cells	H2-Aa
0	6.2764	0.709	0.144	0	Immune Cells	Lyz2
0	1.31408	0.804	0.243	0	Immune Cells	Fli1
0	1.98053	0.681	0.121	0	Immune Cells	Iqgap2
0	6.21236	0.58	0.023	0	Immune Cells	Alox5ap
0	5.90481	0.579	0.023	0	Immune Cells	Spi1
0	-3.63172	0.067	0.622	0	Immune Cells	Epn2
0	6.63163	0.573	0.018	0	Immune Cells	Mpeg1
0	6.47731	0.568	0.013	0	Immune Cells	Pik3ap1
0	-4.50166	0.138	0.69	0	Immune Cells	Serpinh1
0	-4.35032	0.046	0.598	0	Immune Cells	Parva
0	6.69119	0.568	0.016	0	Immune Cells	Cybb
0	-4.924	0.084	0.631	0	Immune Cells	Meis2
0	-3.89684	0.196	0.743	0	Immune Cells	Prnp
0	4.97707	0.664	0.12	0	Immune Cells	H2-DMa
0	-3.61484	0.116	0.659	0	Immune Cells	Egfr
0	6.1468	0.566	0.023	0	Immune Cells	Prkcb
0	-3.25489	0.248	0.79	0	Immune Cells	S100a16
0	-2.73065	0.167	0.708	0	Immune Cells	Ube2e2
0	-3.06495	0.136	0.676	0	Immune Cells	Dock9
0	-3.94348	0.204	0.743	0	Immune Cells	Ltbp4
0	5.49126	0.594	0.055	0	Immune Cells	Plek
0	3.55893	0.737	0.198	0	Immune Cells	Dock8
0	5.79275	0.573	0.035	0	Immune Cells	H2-DMb1
0	-2.73131	0.11	0.646	0	Immune Cells	Auts2
0	5.84374	0.559	0.023	0	Immune Cells	Pld4
0	5.8531	0.586	0.051	0	Immune Cells	Mrc1
0	-3.97812	0.056	0.591	0	Immune Cells	Atp8b1
0	5.20914	0.579	0.046	0	Immune Cells	Trf
0	-3.70096	0.116	0.648	0	Immune Cells	Thbd
0	-2.13006	0.373	0.905	0	Immune Cells	Arhgef12
0	-4.41956	0.086	0.617	0	Immune Cells	Rhoj
0	6.20672	0.769	0.238	0	Immune Cells	H2-Ab1
0	-4.61539	0.174	0.704	0	Immune Cells	Timp3
0	4.78818	0.575	0.045	0	Immune Cells	Slc38a1
0	-3.83619	0.083	0.611	0	Immune Cells	Tspan9
0	-2.36271	0.144	0.67	0	Immune Cells	Mcc
0	6.09458	0.556	0.032	0	Immune Cells	Csf1r
0	-4.73686	0.056	0.579	0	Immune Cells	Efna5
0	-4.08745	0.093	0.614	0	Immune Cells	Hspg2
0	-2.62559	0.314	0.835	0	Immune Cells	Nfix
0	6.2617	0.532	0.012	0	Immune Cells	Nckap1l
0	-2.3828	0.306	0.826	0	Immune Cells	Ablim1
0	4.69154	0.565	0.045	0	Immune Cells	Otulinl
0	-1.64863	0.247	0.766	0	Immune Cells	Airn
0	3.75624	0.729	0.212	0	Immune Cells	Stk17b
0	6.38749	0.539	0.022	0	Immune Cells	Adgre1
0	-2.74123	0.43	0.945	0	Immune Cells	Nfia
0	2.12403	0.823	0.308	0	Immune Cells	Fxyd5
0	6.24627	0.525	0.012	0	Immune Cells	Cd48
0	6.48944	0.857	0.344	0	Immune Cells	Cd74
0	-5.32561	0.121	0.631	0	Immune Cells	Ebf1
0	5.29541	0.561	0.054	0	Immune Cells	Arhgap30
0	3.92613	0.569	0.062	0	Immune Cells	Plcl2
0	5.68748	0.543	0.038	0	Immune Cells	Gpr132
0	6.38281	0.518	0.013	0	Immune Cells	Epsti1
0	-3.75867	0.129	0.633	0	Immune Cells	Arhgap24
0	-3.32401	0.129	0.633	0	Immune Cells	Magi1
0	-3.33324	0.092	0.595	0	Immune Cells	Ptgfrn
0	-2.66431	0.12	0.623	0	Immune Cells	Ryk
0	6.48448	0.514	0.012	0	Immune Cells	Cd84
0	6.0882	0.533	0.031	0	Immune Cells	Cd83
0	-4.03827	0.044	0.545	0	Immune Cells	Tcf7l1
0	4.89859	0.531	0.031	0	Immune Cells	Pik3cd
0	-2.16094	0.249	0.749	0	Immune Cells	Pard3
0	-2.44087	0.124	0.622	0	Immune Cells	Bmpr1a
0	3.79771	0.54	0.043	0	Immune Cells	Fcgr2b
0	-4.03549	0.081	0.578	0	Immune Cells	Emp2
0	-4.91062	0.045	0.541	0	Immune Cells	Fermt2
0	3.36872	0.603	0.108	0	Immune Cells	Nrros
0	-3.66659	0.069	0.564	0	Immune Cells	Adgrl2
0	-3.72472	0.082	0.577	0	Immune Cells	Fkbp9
0	-4.33154	0.035	0.529	0	Immune Cells	Npdc1
0	-3.4135	0.113	0.605	0	Immune Cells	Pard3b
0	-2.98468	0.153	0.644	0	Immune Cells	Map3k20
0	4.79641	0.528	0.038	0	Immune Cells	Ncf2
0	-4.01285	0.146	0.636	0	Immune Cells	Dlc1
0	6.55427	0.51	0.02	0	Immune Cells	Mgl2
0	-2.392	0.206	0.695	0	Immune Cells	Ppfibp1
0	2.85699	0.821	0.332	0	Immune Cells	Ucp2
0	6.00177	0.513	0.025	0	Immune Cells	Tnf
0	-2.64758	0.105	0.592	0	Immune Cells	Myo6
0	4.29663	0.529	0.045	0	Immune Cells	Myo1f
0	-3.52867	0.095	0.578	0	Immune Cells	Foxp2
0	5.79521	0.536	0.056	0	Immune Cells	Ccl6
0	-3.93555	0.064	0.543	0	Immune Cells	Lamb2
0	3.55055	0.559	0.08	0	Immune Cells	Fmnl1
0	-2.28452	0.195	0.673	0	Immune Cells	Golim4
0	-5.1062	0.073	0.55	0	Immune Cells	Mecom
0	-3.03625	0.085	0.562	0	Immune Cells	Clstn1
0	-4.79997	0.049	0.526	0	Immune Cells	Lama4
0	3.63873	0.669	0.192	0	Immune Cells	Unc93b1
0	-4.75175	0.043	0.518	0	Immune Cells	Pcsk6
0	-3.89918	0.035	0.51	0	Immune Cells	Yap1
0	-3.25425	0.101	0.576	0	Immune Cells	Plpp1
0	2.78044	0.648	0.174	0	Immune Cells	H2-Q6
0	5.99305	0.489	0.015	0	Immune Cells	Il10ra
0	-2.07338	0.468	0.942	0	Immune Cells	Cd9
0	6.31056	0.53	0.057	0	Immune Cells	C1qb
0	-2.06321	0.261	0.734	0	Immune Cells	Agap1
0	6.27061	0.488	0.015	0	Immune Cells	Fcgr3
0	2.54401	0.6	0.128	0	Immune Cells	St8sia4
0	-4.60742	0.074	0.544	0	Immune Cells	Nid1
0	6.13399	0.482	0.012	0	Immune Cells	Lcp2
0	5.92581	0.491	0.022	0	Immune Cells	Lilrb4a
0	-4.73648	0.045	0.513	0	Immune Cells	Cavin3
0	6.10275	0.485	0.017	0	Immune Cells	Aif1
0	6.42443	0.484	0.017	0	Immune Cells	Cytip
0	2.85899	0.847	0.38	0	Immune Cells	Cotl1
0	5.76024	0.497	0.03	0	Immune Cells	Wfdc17
0	4.46635	0.51	0.045	0	Immune Cells	Rassf4
0	-2.56073	0.144	0.608	0	Immune Cells	Tacc2
0	-3.9697	0.041	0.504	0	Immune Cells	Plxna2
0	-4.82508	0.118	0.581	0	Immune Cells	Slit3
0	-3.43507	0.226	0.689	0	Immune Cells	Ly6a
0	4.17795	0.523	0.061	0	Immune Cells	Lpxn
0	-4.22325	0.212	0.672	0	Immune Cells	Sparcl1
0	-4.94243	0.102	0.561	0	Immune Cells	Fstl1
0	-4.42377	0.044	0.503	0	Immune Cells	Robo1
0	2.68449	0.692	0.233	0	Immune Cells	Tgfb1
0	-3.02509	0.152	0.611	0	Immune Cells	Rbms3
0	6.10428	0.484	0.026	0	Immune Cells	Samsn1
0	-3.78403	0.055	0.512	0	Immune Cells	Hspb8
0	5.47188	0.488	0.032	0	Immune Cells	Tbxas1
0	-2.69016	0.138	0.594	0	Immune Cells	Nxn
0	3.84322	0.518	0.064	0	Immune Cells	Neurl3
0	-4.7575	0.026	0.48	0	Immune Cells	Cachd1
0	2.65658	0.683	0.23	0	Immune Cells	Lyn
0	3.89821	0.5	0.047	0	Immune Cells	Itga4
0	6.79375	0.465	0.012	0	Immune Cells	Cd86
0	2.75683	0.628	0.176	0	Immune Cells	Ppm1h
0	-2.61407	0.16	0.612	0	Immune Cells	Ptk2
0	-4.15837	0.086	0.537	0	Immune Cells	Nbl1
0	6.19741	0.466	0.015	0	Immune Cells	Ccr5
0	4.00399	0.468	0.017	0	Immune Cells	Ighm
0	-4.6806	0.106	0.556	0	Immune Cells	Cd34
0	-4.44243	0.06	0.51	0	Immune Cells	Etl4
0	-2.51601	0.127	0.577	0	Immune Cells	Ppp2r3a
0	-3.04341	0.065	0.514	0	Immune Cells	Zfyve9
0	6.42638	0.502	0.053	0	Immune Cells	C1qa
0	-1.81854	0.234	0.682	0	Immune Cells	Dag1
0	6.55399	0.46	0.012	0	Immune Cells	Bcl2a1b
0	-2.5107	0.131	0.579	0	Immune Cells	Tanc1
0	2.7296	0.826	0.378	0	Immune Cells	Fam49b
0	-3.25673	0.078	0.524	0	Immune Cells	Cdc42bpa
0	6.45708	0.482	0.037	0	Immune Cells	C1qc
0	5.26865	0.472	0.027	0	Immune Cells	Itgam
0	-2.95818	0.09	0.534	0	Immune Cells	Btbd3
0	-3.6572	0.088	0.532	0	Immune Cells	Mmp2
0	-4.87154	0.038	0.482	0	Immune Cells	Nhsl1
0	-1.73309	0.168	0.612	0	Immune Cells	Twsg1
0	-2.12019	0.134	0.577	0	Immune Cells	Sh3rf1
0	-1.76903	0.275	0.717	0	Immune Cells	Frmd6
0	-1.67152	0.253	0.695	0	Immune Cells	Dip2c
0	-3.53182	0.116	0.557	0	Immune Cells	Gja1
0	-3.85085	0.067	0.508	0	Immune Cells	Arhgap32
0	-3.1084	0.116	0.556	0	Immune Cells	Apbb2
0	-4.28934	0.088	0.528	0	Immune Cells	Col4a1
0	6.12924	0.461	0.021	0	Immune Cells	Ccl9
0	-2.69409	0.074	0.514	0	Immune Cells	Klf12
0	-2.77764	0.121	0.56	0	Immune Cells	Gab1
0	2.7761	0.773	0.334	0	Immune Cells	Pip4k2a
0	-4.10899	0.043	0.482	0	Immune Cells	Ehd2
0	6.39969	0.451	0.012	0	Immune Cells	Ms4a6c
0	-3.48739	0.057	0.495	0	Immune Cells	Gstm2
0	-5.01721	0.041	0.477	0	Immune Cells	Zfp521
0	3.45454	0.551	0.116	0	Immune Cells	Ubash3b
0	4.06615	0.479	0.044	0	Immune Cells	Aim2
0	-3.59299	0.036	0.471	0	Immune Cells	Cttn
0	-4.53509	0.028	0.463	0	Immune Cells	Arhgap42
0	2.2357	0.743	0.308	0	Immune Cells	Sh3kbp1
0	-2.59699	0.149	0.584	0	Immune Cells	Rasal2
0	3.13661	0.505	0.072	0	Immune Cells	Tm6sf1
0	6.19662	0.445	0.012	0	Immune Cells	Ciita
0	-2.82002	0.097	0.528	0	Immune Cells	Pkd2
0	-1.68131	0.249	0.678	0	Immune Cells	Plekha5
0	-4.95661	0.023	0.452	0	Immune Cells	Ptpn14
0	-4.17783	0.066	0.495	0	Immune Cells	Naaladl2
0	-2.39061	0.184	0.613	0	Immune Cells	Mgst1
0	-2.23772	0.15	0.579	0	Immune Cells	Creb3l2
0	-4.84581	0.039	0.467	0	Immune Cells	Gulp1
0	2.95734	0.532	0.104	0	Immune Cells	Arhgef6
0	4.15832	0.497	0.069	0	Immune Cells	Nfkbid
0	-3.07222	0.059	0.486	0	Immune Cells	Rcn1
0	-1.4829	0.32	0.747	0	Immune Cells	Lima1
0	-3.06972	0.141	0.568	0	Immune Cells	Mmp14
0	2.7861	0.591	0.164	0	Immune Cells	H2-Q7
0	-4.05281	0.038	0.464	0	Immune Cells	Ahnak2
0	-1.77178	0.369	0.794	0	Immune Cells	Mprip
0	6.24246	0.436	0.011	0	Immune Cells	Clec12a
0	5.13309	0.581	0.156	0	Immune Cells	Emb
0	4.04163	0.721	0.297	0	Immune Cells	Ctsc
0	-3.82639	0.106	0.529	0	Immune Cells	Ptprm
0	3.56709	0.448	0.025	0	Immune Cells	Sla
0	-1.9978	0.186	0.609	0	Immune Cells	Fer
0	-4.0103	0.093	0.515	0	Immune Cells	Akap12
0	-2.2381	0.264	0.685	0	Immune Cells	Lamc1
0	-2.26538	0.223	0.643	0	Immune Cells	Scd2
0	5.4546	0.434	0.014	0	Immune Cells	AI662270
0	4.16332	0.485	0.065	0	Immune Cells	Csf2ra
0	-4.55898	0.041	0.46	0	Immune Cells	Ptprk
0	-3.52491	0.05	0.469	0	Immune Cells	Afap1
0	-1.85826	0.153	0.572	0	Immune Cells	Ndst1
0	-4.73194	0.036	0.454	0	Immune Cells	Grb10
0	-1.8028	0.24	0.658	0	Immune Cells	Ndrg1
0	-2.79957	0.067	0.485	0	Immune Cells	Myo10
0	-4.27875	0.061	0.479	0	Immune Cells	Sdc2
0	3.43595	0.515	0.098	0	Immune Cells	Pde3b
0	-4.68473	0.113	0.528	0	Immune Cells	Fbn1
0	6.46478	0.426	0.011	0	Immune Cells	Runx3
0	-2.11601	0.206	0.62	0	Immune Cells	Arhgap23
0	-1.24594	0.296	0.709	0	Immune Cells	Sash1
0	-3.49142	0.057	0.469	0	Immune Cells	Palm
0	6.79679	0.425	0.013	0	Immune Cells	Grap2
0	4.72269	0.482	0.07	0	Immune Cells	Lst1
0	-2.23752	0.158	0.57	0	Immune Cells	Ckap4
0	2.39645	0.575	0.163	0	Immune Cells	Stk10
0	-4.61233	0.068	0.479	0	Immune Cells	Fbln2
0	6.59196	0.423	0.012	0	Immune Cells	C3ar1
0	-4.41156	0.034	0.444	0	Immune Cells	Kank1
0	4.08328	0.478	0.068	0	Immune Cells	Cd68
0	-4.44328	0.047	0.456	0	Immune Cells	Arhgap29
0	-3.68023	0.04	0.447	0	Immune Cells	Dab2ip
0	-4.6118	0.035	0.442	0	Immune Cells	Pir
0	3.72882	0.63	0.224	0	Immune Cells	Irak2
0	-4.74159	0.032	0.438	0	Immune Cells	Galnt18
0	2.49736	0.828	0.422	0	Immune Cells	Ankrd44
0	-3.66048	0.07	0.476	0	Immune Cells	Mgll
0	-4.26896	0.111	0.515	0	Immune Cells	Itih5
0	-2.03375	0.313	0.717	0	Immune Cells	Nenf
0	-2.12486	0.189	0.593	0	Immune Cells	Thra
0	-1.8072	0.337	0.741	0	Immune Cells	Hes1
0	-1.2817	0.317	0.721	0	Immune Cells	Tcf7l2
0	4.44175	0.447	0.044	0	Immune Cells	Cxcr4
0	-4.02799	0.055	0.458	0	Immune Cells	Antxr1
0	-1.35597	0.426	0.829	0	Immune Cells	Bmpr2
0	-4.26478	0.042	0.444	0	Immune Cells	Mir100hg
0	-3.60062	0.056	0.458	0	Immune Cells	Amotl2
0	-2.66614	0.111	0.513	0	Immune Cells	Setbp1
0	-4.589	0.077	0.479	0	Immune Cells	Col5a2
0	-4.44974	0.07	0.472	0	Immune Cells	Col4a5
0	-4.64042	0.046	0.447	0	Immune Cells	Bnc2
0	-2.41299	0.128	0.529	0	Immune Cells	Mfge8
0	-2.44056	0.103	0.504	0	Immune Cells	Zcchc14
0	-2.92798	0.489	0.89	0	Immune Cells	Sptbn1
0	-3.36031	0.056	0.455	0	Immune Cells	Phlda3
0	1.34951	0.885	0.486	0	Immune Cells	Elmo1
0	-2.362	0.415	0.814	0	Immune Cells	Gstm1
0	6.43802	0.422	0.023	0	Immune Cells	F13a1
0	-3.82961	0.043	0.441	0	Immune Cells	Uaca
0	4.50075	0.426	0.028	0	Immune Cells	Vav1
0	-4.25821	0.068	0.465	0	Immune Cells	Prss23
0	-4.26493	0.061	0.458	0	Immune Cells	Htra1
0	-3.05263	0.09	0.487	0	Immune Cells	Plscr4
0	3.51113	0.604	0.207	0	Immune Cells	Tnfaip3
0	2.21862	0.641	0.244	0	Immune Cells	Arhgap18
0	-2.70185	0.117	0.514	0	Immune Cells	Thrb
0	5.19543	0.421	0.024	0	Immune Cells	Ptpro
0	2.40986	0.781	0.386	0	Immune Cells	Nabp1
0	3.85528	0.616	0.221	0	Immune Cells	S100a4
0	3.92289	0.49	0.095	0	Immune Cells	Cxcl16
0	5.54769	0.41	0.015	0	Immune Cells	Snx20
0	-4.54239	0.053	0.447	0	Immune Cells	Nr2f2
0	6.63177	0.405	0.011	0	Immune Cells	Gpr183
0	6.32423	0.409	0.015	0	Immune Cells	Fcrls
0	4.39146	0.468	0.075	0	Immune Cells	Ptpn6
0	5.7496	0.409	0.016	0	Immune Cells	Atp8b4
0	5.66571	0.418	0.025	0	Immune Cells	Ptpn22
0	-1.63593	0.269	0.661	0	Immune Cells	Slc44a1
0	-3.96926	0.14	0.532	0	Immune Cells	Cald1
0	-2.08771	0.072	0.464	0	Immune Cells	Tshz3
0	-3.68743	0.07	0.462	0	Immune Cells	Pitx1
0	2.55115	0.525	0.134	0	Immune Cells	Adcy7
0	-2.41685	0.088	0.479	0	Immune Cells	Myo1d
0	-4.73149	0.053	0.443	0	Immune Cells	Fmo2
0	4.63472	0.433	0.043	0	Immune Cells	Traf1
0	-5.47382	0.04	0.43	0	Immune Cells	Ldb2
0	2.88778	0.61	0.22	0	Immune Cells	Fermt3
0	6.56909	0.399	0.011	0	Immune Cells	Cd226
0	-4.53106	0.334	0.721	0	Immune Cells	Sparc
0	-1.91257	0.39	0.776	0	Immune Cells	Ybx3
0	3.72403	0.437	0.052	0	Immune Cells	Pou2f2
0	6.84425	0.392	0.008	0	Immune Cells	Slamf7
0	3.32751	0.523	0.139	0	Immune Cells	Inpp4b
0	-2.00446	0.264	0.648	0	Immune Cells	Sntb2
0	-2.67806	0.08	0.464	0	Immune Cells	Cuedc1
0	-4.15141	0.067	0.45	0	Immune Cells	Bicc1
0	-3.60458	0.028	0.411	0	Immune Cells	Mid2
0	-3.28462	0.088	0.47	0	Immune Cells	Cped1
0	4.85631	0.404	0.022	0	Immune Cells	Evi2a
0	4.40966	0.433	0.051	0	Immune Cells	Itgb7
0	-4.19454	0.104	0.485	0	Immune Cells	Eln
0	6.16416	0.39	0.009	0	Immune Cells	Clec4a2
0	2.08406	0.567	0.186	0	Immune Cells	Apbb1ip
0	-4.62986	0.073	0.453	0	Immune Cells	Lama2
0	-1.36751	0.36	0.74	0	Immune Cells	Arhgap5
0	4.9951	0.417	0.037	0	Immune Cells	Slc15a3
0	2.04494	0.803	0.424	0	Immune Cells	Cyba
0	-2.70619	0.134	0.513	0	Immune Cells	Stard13
0	5.46829	0.393	0.014	0	Immune Cells	Pirb
0	-2.9219	0.092	0.471	0	Immune Cells	Atf5
0	-1.85245	0.132	0.51	0	Immune Cells	Ro60
0	4.17324	0.426	0.048	0	Immune Cells	Arhgap25
0	5.89376	0.395	0.017	0	Immune Cells	Lilr4b
0	-4.83532	0.083	0.461	0	Immune Cells	Ly6c1
0	2.08403	0.582	0.204	0	Immune Cells	Psmb8
0	-4.38531	0.055	0.432	0	Immune Cells	Lhfp
0	-4.35888	0.063	0.44	0	Immune Cells	Sox5
0	-1.42734	0.404	0.781	0	Immune Cells	Rdx
0	-1.79503	0.19	0.567	0	Immune Cells	Cbx5
0	-1.69015	0.174	0.55	0	Immune Cells	Impad1
0	-1.62823	0.177	0.553	0	Immune Cells	Mtus1
0	-2.05706	0.294	0.67	0	Immune Cells	Il6st
0	-2.88829	0.14	0.516	0	Immune Cells	Cnn3
0	5.72523	0.432	0.056	0	Immune Cells	Pf4
0	-2.52221	0.083	0.459	0	Immune Cells	2900026A02Rik
0	-4.85387	0.055	0.431	0	Immune Cells	Pdzrn3
0	-4.58753	0.085	0.46	0	Immune Cells	Gas1
0	0.708472	0.582	0.207	0	Immune Cells	Mctp1
0	-3.13085	0.062	0.437	0	Immune Cells	Zfp503
0	4.1196	0.412	0.038	0	Immune Cells	Ptafr
0	2.50093	0.749	0.375	0	Immune Cells	Dleu2
0	-2.11271	0.181	0.554	0	Immune Cells	Ehbp1
0	6.62063	0.38	0.007	0	Immune Cells	Slamf9
0	-5.01914	0.039	0.412	0	Immune Cells	Tek
0	-1.77361	0.266	0.639	0	Immune Cells	Klf9
0	-4.29216	0.053	0.425	0	Immune Cells	Entpd2
0	-4.07005	0.086	0.458	0	Immune Cells	Col5a1
0	-4.14062	0.069	0.441	0	Immune Cells	Slc43a3
0	-2.58087	0.129	0.501	0	Immune Cells	Abcd3
0	-4.65292	0.071	0.443	0	Immune Cells	Sox6
0	-3.11584	0.059	0.431	0	Immune Cells	Cpne8
0	-4.18212	0.101	0.471	0	Immune Cells	Rarres2
0	-2.78234	0.063	0.433	0	Immune Cells	Mical3
0	-4.18956	0.157	0.527	0	Immune Cells	Bgn
0	2.25563	0.559	0.19	0	Immune Cells	Vsir
0	-2.17573	0.179	0.548	0	Immune Cells	Txndc5
0	-4.05925	0.112	0.481	0	Immune Cells	Cd55
0	3.51445	0.701	0.332	0	Immune Cells	Rel
0	-1.59218	0.368	0.736	0	Immune Cells	Ctnnd1
0	-2.54586	0.096	0.464	0	Immune Cells	Cd151
0	-2.68144	0.078	0.445	0	Immune Cells	Nbea
0	-4.58142	0.117	0.484	0	Immune Cells	Aebp1
0	2.60353	0.542	0.176	0	Immune Cells	Rgs10
0	-3.99117	0.074	0.44	0	Immune Cells	Gng11
0	5.91644	0.377	0.011	0	Immune Cells	Clec4a1
0	5.00603	0.38	0.014	0	Immune Cells	March1
0	-1.87756	0.275	0.641	0	Immune Cells	Cyb5r3
0	-4.60091	0.025	0.391	0	Immune Cells	Garem1
0	-4.28616	0.045	0.41	0	Immune Cells	Mxra8
0	-1.70579	0.208	0.573	0	Immune Cells	Smad1
0	-4.06734	0.027	0.392	0	Immune Cells	Afap1l2
0	-2.88966	0.064	0.428	0	Immune Cells	Fam135a
0	-2.40879	0.057	0.421	0	Immune Cells	Rnf217
0	-1.74259	0.288	0.651	0	Immune Cells	Tspan5
0	-1.55315	0.299	0.662	0	Immune Cells	Vat1
0	2.88176	0.48	0.117	0	Immune Cells	Slfn2
0	-1.88688	0.218	0.581	0	Immune Cells	Syne2
0	-3.24782	0.052	0.415	0	Immune Cells	Kalrn
0	-4.6029	0.184	0.546	0	Immune Cells	Serping1
0	6.41049	0.386	0.024	0	Immune Cells	Rgs1
0	-4.67695	0.025	0.387	0	Immune Cells	Mpdz
0	5.59178	0.373	0.011	0	Immune Cells	Lrrc25
0	-4.12099	0.097	0.459	0	Immune Cells	Col6a2
0	6.13784	0.372	0.01	0	Immune Cells	Wdfy4
0	4.80502	0.419	0.057	0	Immune Cells	Cd14
0	-2.18801	0.182	0.543	0	Immune Cells	Sorbs1
0	-4.07994	0.097	0.458	0	Immune Cells	Col6a3
0	6.77573	0.368	0.007	0	Immune Cells	Gpr65
0	5.30258	0.382	0.021	0	Immune Cells	Fgd2
0	-2.51062	0.105	0.465	0	Immune Cells	Hmgn3
0	-2.72712	0.057	0.417	0	Immune Cells	Tnks1bp1
0	6.10435	0.372	0.012	0	Immune Cells	Hcst
0	5.7799	0.373	0.013	0	Immune Cells	Itgb2
0	4.09978	0.479	0.119	0	Immune Cells	Syk
0	6.07606	0.368	0.008	0	Immune Cells	Nfam1
0	-3.43758	0.03	0.389	0	Immune Cells	Atp9a
0	-3.77247	0.124	0.483	0	Immune Cells	C1s1
0	-4.09223	0.079	0.437	0	Immune Cells	Ddr2
0	-1.37946	0.158	0.516	0	Immune Cells	Ptpn13
0	-2.7577	0.08	0.438	0	Immune Cells	St5
0	-3.90121	0.052	0.41	0	Immune Cells	Rbp1
0	-1.74596	0.13	0.488	0	Immune Cells	Map4k5
0	-2.72295	0.156	0.514	0	Immune Cells	Abi3bp
0	-3.65635	0.087	0.445	0	Immune Cells	Adamts1
0	-2.36762	0.223	0.581	0	Immune Cells	Gstp1
0	-1.4801	0.329	0.686	0	Immune Cells	Sypl
0	-3.66254	0.045	0.402	0	Immune Cells	Aldh1a1
0	1.84201	0.747	0.39	0	Immune Cells	Tmem176a
0	-1.52057	0.357	0.714	0	Immune Cells	Hmgn1
0	-1.62515	0.331	0.687	0	Immune Cells	Slc25a4
0	3.80469	0.489	0.133	0	Immune Cells	Rasgef1b
0	-4.48553	0.068	0.424	0	Immune Cells	Cav1
0	-2.87606	0.079	0.435	0	Immune Cells	Dock6
0	-4.5272	0.031	0.387	0	Immune Cells	Osmr
0	-3.03687	0.054	0.41	0	Immune Cells	Zfp532
0	2.37699	0.69	0.334	0	Immune Cells	Rab43
0	-2.2974	0.053	0.408	0	Immune Cells	Neo1
0	-3.8857	0.115	0.47	0	Immune Cells	Col6a1
0	-1.26011	0.385	0.74	0	Immune Cells	Ktn1
0	2.85058	0.434	0.08	0	Immune Cells	Rcsd1
0	-3.67894	0.065	0.419	0	Immune Cells	Pakap.1
0	4.17793	0.486	0.132	0	Immune Cells	P2rx7
0	5.39082	0.369	0.015	0	Immune Cells	Ncf1
0	-3.84918	0.081	0.435	0	Immune Cells	Col4a2
0	-0.544743	0.163	0.517	0	Immune Cells	Ar
0	-4.27735	0.046	0.399	0	Immune Cells	Ptprf
0	-2.50641	0.24	0.593	0	Immune Cells	Tns1
0	6.07438	0.367	0.014	0	Immune Cells	Itgal
0	-1.41418	0.271	0.623	0	Immune Cells	Clock
0	3.41379	0.416	0.064	0	Immune Cells	Arrb2
0	3.74147	0.407	0.055	0	Immune Cells	Il2rg
0	-1.91824	0.303	0.654	0	Immune Cells	Mir99ahg
0	-4.50415	0.052	0.403	0	Immune Cells	Pcsk5
0	-1.65804	0.195	0.545	0	Immune Cells	Cdc42bpb
0	-4.30124	0.028	0.378	0	Immune Cells	Tspan7
0	-2.85346	0.197	0.546	0	Immune Cells	Selenom
0	-2.06681	0.116	0.465	0	Immune Cells	Smad5
0	2.14073	0.884	0.535	0	Immune Cells	Fnbp1
0	-3.9022	0.161	0.51	0	Immune Cells	Ces1d
0	6.13835	0.36	0.011	0	Immune Cells	Cd300a
0	2.04847	0.479	0.13	0	Immune Cells	Hdac9
0	-2.40445	0.093	0.442	0	Immune Cells	Carmil1
0	-4.05098	0.101	0.45	0	Immune Cells	Enpp2
0	-1.32095	0.334	0.682	0	Immune Cells	Sec31a
0	-0.874002	0.408	0.756	0	Immune Cells	Emp1
0	-2.03898	0.303	0.651	0	Immune Cells	Afdn
0	-2.23138	0.083	0.431	0	Immune Cells	Trim2
0	-1.65866	0.24	0.588	0	Immune Cells	Kdelr2
0	-1.44156	0.381	0.729	0	Immune Cells	Gng12
0	-2.34442	0.082	0.43	0	Immune Cells	Adarb1
0	-2.50765	0.079	0.427	0	Immune Cells	Lncppara
0	-3.87242	0.086	0.433	0	Immune Cells	Sdk1
0	6.20216	0.355	0.008	0	Immune Cells	Clec4a3
0	-4.45137	0.034	0.381	0	Immune Cells	Lamb1
0	-4.92327	0.046	0.392	0	Immune Cells	Tm4sf1
0	-2.72242	0.044	0.39	0	Immune Cells	Hdgfl3
0	-1.07802	0.384	0.73	0	Immune Cells	Lrrc58
0	-4.43693	0.026	0.372	0	Immune Cells	Clip4
0	-1.91847	0.162	0.507	0	Immune Cells	Acadsb
0	-1.90635	0.131	0.476	0	Immune Cells	Tnfaip1
0	-4.54163	0.092	0.437	0	Immune Cells	Gpc6
0	-1.43084	0.246	0.591	0	Immune Cells	Pja2
0	4.98627	0.378	0.033	0	Immune Cells	Cfp
0	-3.75951	0.087	0.431	0	Immune Cells	Fxyd1
0	4.99807	0.366	0.022	0	Immune Cells	P2ry6
0	-3.50512	0.069	0.413	0	Immune Cells	Me1
0	-4.73661	0.033	0.377	0	Immune Cells	Ntn1
0	-2.9121	0.172	0.515	0	Immune Cells	Prkg1
0	-3.875	0.03	0.373	0	Immune Cells	Sema3f
0	3.52315	0.587	0.244	0	Immune Cells	Alcam
0	-2.07831	0.093	0.435	0	Immune Cells	Enah
0	-1.96738	0.095	0.437	0	Immune Cells	Kremen1
0	3.29577	0.443	0.102	0	Immune Cells	Coro2a
0	-4.68765	0.072	0.413	0	Immune Cells	Pdgfra
0	6.24411	0.35	0.009	0	Immune Cells	Stap1
0	-3.57062	0.067	0.408	0	Immune Cells	Plod2
0	-1.71118	0.263	0.604	0	Immune Cells	Cltb
0	-1.49658	0.223	0.564	0	Immune Cells	Lman1
0	-1.69517	0.237	0.578	0	Immune Cells	Dynlt3
0	-4.11322	0.027	0.367	0	Immune Cells	Cd109
0	6.31774	0.348	0.008	0	Immune Cells	Cd300c2
0	-2.32321	0.09	0.43	0	Immune Cells	Cbx6
0	-2.67843	0.242	0.582	0	Immune Cells	Heg1
0	-4.67521	0.036	0.375	0	Immune Cells	Fbxl7
0	2.17663	0.497	0.158	0	Immune Cells	Plekho1
0	5.09919	0.355	0.016	0	Immune Cells	Arhgap9
0	6.31072	0.346	0.007	0	Immune Cells	Gm20513
0	-2.86418	0.051	0.389	0	Immune Cells	Lysmd2
0	5.09069	0.356	0.018	0	Immune Cells	Myo1g
0	-3.82062	0.082	0.42	0	Immune Cells	Ppl
0	-3.093	0.057	0.394	0	Immune Cells	Plekha6
0	-4.49618	0.042	0.379	0	Immune Cells	Ltbp1
0	3.8077	0.402	0.065	0	Immune Cells	Pmaip1
0	-4.50544	0.031	0.368	0	Immune Cells	Galnt15
0	-4.95163	0.037	0.373	0	Immune Cells	Cavin2
0	-2.73344	0.047	0.383	0	Immune Cells	Ptpn3
0	-1.62105	0.183	0.519	0	Immune Cells	Tmem106b
0	-4.07416	0.064	0.4	0	Immune Cells	Plce1
0	-3.88059	0.032	0.368	0	Immune Cells	Shroom3
0	-1.19642	0.402	0.738	0	Immune Cells	Aldh2
0	-1.64861	0.16	0.496	0	Immune Cells	Cfl2
0	-1.84378	0.152	0.488	0	Immune Cells	Ak3
0	-4.60875	0.036	0.37	0	Immune Cells	Islr
0	2.63103	0.437	0.103	0	Immune Cells	Gpsm3
0	-3.86703	0.182	0.516	0	Immune Cells	Tnxb
0	-4.27692	0.026	0.36	0	Immune Cells	Ppic
0	1.01685	0.54	0.207	0	Immune Cells	Plxnd1
0	-1.62457	0.425	0.757	0	Immune Cells	Dst
0	-1.3197	0.43	0.762	0	Immune Cells	Calu
0	-4.32561	0.022	0.354	0	Immune Cells	Fat1
0	5.47651	0.344	0.012	0	Immune Cells	Pik3r5
0	1.84446	0.722	0.39	0	Immune Cells	Kctd12
0	-0.973335	0.244	0.576	0	Immune Cells	Sntb1
0	-1.31726	0.11	0.441	0	Immune Cells	Zfp462
0	1.78702	0.777	0.446	0	Immune Cells	Tmem176b
0	5.72745	0.341	0.01	0	Immune Cells	Cd37
0	-1.25959	0.303	0.634	0	Immune Cells	Rab18
0	2.70338	0.475	0.144	0	Immune Cells	Adgre5
0	1.64712	0.595	0.264	0	Immune Cells	Rftn1
0	1.5544	0.663	0.333	0	Immune Cells	Slc6a6
0	-0.931763	0.338	0.668	0	Immune Cells	Kat6b
0	-3.49	0.034	0.364	0	Immune Cells	Runx1t1
0	-2.45963	0.161	0.491	0	Immune Cells	Nupr1
0	-3.4177	0.077	0.407	0	Immune Cells	Clu
0	-1.23402	0.269	0.599	0	Immune Cells	Map4k3
0	2.6554	0.535	0.206	0	Immune Cells	Eps8
0	5.69579	0.34	0.011	0	Immune Cells	Ms4a6b
0	-1.15857	0.335	0.664	0	Immune Cells	Sh3pxd2a
0	-4.39862	0.033	0.362	0	Immune Cells	Tgfb2
0	-3.64099	0.084	0.413	0	Immune Cells	Samd12
0	6.0184	0.336	0.008	0	Immune Cells	Ptpn7
0	-2.27818	0.071	0.399	0	Immune Cells	Lmbr1
0	-2.41369	0.051	0.379	0	Immune Cells	Osbpl5
0	6.79869	0.334	0.006	0	Immune Cells	Bcl2a1d
0	3.6117	0.374	0.046	0	Immune Cells	Trpv2
0	-4.06538	0.048	0.376	0	Immune Cells	Kif21a
0	-5.02403	0.032	0.36	0	Immune Cells	Sulf1
0	2.70876	0.509	0.182	0	Immune Cells	Marcksl1
0	2.8839	0.43	0.103	0	Immune Cells	Rps6ka1
0	6.268	0.335	0.008	0	Immune Cells	Rhoh
0	-4.06518	0.06	0.387	0	Immune Cells	C1ra
0	-1.16654	0.43	0.757	0	Immune Cells	Dock1
0	1.60409	0.627	0.3	0	Immune Cells	H2-Q4
0	-3.77262	0.076	0.403	0	Immune Cells	Fhl1
0	2.31107	0.472	0.145	0	Immune Cells	Slc43a2
0	-1.55602	0.293	0.619	0	Immune Cells	Map1lc3a
0	-1.72413	0.108	0.434	0	Immune Cells	Bcl9l
0	6.64658	0.335	0.009	0	Immune Cells	Il7r
0	-2.97154	0.089	0.415	0	Immune Cells	Selenbp1
0	-1.58274	0.252	0.578	0	Immune Cells	Mrtfb
0	-4.27866	0.02	0.346	0	Immune Cells	Adgrg2
0	-1.09051	0.334	0.659	0	Immune Cells	Nbeal1
0	-4.8537	0.015	0.34	0	Immune Cells	Palmd
0	3.10022	0.509	0.184	0	Immune Cells	Cln3
0	-4.3807	0.048	0.373	0	Immune Cells	Loxl1
0	-5.05489	0.028	0.353	0	Immune Cells	Limch1
0	-4.43957	0.023	0.348	0	Immune Cells	Lmo7
0	-0.621676	0.111	0.435	0	Immune Cells	Yes1
0	-4.56956	0.044	0.368	0	Immune Cells	Medag
0	-2.0245	0.112	0.436	0	Immune Cells	Bcr
0	-4.61115	0.057	0.381	0	Immune Cells	Efemp1
0	-1.13658	0.321	0.645	0	Immune Cells	Daam1
0	-5.18043	0.042	0.365	0	Immune Cells	Prex2
0	-3.44834	0.037	0.36	0	Immune Cells	Ndrg2
0	-3.54253	0.057	0.38	0	Immune Cells	Bmp1
0	-4.9647	0.04	0.363	0	Immune Cells	Col8a1
0	-2.33178	0.091	0.414	0	Immune Cells	Crtap
0	-3.73018	0.025	0.348	0	Immune Cells	Lrig3
0	-3.06646	0.086	0.409	0	Immune Cells	Ddah2
0	-1.81979	0.116	0.438	0	Immune Cells	Fdx1
0	-2.04893	0.087	0.409	0	Immune Cells	Jag1
0	-4.42711	0.096	0.418	0	Immune Cells	Fndc1
0	-2.18749	0.142	0.463	0	Immune Cells	Plekhg1
0	-2.9648	0.057	0.378	0	Immune Cells	Lgr4
0	-4.30948	0.056	0.377	0	Immune Cells	Zfpm2
0	-0.979328	0.417	0.738	0	Immune Cells	Ttc3
0	-3.76155	0.054	0.375	0	Immune Cells	Colec12
0	6.25787	0.327	0.006	0	Immune Cells	Was
0	-4.37676	0.043	0.363	0	Immune Cells	Sod3
0	-4.47196	0.071	0.391	0	Immune Cells	Chl1
0	6.53587	0.327	0.007	0	Immune Cells	Lair1
0	-2.58893	0.059	0.379	0	Immune Cells	Bod1
0	-4.62552	0.041	0.361	0	Immune Cells	Jam2
0	2.41929	0.381	0.061	0	Immune Cells	Cysltr1
0	-3.70026	0.162	0.482	0	Immune Cells	Ccn1
0	-4.58999	0.031	0.351	0	Immune Cells	Cacna2d1
0	-4.04939	0.096	0.416	0	Immune Cells	Pcolce
0	-4.17403	0.22	0.539	0	Immune Cells	Fbln1
0	1.22837	0.44	0.121	0	Immune Cells	Cd36
0	-2.33979	0.057	0.376	0	Immune Cells	Gtf2ird1
0	-4.09931	0.099	0.418	0	Immune Cells	Abca8a
0	-2.64622	0.073	0.391	0	Immune Cells	Il17rc
0	-3.9846	0.02	0.338	0	Immune Cells	Cdc42ep5
0	2.2517	0.476	0.158	0	Immune Cells	Tnfrsf1b
0	-4.21327	0.026	0.344	0	Immune Cells	Vegfd
0	2.13275	0.557	0.24	0	Immune Cells	Tbc1d1
0	2.32658	0.761	0.444	0	Immune Cells	Ptprj
0	2.21847	0.426	0.109	0	Immune Cells	Nfatc2
0	6.21474	0.325	0.008	0	Immune Cells	Clec4b1
0	-4.20626	0.04	0.357	0	Immune Cells	Sema5a
0	-2.39092	0.194	0.511	0	Immune Cells	Epas1
0	-4.4306	0.03	0.347	0	Immune Cells	Gli3
0	-3.84389	0.09	0.406	0	Immune Cells	Magi2
0	-4.40401	0.026	0.342	0	Immune Cells	Gm47071
0	2.70159	0.487	0.172	0	Immune Cells	AU020206
0	-3.06591	0.053	0.368	0	Immune Cells	Lgalsl
0	-1.96235	0.38	0.695	0	Immune Cells	Plxdc2
0	-1.09723	0.281	0.596	0	Immune Cells	Klc1
0	-0.99462	0.388	0.703	0	Immune Cells	Ssbp2
0	-0.737518	0.178	0.492	0	Immune Cells	Ldlrad3
0	3.44264	0.399	0.085	0	Immune Cells	Tbc1d9
0	4.61756	0.341	0.027	0	Immune Cells	Glipr1
0	-1.59888	0.247	0.56	0	Immune Cells	Tppp3
0	5.57916	0.323	0.01	0	Immune Cells	Batf3
0	-1.82059	0.181	0.494	0	Immune Cells	Wwc2
0	-1.91999	0.103	0.416	0	Immune Cells	Gna11
0	-3.84946	0.035	0.348	0	Immune Cells	Pard6g
0	-1.89436	0.211	0.523	0	Immune Cells	Snrk
0	-4.40953	0.03	0.342	0	Immune Cells	Nipal2
0	-1.39955	0.198	0.51	0	Immune Cells	Sec24d
0	-2.67458	0.106	0.418	0	Immune Cells	Casz1
0	-1.67588	0.126	0.438	0	Immune Cells	2210408F21Rik
0	-1.25307	0.408	0.72	0	Immune Cells	Mtch1
0	-3.11162	0.099	0.411	0	Immune Cells	Rcn3
0	-1.32488	0.249	0.56	0	Immune Cells	Arl1
0	-4.68111	0.048	0.359	0	Immune Cells	Pde3a
0	-5.63311	0.053	0.364	0	Immune Cells	Aspn
0	-3.80652	0.025	0.336	0	Immune Cells	Fzd6
0	-1.12613	0.274	0.585	0	Immune Cells	Pmepa1
0	2.49022	0.657	0.347	0	Immune Cells	Efhd2
0	-1.75937	0.227	0.537	0	Immune Cells	Acaa2
0	-2.52686	0.061	0.371	0	Immune Cells	Mpzl1
0	-3.95573	0.072	0.382	0	Immune Cells	Sema3c
0	0.961267	0.753	0.443	0	Immune Cells	Fosb
0	-2.10306	0.109	0.419	0	Immune Cells	Ctdspl
0	-2.21027	0.28	0.59	0	Immune Cells	Rbpms
0	-1.2087	0.381	0.691	0	Immune Cells	Npepps
0	1.8839	0.518	0.209	0	Immune Cells	Dgkd
0	-2.05458	0.088	0.397	0	Immune Cells	Usp46
0	3.60776	0.556	0.247	0	Immune Cells	Vps37b
0	-4.45125	0.208	0.517	0	Immune Cells	Col1a1
0	-4.3385	0.046	0.355	0	Immune Cells	Kcnt2
0	1.52431	0.55	0.242	0	Immune Cells	Ppp1r18
0	-3.76512	0.052	0.36	0	Immune Cells	Adamts2
0	-2.448	0.108	0.416	0	Immune Cells	Mxra7
0	-2.81285	0.037	0.345	0	Immune Cells	Slc6a8
0	-1.19021	0.275	0.583	0	Immune Cells	Rabgap1
0	-3.95276	0.09	0.397	0	Immune Cells	Cryab
0	-2.46543	0.11	0.417	0	Immune Cells	Id1
0	-1.3426	0.172	0.479	0	Immune Cells	Zfp266
0	2.14134	0.714	0.407	0	Immune Cells	Slc9a9
0	-5.15629	0.02	0.327	0	Immune Cells	Klhl29
0	-2.01812	0.584	0.89	0	Immune Cells	Dstn
0	-0.972744	0.362	0.668	0	Immune Cells	Atxn7l3b
0	2.85125	0.362	0.056	0	Immune Cells	Gatm
0	-0.519111	0.314	0.62	0	Immune Cells	Tmtc2
0	-4.44517	0.017	0.323	0	Immune Cells	Rhobtb3
0	-3.96538	0.04	0.346	0	Immune Cells	Snhg18
0	-2.3491	0.109	0.415	0	Immune Cells	Maged1
0	6.05125	0.342	0.037	0	Immune Cells	Ccl4
0	-1.10422	0.304	0.609	0	Immune Cells	Fgfr2
0	-4.52434	0.029	0.334	0	Immune Cells	Ramp2
0	-2.22969	0.118	0.423	0	Immune Cells	Rai14
0	-1.63891	0.408	0.713	0	Immune Cells	Anxa1
0	2.47244	0.475	0.17	0	Immune Cells	Sdc3
0	2.29405	0.476	0.171	0	Immune Cells	Cmtm7
0	-1.42469	0.6	0.904	0	Immune Cells	Laptm4a
0	-4.47288	0.053	0.357	0	Immune Cells	Ank3
0	-4.71865	0.125	0.429	0	Immune Cells	Igfbp6
0	-1.18271	0.277	0.581	0	Immune Cells	Ppp1r12b
0	-1.13725	0.513	0.817	0	Immune Cells	Ctnnb1
0	-1.39787	0.16	0.463	0	Immune Cells	Megf9
0	6.06535	0.31	0.007	0	Immune Cells	Themis2
0	-1.44075	0.292	0.595	0	Immune Cells	Prkca
0	-4.63898	0.028	0.331	0	Immune Cells	Ecm2
0	5.37815	0.317	0.014	0	Immune Cells	Dok2
0	-1.01146	0.261	0.564	0	Immune Cells	Tmem65
0	-3.35198	0.03	0.332	0	Immune Cells	C77080
0	2.29895	0.89	0.588	0	Immune Cells	Sh3bgrl3
0	2.86271	0.405	0.103	0	Immune Cells	Basp1
0	-3.01746	0.048	0.35	0	Immune Cells	Unc13b
0	-1.22289	0.202	0.504	0	Immune Cells	Tmem245
0	-3.92464	0.111	0.413	0	Immune Cells	Htra3
0	-1.18863	0.264	0.566	0	Immune Cells	Tmbim1
0	-0.812773	0.278	0.58	0	Immune Cells	Wasl
0	1.62701	0.692	0.39	0	Immune Cells	Lsp1
0	4.63494	0.322	0.021	0	Immune Cells	Plxnc1
0	-1.22352	0.432	0.733	0	Immune Cells	Tsc22d1
0	-0.854192	0.389	0.69	0	Immune Cells	Zmynd11
0	-4.43073	0.033	0.333	0	Immune Cells	Prelp
0	-1.27577	0.208	0.508	0	Immune Cells	Qsox1
0	-2.50879	0.1	0.4	0	Immune Cells	Cbr3
0	-4.60612	0.066	0.366	0	Immune Cells	Scn7a
0	-3.53942	0.082	0.382	0	Immune Cells	Klf5
0	-1.24447	0.279	0.579	0	Immune Cells	Xdh
0	-1.3851	0.146	0.445	0	Immune Cells	Qser1
0	-4.47478	0.033	0.332	0	Immune Cells	Ptgis
0	-2.76675	0.093	0.392	0	Immune Cells	Msrb3
0	-1.57839	0.143	0.442	0	Immune Cells	Rgmb
0	2.84622	0.462	0.163	0	Immune Cells	Dusp5
0	-0.893274	0.419	0.718	0	Immune Cells	Hook3
0	-1.13652	0.338	0.637	0	Immune Cells	Sar1a
0	-1.17552	0.335	0.634	0	Immune Cells	Anxa7
0	-1.19825	0.335	0.634	0	Immune Cells	Tmem109
0	3.08321	0.882	0.584	0	Immune Cells	Rbpj
0	3.15249	0.462	0.164	0	Immune Cells	Snx8
0	-1.60947	0.356	0.654	0	Immune Cells	Ugp2
0	5.05555	0.308	0.01	0	Immune Cells	Hck
0	6.18641	0.308	0.01	0	Immune Cells	Aoah
0	-1.18717	0.323	0.621	0	Immune Cells	Adk
0	-4.08626	0.018	0.316	0	Immune Cells	Boc
0	-3.06162	0.076	0.374	0	Immune Cells	Dpysl3
0	-4.19816	0.044	0.341	0	Immune Cells	Angptl2
0	-1.44541	0.234	0.531	0	Immune Cells	Kif1c
0	-2.46382	0.048	0.345	0	Immune Cells	Npas2
0	-1.56537	0.18	0.477	0	Immune Cells	Tmem43
0	-2.83518	0.306	0.603	0	Immune Cells	Tpm1
0	-3.00077	0.059	0.356	0	Immune Cells	Map7
0	-0.904837	0.459	0.756	0	Immune Cells	Pbrm1
0	-4.73609	0.035	0.331	0	Immune Cells	9530026P05Rik
0	-3.3219	0.041	0.337	0	Immune Cells	Dennd5b
0	-2.69036	0.096	0.392	0	Immune Cells	Rapgef5
0	-2.31901	0.137	0.433	0	Immune Cells	Spint2
0	-0.956695	0.28	0.576	0	Immune Cells	Rnf11
0	-2.19228	0.559	0.855	0	Immune Cells	Hspb1
0	-3.52074	0.09	0.385	0	Immune Cells	Crispld2
0	-1.07472	0.235	0.53	0	Immune Cells	Zfp280d
0	5.96556	0.304	0.009	0	Immune Cells	Fgd3
0	-1.03135	0.32	0.615	0	Immune Cells	Oxr1
0	-4.3128	0.222	0.516	0	Immune Cells	Sfrp1
0	-2.8454	0.045	0.339	0	Immune Cells	Plcd1
0	-3.89508	0.034	0.328	0	Immune Cells	Bmp4
0	2.92195	0.462	0.168	0	Immune Cells	Gla
0	3.22719	0.36	0.066	0	Immune Cells	E230029C05Rik
0	6.35653	0.3	0.006	0	Immune Cells	Cd300ld
0	-1.98032	0.273	0.567	0	Immune Cells	Insr
0	4.08865	0.327	0.034	0	Immune Cells	Kcnn4
0	-1.15585	0.379	0.672	0	Immune Cells	Etfa
0	-1.92873	0.139	0.432	0	Immune Cells	Rab3d
0	1.32915	0.862	0.57	0	Immune Cells	Ppp1r15a
0	-2.88828	0.095	0.387	0	Immune Cells	Plat
0	-0.902758	0.144	0.436	0	Immune Cells	Laptm4b
0	-3.72893	0.084	0.376	0	Immune Cells	Col15a1
0	-1.08055	0.342	0.634	0	Immune Cells	Akap9
0	-3.02126	0.06	0.352	0	Immune Cells	Efnb2
0	-1.79829	0.063	0.355	0	Immune Cells	Plagl1
0	2.65967	0.614	0.322	0	Immune Cells	Prkcd
0	2.62313	0.431	0.139	0	Immune Cells	Adrb2
0	6.32802	0.301	0.009	0	Immune Cells	Ms4a7
0	2.87908	0.464	0.173	0	Immune Cells	Zfand2a
0	-2.85558	0.042	0.333	0	Immune Cells	Ptk7
0	-3.84526	0.017	0.308	0	Immune Cells	P3h4
0	1.18684	0.56	0.27	0	Immune Cells	Mndal
0	-0.96876	0.381	0.671	0	Immune Cells	2900097C17Rik
0	-1.10155	0.232	0.522	0	Immune Cells	Smim10l1
0	4.06097	0.33	0.04	0	Immune Cells	Pstpip1
0	-1.20994	0.476	0.766	0	Immune Cells	Ppp1r2
0	-0.908595	0.438	0.728	0	Immune Cells	Pcmtd1
0	-1.4121	0.203	0.493	0	Immune Cells	Papss1
0	-1.51918	0.321	0.611	0	Immune Cells	Ttc28
0	-2.28006	0.079	0.369	0	Immune Cells	2310022B05Rik
0	-1.62553	0.2	0.49	0	Immune Cells	Ppa1
0	-0.722998	0.435	0.725	0	Immune Cells	Btbd7
0	-2.62513	0.062	0.352	0	Immune Cells	Ddr1
0	-0.851501	0.39	0.679	0	Immune Cells	Pcm1
0	-1.3571	0.14	0.429	0	Immune Cells	Atp11a
0	-2.5001	0.06	0.349	0	Immune Cells	Csgalnact1
0	-1.60354	0.109	0.397	0	Immune Cells	Zhx3
0	-1.19958	0.349	0.637	0	Immune Cells	Ndufb2
0	-4.79412	0.149	0.437	0	Immune Cells	Clec3b
0	-1.36708	0.092	0.38	0	Immune Cells	Btbd11
0	2.06957	0.517	0.229	0	Immune Cells	Per1
0	-4.84441	0.042	0.33	0	Immune Cells	Adamts5
0	3.60955	0.336	0.048	0	Immune Cells	Nfkbie
0	-1.49886	0.153	0.441	0	Immune Cells	Prrc1
0	-1.53873	0.122	0.41	0	Immune Cells	Sun1
0	2.88429	0.345	0.057	0	Immune Cells	Fes
0	-1.49903	0.138	0.426	0	Immune Cells	Ctif
0	-0.982347	0.276	0.564	0	Immune Cells	Polr2m
0	2.44828	0.543	0.256	0	Immune Cells	Ptk2b
0	-0.905639	0.385	0.672	0	Immune Cells	Golgb1
0	-0.639601	0.259	0.545	0	Immune Cells	Atp2b4
0	-1.62626	0.173	0.459	0	Immune Cells	Hadh
0	3.21832	0.43	0.144	0	Immune Cells	Irf5
0	-1.3121	0.24	0.526	0	Immune Cells	Cnpy2
0	-1.10518	0.182	0.468	0	Immune Cells	Tdrd3
0	-1.40479	0.6	0.886	0	Immune Cells	Tcf4
0	6.13144	0.295	0.009	0	Immune Cells	Cass4
0	-3.87538	0.025	0.311	0	Immune Cells	Tcaf1
0	-1.04694	0.319	0.605	0	Immune Cells	Stub1
0	2.9046	0.351	0.065	0	Immune Cells	B4galt6
0	-0.57832	0.398	0.683	0	Immune Cells	Prrc2b
0	-0.865183	0.275	0.56	0	Immune Cells	Hipk3
0	-4.64595	0.03	0.315	0	Immune Cells	Ror1
0	-1.3103	0.231	0.516	0	Immune Cells	Crybg3
0	-1.56245	0.174	0.459	0	Immune Cells	Rcan1
0	-1.65105	0.181	0.466	0	Immune Cells	Pkd1
0	-0.7643	0.456	0.741	0	Immune Cells	Luzp1
0	-4.22816	0.194	0.479	0	Immune Cells	Gsta4
0	-0.799377	0.444	0.729	0	Immune Cells	Ralgapa1
0	-1.27041	0.225	0.509	0	Immune Cells	Camsap2
0	-4.19575	0.039	0.323	0	Immune Cells	Pde1a
0	-3.37008	0.044	0.328	0	Immune Cells	Mall
0	-3.51078	0.053	0.337	0	Immune Cells	Reck
0	-2.34587	0.051	0.335	0	Immune Cells	Rgs12
0	-3.25592	0.09	0.374	0	Immune Cells	Dlg2
0	-2.87285	0.096	0.38	0	Immune Cells	Clmp
0	-4.1745	0.045	0.328	0	Immune Cells	Esrp1
0	-1.00991	0.204	0.487	0	Immune Cells	Ahdc1
0	-4.79937	0.038	0.321	0	Immune Cells	Adgrd1
0	2.23445	0.519	0.236	0	Immune Cells	Birc3
0	2.40779	0.531	0.248	0	Immune Cells	Crlf3
0	-4.16438	0.042	0.325	0	Immune Cells	Vcan
0	-0.815102	0.182	0.465	0	Immune Cells	Igf2r
0	-4.55188	0.01	0.293	0	Immune Cells	Vangl1
0	-4.70263	0.018	0.301	0	Immune Cells	Gpx8
0	-3.66144	0.096	0.378	0	Immune Cells	Pkp1
0	-2.28677	0.261	0.543	0	Immune Cells	Id3
0	-2.02445	0.234	0.516	0	Immune Cells	Ugdh
0	2.8271	0.527	0.245	0	Immune Cells	Plbd1
0	2.02617	0.636	0.354	0	Immune Cells	Cdc42se2
0	-4.16435	0.176	0.458	0	Immune Cells	Meg3
0	-4.38416	0.043	0.325	0	Immune Cells	Mustn1
0	-1.52363	0.306	0.588	0	Immune Cells	Ecm1
0	2.79513	0.484	0.202	0	Immune Cells	Dapp1
0	-3.99198	0.065	0.347	0	Immune Cells	Adh7
0	-0.963875	0.333	0.615	0	Immune Cells	Golga4
0	6.4188	0.288	0.006	0	Immune Cells	Gm35154
0	2.8046	0.594	0.312	0	Immune Cells	Lgmn
0	2.61584	0.363	0.082	0	Immune Cells	Lfng
0	-2.76106	0.067	0.348	0	Immune Cells	Kank2
0	-0.721628	0.432	0.713	0	Immune Cells	Pura
0	-1.80009	0.082	0.363	0	Immune Cells	Efnb1
0	-4.09595	0.05	0.33	0	Immune Cells	Ccdc80
0	-1.2399	0.382	0.662	0	Immune Cells	Ndufa11
0	-4.03503	0.025	0.305	0	Immune Cells	Adh1
0	-1.14426	0.221	0.5	0	Immune Cells	Dnajc10
0	2.32493	0.557	0.278	0	Immune Cells	Tec
0	-1.30958	0.252	0.531	0	Immune Cells	Palld
0	6.14963	0.292	0.013	0	Immune Cells	Hpgds
0	5.7225	0.292	0.013	0	Immune Cells	C5ar1
0	5.92194	0.304	0.025	0	Immune Cells	Ccl3
0	-0.89773	0.227	0.505	0	Immune Cells	Rif1
0	1.7542	0.42	0.142	0	Immune Cells	Rassf2
0	-1.6331	0.221	0.499	0	Immune Cells	Plcb4
0	-3.68837	0.064	0.342	0	Immune Cells	Wnt4
0	1.60335	0.464	0.186	0	Immune Cells	Ptpre
0	-4.65165	0.057	0.335	0	Immune Cells	Scara5
0	-3.12195	0.033	0.311	0	Immune Cells	Ston1
0	-3.92318	0.035	0.313	0	Immune Cells	Eda
0	-3.69653	0.073	0.351	0	Immune Cells	Serpinb5
0	4.54029	0.298	0.02	0	Immune Cells	Lat2
0	-1.81233	0.134	0.412	0	Immune Cells	Endod1
0	6.25028	0.285	0.007	0	Immune Cells	Cd200r1
0	-1.9989	0.068	0.346	0	Immune Cells	Firre
0	-1.19322	0.169	0.446	0	Immune Cells	Pgrmc2
0	-0.680956	0.589	0.866	0	Immune Cells	Lmna
0	-0.745331	0.261	0.538	0	Immune Cells	Aig1
0	-0.675561	0.475	0.752	0	Immune Cells	Vcl
0	-3.78195	0.02	0.297	0	Immune Cells	Pik3c2b
0	-4.22597	0.018	0.295	0	Immune Cells	Gnai1
0	0.876033	0.612	0.335	0	Immune Cells	Tex14
0	4.13668	0.296	0.019	0	Immune Cells	Kcnk13
0	6.40076	0.282	0.005	0	Immune Cells	Cd180
0	-4.12438	0.014	0.291	0	Immune Cells	Epb41l4a
0	-1.11845	0.23	0.506	0	Immune Cells	Gorasp2
0	3.54754	0.33	0.054	0	Immune Cells	Aph1c
0	-0.828617	0.565	0.841	0	Immune Cells	Strn3
0	-2.42466	0.108	0.384	0	Immune Cells	Ltbp3
0	-3.13348	0.14	0.416	0	Immune Cells	Plcb1
0	-1.22008	0.434	0.71	0	Immune Cells	Pebp1
0	-2.08679	0.287	0.563	0	Immune Cells	Fam162a
0	-3.77246	0.046	0.321	0	Immune Cells	Atp1a2
0	-0.693869	0.266	0.541	0	Immune Cells	Ccser2
0	2.56436	0.546	0.271	0	Immune Cells	Dab2
0	-1.08264	0.121	0.396	0	Immune Cells	Lrrk2
0	1.93332	0.672	0.397	0	Immune Cells	Trerf1
0	-3.48448	0.052	0.327	0	Immune Cells	Kctd1
0	-0.682798	0.299	0.574	0	Immune Cells	Tsen34
0	-5.12787	0.01	0.285	0	Immune Cells	Rassf9
0	-0.932687	0.286	0.56	0	Immune Cells	Clasp1
0	1.42907	0.744	0.47	0	Immune Cells	Wipf1
0	2.18161	0.554	0.28	0	Immune Cells	Rbm47
0	-1.18486	0.234	0.508	0	Immune Cells	Sept8
0	-1.37164	0.219	0.493	0	Immune Cells	Glo1
0	2.99129	0.343	0.069	0	Immune Cells	Pla2g7
0	-1.14867	0.227	0.501	0	Immune Cells	Rab12
0	-4.70827	0.047	0.321	0	Immune Cells	Cd248
0	-0.781358	0.166	0.44	0	Immune Cells	Cpeb3
0	-3.86411	0.018	0.292	0	Immune Cells	Ces2g
0	-4.50281	0.028	0.302	0	Immune Cells	Sh3rf2
0	1.61866	0.78	0.507	0	Immune Cells	Zeb2
0	-0.908575	0.249	0.522	0	Immune Cells	Ube3c
0	-1.03341	0.366	0.639	0	Immune Cells	Ndufa5
0	-3.29229	0.041	0.314	0	Immune Cells	Eps8l2
0	-3.96149	0.037	0.31	0	Immune Cells	Filip1
0	-1.30529	0.592	0.865	0	Immune Cells	Bsg
0	-2.98779	0.069	0.342	0	Immune Cells	Mrc2
0	-2.09559	0.145	0.418	0	Immune Cells	Asap2
0	-1.84121	0.188	0.461	0	Immune Cells	Hdac7
0	-0.931483	0.291	0.564	0	Immune Cells	Gigyf2
0	6.26285	0.283	0.01	0	Immune Cells	Cd163
0	-3.57679	0.076	0.349	0	Immune Cells	Fxyd3
0	-1.25242	0.322	0.595	0	Immune Cells	Tmed3
0	2.53768	0.6	0.327	0	Immune Cells	Gm2a
0	-3.54987	0.021	0.294	0	Immune Cells	Hoxc4
0	-0.843523	0.347	0.619	0	Immune Cells	Pnisr
0	-0.703412	0.404	0.676	0	Immune Cells	Mkln1
0	-3.22336	0.031	0.303	0	Immune Cells	Ttc23
0	-4.18385	0.065	0.337	0	Immune Cells	Barx2
0	-2.17806	0.091	0.363	0	Immune Cells	Flrt2
0	-1.80062	0.097	0.369	0	Immune Cells	Lzts2
0	2.56274	0.411	0.139	0	Immune Cells	Mcub
0	-2.1036	0.083	0.355	0	Immune Cells	Lrrc1
0	-4.32929	0.024	0.296	0	Immune Cells	Lims2
0	6.60031	0.28	0.009	0	Immune Cells	Stat4
0	-2.45235	0.062	0.333	0	Immune Cells	Poglut3
0	-1.5941	0.143	0.414	0	Immune Cells	Hace1
0	-4.24309	0.058	0.329	0	Immune Cells	Sgcd
0	-2.37634	0.056	0.327	0	Immune Cells	Ift43
0	-1.66602	0.175	0.446	0	Immune Cells	Mocs2
0	-3.97893	0.053	0.324	0	Immune Cells	Dsg3
0	3.81803	0.295	0.024	0	Immune Cells	Slc11a1
0	-2.13517	0.079	0.35	0	Immune Cells	Csf1
0	-0.847081	0.316	0.587	0	Immune Cells	Anapc5
0	-3.68595	0.019	0.29	0	Immune Cells	Erbb2
0	-3.94068	0.022	0.293	0	Immune Cells	Pcdh1
0	1.78772	0.713	0.442	0	Immune Cells	Tnfaip8
0	-1.06208	0.277	0.547	0	Immune Cells	Lpgat1
0	-1.09792	0.218	0.488	0	Immune Cells	Itfg1
0	-3.1866	0.071	0.341	0	Immune Cells	Trim29
0	-1.08758	0.167	0.437	0	Immune Cells	Abhd5
0	-0.660115	0.488	0.758	0	Immune Cells	Atrnl1
0	-1.47829	0.138	0.408	0	Immune Cells	Kifap3
0	-4.36601	0.028	0.298	0	Immune Cells	Fam171a1
0	-3.38817	0.02	0.29	0	Immune Cells	Ociad2
0	-1.02924	0.3	0.57	0	Immune Cells	Gtf2i
0	-5.49032	0.019	0.289	0	Immune Cells	Pdgfd
0	-1.15109	0.196	0.465	0	Immune Cells	Acvr1
0	-2.55729	0.031	0.3	0	Immune Cells	Pawr
0	-3.49631	0.04	0.309	0	Immune Cells	Srgap1
0	-2.00193	0.097	0.366	0	Immune Cells	Acyp2
0	-2.47947	0.043	0.312	0	Immune Cells	Rhbdf1
0	-0.848528	0.235	0.504	0	Immune Cells	Rnf19a
0	-3.66294	0.032	0.301	0	Immune Cells	Tns2
0	-1.63258	0.087	0.356	0	Immune Cells	Cd99l2
0	-0.720007	0.34	0.609	0	Immune Cells	Ahcyl1
0	-0.648665	0.316	0.585	0	Immune Cells	Asph
0	-0.867057	0.429	0.698	0	Immune Cells	Ube2r2
0	-2.90982	0.294	0.563	0	Immune Cells	Tpm2
0	-0.999451	0.422	0.691	0	Immune Cells	Ctdsp2
0	-1.71205	0.152	0.42	0	Immune Cells	Ppm1l
0	-3.88732	0.061	0.329	0	Immune Cells	Them5
0	-1.08329	0.197	0.465	0	Immune Cells	Hdac2
0	-1.2958	0.186	0.454	0	Immune Cells	Rbms2
0	-0.817929	0.26	0.528	0	Immune Cells	Fyttd1
0	1.22381	0.704	0.436	0	Immune Cells	Pid1
0	2.05262	0.588	0.32	0	Immune Cells	Man2b1
0	-0.885092	0.337	0.605	0	Immune Cells	Srpr
0	-3.89173	0.028	0.296	0	Immune Cells	Loxl2
0	2.38913	0.479	0.212	0	Immune Cells	Nr4a3
0	-1.30848	0.129	0.396	0	Immune Cells	Zfp260
0	-1.26087	0.201	0.468	0	Immune Cells	Inpp5a
0	-0.846844	0.372	0.639	0	Immune Cells	Cfdp1
0	-5.13565	0.035	0.302	0	Immune Cells	Cdh13
0	-1.01556	0.264	0.531	0	Immune Cells	Egln1
0	-0.63005	0.599	0.866	0	Immune Cells	Anxa2
0	-5.31508	0.047	0.314	0	Immune Cells	Grip1
0	-3.91429	0.13	0.397	0	Immune Cells	Aldh3a1
0	5.60931	0.275	0.008	0	Immune Cells	Pik3cg
0	-1.20773	0.488	0.755	0	Immune Cells	Cyb5a
0	-1.31613	0.121	0.388	0	Immune Cells	Cdk16
0	-0.894081	0.441	0.708	0	Immune Cells	Csnk2a1
0	1.73709	0.603	0.336	0	Immune Cells	Prcp
0	2.83508	0.598	0.331	0	Immune Cells	Ifi30
0	3.25912	0.677	0.411	0	Immune Cells	Dennd4a
0	-0.9693	0.251	0.517	0	Immune Cells	Rab22a
0	-0.906576	0.205	0.471	0	Immune Cells	Rab28
0	2.01962	0.614	0.348	0	Immune Cells	Ctsh
0	-4.16806	0.037	0.303	0	Immune Cells	Cygb
0	-1.29219	0.184	0.45	0	Immune Cells	H1f0
0	-1.64856	0.211	0.477	0	Immune Cells	Ide
0	-4.48035	0.085	0.351	0	Immune Cells	Tgm3
0	-1.13692	0.322	0.588	0	Immune Cells	Ift20
0	-3.58169	0.051	0.316	0	Immune Cells	Chit1
0	6.42912	0.27	0.005	0	Immune Cells	Tnfaip8l2
0	-2.7304	0.041	0.306	0	Immune Cells	Sh3bgrl2
0	2.63812	0.416	0.151	0	Immune Cells	Cx3cr1
0	1.71051	0.423	0.158	0	Immune Cells	Rin3
0	-1.3708	0.403	0.668	0	Immune Cells	Serpinb6a
0	-3.4745	0.075	0.34	0	Immune Cells	Matn2
0	-3.62632	0.021	0.286	0	Immune Cells	Spats2l
0	-1.1412	0.462	0.727	0	Immune Cells	Swi5
0	2.00169	0.823	0.558	0	Immune Cells	Rab8b
0	-1.07829	0.23	0.494	0	Immune Cells	Ckap5
0	-2.56117	0.039	0.303	0	Immune Cells	Fam92a
0	-1.28939	0.118	0.382	0	Immune Cells	Pcgf3
0	5.41504	0.273	0.009	0	Immune Cells	Rasgrp4
0	-4.33205	0.071	0.335	0	Immune Cells	Ogn
0	-4.29686	0.05	0.314	0	Immune Cells	Col4a6
0	-1.16793	0.304	0.568	0	Immune Cells	Psmd7
0	-4.39574	0.282	0.545	0	Immune Cells	Col1a2
0	-0.895847	0.266	0.529	0	Immune Cells	Kdm5b
0	2.98201	0.418	0.155	0	Immune Cells	Vps18
0	-0.887032	0.22	0.483	0	Immune Cells	Esf1
0	-1.31407	0.12	0.383	0	Immune Cells	Prkci
0	5.9975	0.272	0.009	0	Immune Cells	Bank1
0	-1.08203	0.162	0.425	0	Immune Cells	Arhgap35
0	-3.15146	0.042	0.305	0	Immune Cells	Slc22a23
0	-2.60742	0.061	0.324	0	Immune Cells	Spry2
0	-0.962958	0.212	0.475	0	Immune Cells	Twf1
0	-2.83903	0.036	0.299	0	Immune Cells	Sema6a
0	0.977703	0.688	0.425	0	Immune Cells	Fam129a
0	-4.4853	0.081	0.344	0	Immune Cells	Opcml
0	1.58582	0.757	0.495	0	Immune Cells	Atf3
0	-0.511701	0.471	0.733	0	Immune Cells	Pkn2
0	-2.77464	0.167	0.429	0	Immune Cells	Ptgr1
0	-4.43198	0.011	0.273	0	Immune Cells	Prkaa2
0	-1.53354	0.13	0.392	0	Immune Cells	Mrpl53
0	3.54707	0.312	0.05	0	Immune Cells	Rinl
0	4.45966	0.305	0.043	0	Immune Cells	Ryr1
0	-1.17784	0.148	0.41	0	Immune Cells	Clpb
0	-0.714268	0.526	0.788	0	Immune Cells	Taok1
0	-1.14741	0.153	0.415	0	Immune Cells	Sec23a
0	-0.552876	0.233	0.495	0	Immune Cells	Ankrd28
0	5.32582	0.289	0.027	0	Immune Cells	Bin2
0	-1.18444	0.163	0.424	0	Immune Cells	Brd3
0	-2.91776	0.066	0.327	0	Immune Cells	Fkbp7
0	-1.16606	0.185	0.446	0	Immune Cells	Pld1
0	-1.66668	0.153	0.414	0	Immune Cells	Gclm
0	3.69825	0.313	0.052	0	Immune Cells	Lrmp
0	-1.10704	0.152	0.413	0	Immune Cells	Cul4a
0	4.71321	0.278	0.017	0	Immune Cells	AB124611
0	-5.48889	0.035	0.296	0	Immune Cells	Pcolce2
0	-3.15205	0.113	0.374	0	Immune Cells	Fam57a
0	-4.24444	0.026	0.287	0	Immune Cells	Prickle2
0	3.09638	0.474	0.214	0	Immune Cells	Dclre1c
0	-0.942578	0.229	0.489	0	Immune Cells	Ubr1
0	-0.936569	0.277	0.537	0	Immune Cells	Cenpb
0	2.10196	0.51	0.25	0	Immune Cells	Sema4a
0	-1.81051	0.081	0.341	0	Immune Cells	Ick
0	2.31591	0.371	0.111	0	Immune Cells	Abca9
0	-0.987985	0.218	0.478	0	Immune Cells	Ston2
0	1.74154	0.428	0.168	0	Immune Cells	Apobec3
0	6.44823	0.267	0.007	0	Immune Cells	Tagap
0	-1.46014	0.134	0.394	0	Immune Cells	Osbpl1a
0	-3.38672	0.028	0.288	0	Immune Cells	Rapgefl1
0	-1.33867	0.153	0.412	0	Immune Cells	Mfsd6
0	-1.24915	0.131	0.39	0	Immune Cells	Camsap1
0	4.97827	0.272	0.013	0	Immune Cells	AI504432
0	-3.97305	0.136	0.395	0	Immune Cells	Cxcl12
0	-1.6762	0.277	0.536	0	Immune Cells	Vkorc1
0	-4.59867	0.018	0.277	0	Immune Cells	Zfp423
0	-1.25153	0.161	0.42	0	Immune Cells	Ddx1
0	-1.47457	0.166	0.425	0	Immune Cells	Slc25a17
0	-0.623893	0.661	0.92	0	Immune Cells	App
0	-3.73026	0.042	0.301	0	Immune Cells	Dsc3
0	-3.26503	0.029	0.288	0	Immune Cells	Pitpnm2
0	-3.49542	0.023	0.282	0	Immune Cells	Rhou
0	-4.48247	0.024	0.283	0	Immune Cells	Fbln5
0	1.92124	0.585	0.326	0	Immune Cells	Mtss1
0	-0.685537	0.2	0.458	0	Immune Cells	Stk39
0	-3.39864	0.045	0.303	0	Immune Cells	Ckmt1
0	-2.72238	0.188	0.446	0	Immune Cells	Lpar1
0	-1.03715	0.076	0.334	0	Immune Cells	Kazn
0	-1.03603	0.267	0.525	0	Immune Cells	Atraid
0	-1.69238	0.09	0.348	0	Immune Cells	Smo
0	1.85591	0.827	0.569	0	Immune Cells	Zfp36
0	-1.58255	0.156	0.414	0	Immune Cells	Cisd1
0	-2.25651	0.097	0.355	0	Immune Cells	Entpd5
0	6.0258	0.264	0.006	0	Immune Cells	Ncf4
0	-3.25132	0.048	0.306	0	Immune Cells	Tst
0	-1.33648	0.178	0.436	0	Immune Cells	Triobp
0	-2.03927	0.083	0.341	0	Immune Cells	Dgcr6
0	-4.06709	0.051	0.309	0	Immune Cells	Trp63
0	-4.5456	0.025	0.283	0	Immune Cells	Ms4a4d
0	-0.6402	0.416	0.673	0	Immune Cells	Arhgap10
0	-1.16836	0.148	0.405	0	Immune Cells	Tmem63a
0	-4.08081	0.022	0.279	0	Immune Cells	Efna1
0	-3.45063	0.039	0.296	0	Immune Cells	Fzd1
0	-4.77566	0.083	0.34	0	Immune Cells	Mfap5
0	-1.72935	0.233	0.49	0	Immune Cells	4931406P16Rik
0	-3.99491	0.033	0.29	0	Immune Cells	Synm
0	-2.09672	0.048	0.305	0	Immune Cells	Gfod2
0	-4.81332	0.013	0.27	0	Immune Cells	Fam83b
0	-1.46441	0.09	0.347	0	Immune Cells	Fam8a1
0	-1.31826	0.123	0.38	0	Immune Cells	Ttc37
0	3.2074	0.34	0.083	0	Immune Cells	Arhgap22
0	4.31325	0.279	0.022	0	Immune Cells	Phf11b
0	-1.6605	0.161	0.418	0	Immune Cells	Tjp2
0	-4.75368	0.025	0.282	0	Immune Cells	Thsd7a
0	-1.83042	0.081	0.337	0	Immune Cells	Zc2hc1a
0	-3.54561	0.099	0.355	0	Immune Cells	Rab25
0	-3.22367	0.225	0.481	0	Immune Cells	S100a14
0	-0.852502	0.353	0.609	0	Immune Cells	Kdelr1
0	1.66526	0.523	0.267	0	Immune Cells	Rnf150
0	-1.37426	0.15	0.406	0	Immune Cells	Ginm1
0	3.75216	0.281	0.025	0	Immune Cells	Adap2
0	2.52686	0.372	0.116	0	Immune Cells	Ero1lb
0	6.54041	0.26	0.004	0	Immune Cells	Susd3
0	-4.05914	0.016	0.272	0	Immune Cells	Arhgef28
0	-1.74427	0.171	0.427	0	Immune Cells	Samd4
0	1.39984	0.453	0.197	0	Immune Cells	St6gal1
0	-1.09308	0.232	0.488	0	Immune Cells	Ergic1
0	-1.83957	0.109	0.365	0	Immune Cells	Ammecr1
0	-0.721757	0.324	0.58	0	Immune Cells	Ppm1a
0	-3.47536	0.042	0.297	0	Immune Cells	Lad1
0	-1.16852	0.169	0.424	0	Immune Cells	Ephx1
0	-3.63739	0.031	0.286	0	Immune Cells	Dpyd
0	-1.14185	0.552	0.807	0	Immune Cells	Actn4
0	5.77595	0.263	0.008	0	Immune Cells	Gm46224
0	-0.933418	0.193	0.448	0	Immune Cells	Ccdc6
0	-4.30134	0.032	0.287	0	Immune Cells	Col18a1
0	6.87799	0.267	0.012	0	Immune Cells	Itk
0	-3.15213	0.022	0.277	0	Immune Cells	Cyb561
0	-0.977934	0.621	0.876	0	Immune Cells	Rock2
0	-1.23061	0.145	0.4	0	Immune Cells	Sfxn1
0	1.89744	0.322	0.067	0	Immune Cells	Klhl6
0	-4.01827	0.033	0.288	0	Immune Cells	Notch3
0	-0.801668	0.469	0.724	0	Immune Cells	Sfr1
0	-1.78679	0.327	0.582	0	Immune Cells	Rnase4
0	-1.45734	0.156	0.41	0	Immune Cells	Sqor
0	-2.38405	0.051	0.305	0	Immune Cells	Sort1
0	-3.07109	0.044	0.298	0	Immune Cells	Sgce
0	-4.04425	0.054	0.308	0	Immune Cells	Cyp2f2
0	1.78546	0.521	0.267	0	Immune Cells	Slc16a10
0	6.70653	0.266	0.012	0	Immune Cells	Ikzf3
0	-2.47543	0.039	0.293	0	Immune Cells	Plekhh3
0	3.84224	0.29	0.036	0	Immune Cells	Slc7a8
0	-3.16197	0.03	0.284	0	Immune Cells	Ppara
0	-0.906983	0.326	0.58	0	Immune Cells	Emc7
0	2.13593	0.457	0.204	0	Immune Cells	Plekhm3
0	-1.69252	0.176	0.429	0	Immune Cells	Camk2n1
0	-3.45367	0.085	0.338	0	Immune Cells	Evpl
0	-2.02434	0.081	0.334	0	Immune Cells	Kctd17
0	-0.626921	0.396	0.649	0	Immune Cells	Atf7
0	-1.28142	0.098	0.351	0	Immune Cells	Rab11fip3
0	-0.920037	0.268	0.521	0	Immune Cells	Pdlim1
0	-1.31978	0.116	0.369	0	Immune Cells	Maoa
0	-0.903964	0.34	0.593	0	Immune Cells	Cyth3
0	-0.506391	0.336	0.589	0	Immune Cells	Itgb5
0	-0.529148	0.41	0.662	0	Immune Cells	Smurf2
0	-0.84017	0.364	0.616	0	Immune Cells	Psmd1
0	4.86503	0.325	0.073	0	Immune Cells	Cxcl2
0	-1.21462	0.153	0.405	0	Immune Cells	St7
0	-1.92513	0.062	0.314	0	Immune Cells	Plekha7
0	2.27914	0.39	0.138	0	Immune Cells	Irf8
0	-0.706153	0.194	0.446	0	Immune Cells	Scamp1
0	-2.09297	0.082	0.334	0	Immune Cells	Pmm1
0	-0.562184	0.436	0.688	0	Immune Cells	Plec
0	-2.124	0.058	0.309	0	Immune Cells	Gstm5
0	1.88096	0.639	0.388	0	Immune Cells	Ahcyl2
0	-2.43563	0.037	0.288	0	Immune Cells	Arhgef5
0	-0.96738	0.249	0.5	0	Immune Cells	Smim7
0	-0.976188	0.245	0.496	0	Immune Cells	Phkb
0	3.02681	0.354	0.103	0	Immune Cells	Gramd1b
0	-2.61744	0.044	0.295	0	Immune Cells	Il20rb
0	-3.65582	0.036	0.287	0	Immune Cells	Phldb2
0	-4.46469	0.316	0.567	0	Immune Cells	Col3a1
0	-0.968684	0.464	0.715	0	Immune Cells	Cd63
0	-1.19437	0.318	0.569	0	Immune Cells	Polr2f
0	5.79708	0.258	0.008	0	Immune Cells	E330020D12Rik
0	3.27734	0.638	0.388	0	Immune Cells	Tank
0	-0.891165	0.174	0.424	0	Immune Cells	Atrn
0	-4.35512	0.02	0.27	0	Immune Cells	Lurap1l
0	-1.10205	0.262	0.512	0	Immune Cells	Tspan3
0	-0.75641	0.251	0.501	0	Immune Cells	Arhgap12
0	2.98243	0.452	0.202	0	Immune Cells	Blnk
0	-1.8386	0.099	0.349	0	Immune Cells	Dcbld2
0	-0.711553	0.33	0.58	0	Immune Cells	Hdac4
0	-1.38694	0.436	0.685	0	Immune Cells	Lrp1
0	2.58397	0.339	0.09	0	Immune Cells	Nceh1
0	-1.32724	0.215	0.464	0	Immune Cells	Sh3bp5
0	2.28072	0.421	0.172	0	Immune Cells	Ifi207
0	-2.38294	0.082	0.331	0	Immune Cells	Kyat1
0	-4.46983	0.014	0.263	0	Immune Cells	Rgma
0	3.49353	0.445	0.196	0	Immune Cells	Rab11fip1
0	-1.14989	0.615	0.864	0	Immune Cells	Utrn
0	-0.678066	0.503	0.752	0	Immune Cells	Reep3
0	-1.16647	0.174	0.423	0	Immune Cells	4833439L19Rik
0	-1.52504	0.107	0.356	0	Immune Cells	Ptar1
0	-4.48798	0.035	0.284	0	Immune Cells	Ndufa4l2
0	-0.615064	0.331	0.58	0	Immune Cells	Slain2
0	-0.580916	0.283	0.531	0	Immune Cells	Setd7
0	-0.781446	0.312	0.56	0	Immune Cells	Cpne3
0	-0.841948	0.31	0.558	0	Immune Cells	Tbrg1
0	-0.690058	0.408	0.656	0	Immune Cells	Smc1a
0	-4.00166	0.214	0.462	0	Immune Cells	Lum
0	-1.25727	0.174	0.422	0	Immune Cells	Stam
0	2.03365	0.528	0.28	0	Immune Cells	Tmem189
0	-0.710575	0.265	0.513	0	Immune Cells	Xrn1
0	-1.37149	0.248	0.496	0	Immune Cells	Acaca
0	-2.22997	0.045	0.293	0	Immune Cells	Cep170b
0	-1.13372	0.111	0.359	0	Immune Cells	Serinc5
0	3.1753	0.332	0.084	0	Immune Cells	Ptger4
0	1.96326	0.745	0.497	0	Immune Cells	Chka
0	-0.797381	0.359	0.607	0	Immune Cells	Ddb1
0	1.49351	0.426	0.178	0	Immune Cells	AW112010
0	-0.961088	0.27	0.518	0	Immune Cells	Fundc2
0	-3.90026	0.04	0.288	0	Immune Cells	Ackr3
0	-1.10228	0.164	0.412	0	Immune Cells	Fbxo3
0	3.70894	0.283	0.035	0	Immune Cells	Irf4
0	1.94962	0.676	0.429	0	Immune Cells	Taok3
0	-1.15554	0.29	0.537	0	Immune Cells	Arpc1a
0	-3.44282	0.022	0.269	0	Immune Cells	Celsr2
0	-4.26226	0.031	0.278	0	Immune Cells	Lgi2
0	-2.2323	0.086	0.333	0	Immune Cells	Adamtsl5
0	-4.02092	0.021	0.268	0	Immune Cells	Cobl
0	5.78428	0.27	0.023	0	Immune Cells	Skap1
0	-1.5588	0.091	0.338	0	Immune Cells	C2cd2
0	2.08058	0.727	0.48	0	Immune Cells	Snx5
0	-0.605002	0.405	0.652	0	Immune Cells	Add1
0	-0.560285	0.4	0.647	0	Immune Cells	Rab6a
0	1.42422	0.491	0.244	0	Immune Cells	Pkn1
0	4.11568	0.29	0.043	0	Immune Cells	Ccrl2
0	-0.612555	0.376	0.623	0	Immune Cells	Trip11
0	4.00858	0.288	0.041	0	Immune Cells	Adam8
0	-1.45114	0.165	0.412	0	Immune Cells	Phldb1
0	-2.04254	0.16	0.407	0	Immune Cells	Csrp2
0	-1.05237	0.314	0.56	0	Immune Cells	Ifi27
0	1.76923	0.276	0.03	0	Immune Cells	Btk
0	-0.999363	0.191	0.437	0	Immune Cells	Anapc1
0	-0.868377	0.384	0.63	0	Immune Cells	Clip1
0	3.0351	0.445	0.199	0	Immune Cells	Apobec1
0	-0.842152	0.549	0.795	0	Immune Cells	Lars2
0	-3.68381	0.029	0.274	0	Immune Cells	Prrx1
0	-4.20316	0.034	0.279	0	Immune Cells	Sema3e
0	-3.10318	0.029	0.274	0	Immune Cells	Tcim
0	-1.01733	0.154	0.399	0	Immune Cells	Siah1a
0	-1.48356	0.094	0.339	0	Immune Cells	Aktip
0	-1.07617	0.152	0.397	0	Immune Cells	Vwa8
0	-3.52286	0.019	0.264	0	Immune Cells	Zfp185
0	-3.96173	0.012	0.257	0	Immune Cells	Bok
0	-1.8279	0.203	0.448	0	Immune Cells	Rhoc
0	-4.3768	0.017	0.262	0	Immune Cells	Sspn
0	-1.02535	0.236	0.481	0	Immune Cells	Ptov1
0	-2.41001	0.085	0.33	0	Immune Cells	Cdh1
0	-1.72221	0.107	0.352	0	Immune Cells	Exosc7
0	-2.61559	0.06	0.305	0	Immune Cells	Chchd10
0	-1.92118	0.253	0.498	0	Immune Cells	Pmp22
0	6.01849	0.252	0.007	0	Immune Cells	Clec10a
0	2.63488	0.368	0.123	0	Immune Cells	Stab1
0	-1.20309	0.135	0.38	0	Immune Cells	Lrp5
0	-4.12098	0.039	0.284	0	Immune Cells	Dnm3
0	-1.33538	0.464	0.709	0	Immune Cells	AY036118
0	-0.919312	0.314	0.558	0	Immune Cells	Rnf7
0	-3.88918	0.224	0.468	0	Immune Cells	Slpi
0	-3.08128	0.036	0.28	0	Immune Cells	Car13
0	-3.07825	0.025	0.269	0	Immune Cells	Bcar1
0	-0.945058	0.152	0.396	0	Immune Cells	Zbtb7c
0	1.9415	0.417	0.173	0	Immune Cells	Pfkfb3
0	-0.625289	0.266	0.51	0	Immune Cells	Rc3h2
0	-4.01345	0.015	0.259	0	Immune Cells	Sox2
0	-0.613203	0.57	0.814	0	Immune Cells	Ash1l
0	-0.844706	0.265	0.509	0	Immune Cells	Eri3
0	-3.08233	0.054	0.298	0	Immune Cells	Fzd4
0	-0.937876	0.368	0.612	0	Immune Cells	Ndufab1
0	-0.793822	0.247	0.491	0	Immune Cells	Zfp609
0	5.31777	0.254	0.01	0	Immune Cells	Gm34084
0	-0.575368	0.454	0.698	0	Immune Cells	Nfe2l1
0	-0.623622	0.429	0.672	0	Immune Cells	Ecpas
0	-0.82593	0.317	0.56	0	Immune Cells	Copb2
0	-3.80999	0.024	0.267	0	Immune Cells	Arhgef4
0	2.80404	0.392	0.149	0	Immune Cells	Arl4c
0	-1.53561	0.091	0.334	0	Immune Cells	Slc30a4
0	-0.866552	0.48	0.723	0	Immune Cells	Rpn2
0	-0.738713	0.401	0.644	0	Immune Cells	Rpn1
0	-1.48076	0.052	0.295	0	Immune Cells	Lrig1
0	-1.16843	0.13	0.373	0	Immune Cells	Hebp1
0	-4.86681	0.047	0.29	0	Immune Cells	Krt15
0	-3.05608	0.244	0.487	0	Immune Cells	Dsp
0	-3.92401	0.044	0.287	0	Immune Cells	Gpc3
0	-0.893443	0.218	0.46	0	Immune Cells	Nr6a1
0	-0.728042	0.358	0.6	0	Immune Cells	Oip5os1
0	-0.614908	0.384	0.626	0	Immune Cells	Myo9a
0	-0.944938	0.195	0.437	0	Immune Cells	Scfd1
0	-0.530629	0.394	0.636	0	Immune Cells	Pgrmc1
0	-0.542841	0.227	0.469	0	Immune Cells	Otud7b
0	-0.789096	0.234	0.476	0	Immune Cells	Ccdc186
0	2.03136	0.571	0.329	0	Immune Cells	Sirpa
0	-0.636264	0.318	0.559	0	Immune Cells	Sel1l
0	-4.36587	0.026	0.267	0	Immune Cells	Olfml2b
0	-1.11583	0.209	0.45	0	Immune Cells	Scmh1
0	-4.0995	0.031	0.272	0	Immune Cells	Adamtsl3
0	-2.96694	0.032	0.273	0	Immune Cells	Mfap3l
0	-2.24936	0.149	0.39	0	Immune Cells	Sdc1
0	-3.43357	0.141	0.382	0	Immune Cells	Calm4
0	-1.9232	0.119	0.36	0	Immune Cells	Pde5a
0	-2.53995	0.082	0.323	0	Immune Cells	Pdpn
0	-0.792115	0.366	0.607	0	Immune Cells	Chmp3
0	2.38471	0.377	0.136	0	Immune Cells	Il4ra
0	-3.88396	0.11	0.351	0	Immune Cells	Calml3
0	-1.21898	0.523	0.764	0	Immune Cells	Arl15
0	-0.877558	0.5	0.741	0	Immune Cells	Eif4g1
0	-4.05566	0.055	0.296	0	Immune Cells	Cd200
0	-1.05759	0.383	0.624	0	Immune Cells	Uqcc2
0	-0.767486	0.251	0.492	0	Immune Cells	Yipf5
0	-0.850357	0.564	0.804	0	Immune Cells	Cast
0	-3.20605	0.027	0.267	0	Immune Cells	Irf6
0	-2.21754	0.208	0.448	0	Immune Cells	Mt2
0	-1.15939	0.144	0.384	0	Immune Cells	Fbxo9
0	-1.73064	0.096	0.336	0	Immune Cells	Chpt1
0	-4.61449	0.032	0.272	0	Immune Cells	Dsc2
0	6.3155	0.25	0.01	0	Immune Cells	Il18r1
0	-2.00964	0.065	0.305	0	Immune Cells	Phgdh
0	-0.545674	0.495	0.735	0	Immune Cells	Kif1b
0	-3.76624	0.061	0.301	0	Immune Cells	Pcdh7
0	-2.98841	0.123	0.363	0	Immune Cells	Lypd3
0	-4.68618	0.008	0.248	0	Immune Cells	Exph5
0	-4.14243	0.047	0.287	0	Immune Cells	Ccn2
0	-0.698048	0.382	0.622	0	Immune Cells	Tom1l2
0	-1.34644	0.104	0.343	0	Immune Cells	Dtd1
0	-0.714148	0.288	0.527	0	Immune Cells	Ccdc47
0	-4.64972	0.025	0.264	0	Immune Cells	Fgd5
0	1.20861	0.478	0.239	0	Immune Cells	Ifi203
0	-1.95931	0.078	0.317	0	Immune Cells	Nrarp
0	-0.514497	0.365	0.604	0	Immune Cells	Atxn2
0	-2.0601	0.14	0.379	0	Immune Cells	Tpst1
0	-4.67522	0.012	0.251	0	Immune Cells	Ephb4
0	-0.7797	0.268	0.507	0	Immune Cells	Smurf1
0	-3.4331	0.016	0.255	0	Immune Cells	Kctd15
0	-1.43604	0.113	0.352	0	Immune Cells	Mical2
0	-4.44513	0.043	0.282	0	Immune Cells	Gfpt2
0	-3.21639	0.052	0.291	0	Immune Cells	Rdh12
0	2.93184	0.604	0.365	0	Immune Cells	Pim1
0	-1.7843	0.17	0.409	0	Immune Cells	Elovl6
0	2.97126	0.566	0.327	0	Immune Cells	Dhx40
0	-0.96656	0.446	0.684	0	Immune Cells	Dynlrb1
0	-0.991655	0.407	0.645	0	Immune Cells	Ndufs5
0	1.52752	0.55	0.312	0	Immune Cells	Irs2
0	-1.15602	0.155	0.393	0	Immune Cells	Mindy1
0	-1.36548	0.155	0.393	0	Immune Cells	Tmem205
0	-1.08853	0.168	0.406	0	Immune Cells	Zdhhc3
0	-3.63446	0.03	0.268	0	Immune Cells	Elovl7
0	-3.32795	0.03	0.268	0	Immune Cells	A4galt
0	-1.22906	0.219	0.457	0	Immune Cells	Ndufv1
0	-0.831029	0.273	0.511	0	Immune Cells	Vapb
0	-0.755965	0.242	0.48	0	Immune Cells	Pitpnb
0	-2.70242	0.076	0.314	0	Immune Cells	Tacstd2
0	-1.24667	0.183	0.421	0	Immune Cells	Tax1bp3
0	-3.65478	0.015	0.253	0	Immune Cells	Tfap2a
0	-2.32102	0.078	0.316	0	Immune Cells	Tmem45a
0	-2.08701	0.12	0.358	0	Immune Cells	Trip10
0	-0.697949	0.294	0.531	0	Immune Cells	Sos2
0	-3.4544	0.032	0.269	0	Immune Cells	Epha4
0	1.98993	0.398	0.161	0	Immune Cells	B4galt5
0	-4.14704	0.041	0.278	0	Immune Cells	Adamtsl1
0	-0.98787	0.169	0.406	0	Immune Cells	Zfp664
0	-4.42131	0.018	0.255	0	Immune Cells	Ndn
0	-4.37823	0.024	0.261	0	Immune Cells	Jam3
0	-2.45266	0.04	0.277	0	Immune Cells	Eml1
0	1.925	0.413	0.176	0	Immune Cells	Soat1
0	-2.25554	0.175	0.412	0	Immune Cells	Mgst3
0	-3.31214	0.084	0.321	0	Immune Cells	Gask1b
0	-0.818858	0.2	0.437	0	Immune Cells	Slc30a9
0	-1.26786	0.113	0.35	0	Immune Cells	Coq2
0	-2.13945	0.065	0.302	0	Immune Cells	Baiap2l1
0	-0.902497	0.235	0.472	0	Immune Cells	Scaf1
0	-0.828515	0.244	0.481	0	Immune Cells	Mob2
0	-3.33177	0.253	0.49	0	Immune Cells	Perp
0	-1.69523	0.076	0.313	0	Immune Cells	Tmtc3
0	-1.14685	0.186	0.423	0	Immune Cells	Slc35b1
0	-4.07478	0.055	0.292	0	Immune Cells	Rian
0	2.03607	0.424	0.187	0	Immune Cells	Neu1
0	-0.882674	0.429	0.665	0	Immune Cells	Slmap
0	-3.47931	0.022	0.258	0	Immune Cells	Nqo1
0	-2.09651	0.101	0.337	0	Immune Cells	Ikbip
0	-1.649	0.098	0.334	0	Immune Cells	Mettl1
0	-1.49783	0.097	0.333	0	Immune Cells	Cbr1
0	-3.79752	0.016	0.252	0	Immune Cells	Igsf3
0	-0.853178	0.264	0.5	0	Immune Cells	Hadhb
0	-4.23931	0.014	0.25	0	Immune Cells	Cadps2
0	6.75879	0.24	0.004	0	Immune Cells	Napsa
0	-1.92222	0.189	0.425	0	Immune Cells	Rras
0	6.08412	0.241	0.005	0	Immune Cells	Igsf6
0	-0.863284	0.378	0.614	0	Immune Cells	Mapk3
0	1.49106	0.472	0.236	0	Immune Cells	Plekho2
0	-1.008	0.178	0.414	0	Immune Cells	Ibtk
0	-3.66538	0.016	0.252	0	Immune Cells	Efs
0	-0.750902	0.544	0.78	0	Immune Cells	Ctnna1
0	-0.862274	0.332	0.568	0	Immune Cells	Ndufs2
0	-0.573141	0.444	0.679	0	Immune Cells	Skp1a
0	-0.698039	0.309	0.544	0	Immune Cells	Atxn10
0	-4.33754	0.025	0.26	0	Immune Cells	Vwa1
0	-0.764844	0.222	0.457	0	Immune Cells	C1galt1
0	-1.24125	0.096	0.331	0	Immune Cells	Smco4
0	-4.46444	0.02	0.255	0	Immune Cells	Tmod2
0	-2.703	0.216	0.451	0	Immune Cells	Gpx2
0	-0.819899	0.212	0.447	0	Immune Cells	Sos1
0	-1.01807	0.369	0.604	0	Immune Cells	Marc2
0	3.40706	0.297	0.062	0	Immune Cells	Tlr2
0	-1.47804	0.11	0.345	0	Immune Cells	Nr2f6
0	-0.502126	0.261	0.496	0	Immune Cells	Mnat1
0	-1.85435	0.056	0.291	0	Immune Cells	Mb21d2
0	-1.07609	0.346	0.581	0	Immune Cells	Hcfc1r1
0	-0.603426	0.416	0.65	0	Immune Cells	Pcnp
0	-4.49306	0.023	0.257	0	Immune Cells	Pi15
0	-3.9539	0.03	0.264	0	Immune Cells	Sned1
0	2.31281	0.459	0.225	0	Immune Cells	Bcl2l11
0	-3.0502	0.039	0.273	0	Immune Cells	Mgst2
0	-1.67257	0.092	0.326	0	Immune Cells	Spsb1
0	-2.23749	0.092	0.326	0	Immune Cells	Fam114a1
0	4.51881	0.253	0.019	0	Immune Cells	Amz1
0	-1.11748	0.22	0.454	0	Immune Cells	Mrpl17
0	-1.63886	0.217	0.451	0	Immune Cells	Hras
0	-1.05581	0.142	0.376	0	Immune Cells	Nbas
0	-3.6005	0.042	0.276	0	Immune Cells	Aldh3b2
0	-3.60567	0.027	0.261	0	Immune Cells	Il33
0	-3.74397	0.016	0.25	0	Immune Cells	Duox1
0	5.52172	0.245	0.011	0	Immune Cells	Cd72
0	-0.771288	0.39	0.624	0	Immune Cells	Hnrnpr
0	-1.69288	0.073	0.307	0	Immune Cells	Nod1
0	-1.40494	0.083	0.317	0	Immune Cells	Dhx32
0	-0.757849	0.545	0.779	0	Immune Cells	Tpm4
0	6.09124	0.239	0.005	0	Immune Cells	Ccr1
0	-0.598502	0.333	0.567	0	Immune Cells	Kcnq1ot1
0	0.959072	0.69	0.456	0	Immune Cells	Pitpnc1
0	-2.96775	0.047	0.28	0	Immune Cells	Vsig8
0	-0.753776	0.321	0.554	0	Immune Cells	Stk3
0	-3.30197	0.02	0.253	0	Immune Cells	Plch2
0	-1.02855	0.165	0.398	0	Immune Cells	Fbxw8
0	6.27072	0.242	0.009	0	Immune Cells	Tnip3
0	-0.905145	0.196	0.429	0	Immune Cells	Clpx
0	5.05943	0.243	0.01	0	Immune Cells	Dennd1c
0	1.7765	0.529	0.297	0	Immune Cells	Lrrc8d
0	-0.650494	0.413	0.645	0	Immune Cells	Arglu1
0	-0.843467	0.288	0.52	0	Immune Cells	Cyb5b
0	-0.983287	0.172	0.404	0	Immune Cells	Sucla2
0	-0.960944	0.211	0.443	0	Immune Cells	Ext2
0	-4.37399	0.028	0.26	0	Immune Cells	Dclk1
0	-3.83795	0.025	0.257	0	Immune Cells	Cers3
0	-4.57715	0.022	0.254	0	Immune Cells	Adamts12
0	-1.11872	0.123	0.355	0	Immune Cells	BC005561
0	-0.76176	0.191	0.423	0	Immune Cells	Pcyox1
0	-0.840823	0.378	0.61	0	Immune Cells	Clec2d
0	-1.9004	0.072	0.304	0	Immune Cells	Nectin2
0	-0.520171	0.489	0.721	0	Immune Cells	Ube3a
0	3.03028	0.296	0.064	0	Immune Cells	Rab20
0	-1.23152	0.134	0.366	0	Immune Cells	Gan
0	-0.858528	0.367	0.599	0	Immune Cells	Ndufs7
0	-0.896981	0.179	0.411	0	Immune Cells	Zadh2
0	-0.628158	0.312	0.543	0	Immune Cells	Usp24
0	1.55054	0.404	0.173	0	Immune Cells	Psmb9
0	-1.68854	0.107	0.338	0	Immune Cells	Asah2
0	-2.82509	0.09	0.321	0	Immune Cells	Ehf
0	-3.40114	0.033	0.264	0	Immune Cells	Epb41l4b
0	-4.7256	0.018	0.249	0	Immune Cells	Scara3
0	-1.02907	0.125	0.356	0	Immune Cells	Alg14
0	2.50443	0.424	0.193	0	Immune Cells	Rilpl2
0	-0.777221	0.246	0.477	0	Immune Cells	Hibadh
0	-1.35448	0.114	0.345	0	Immune Cells	Afg1l
0	-1.11316	0.14	0.371	0	Immune Cells	Ccdc127
0	6.07216	0.236	0.005	0	Immune Cells	Rnase6
0	-0.915026	0.181	0.412	0	Immune Cells	Dgcr2
0	-0.510877	0.349	0.58	0	Immune Cells	Smad4
0	-1.57833	0.046	0.276	0	Immune Cells	Epb41l5
0	-0.90402	0.319	0.549	0	Immune Cells	9530068E07Rik
0	-0.67481	0.297	0.527	0	Immune Cells	Nemf
0	-3.2353	0.168	0.398	0	Immune Cells	Dapl1
0	-1.01185	0.212	0.442	0	Immune Cells	Phactr4
0	-1.67086	0.099	0.329	0	Immune Cells	Plxna1
0	-3.36041	0.032	0.262	0	Immune Cells	Tgfb1i1
0	-3.85818	0.023	0.253	0	Immune Cells	Endou
0	5.63569	0.236	0.006	0	Immune Cells	Ifi209
0	-0.74419	0.184	0.414	0	Immune Cells	Iars2
0	-0.623609	0.38	0.61	0	Immune Cells	Smc6
0	6.07293	0.242	0.012	0	Immune Cells	Il2rb
0	-3.48626	0.015	0.245	0	Immune Cells	Tead3
0	1.94755	0.547	0.318	0	Immune Cells	Slc20a1
0	-0.989337	0.441	0.67	0	Immune Cells	Ndufc1
0	-0.857582	0.41	0.639	0	Immune Cells	Ndufb4
0	-1.2045	0.101	0.33	0	Immune Cells	Golga1
0	-0.957767	0.23	0.459	0	Immune Cells	Mtch2
0	-2.09212	0.092	0.321	0	Immune Cells	Thbs3
0	-4.57068	0.011	0.24	0	Immune Cells	Grhl2
0	-1.11273	0.283	0.511	0	Immune Cells	Pkp4
0	-1.94456	0.11	0.338	0	Immune Cells	Dennd2c
0	-2.36528	0.052	0.28	0	Immune Cells	Rab30
0	-1.20026	0.304	0.532	0	Immune Cells	Syne1
0	-0.76939	0.235	0.463	0	Immune Cells	Akap11
0	4.02719	0.252	0.024	0	Immune Cells	Ppfia4
0	-4.24564	0.023	0.251	0	Immune Cells	Kirrel
0	-1.08717	0.155	0.383	0	Immune Cells	Jkamp
0	-1.61992	0.071	0.299	0	Immune Cells	Usp40
0	-0.909514	0.358	0.586	0	Immune Cells	Ostc
0	-0.718089	0.382	0.61	0	Immune Cells	Rexo2
0	-0.81789	0.601	0.829	0	Immune Cells	Kif5b
0	-0.632756	0.323	0.55	0	Immune Cells	Ehmt1
0	-2.93598	0.049	0.276	0	Immune Cells	F3
0	-0.756717	0.205	0.432	0	Immune Cells	Ralgapb
0	-3.39512	0.164	0.391	0	Immune Cells	Crct1
0	-3.08539	0.036	0.263	0	Immune Cells	Slc10a6
0	-4.72389	0.029	0.256	0	Immune Cells	Ces1h
0	-0.983743	0.149	0.376	0	Immune Cells	Lats1
0	-1.21324	0.14	0.367	0	Immune Cells	Mmadhc
0	-0.691369	0.279	0.506	0	Immune Cells	Ttc14
0	-4.61773	0.069	0.296	0	Immune Cells	Svep1
0	1.96857	0.35	0.123	0	Immune Cells	Crlf2
0	5.96372	0.235	0.008	0	Immune Cells	Il21r
0	-0.858199	0.254	0.481	0	Immune Cells	Cnih1
0	5.72232	0.237	0.01	0	Immune Cells	Ildr1
0	-0.71515	0.341	0.568	0	Immune Cells	Kif2a
0	-0.661988	0.325	0.551	0	Immune Cells	Mob4
0	-0.803769	0.413	0.639	0	Immune Cells	Dpm3
0	1.71457	0.642	0.416	0	Immune Cells	Rnf19b
0	-0.905188	0.237	0.463	0	Immune Cells	Polr2i
0	-0.874038	0.217	0.443	0	Immune Cells	Traf5
0	-3.40318	0.035	0.261	0	Immune Cells	Pla2g4f
0	-4.70222	0.022	0.248	0	Immune Cells	Ism1
0	-5.00261	0.033	0.259	0	Immune Cells	Sorbs2
0	-1.86635	0.141	0.367	0	Immune Cells	Cpe
0	-0.997823	0.163	0.389	0	Immune Cells	Tsnax
0	-1.0862	0.171	0.397	0	Immune Cells	Limk2
0	5.61221	0.234	0.008	0	Immune Cells	Nlrp3
0	3.24784	0.306	0.08	0	Immune Cells	Rhof
0	-0.675043	0.268	0.494	0	Immune Cells	Sfswap
0	1.76247	0.411	0.185	0	Immune Cells	Gusb
0	-2.00006	0.069	0.295	0	Immune Cells	Zdhhc1
0	-2.54307	0.065	0.291	0	Immune Cells	Copz2
0	-2.21151	0.062	0.288	0	Immune Cells	Sox4
0	1.93767	0.507	0.281	0	Immune Cells	Retreg1
0	-0.770443	0.361	0.587	0	Immune Cells	Gtf2h5
0	-2.87369	0.043	0.268	0	Immune Cells	Prom2
0	-0.963422	0.44	0.665	0	Immune Cells	Hdgf
0	-0.625688	0.316	0.541	0	Immune Cells	Zranb2
0	-3.3922	0.046	0.271	0	Immune Cells	Tmtc1
0	-1.42089	0.284	0.509	0	Immune Cells	Blmh
0	-0.715129	0.313	0.538	0	Immune Cells	Cetn3
0	-1.01748	0.164	0.389	0	Immune Cells	Unc50
0	-3.30907	0.023	0.248	0	Immune Cells	Klc3
0	-3.45774	0.034	0.259	0	Immune Cells	Itgb4
0	-0.726984	0.233	0.458	0	Immune Cells	Ube2v2
0	-2.59129	0.035	0.26	0	Immune Cells	Mapk13
0	6.00241	0.23	0.005	0	Immune Cells	Sash3
0	-3.30114	0.077	0.302	0	Immune Cells	Klk10
0	-1.1636	0.132	0.357	0	Immune Cells	Nomo1
0	-0.916805	0.197	0.422	0	Immune Cells	Pcnx
0	-1.56187	0.13	0.355	0	Immune Cells	Peli2
0	-1.00101	0.178	0.402	0	Immune Cells	Bet1
0	-3.89956	0.055	0.279	0	Immune Cells	Pinlyp
0	-3.56658	0.292	0.516	0	Immune Cells	Sbsn
0	-2.93754	0.044	0.268	0	Immune Cells	Klk11
0	-0.657002	0.289	0.513	0	Immune Cells	Pdha1
0	6.17949	0.228	0.004	0	Immune Cells	Rgs18
0	2.37573	0.389	0.165	0	Immune Cells	Cd82
0	-3.86182	0.026	0.25	0	Immune Cells	Fgf2
0	2.00236	0.455	0.231	0	Immune Cells	St3gal3
0	-4.02919	0.03	0.254	0	Immune Cells	Hsd17b2
0	5.75964	0.231	0.007	0	Immune Cells	Ipcef1
0	-0.744362	0.205	0.429	0	Immune Cells	Cops3
0	-2.92669	0.023	0.247	0	Immune Cells	Ephb3
0	-2.63281	0.038	0.262	0	Immune Cells	AI661453
0	-0.9854	0.147	0.371	0	Immune Cells	Fech
0	-4.86488	0.084	0.308	0	Immune Cells	Igfbp5
0	-0.597232	0.525	0.749	0	Immune Cells	Nucks1
0	-1.01775	0.28	0.504	0	Immune Cells	Psmd12
0	-5.14951	0.011	0.235	0	Immune Cells	Pax9
0	-0.606948	0.268	0.492	0	Immune Cells	Rarg
0	-1.46052	0.138	0.362	0	Immune Cells	Slc12a2
0	-0.583582	0.303	0.526	0	Immune Cells	Arnt
0	-0.875186	0.282	0.505	0	Immune Cells	Dctn2
0	-0.692169	0.339	0.562	0	Immune Cells	Sec14l1
0	2.45772	0.406	0.183	0	Immune Cells	Got1
0	-3.60679	0.043	0.266	0	Immune Cells	Itm2a
0	-4.08412	0.01	0.233	0	Immune Cells	Fgfr3
0	-3.4342	0.04	0.263	0	Immune Cells	Dennd2a
0	-4.39972	0.042	0.265	0	Immune Cells	Inmt
0	-0.808574	0.206	0.429	0	Immune Cells	Dync1li2
0	1.41619	0.432	0.209	0	Immune Cells	Adam19
0	-0.659969	0.26	0.483	0	Immune Cells	Dis3l2
0	-2.92181	0.084	0.307	0	Immune Cells	4833423E24Rik
0	-3.83254	0.013	0.236	0	Immune Cells	Gpr87
0	-0.735911	0.485	0.708	0	Immune Cells	Klf3
0	-4.10555	0.077	0.3	0	Immune Cells	Lsamp
0	-0.587213	0.515	0.738	0	Immune Cells	Tulp4
0	-0.782036	0.324	0.546	0	Immune Cells	Chmp5
0	-1.73203	0.059	0.281	0	Immune Cells	Fktn
0	-0.99151	0.178	0.4	0	Immune Cells	Copg1
0	-0.953954	0.174	0.396	0	Immune Cells	Acadvl
0	-0.534639	0.34	0.562	0	Immune Cells	Mark3
0	-0.932124	0.457	0.679	0	Immune Cells	Oxct1
0	1.47139	0.682	0.46	0	Immune Cells	Arhgap26
0	-2.03638	0.053	0.275	0	Immune Cells	Pcx
0	-2.72182	0.034	0.256	0	Immune Cells	Rab38
0	-0.94255	0.166	0.388	0	Immune Cells	Nae1
0	2.12987	0.426	0.204	0	Immune Cells	Plcg2
0	-1.12433	0.098	0.32	0	Immune Cells	Egln3
0	-0.901116	0.22	0.442	0	Immune Cells	Dhrs7
0	-1.97109	0.17	0.392	0	Immune Cells	Pdlim2
0	-3.44339	0.028	0.25	0	Immune Cells	Vasn
0	6.04778	0.231	0.009	0	Immune Cells	Ltb
0	-4.58249	0.012	0.234	0	Immune Cells	Gpc4
0	-4.14053	0.261	0.483	0	Immune Cells	Dpt
0	-1.12206	0.128	0.35	0	Immune Cells	Rxra
0	-1.0974	0.14	0.362	0	Immune Cells	Cops7a
0	-1.16334	0.185	0.407	0	Immune Cells	Zbtb4
0	-3.23622	0.013	0.235	0	Immune Cells	Bace2
0	1.33815	0.784	0.563	0	Immune Cells	Arpc1b
0	1.98968	0.792	0.571	0	Immune Cells	Grb2
0	-1.35573	0.113	0.334	0	Immune Cells	Dnpep
0	-0.524227	0.417	0.638	0	Immune Cells	Srpk2
0	-1.9353	0.054	0.275	0	Immune Cells	Ppp1r13l
0	-2.20384	0.048	0.269	0	Immune Cells	Tln2
0	-2.72574	0.239	0.46	0	Immune Cells	Fam25c
0	2.24712	0.508	0.287	0	Immune Cells	Fem1c
0	-3.48036	0.03	0.251	0	Immune Cells	Npr1
0	6.28871	0.231	0.01	0	Immune Cells	Cd69
0	-2.93894	0.039	0.26	0	Immune Cells	Mpzl2
0	-3.73769	0.031	0.252	0	Immune Cells	Cyp4f39
0	-2.20021	0.087	0.308	0	Immune Cells	Scd1
0	-1.77938	0.067	0.288	0	Immune Cells	Serpine2
0	0.806155	0.492	0.271	0	Immune Cells	Sp100
0	-0.629361	0.346	0.567	0	Immune Cells	Chic2
0	-0.918787	0.202	0.423	0	Immune Cells	Mbtps1
0	-3.92794	0.068	0.289	0	Immune Cells	Rbp2
0	-0.745362	0.27	0.491	0	Immune Cells	Commd1
0	1.69207	0.719	0.498	0	Immune Cells	Id2
0	-0.685597	0.528	0.749	0	Immune Cells	Aopep
0	0.78073	0.572	0.351	0	Immune Cells	Mef2c
0	-4.16864	0.016	0.237	0	Immune Cells	Anxa8
0	-0.714608	0.36	0.581	0	Immune Cells	Psmc6
0	-0.90976	0.502	0.723	0	Immune Cells	Dlg1
0	-4.17085	0.072	0.293	0	Immune Cells	Dmd
0	-0.846814	0.176	0.396	0	Immune Cells	Ufl1
0	-0.639391	0.308	0.528	0	Immune Cells	Nck1
0	-0.896	0.215	0.435	0	Immune Cells	Pnkd
0	-3.76105	0.031	0.251	0	Immune Cells	Mmp23
0	-3.72128	0.03	0.25	0	Immune Cells	Fgfbp1
0	-0.82022	0.205	0.425	0	Immune Cells	Fnta
0	3.82201	0.259	0.039	0	Immune Cells	Arl5c
0	-1.30274	0.069	0.289	0	Immune Cells	Smyd2
0	-2.27911	0.081	0.301	0	Immune Cells	Lix1l
0	-0.823497	0.379	0.599	0	Immune Cells	Wwox
0	3.52888	0.287	0.067	0	Immune Cells	Limd2
0	-0.693294	0.343	0.563	0	Immune Cells	Mapkap1
0	-1.13122	0.707	0.926	0	Immune Cells	Rbms1
0	-0.684186	0.286	0.505	0	Immune Cells	Immt
0	-4.58313	0.015	0.234	0	Immune Cells	Pxdn
0	3.39474	0.278	0.059	0	Immune Cells	Ripor2
0	-2.64955	0.119	0.338	0	Immune Cells	Itga1
0	-3.58694	0.323	0.542	0	Immune Cells	Ly6d
0	-2.60956	0.04	0.259	0	Immune Cells	P3h3
0	-0.659929	0.204	0.423	0	Immune Cells	Agpat3
0	1.18366	0.375	0.156	0	Immune Cells	9930111J21Rik2
0	-3.26046	0.031	0.25	0	Immune Cells	Otop3
0	-0.905916	0.153	0.372	0	Immune Cells	AW549877
0	-3.17685	0.042	0.261	0	Immune Cells	Pof1b
0	-0.852202	0.48	0.699	0	Immune Cells	Klf7
0	-3.75415	0.071	0.29	0	Immune Cells	Serpinb3a
0	-2.4268	0.084	0.303	0	Immune Cells	Sytl1
0	-0.631105	0.366	0.585	0	Immune Cells	Emc10
0	-0.890915	0.61	0.829	0	Immune Cells	Ifitm2
0	-0.636334	0.262	0.481	0	Immune Cells	Ylpm1
0	-0.646167	0.37	0.589	0	Immune Cells	Pabpn1
0	-0.620028	0.258	0.477	0	Immune Cells	Wbp1l
0	-0.81888	0.31	0.528	0	Immune Cells	Ergic3
0	-0.619979	0.284	0.502	0	Immune Cells	Tpd52l2
0	2.21797	0.404	0.186	0	Immune Cells	P2rx4
0	-4.29055	0.06	0.278	0	Immune Cells	Defb4
0	-1.17149	0.106	0.324	0	Immune Cells	Ublcp1
0	6.58753	0.224	0.006	0	Immune Cells	Il1rl1
0	-3.01256	0.018	0.236	0	Immune Cells	Pacsin3
0	2.04514	0.363	0.145	0	Immune Cells	Snx30
0	-3.52416	0.037	0.255	0	Immune Cells	Ptprd
0	-0.640989	0.23	0.448	0	Immune Cells	Vkorc1l1
0	6.09195	0.223	0.005	0	Immune Cells	Cd33
0	1.9924	0.428	0.21	0	Immune Cells	Twf2
0	-0.853491	0.217	0.435	0	Immune Cells	Smarcb1
0	-2.18706	0.035	0.253	0	Immune Cells	Dlg3
0	-3.90532	0.022	0.24	0	Immune Cells	Pcdh19
0	-3.45095	0.081	0.299	0	Immune Cells	Sptssb
0	-0.748404	0.376	0.594	0	Immune Cells	Pdap1
0	-0.52742	0.363	0.581	0	Immune Cells	Lrrk1
0	-0.920331	0.263	0.481	0	Immune Cells	Bcl7c
0	-1.24888	0.135	0.353	0	Immune Cells	Scoc
0	-0.511132	0.5	0.718	0	Immune Cells	Prpf4b
0	1.49867	0.608	0.39	0	Immune Cells	Parp8
0	-1.1148	0.194	0.412	0	Immune Cells	Abcc4
0	-1.03945	0.501	0.719	0	Immune Cells	Ndufb9
0	-2.88382	0.105	0.322	0	Immune Cells	Cysrt1
0	-0.52667	0.289	0.506	0	Immune Cells	Mrps28
0	-0.646433	0.245	0.462	0	Immune Cells	Stx12
0	-1.92675	0.051	0.268	0	Immune Cells	Stard10
0	-3.30369	0.051	0.268	0	Immune Cells	Wwc1
0	-1.11217	0.117	0.334	0	Immune Cells	Farp1
0	-0.948593	0.215	0.432	0	Immune Cells	Slc39a10
0	-1.30699	0.143	0.36	0	Immune Cells	Emc4
0	-4.09612	0.026	0.243	0	Immune Cells	Tinagl1
0	-2.56562	0.024	0.241	0	Immune Cells	Tgfa
0	-0.787311	0.15	0.367	0	Immune Cells	Ppp1r37
0	6.87593	0.224	0.007	0	Immune Cells	Cd3g
0	-4.1687	0.01	0.227	0	Immune Cells	Cdcp1
0	-4.32041	0.029	0.246	0	Immune Cells	Tcf21
0	3.98959	0.236	0.019	0	Immune Cells	Batf
0	-0.749637	0.23	0.447	0	Immune Cells	Snx12
0	-0.793394	0.195	0.412	0	Immune Cells	Ndufs1
0	-0.806221	0.258	0.475	0	Immune Cells	Idh1
0	-0.560634	0.381	0.598	0	Immune Cells	Tsn
0	1.70548	0.609	0.392	0	Immune Cells	Tpd52
0	-0.86858	0.553	0.77	0	Immune Cells	Selenof
0	-0.750219	0.398	0.615	0	Immune Cells	Hsbp1
0	-0.684367	0.473	0.69	0	Immune Cells	Cd2ap
0	-0.638247	0.346	0.562	0	Immune Cells	Ndufs4
0	-0.669658	0.185	0.401	0	Immune Cells	Gpatch2
0	-0.980781	0.328	0.544	0	Immune Cells	Fam129b
0	-3.56257	0.016	0.232	0	Immune Cells	Bnipl
0	-3.51606	0.016	0.232	0	Immune Cells	Sh2d4a
0	-0.877695	0.296	0.512	0	Immune Cells	Vezf1
0	-1.57693	0.121	0.337	0	Immune Cells	Mettl7a1
0	-0.990171	0.152	0.368	0	Immune Cells	Mtx2
0	-3.90585	0.036	0.252	0	Immune Cells	Flnc
0	3.37881	0.245	0.029	0	Immune Cells	AI467606
0	6.01251	0.222	0.006	0	Immune Cells	Itgax
0	-3.93197	0.034	0.25	0	Immune Cells	Capns2
0	-0.878082	0.171	0.387	0	Immune Cells	Ei24
0	-3.09135	0.027	0.243	0	Immune Cells	P4ha2
0	-1.55697	0.09	0.306	0	Immune Cells	Sgsm2
0	3.6858	0.25	0.034	0	Immune Cells	Trim36
0	-0.853668	0.153	0.369	0	Immune Cells	Tbc1d12
0	-0.742008	0.261	0.477	0	Immune Cells	Acbd6
0	-0.524259	0.404	0.62	0	Immune Cells	Mia3
0	-2.79612	0.069	0.285	0	Immune Cells	Dnm1
0	2.90373	0.348	0.132	0	Immune Cells	Srgap3
0	-0.974567	0.612	0.828	0	Immune Cells	Selenow
0	-0.6585	0.381	0.597	0	Immune Cells	B230219D22Rik
0	1.57372	0.849	0.633	0	Immune Cells	Zfp36l2
0	-0.711684	0.182	0.397	0	Immune Cells	Elp4
0	-1.18752	0.112	0.327	0	Immune Cells	Cdc16
0	-4.0618	0.018	0.233	0	Immune Cells	Foxf1
0	1.48763	0.645	0.43	0	Immune Cells	Hexa
0	-3.56773	0.015	0.23	0	Immune Cells	Fam171a2
0	-2.98402	0.045	0.26	0	Immune Cells	Adtrp
0	-0.598838	0.33	0.545	0	Immune Cells	Thoc7
0	-1.16458	0.116	0.331	0	Immune Cells	Gm49797
0	-2.59391	0.031	0.246	0	Immune Cells	Bag2
0	-3.73091	0.042	0.257	0	Immune Cells	Cadm3
0	-3.71478	0.031	0.246	0	Immune Cells	Grhl3
0	-1.85736	0.157	0.372	0	Immune Cells	Ctnnbip1
0	4.4081	0.241	0.026	0	Immune Cells	Map4k1
0	4.3559	0.251	0.036	0	Immune Cells	Nlrp1b
0	-1.50204	0.144	0.359	0	Immune Cells	Net1
0	-1.42403	0.101	0.316	0	Immune Cells	Dnaja3
0	6.05409	0.221	0.006	0	Immune Cells	Trem2
0	1.82547	0.813	0.598	0	Immune Cells	Ier5
0	-0.818446	0.322	0.536	0	Immune Cells	Ndufa8
0	-0.971965	0.253	0.467	0	Immune Cells	Ufm1
0	-1.24726	0.105	0.319	0	Immune Cells	Rars2
0	-1.16868	0.114	0.328	0	Immune Cells	Akt1s1
0	2.47083	0.326	0.112	0	Immune Cells	Gmip
0	-4.12808	0.015	0.229	0	Immune Cells	Fkbp10
0	-1.04034	0.295	0.509	0	Immune Cells	Psmc5
0	0.634221	0.662	0.448	0	Immune Cells	Ckb
0	-0.742943	0.219	0.433	0	Immune Cells	Irf2bpl
0	-0.988758	0.096	0.31	0	Immune Cells	Prickle1
0	1.05344	0.729	0.515	0	Immune Cells	Tln1
0	2.95889	0.286	0.072	0	Immune Cells	N4bp2l1
0	-1.72782	0.077	0.291	0	Immune Cells	2210408I21Rik
0	-2.14584	0.069	0.283	0	Immune Cells	Polr3g
0	-0.872276	0.253	0.466	0	Immune Cells	Zdhhc5
0	-1.06265	0.123	0.336	0	Immune Cells	Uba3
0	-1.00784	0.328	0.541	0	Immune Cells	Glrx3
0	-0.983599	0.339	0.552	0	Immune Cells	Cope
0	-0.681387	0.238	0.451	0	Immune Cells	Nus1
0	-1.44738	0.175	0.388	0	Immune Cells	Gaa
0	-1.08075	0.11	0.323	0	Immune Cells	Stimate
0	-0.502487	0.318	0.531	0	Immune Cells	Sp1
0	-1.19001	0.088	0.301	0	Immune Cells	Zmat3
0	-4.20896	0.033	0.246	0	Immune Cells	Spon2
0	6.2509	0.219	0.006	0	Immune Cells	Card11
0	-3.17914	0.025	0.238	0	Immune Cells	Tmem40
0	-2.75797	0.086	0.299	0	Immune Cells	Cyp2s1
0	5.39253	0.22	0.007	0	Immune Cells	Tspan32
0	6.36443	0.225	0.012	0	Immune Cells	Cd209a
0	-2.06749	0.041	0.254	0	Immune Cells	Abhd14b
0	-0.57373	0.208	0.421	0	Immune Cells	Cdc27
0	3.3991	0.248	0.035	0	Immune Cells	Rtn1
0	-1.96642	0.082	0.295	0	Immune Cells	Alad
0	-0.684288	0.261	0.474	0	Immune Cells	Snrnp27
0	-0.516482	0.358	0.571	0	Immune Cells	Copb1
0	-1.22691	0.111	0.323	0	Immune Cells	Farp2
0	-1.62412	0.186	0.398	0	Immune Cells	Nectin1
0	-0.590171	0.297	0.509	0	Immune Cells	Cab39l
0	-1.02285	0.151	0.363	0	Immune Cells	Malsu1
0	-0.923345	0.165	0.377	0	Immune Cells	Dctn6
0	-4.29631	0.025	0.237	0	Immune Cells	Dpep1
0	-0.931495	0.218	0.43	0	Immune Cells	Zbtb38
0	3.47899	0.247	0.035	0	Immune Cells	Gpr68
0	-4.81563	0.008	0.22	0	Immune Cells	Bdkrb2
0	-0.762297	0.206	0.418	0	Immune Cells	Ncbp2
0	1.91971	0.308	0.096	0	Immune Cells	Hspa1l
0	6.19295	0.217	0.005	0	Immune Cells	Gpr34
0	-0.636686	0.22	0.432	0	Immune Cells	Tceal8
0	-0.947862	0.197	0.409	0	Immune Cells	Timm17a
0	-0.918508	0.275	0.487	0	Immune Cells	Ndufs3
0	-1.72756	0.08	0.292	0	Immune Cells	Cry2
0	-1.6621	0.365	0.577	0	Immune Cells	Ggh
0	-0.518491	0.291	0.502	0	Immune Cells	Arhgap21
0	-1.16489	0.109	0.32	0	Immune Cells	Dph6
0	-0.608105	0.255	0.466	0	Immune Cells	Naa20
0	-3.88394	0.021	0.232	0	Immune Cells	Prdm16
0	-3.9847	0.021	0.232	0	Immune Cells	Mn1
0	-0.739293	0.181	0.392	0	Immune Cells	Pdss2
0	1.72655	0.325	0.114	0	Immune Cells	Stard8
0	-3.82931	0.011	0.222	0	Immune Cells	Clca2
0	-1.07994	0.148	0.359	0	Immune Cells	Czib
0	-4.60682	0.033	0.244	0	Immune Cells	Cacna1c
0	-1.0071	0.218	0.429	0	Immune Cells	Mesd
0	-0.74327	0.228	0.439	0	Immune Cells	Actr10
0	2.04444	0.376	0.165	0	Immune Cells	Tgif1
0	-0.526655	0.276	0.487	0	Immune Cells	Sae1
0	-1.63505	0.14	0.351	0	Immune Cells	St3gal2
0	-0.7478	0.505	0.716	0	Immune Cells	Tmod3
0	-1.05828	0.369	0.58	0	Immune Cells	Vdac1
0	-3.16293	0.281	0.492	0	Immune Cells	Gm94
0	2.69237	0.266	0.056	0	Immune Cells	Akna
0	-2.86756	0.104	0.314	0	Immune Cells	Pdzk1ip1
0	-1.42295	0.102	0.312	0	Immune Cells	Srm
0	-0.688716	0.3	0.51	0	Immune Cells	Nudt4
0	3.58193	0.232	0.022	0	Immune Cells	Adssl1
0	-0.672777	0.324	0.534	0	Immune Cells	Hmgcs1
0	-1.05739	0.144	0.354	0	Immune Cells	Sh3glb2
0	-3.33535	0.036	0.246	0	Immune Cells	Col16a1
0	-1.21971	0.152	0.362	0	Immune Cells	6430548M08Rik
0	1.71684	0.422	0.212	0	Immune Cells	Pip5k1c
0	-4.61911	0.04	0.25	0	Immune Cells	C7
0	-0.839339	0.166	0.376	0	Immune Cells	Cyhr1
0	-2.91188	0.025	0.235	0	Immune Cells	Cyp39a1
0	-0.536975	0.229	0.439	0	Immune Cells	Hdac8
0	-0.564656	0.28	0.49	0	Immune Cells	Rabl6
0	1.77799	0.576	0.366	0	Immune Cells	Smap2
0	-0.767711	0.389	0.599	0	Immune Cells	Ddost
0	-0.578932	0.668	0.878	0	Immune Cells	Rere
0	-3.22237	0.083	0.293	0	Immune Cells	Bcam
0	-1.35065	0.077	0.287	0	Immune Cells	Kctd9
0	-1.14842	0.672	0.882	0	Immune Cells	Lpp
0	-1.00505	0.614	0.824	0	Immune Cells	Atp5j
0	1.43128	0.604	0.394	0	Immune Cells	Grk2
0	-0.517008	0.253	0.462	0	Immune Cells	Ube2w
0	-1.09812	0.237	0.446	0	Immune Cells	Gem
0	-0.852296	0.132	0.341	0	Immune Cells	Focad
0	2.73703	0.524	0.315	0	Immune Cells	Furin
0	1.59853	0.462	0.253	0	Immune Cells	Xylt1
0	-0.81867	0.176	0.385	0	Immune Cells	Cdc14b
0	-0.772558	0.286	0.495	0	Immune Cells	Hmbox1
0	-1.04372	0.243	0.452	0	Immune Cells	Cyc1
0	-1.8139	0.066	0.275	0	Immune Cells	Rab27b
0	-1.02648	0.16	0.369	0	Immune Cells	Stk25
0	-2.16214	0.037	0.246	0	Immune Cells	Qsox2
0	-0.986901	0.145	0.354	0	Immune Cells	Golga2
0	-0.721042	0.215	0.424	0	Immune Cells	Katnbl1
0	6.20385	0.215	0.006	0	Immune Cells	Fcgr1
0	-0.959273	0.146	0.355	0	Immune Cells	Naa25
0	-1.28925	0.217	0.426	0	Immune Cells	Kmt5a
0	-0.693642	0.227	0.436	0	Immune Cells	Suclg2
0	6.68592	0.213	0.004	0	Immune Cells	Spn
0	-2.69132	0.039	0.248	0	Immune Cells	Chst15
0	3.19053	0.438	0.229	0	Immune Cells	Hmox1
0	3.44088	0.236	0.027	0	Immune Cells	Lyl1
0	6.76348	0.215	0.006	0	Immune Cells	Cd3e
0	7.02168	0.215	0.006	0	Immune Cells	Cxcr6
0	-0.698663	0.216	0.425	0	Immune Cells	Dicer1
0	-3.63799	0.04	0.249	0	Immune Cells	Dsg1b
0	4.81023	0.222	0.013	0	Immune Cells	Ccdc88b
0	-0.594563	0.278	0.487	0	Immune Cells	Cops2
0	-0.693962	0.511	0.72	0	Immune Cells	Romo1
0	-0.503353	0.264	0.473	0	Immune Cells	Sidt2
0	-0.770204	0.131	0.339	0	Immune Cells	Dnajb2
0	-0.769174	0.177	0.385	0	Immune Cells	Hjurp
0	0.578951	0.649	0.441	0	Immune Cells	Vav3
0	2.15215	0.27	0.062	0	Immune Cells	Gsap
0	-1.40606	0.071	0.279	0	Immune Cells	Rint1
0	-2.16012	0.048	0.256	0	Immune Cells	Trip6
0	-2.87993	0.183	0.391	0	Immune Cells	Asprv1
0	-1.21546	0.107	0.315	0	Immune Cells	Ccdc90b
0	-0.92553	0.135	0.343	0	Immune Cells	Gid4
0	-2.12484	0.044	0.252	0	Immune Cells	Fam83g
0	3.88383	0.228	0.02	0	Immune Cells	Milr1
0	-4.17965	0.023	0.231	0	Immune Cells	Nr2f1
0	-0.61459	0.253	0.461	0	Immune Cells	Dgkh
0	-2.02472	0.055	0.263	0	Immune Cells	Gcat
0	-0.97781	0.121	0.329	0	Immune Cells	Sec22a
0	-3.96303	0.02	0.228	0	Immune Cells	Myo5b
0	-3.70565	0.036	0.244	0	Immune Cells	Schip1
0	-0.930347	0.171	0.379	0	Immune Cells	Wsb2
0	-0.976648	0.158	0.366	0	Immune Cells	Naxd
0	-0.813689	0.156	0.364	0	Immune Cells	Usp10
0	-3.93735	0.013	0.221	0	Immune Cells	Fbp2
0	-3.81326	0.009	0.217	0	Immune Cells	Ripk4
0	-2.88272	0.033	0.241	0	Immune Cells	Pdgfrb
0	-4.34608	0.012	0.22	0	Immune Cells	Apcdd1
0	-2.94736	0.032	0.24	0	Immune Cells	Gstp2
0	5.57532	0.213	0.005	0	Immune Cells	Ms4a6d
0	-2.9467	0.199	0.407	0	Immune Cells	Serpinb12
0	-0.519584	0.363	0.571	0	Immune Cells	Acbd3
0	-1.31668	0.138	0.346	0	Immune Cells	Pole3
0	2.32191	0.701	0.493	0	Immune Cells	Maf
0	-0.534595	0.276	0.484	0	Immune Cells	Pafah1b2
0	0.783927	0.584	0.376	0	Immune Cells	Tgfbi
0	-0.683863	0.348	0.555	0	Immune Cells	Gse1
0	-0.835953	0.181	0.388	0	Immune Cells	Fam20b
0	-2.27182	0.051	0.258	0	Immune Cells	Gpsm2
0	-2.92829	0.074	0.281	0	Immune Cells	Psapl1
0	-0.661972	0.313	0.52	0	Immune Cells	Prkar2a
0	2.40784	0.33	0.123	0	Immune Cells	Slc29a3
0	-0.825918	0.407	0.614	0	Immune Cells	Psmb6
0	-4.9612	0.019	0.226	0	Immune Cells	Tmem100
0	-0.868378	0.175	0.382	0	Immune Cells	Dld
0	-3.75255	0.019	0.226	0	Immune Cells	Sptbn2
0	-1.55218	0.113	0.32	0	Immune Cells	Yif1a
0	-3.24039	0.058	0.265	0	Immune Cells	Gpm6b
0	2.06196	0.295	0.088	0	Immune Cells	Sp140
0	-0.833249	0.101	0.308	0	Immune Cells	Slc22a15
0	-0.599213	0.146	0.353	0	Immune Cells	Nek1
0	-3.2859	0.031	0.238	0	Immune Cells	Gsta2
0	1.6853	0.427	0.22	0	Immune Cells	Map3k14
0	-0.768218	0.168	0.375	0	Immune Cells	Ccdc25
0	-1.38285	0.099	0.306	0	Immune Cells	Mmut
0	-0.741697	0.143	0.35	0	Immune Cells	Cul2
0	-0.783713	0.269	0.476	0	Immune Cells	Mrpl51
0	-4.80399	0.058	0.264	0	Immune Cells	Tnfaip6
0	2.05662	0.536	0.33	0	Immune Cells	Stk4
0	-0.522312	0.3	0.506	0	Immune Cells	Ptpn11
0	-4.02694	0.017	0.223	0	Immune Cells	Prdm5
0	-2.82478	0.067	0.273	0	Immune Cells	Hebp2
0	-3.81743	0.022	0.228	0	Immune Cells	Ntn4
0	-0.666236	0.451	0.657	0	Immune Cells	Metap2
0	-0.868739	0.194	0.4	0	Immune Cells	C1d
0	-1.19524	0.431	0.637	0	Immune Cells	Esd
0	1.09158	0.674	0.468	0	Immune Cells	Nr4a1
0	-2.61952	0.032	0.238	0	Immune Cells	Pter
0	-0.996057	0.217	0.423	0	Immune Cells	Nucb2
0	-3.88653	0.037	0.243	0	Immune Cells	Car12
0	-3.81512	0.031	0.237	0	Immune Cells	Nova1
0	3.76819	0.245	0.039	0	Immune Cells	Pstpip2
0	-1.23443	0.27	0.476	0	Immune Cells	Fgfr1
0	-0.593512	0.623	0.829	0	Immune Cells	Sept7
0	-0.861353	0.138	0.344	0	Immune Cells	Glce
0	-0.917761	0.569	0.774	0	Immune Cells	Ralbp1
0	-0.576426	0.285	0.49	0	Immune Cells	Dcaf8
0	-3.15226	0.019	0.224	0	Immune Cells	Fhdc1
0	-0.73941	0.464	0.669	0	Immune Cells	Krtcap2
0	-3.04155	0.055	0.26	0	Immune Cells	Penk
0	-1.61116	0.249	0.454	0	Immune Cells	Elovl1
0	2.29737	0.402	0.197	0	Immune Cells	Mpp6
0	-0.857914	0.178	0.383	0	Immune Cells	Tia1
0	-3.39317	0.015	0.22	0	Immune Cells	Plxnb1
0	-0.73133	0.195	0.4	0	Immune Cells	Slc39a6
0	1.82324	0.378	0.173	0	Immune Cells	Rp2
0	3.36974	0.238	0.033	0	Immune Cells	Gm29282
0	-4.16249	0.009	0.214	0	Immune Cells	Lypd6b
0	6.12856	0.216	0.011	0	Immune Cells	Il1b
0	1.98307	0.351	0.146	0	Immune Cells	Rbks
0	-3.53487	0.031	0.236	0	Immune Cells	Hoxa5
0	-2.68215	0.098	0.303	0	Immune Cells	Tenm4
0	-0.613525	0.205	0.41	0	Immune Cells	Zbtb44
0	-0.650314	0.369	0.574	0	Immune Cells	Tprgl
0	-0.654091	0.264	0.469	0	Immune Cells	Abce1
0	-1.63382	0.367	0.572	0	Immune Cells	Jup
0	-0.707998	0.271	0.476	0	Immune Cells	Psmc1
0	-0.883985	0.394	0.599	0	Immune Cells	Pgam1
[truncated: 4,479 more rows]

## Sheet: Basal Epithelial
Basal Epithelial Marker genes (FindAllMarkers)
p_val	avg_log2FC	pct.1	pct.2	p_val_adj	celltype	gene
0	6.48331	0.871	0.047	0	Basal Epithelial	Col17a1
0	5.00709	0.936	0.115	0	Basal Epithelial	Tenm2
0	5.84399	0.952	0.161	0	Basal Epithelial	Krt5
0	3.81517	0.928	0.144	0	Basal Epithelial	Car12
0	4.31512	0.983	0.201	0	Basal Epithelial	Trp63
0	2.8752	0.931	0.196	0	Basal Epithelial	Dsc3
0	3.21442	0.943	0.208	0	Basal Epithelial	Grip1
0	2.12741	0.936	0.22	0	Basal Epithelial	Esrp1
0	2.32355	0.935	0.219	0	Basal Epithelial	Dsg3
0	2.69606	0.986	0.272	0	Basal Epithelial	Klf5
0	2.47401	0.935	0.224	0	Basal Epithelial	Ehf
0	2.72081	0.943	0.232	0	Basal Epithelial	Barx2
0	2.12342	0.936	0.231	0	Basal Epithelial	Cdh1
0	4.02711	0.832	0.129	0	Basal Epithelial	Bcl11a
0	3.87375	0.845	0.144	0	Basal Epithelial	Grhl2
0	3.84468	0.819	0.126	0	Basal Epithelial	Fat2
0	2.74082	0.902	0.211	0	Basal Epithelial	Tenm4
0	2.66526	0.886	0.198	0	Basal Epithelial	Sh3rf2
0	1.42955	0.951	0.274	0	Basal Epithelial	Pkp1
0	1.89426	0.892	0.217	0	Basal Epithelial	Bcl11b
0	3.0161	0.889	0.214	0	Basal Epithelial	P3h2
0	2.38203	0.917	0.247	0	Basal Epithelial	Fxyd3
0	2.1771	0.951	0.283	0	Basal Epithelial	Ptprf
0	4.03914	0.802	0.135	0	Basal Epithelial	Cdcp1
0	3.56748	0.98	0.324	0	Basal Epithelial	Sox6
0	3.3979	0.784	0.134	0	Basal Epithelial	Celsr1
0	2.76934	0.899	0.251	0	Basal Epithelial	Map7
0	2.11016	0.89	0.245	0	Basal Epithelial	Adh7
0	2.06243	0.844	0.207	0	Basal Epithelial	Ckmt1
0	5.39736	0.758	0.127	0	Basal Epithelial	Krt14
0	2.56719	0.803	0.175	0	Basal Epithelial	Fam83b
0	3.43701	0.746	0.118	0	Basal Epithelial	Il1r2
0	1.0723	0.879	0.252	0	Basal Epithelial	Serpinb5
0	-5.36962	0.163	0.788	0	Basal Epithelial	Vim
0	1.30242	0.863	0.243	0	Basal Epithelial	Wnt4
0	1.73665	0.902	0.289	0	Basal Epithelial	Itga6
0	4.11433	0.71	0.1	0	Basal Epithelial	Mir205hg
0	1.69502	0.852	0.243	0	Basal Epithelial	Pard6g
0	3.51312	0.959	0.357	0	Basal Epithelial	Mt2
0	2.32637	0.873	0.272	0	Basal Epithelial	Shtn1
0	2.51515	0.87	0.273	0	Basal Epithelial	Lgr4
0	1.75937	0.956	0.359	0	Basal Epithelial	Tiam1
0	1.39199	0.992	0.396	0	Basal Epithelial	Dsp
0	2.76831	0.772	0.177	0	Basal Epithelial	Arhgef4
0	4.22665	0.656	0.061	0	Basal Epithelial	Tns4
0	0.6728	0.881	0.287	0	Basal Epithelial	Chl1
0	2.0177	0.766	0.172	0	Basal Epithelial	Itgb4
0	2.90601	0.763	0.169	0	Basal Epithelial	Sox2
0	1.63804	0.937	0.344	0	Basal Epithelial	Pitx1
0	2.44019	0.815	0.222	0	Basal Epithelial	Chit1
0	2.00188	0.911	0.318	0	Basal Epithelial	Galnt18
0	2.8523	0.754	0.164	0	Basal Epithelial	Plch2
0	1.57892	0.889	0.3	0	Basal Epithelial	Sdc1
0	4.4108	0.65	0.066	0	Basal Epithelial	Gpnmb
0	2.41142	0.844	0.26	0	Basal Epithelial	Cd109
0	1.62816	0.944	0.363	0	Basal Epithelial	Gpx2
0	1.69466	0.968	0.388	0	Basal Epithelial	Gsto1
0	1.14007	0.825	0.247	0	Basal Epithelial	Trim29
0	1.76688	0.856	0.28	0	Basal Epithelial	Crybg1
0	1.53248	0.958	0.383	0	Basal Epithelial	Etl4
0	2.25724	0.77	0.196	0	Basal Epithelial	Rapgefl1
0	3.10574	0.735	0.162	0	Basal Epithelial	Patj
0	0.736845	0.973	0.402	0	Basal Epithelial	Perp
0	1.9482	0.842	0.272	0	Basal Epithelial	Kif21a
0	2.44095	0.973	0.406	0	Basal Epithelial	Ptpn13
0	4.11783	0.665	0.1	0	Basal Epithelial	Vsnl1
0	2.33009	0.741	0.178	0	Basal Epithelial	Epb41l4b
0	1.6982	0.795	0.233	0	Basal Epithelial	Kctd1
0	-4.14382	0.128	0.69	0	Basal Epithelial	Fyn
0	5.075	0.6	0.04	0	Basal Epithelial	Fermt1
0	2.02836	0.746	0.187	0	Basal Epithelial	Mgst2
0	-5.21562	0.091	0.649	0	Basal Epithelial	Zeb1
0	3.06554	0.69	0.133	0	Basal Epithelial	Mctp2
0	3.84306	0.603	0.047	0	Basal Epithelial	Cdh3
0	0.832182	0.791	0.237	0	Basal Epithelial	Them5
0	4.26707	0.586	0.032	0	Basal Epithelial	Lamb3
0	3.84664	0.793	0.242	0	Basal Epithelial	Kcnq5
0	2.12189	0.788	0.237	0	Basal Epithelial	Ptk7
0	-5.48583	0.131	0.68	0	Basal Epithelial	Timp2
0	2.89915	0.651	0.105	0	Basal Epithelial	Cbr2
0	2.11394	0.855	0.309	0	Basal Epithelial	Zbtb7c
0	1.83002	0.873	0.327	0	Basal Epithelial	Kank1
0	2.1469	0.8	0.257	0	Basal Epithelial	Ddr1
0	5.50711	0.594	0.051	0	Basal Epithelial	Nrg1
0	-6.03369	0.089	0.631	0	Basal Epithelial	Sparcl1
0	2.39446	0.719	0.177	0	Basal Epithelial	Ppp1r14c
0	1.99568	0.752	0.211	0	Basal Epithelial	Cdh13
0	1.70381	0.851	0.311	0	Basal Epithelial	Samd12
0	2.91842	0.68	0.141	0	Basal Epithelial	Plxnb1
0	1.66929	0.669	0.132	0	Basal Epithelial	Ptn
0	-5.15737	0.135	0.672	0	Basal Epithelial	Selenop
0	1.30032	0.874	0.337	0	Basal Epithelial	Spint2
0	1.93775	0.857	0.32	0	Basal Epithelial	Ctdspl
0	2.42195	0.739	0.202	0	Basal Epithelial	Dtnb
0	3.6023	0.607	0.071	0	Basal Epithelial	Pitpnm3
0	2.34993	0.792	0.257	0	Basal Epithelial	Rad51b
0	2.69479	0.698	0.163	0	Basal Epithelial	Exph5
0	6.05249	0.562	0.029	0	Basal Epithelial	Wfdc2
0	1.55457	0.917	0.387	0	Basal Epithelial	Arhgap32
0	2.4702	0.966	0.437	0	Basal Epithelial	Vav3
0	1.17657	0.768	0.241	0	Basal Epithelial	Pkp3
0	2.99943	0.638	0.112	0	Basal Epithelial	Rnf43
0	0.667397	0.961	0.436	0	Basal Epithelial	Sfn
0	-5.76157	0.073	0.597	0	Basal Epithelial	Zeb2
0	1.90271	0.79	0.268	0	Basal Epithelial	Entpd5
0	1.88226	0.657	0.136	0	Basal Epithelial	Lama3
0	2.00019	0.796	0.28	0	Basal Epithelial	Net1
0	1.47197	0.835	0.32	0	Basal Epithelial	Nectin1
0	2.39506	0.653	0.139	0	Basal Epithelial	Hoxc8
0	0.602436	0.775	0.262	0	Basal Epithelial	Ank3
0	2.44037	0.682	0.17	0	Basal Epithelial	Tfap2a
0	1.79279	0.765	0.257	0	Basal Epithelial	Dennd2c
0	2.13752	0.692	0.184	0	Basal Epithelial	Celsr2
0	2.05194	0.779	0.272	0	Basal Epithelial	Efnb1
0	1.54647	0.898	0.394	0	Basal Epithelial	Abcd3
0	1.27226	0.714	0.212	0	Basal Epithelial	Lad1
0	1.43227	0.818	0.317	0	Basal Epithelial	Limk2
0	4.91088	0.564	0.065	0	Basal Epithelial	Sox21
0	2.19624	0.703	0.206	0	Basal Epithelial	Hoxc4
0	-5.51133	0.193	0.689	0	Basal Epithelial	Sparc
0	2.77251	0.822	0.328	0	Basal Epithelial	Gclm
0	2.55251	0.66	0.167	0	Basal Epithelial	Psat1
0	1.92374	0.758	0.267	0	Basal Epithelial	Lrrc1
0	1.69433	0.79	0.3	0	Basal Epithelial	Pde7a
0	-5.07284	0.063	0.552	0	Basal Epithelial	Emp3
0	1.44367	0.935	0.446	0	Basal Epithelial	Efna5
0	2.15959	0.695	0.206	0	Basal Epithelial	Gnai1
0	2.30328	0.75	0.261	0	Basal Epithelial	Rbbp8
0	0.989529	0.721	0.234	0	Basal Epithelial	Aqp3
0	1.21728	0.72	0.233	0	Basal Epithelial	Tacstd2
0	-4.12669	0.119	0.605	0	Basal Epithelial	Gab2
0	-4.73368	0.132	0.616	0	Basal Epithelial	Lgals1
0	2.07258	0.669	0.186	0	Basal Epithelial	Irf6
0	1.24283	0.915	0.432	0	Basal Epithelial	Pkp4
0	-5.55683	0.047	0.53	0	Basal Epithelial	Cyba
0	2.1652	0.659	0.176	0	Basal Epithelial	Fam83g
0	2.30919	0.923	0.441	0	Basal Epithelial	Taco1
0	-4.01688	0.16	0.642	0	Basal Epithelial	Ldlrad4
0	1.57817	0.752	0.271	0	Basal Epithelial	Clip4
0	1.76214	0.738	0.258	0	Basal Epithelial	Ralgps2
0	2.65582	0.742	0.262	0	Basal Epithelial	Sema5a
0	2.06098	0.814	0.335	0	Basal Epithelial	Enah
0	1.84277	0.745	0.268	0	Basal Epithelial	Tmem131l
0	1.06233	0.8	0.324	0	Basal Epithelial	Casz1
0	-5.79963	0.101	0.576	0	Basal Epithelial	Ebf1
0	0.908068	0.802	0.329	0	Basal Epithelial	Elovl6
0	2.89235	0.558	0.086	0	Basal Epithelial	Slc1a4
0	-5.03246	0.086	0.557	0	Basal Epithelial	Rhoj
0	1.35123	0.842	0.371	0	Basal Epithelial	Myo1d
0	2.25938	0.566	0.095	0	Basal Epithelial	Jag2
0	-4.43218	0.123	0.594	0	Basal Epithelial	Dpysl2
0	2.73159	0.557	0.087	0	Basal Epithelial	Met
0	1.92777	0.682	0.212	0	Basal Epithelial	Lmnb1
0	1.90224	0.693	0.224	0	Basal Epithelial	Phgdh
0	1.86627	0.713	0.244	0	Basal Epithelial	Frrs1
0	1.1047	0.76	0.294	0	Basal Epithelial	Rbm47
0	1.82536	0.708	0.243	0	Basal Epithelial	Fzd6
0	1.77228	0.82	0.355	0	Basal Epithelial	Abcc1
0	-5.10303	0.119	0.583	0	Basal Epithelial	Dlc1
0	4.42175	0.493	0.029	0	Basal Epithelial	Col7a1
0	-6.11518	0.058	0.521	0	Basal Epithelial	Pid1
0	1.04753	0.968	0.505	0	Basal Epithelial	Magi1
0	2.81817	0.549	0.087	0	Basal Epithelial	Tnfrsf21
0	0.974031	0.889	0.427	0	Basal Epithelial	Mecom
0	-6.49161	0.101	0.563	0	Basal Epithelial	Mgp
0	1.72276	0.71	0.248	0	Basal Epithelial	Gm47071
0	1.97126	0.679	0.218	0	Basal Epithelial	Sema4b
0	3.22359	0.563	0.103	0	Basal Epithelial	Pak6
0	2.40054	0.662	0.203	0	Basal Epithelial	Serpinb2
0	0.900887	0.854	0.395	0	Basal Epithelial	Tanc2
0	3.19056	0.592	0.133	0	Basal Epithelial	Cxadr
0	-5.74524	0.052	0.51	0	Basal Epithelial	Cd34
0	3.01062	0.587	0.129	0	Basal Epithelial	Igfbp2
0	1.30917	0.856	0.398	0	Basal Epithelial	Ahcyl2
0	0.770405	0.898	0.441	0	Basal Epithelial	Gja1
0	-5.73859	0.037	0.494	0	Basal Epithelial	Nid1
0	0.696766	0.859	0.404	0	Basal Epithelial	F11r
0	1.59373	0.835	0.381	0	Basal Epithelial	Nr6a1
0	1.55935	0.703	0.25	0	Basal Epithelial	Nipal2
0	0.780267	0.743	0.291	0	Basal Epithelial	Cpe
0	1.49047	0.815	0.363	0	Basal Epithelial	Rcc2
0	1.19164	0.79	0.339	0	Basal Epithelial	Ptpn14
0	1.16669	0.747	0.298	0	Basal Epithelial	Il17rc
0	-4.2873	0.203	0.652	0	Basal Epithelial	Klf2
0	1.87363	0.909	0.46	0	Basal Epithelial	Ppp2r3a
0	1.45645	0.876	0.427	0	Basal Epithelial	Znrf3
0	2.12569	0.62	0.171	0	Basal Epithelial	Mreg
0	1.88437	0.621	0.174	0	Basal Epithelial	Igsf3
0	1.3464	0.898	0.451	0	Basal Epithelial	Ezr
0	1.24315	0.832	0.385	0	Basal Epithelial	Robo1
0	1.53577	0.64	0.194	0	Basal Epithelial	Wwc1
0	-5.40178	0.066	0.512	0	Basal Epithelial	Fstl1
0	1.53151	0.986	0.54	0	Basal Epithelial	Cd44
0	3.52357	0.517	0.073	0	Basal Epithelial	Plek2
0	2.13719	0.699	0.255	0	Basal Epithelial	Lrig3
0	1.91529	0.649	0.206	0	Basal Epithelial	Epb41l4a
0	2.08104	0.624	0.181	0	Basal Epithelial	Rab38
0	2.40747	0.539	0.097	0	Basal Epithelial	Ankrd6
0	1.34755	0.779	0.337	0	Basal Epithelial	Ppm1l
0	1.31055	0.799	0.359	0	Basal Epithelial	Ptpn4
0	3.01561	0.551	0.111	0	Basal Epithelial	Eya2
0	-5.74886	0.093	0.532	0	Basal Epithelial	Col1a2
0	3.63619	0.497	0.059	0	Basal Epithelial	Cdca7
0	-5.8036	0.044	0.482	0	Basal Epithelial	Col4a1
0	-6.11702	0.049	0.487	0	Basal Epithelial	Ptprm
0	5.84007	0.452	0.014	0	Basal Epithelial	Dsg2
0	2.0091	0.957	0.519	0	Basal Epithelial	Fgfr2
0	1.23131	0.811	0.374	0	Basal Epithelial	Megf9
0	1.48937	0.665	0.228	0	Basal Epithelial	Cyp2f2
0	0.907057	0.788	0.351	0	Basal Epithelial	Ccnd1
0	2.36536	0.543	0.106	0	Basal Epithelial	Mthfd1
0	2.10396	0.653	0.217	0	Basal Epithelial	Lrig1
0	2.08048	0.64	0.204	0	Basal Epithelial	Ppara
0	1.75115	0.652	0.217	0	Basal Epithelial	Slc20a2
0	2.75358	0.546	0.111	0	Basal Epithelial	Tmem132a
0	1.80073	0.683	0.249	0	Basal Epithelial	Rgs12
0	1.45237	0.724	0.29	0	Basal Epithelial	Tns3
0	1.45427	0.797	0.364	0	Basal Epithelial	Suclg2
0	1.55607	0.822	0.39	0	Basal Epithelial	Smarcc1
0	-5.45076	0.124	0.555	0	Basal Epithelial	Col3a1
0	1.25909	0.64	0.209	0	Basal Epithelial	Osbpl3
0	-5.84236	0.084	0.514	0	Basal Epithelial	Serping1
0	1.50053	0.588	0.158	0	Basal Epithelial	Smoc2
0	1.77691	0.671	0.243	0	Basal Epithelial	Cluh
0	1.50974	0.774	0.346	0	Basal Epithelial	Gtf2f2
0	1.27561	0.789	0.361	0	Basal Epithelial	Hacd2
0	1.00351	0.733	0.306	0	Basal Epithelial	Arap2
0	-5.5534	0.066	0.493	0	Basal Epithelial	Bgn
0	2.24982	0.54	0.114	0	Basal Epithelial	Eva1c
0	-5.52789	0.048	0.474	0	Basal Epithelial	Itih5
0	3.40027	0.498	0.072	0	Basal Epithelial	Urah
0	-5.7316	0.068	0.494	0	Basal Epithelial	Col1a1
0	2.24852	0.589	0.163	0	Basal Epithelial	Anxa8
0	2.42839	0.552	0.127	0	Basal Epithelial	Stk26
0	5.98407	0.442	0.017	0	Basal Epithelial	Ttc6
0	1.48045	0.817	0.392	0	Basal Epithelial	Mfhas1
0	1.38765	0.696	0.271	0	Basal Epithelial	Cadm1
0	3.57261	0.481	0.057	0	Basal Epithelial	Gpt
0	1.345	0.803	0.38	0	Basal Epithelial	Usp53
0	2.26857	0.636	0.213	0	Basal Epithelial	Krt15
0	-5.31107	0.059	0.482	0	Basal Epithelial	Plcb4
0	1.45342	0.837	0.414	0	Basal Epithelial	Zfp609
0	0.769088	0.81	0.388	0	Basal Epithelial	Ucp2
0	2.22866	0.608	0.186	0	Basal Epithelial	Il1rl2
0	2.28465	0.595	0.173	0	Basal Epithelial	Slc25a13
0	1.37463	0.831	0.409	0	Basal Epithelial	Map3k1
0	1.25306	0.741	0.32	0	Basal Epithelial	Cers6
0	1.17309	0.807	0.387	0	Basal Epithelial	Plxna2
0	1.40907	0.655	0.235	0	Basal Epithelial	Plekha7
0	1.51993	0.644	0.225	0	Basal Epithelial	Slc22a23
0	-5.33699	0.063	0.482	0	Basal Epithelial	Abi3bp
0	-5.93774	0.05	0.468	0	Basal Epithelial	Cfh
0	1.98117	0.625	0.207	0	Basal Epithelial	Dpyd
0	1.47682	0.783	0.365	0	Basal Epithelial	Cachd1
0	1.43624	0.794	0.376	0	Basal Epithelial	Spred2
0	-3.05195	0.286	0.704	0	Basal Epithelial	Epb41l2
0	1.62474	0.713	0.295	0	Basal Epithelial	Btbd11
0	3.1731	0.561	0.144	0	Basal Epithelial	Lypd6b
0	3.37971	0.535	0.118	0	Basal Epithelial	Dgki
0	1.58927	0.881	0.464	0	Basal Epithelial	Sh3rf1
0	2.07847	0.633	0.217	0	Basal Epithelial	Il20rb
0	3.25621	0.544	0.128	0	Basal Epithelial	Foxq1
0	1.14765	0.715	0.299	0	Basal Epithelial	Ikzf2
0	1.6881	0.808	0.393	0	Basal Epithelial	Fut8
0	1.52292	0.712	0.297	0	Basal Epithelial	Dgka
0	-4.18633	0.151	0.566	0	Basal Epithelial	Rbpms
0	2.85248	0.512	0.098	0	Basal Epithelial	Lmo1
0	1.41277	0.618	0.204	0	Basal Epithelial	Ptpre
0	0.792339	0.916	0.503	0	Basal Epithelial	Jup
0	1.59986	0.737	0.324	0	Basal Epithelial	Hspa4l
0	1.4574	0.616	0.204	0	Basal Epithelial	Car13
0	1.50351	0.763	0.351	0	Basal Epithelial	Wdr43
0	1.26596	0.66	0.249	0	Basal Epithelial	Palmd
0	1.50687	0.671	0.26	0	Basal Epithelial	Abhd17c
0	2.67273	0.558	0.147	0	Basal Epithelial	Ripk4
0	-4.4517	0.075	0.486	0	Basal Epithelial	Rgl1
0	-5.21695	0.074	0.485	0	Basal Epithelial	Fbn1
0	2.16655	0.599	0.188	0	Basal Epithelial	Mcph1
0	-5.35191	0.059	0.47	0	Basal Epithelial	Akap12
0	1.7518	0.95	0.539	0	Basal Epithelial	Tkt
0	1.97849	0.619	0.209	0	Basal Epithelial	Ociad2
0	-3.95319	0.23	0.64	0	Basal Epithelial	Timp3
0	1.75557	0.629	0.219	0	Basal Epithelial	Pawr
0	1.58604	0.64	0.231	0	Basal Epithelial	Tuft1
0	1.44567	0.902	0.493	0	Basal Epithelial	Kcnq1ot1
0	1.34265	0.834	0.425	0	Basal Epithelial	Memo1
0	-5.27448	0.076	0.485	0	Basal Epithelial	Prkg1
0	-3.45028	0.209	0.617	0	Basal Epithelial	Tuba1a
0	1.37961	0.749	0.341	0	Basal Epithelial	Abcc4
0	-5.30925	0.079	0.487	0	Basal Epithelial	Tnxb
0	1.07349	0.868	0.46	0	Basal Epithelial	Tnfaip8
0	2.68248	0.513	0.106	0	Basal Epithelial	Lamc2
0	1.07831	0.936	0.529	0	Basal Epithelial	Egfr
0	1.94599	0.571	0.164	0	Basal Epithelial	Gpr87
0	-5.95192	0.042	0.448	0	Basal Epithelial	Eln
0	1.21436	0.911	0.505	0	Basal Epithelial	Itpr2
0	0.990822	0.872	0.466	0	Basal Epithelial	Tanc1
0	0.770203	0.74	0.334	0	Basal Epithelial	Sept9
0	1.309	0.928	0.523	0	Basal Epithelial	Map3k20
0	1.38951	0.922	0.517	0	Basal Epithelial	Auts2
0	1.72628	0.72	0.315	0	Basal Epithelial	Slc2a1
0	1.47905	0.717	0.312	0	Basal Epithelial	Neo1
0	1.38045	0.831	0.426	0	Basal Epithelial	Tcerg1
0	1.82455	0.667	0.264	0	Basal Epithelial	2610035D17Rik
0	2.70162	0.555	0.152	0	Basal Epithelial	Prxl2a
0	1.53667	0.717	0.314	0	Basal Epithelial	Aatf
0	1.49116	0.545	0.143	0	Basal Epithelial	Ptprz1
0	1.30326	0.82	0.418	0	Basal Epithelial	Tmem245
0	1.44165	0.689	0.287	0	Basal Epithelial	Gtf2ird1
0	1.55278	0.684	0.283	0	Basal Epithelial	Lrpprc
0	3.61081	0.489	0.088	0	Basal Epithelial	Tfap2c
0	1.78527	0.628	0.227	0	Basal Epithelial	Baiap2l1
0	1.50915	0.737	0.336	0	Basal Epithelial	Copg2
0	2.06666	0.566	0.165	0	Basal Epithelial	Apoc1
0	2.72955	0.487	0.087	0	Basal Epithelial	Ccdc3
0	0.743461	0.849	0.449	0	Basal Epithelial	Palld
0	2.07007	0.585	0.185	0	Basal Epithelial	E2f3
0	1.95594	0.566	0.166	0	Basal Epithelial	Xrcc5
0	1.68186	0.81	0.411	0	Basal Epithelial	Thrb
0	1.93913	0.544	0.145	0	Basal Epithelial	Sinhcaf
0	0.836455	0.615	0.216	0	Basal Epithelial	Rdh12
0	-5.91068	0.03	0.429	0	Basal Epithelial	Zfp521
0	-5.27975	0.037	0.435	0	Basal Epithelial	Rhoc
0	3.52603	0.444	0.046	0	Basal Epithelial	Moxd1
0	1.24545	0.88	0.482	0	Basal Epithelial	Fam162a
0	0.928675	0.812	0.415	0	Basal Epithelial	Notch1
0	1.2166	0.643	0.246	0	Basal Epithelial	C77080
0	-5.94092	0.037	0.434	0	Basal Epithelial	Rarres2
0	1.66243	0.948	0.551	0	Basal Epithelial	Meis1
0	0.959225	0.883	0.487	0	Basal Epithelial	Atp11b
0	-5.86473	0.032	0.427	0	Basal Epithelial	Nrp1
0	-5.57544	0.041	0.436	0	Basal Epithelial	Col6a1
0	-4.37389	0.081	0.476	0	Basal Epithelial	Fcgrt
0	-4.38432	0.075	0.47	0	Basal Epithelial	Lama4
0	1.47652	0.728	0.333	0	Basal Epithelial	Lncppara
0	1.86354	0.612	0.218	0	Basal Epithelial	Lancl1
0	1.07831	0.675	0.281	0	Basal Epithelial	D16Ertd472e
0	1.59143	0.675	0.282	0	Basal Epithelial	Vrk2
0	1.01902	0.824	0.431	0	Basal Epithelial	Baz1a
0	1.28434	0.882	0.49	0	Basal Epithelial	Gtf2i
0	1.21655	0.876	0.484	0	Basal Epithelial	Rfx7
0	1.26229	0.833	0.441	0	Basal Epithelial	Ipo7
0	1.2431	0.797	0.406	0	Basal Epithelial	Ola1
0	1.20305	0.876	0.485	0	Basal Epithelial	Syne2
0	-6.13344	0.031	0.422	0	Basal Epithelial	Mef2c
0	-4.90153	0.085	0.476	0	Basal Epithelial	Lsp1
0	-5.62833	0.033	0.423	0	Basal Epithelial	Col6a3
0	1.24519	0.743	0.353	0	Basal Epithelial	Rps6ka5
0	1.34085	0.701	0.311	0	Basal Epithelial	Rnpep
0	1.24376	0.81	0.421	0	Basal Epithelial	Acaca
0	2.8187	0.48	0.091	0	Basal Epithelial	Aknad1
0	0.920889	0.87	0.481	0	Basal Epithelial	Nxn
0	1.0056	0.75	0.362	0	Basal Epithelial	Slc6a6
0	-2.99588	0.252	0.64	0	Basal Epithelial	Tacc1
0	-6.01368	0.049	0.437	0	Basal Epithelial	Meg3
0	1.46087	0.607	0.22	0	Basal Epithelial	Hs6st1
0	1.10595	0.707	0.32	0	Basal Epithelial	Jag1
0	1.86618	0.576	0.189	0	Basal Epithelial	Zfp185
0	2.99856	0.493	0.107	0	Basal Epithelial	4933439K11Rik
0	1.54875	0.657	0.271	0	Basal Epithelial	Smo
0	1.294	0.777	0.391	0	Basal Epithelial	Sipa1l3
0	-5.72386	0.037	0.423	0	Basal Epithelial	Col6a2
0	1.77656	0.577	0.191	0	Basal Epithelial	Slc16a1
0	1.85231	0.571	0.185	0	Basal Epithelial	Nqo1
0	0.91556	0.797	0.412	0	Basal Epithelial	Chd7
0	-5.17762	0.051	0.436	0	Basal Epithelial	Col5a2
0	1.33846	0.924	0.539	0	Basal Epithelial	1700025G04Rik
0	1.41697	0.68	0.296	0	Basal Epithelial	Usp10
0	-5.51956	0.045	0.429	0	Basal Epithelial	Lpar1
0	1.79641	0.536	0.152	0	Basal Epithelial	Ephb2
0	1.44824	0.716	0.332	0	Basal Epithelial	Gpatch2
0	-5.63994	0.064	0.447	0	Basal Epithelial	Aebp1
0	2.96341	0.472	0.089	0	Basal Epithelial	Ajuba
0	1.25557	0.939	0.556	0	Basal Epithelial	Golim4
0	1.34529	0.685	0.306	0	Basal Epithelial	Prkci
0	1.062	0.825	0.446	0	Basal Epithelial	Pdlim1
0	1.29321	0.789	0.411	0	Basal Epithelial	Fbl
0	1.74306	0.615	0.237	0	Basal Epithelial	Prmt3
0	1.10089	0.772	0.394	0	Basal Epithelial	Yap1
0	-5.83627	0.032	0.41	0	Basal Epithelial	Bicc1
0	1.52015	0.628	0.25	0	Basal Epithelial	Dkc1
0	1.40695	0.713	0.335	0	Basal Epithelial	Gpd2
0	1.11728	0.816	0.438	0	Basal Epithelial	Smarca4
0	0.528263	0.807	0.43	0	Basal Epithelial	Fam49b
0	0.794816	0.585	0.208	0	Basal Epithelial	Vsig8
0	0.686486	0.863	0.486	0	Basal Epithelial	Tspan9
0	3.2245	0.447	0.07	0	Basal Epithelial	Rab15
0	1.01951	0.591	0.214	0	Basal Epithelial	Polr3g
0	-0.552029	0.696	0.319	0	Basal Epithelial	Aldh3a1
0	-5.525	0.055	0.431	0	Basal Epithelial	Fxyd5
0	1.33403	0.745	0.369	0	Basal Epithelial	Gnl3
0	1.36326	0.692	0.316	0	Basal Epithelial	Mybbp1a
0	1.27698	0.898	0.523	0	Basal Epithelial	Fubp1
0	-5.31051	0.098	0.472	0	Basal Epithelial	Fn1
0	-5.71223	0.029	0.403	0	Basal Epithelial	Slc43a3
0	3.47286	0.432	0.058	0	Basal Epithelial	Chdh
0	1.12154	0.723	0.349	0	Basal Epithelial	Slc25a17
0	0.558817	0.833	0.459	0	Basal Epithelial	Emp2
0	0.804101	0.608	0.235	0	Basal Epithelial	Eps8l2
0	-5.50004	0.04	0.413	0	Basal Epithelial	Lama2
0	1.95355	0.585	0.212	0	Basal Epithelial	Acvr1b
0	0.919434	0.812	0.44	0	Basal Epithelial	Myo5a
0	-5.69728	0.1	0.472	0	Basal Epithelial	Dpt
0	-5.35982	0.048	0.42	0	Basal Epithelial	Col5a1
0	-3.59841	0.129	0.501	0	Basal Epithelial	Bst2
0	1.2977	0.813	0.441	0	Basal Epithelial	Uqcrc1
0	3.24407	0.47	0.099	0	Basal Epithelial	2010300C02Rik
0	2.43598	0.457	0.086	0	Basal Epithelial	Car2
0	-5.58458	0.074	0.445	0	Basal Epithelial	Lum
0	-5.51977	0.044	0.415	0	Basal Epithelial	Enpp2
0	1.48733	0.604	0.234	0	Basal Epithelial	Uck2
0	-5.13236	0.063	0.433	0	Basal Epithelial	Fbln2
0	0.808763	0.585	0.215	0	Basal Epithelial	Apobec1
0	2.29602	0.508	0.138	0	Basal Epithelial	Eppk1
0	1.42337	0.505	0.137	0	Basal Epithelial	Lrrc8b
0	1.09408	0.854	0.487	0	Basal Epithelial	Vgll4
0	0.691759	0.747	0.38	0	Basal Epithelial	Hras
0	1.13682	0.777	0.411	0	Basal Epithelial	Cspp1
0	1.27011	0.686	0.32	0	Basal Epithelial	Bcl2l13
0	0.899819	0.681	0.315	0	Basal Epithelial	Ppfibp2
0	0.977447	0.723	0.357	0	Basal Epithelial	Mdn1
0	2.0497	0.53	0.164	0	Basal Epithelial	Fgfr3
0	1.21615	0.76	0.394	0	Basal Epithelial	Tomm70a
0	0.750518	0.827	0.461	0	Basal Epithelial	Foxp2
0	-5.60315	0.034	0.399	0	Basal Epithelial	Col4a2
0	1.68833	0.617	0.252	0	Basal Epithelial	Lpcat2
0	-4.17085	0.146	0.511	0	Basal Epithelial	Selenom
0	-3.8697	0.15	0.515	0	Basal Epithelial	Ckb
0	2.79068	0.488	0.123	0	Basal Epithelial	Epcam
0	1.26112	0.796	0.432	0	Basal Epithelial	Larp1b
0	1.58187	0.613	0.249	0	Basal Epithelial	Nudt5
0	1.20425	0.875	0.511	0	Basal Epithelial	Rin2
0	1.08101	0.762	0.398	0	Basal Epithelial	Ptprs
0	1.79315	0.555	0.192	0	Basal Epithelial	Gpsm2
0	2.54675	0.484	0.121	0	Basal Epithelial	Fam83c
0	-3.67522	0.113	0.476	0	Basal Epithelial	Cnn3
0	1.27993	0.582	0.219	0	Basal Epithelial	Cds1
0	1.25479	0.867	0.505	0	Basal Epithelial	Vps13a
0	1.34091	0.562	0.201	0	Basal Epithelial	Mfap3l
0	1.42481	0.526	0.165	0	Basal Epithelial	Arl4c
0	0.770975	0.721	0.36	0	Basal Epithelial	Kmt5a
0	-3.31013	0.226	0.587	0	Basal Epithelial	Elmo1
0	1.57113	0.55	0.19	0	Basal Epithelial	Abcc3
0	2.96544	0.44	0.08	0	Basal Epithelial	Serinc2
0	2.04951	0.496	0.136	0	Basal Epithelial	Tmc4
0	-5.9052	0.022	0.382	0	Basal Epithelial	Rcn3
0	0.567412	0.738	0.378	0	Basal Epithelial	Nhp2
0	2.79129	0.416	0.056	0	Basal Epithelial	Shmt1
0	1.10097	0.806	0.447	0	Basal Epithelial	Cstf3
0	3.89937	0.391	0.032	0	Basal Epithelial	Kcnh1
0	1.17152	0.707	0.348	0	Basal Epithelial	Strbp
0	-4.6214	0.048	0.407	0	Basal Epithelial	Nbea
0	2.60945	0.469	0.11	0	Basal Epithelial	Fam83f
0	0.501838	0.504	0.146	0	Basal Epithelial	Ano1
0	-3.41266	0.16	0.518	0	Basal Epithelial	Syne1
0	1.08697	0.695	0.337	0	Basal Epithelial	Nsun2
0	2.9852	0.401	0.044	0	Basal Epithelial	Il17re
0	-5.19961	0.042	0.399	0	Basal Epithelial	Sox5
0	-5.57893	0.04	0.397	0	Basal Epithelial	Fxyd1
0	1.61785	0.556	0.199	0	Basal Epithelial	Utp20
0	-6.36698	0.03	0.387	0	Basal Epithelial	Ldb2
0	1.44112	0.852	0.495	0	Basal Epithelial	Tacc2
0	5.36367	0.378	0.021	0	Basal Epithelial	Foxa1
0	0.832816	0.576	0.219	0	Basal Epithelial	Sox4
0	1.21398	0.726	0.369	0	Basal Epithelial	Ipo5
0	0.985606	0.694	0.337	0	Basal Epithelial	Hace1
0	1.54716	0.559	0.203	0	Basal Epithelial	Mapkbp1
0	1.18789	0.845	0.489	0	Basal Epithelial	Tmem131
0	4.19105	0.379	0.023	0	Basal Epithelial	Large2
0	1.17783	0.894	0.538	0	Basal Epithelial	Maml3
0	1.11021	0.916	0.56	0	Basal Epithelial	Sh3d19
0	1.68263	0.57	0.214	0	Basal Epithelial	Vangl1
0	1.06086	0.918	0.562	0	Basal Epithelial	Dip2b
0	-3.01722	0.173	0.528	0	Basal Epithelial	Akt3
0	1.21938	0.649	0.294	0	Basal Epithelial	Ptpn3
0	0.999878	0.799	0.444	0	Basal Epithelial	Ddi2
0	-4.02019	0.104	0.459	0	Basal Epithelial	Nupr1
0	2.81582	0.438	0.083	0	Basal Epithelial	Wnk2
0	1.00531	0.816	0.461	0	Basal Epithelial	Cs
0	1.7883	0.529	0.175	0	Basal Epithelial	Ass1
0	1.30054	0.646	0.292	0	Basal Epithelial	Ap1ar
0	1.80039	0.537	0.183	0	Basal Epithelial	Pus7
0	1.11441	0.798	0.444	0	Basal Epithelial	Ube3c
0	1.33153	0.637	0.283	0	Basal Epithelial	Selenoi
0	1.70089	0.53	0.176	0	Basal Epithelial	Cisd3
0	1.38544	0.834	0.48	0	Basal Epithelial	Agps
0	-6.06086	0.032	0.386	0	Basal Epithelial	Htra3
0	-0.800733	0.885	0.531	0	Basal Epithelial	Dmkn
0	1.7407	0.514	0.16	0	Basal Epithelial	Acp5
0	0.753816	0.739	0.385	0	Basal Epithelial	Bzw2
0	0.674847	0.727	0.373	0	Basal Epithelial	Pde4d
0	1.06403	0.876	0.522	0	Basal Epithelial	Tcf20
0	2.29844	0.47	0.117	0	Basal Epithelial	Pappa
0	1.14911	0.827	0.474	0	Basal Epithelial	Usp24
0	1.0519	0.741	0.388	0	Basal Epithelial	Sf3b3
0	1.05249	0.786	0.434	0	Basal Epithelial	Trim33
0	0.99164	0.656	0.304	0	Basal Epithelial	Pabpc4
0	0.901935	0.792	0.44	0	Basal Epithelial	Znrf2
0	1.28501	0.656	0.304	0	Basal Epithelial	Trappc10
0	1.49866	0.577	0.225	0	Basal Epithelial	Ifitm10
0	1.59759	0.588	0.236	0	Basal Epithelial	Tfdp1
0	2.6875	0.443	0.091	0	Basal Epithelial	Mmp28
0	2.24084	0.431	0.079	0	Basal Epithelial	Krt6a
0	1.5341	0.573	0.221	0	Basal Epithelial	Mb21d2
0	1.12407	0.727	0.375	0	Basal Epithelial	Carnmt1
0	2.02338	0.593	0.241	0	Basal Epithelial	Pola1
0	1.42147	0.684	0.333	0	Basal Epithelial	Slc4a7
0	1.00177	0.877	0.526	0	Basal Epithelial	Naa15
0	1.40416	0.57	0.219	0	Basal Epithelial	Mob3b
0	0.977114	0.617	0.266	0	Basal Epithelial	Fat1
0	1.12444	0.707	0.356	0	Basal Epithelial	Arhgap42
0	-3.76619	0.127	0.478	0	Basal Epithelial	Fermt2
0	0.628585	0.547	0.197	0	Basal Epithelial	Elovl7
0	-3.30887	0.365	0.715	0	Basal Epithelial	Celf2
0	1.15887	0.709	0.359	0	Basal Epithelial	Katnbl1
0	1.29314	0.626	0.276	0	Basal Epithelial	Focad
0	1.25831	0.981	0.631	0	Basal Epithelial	Pard3
0	1.06181	0.875	0.525	0	Basal Epithelial	Taf15
0	1.8292	0.523	0.174	0	Basal Epithelial	Ssx2ip
0	1.25111	0.664	0.315	0	Basal Epithelial	Hira
0	-6.0635	0.029	0.378	0	Basal Epithelial	Pdgfra
0	1.56199	0.576	0.227	0	Basal Epithelial	Cep290
0	1.12592	0.818	0.469	0	Basal Epithelial	Cnot2
0	0.882494	0.86	0.511	0	Basal Epithelial	Map4k3
0	-3.09266	0.232	0.581	0	Basal Epithelial	Grk5
0	-3.73397	0.118	0.466	0	Basal Epithelial	Fgfr1
0	-5.99961	0.039	0.387	0	Basal Epithelial	Abca8a
0	1.03237	0.893	0.545	0	Basal Epithelial	Arfgef1
0	1.21541	0.834	0.486	0	Basal Epithelial	Sesn1
0	1.36152	0.698	0.35	0	Basal Epithelial	C1qbp
0	0.515343	0.73	0.382	0	Basal Epithelial	Myo10
0	-5.79178	0.055	0.402	0	Basal Epithelial	Col14a1
0	1.17672	0.662	0.315	0	Basal Epithelial	Opa1
0	0.775641	0.603	0.256	0	Basal Epithelial	Ggta1
0	-5.46924	0.033	0.38	0	Basal Epithelial	Serpinf1
0	1.33424	0.568	0.221	0	Basal Epithelial	Cep170b
0	1.15342	0.587	0.24	0	Basal Epithelial	Itpr3
0	1.46075	0.517	0.17	0	Basal Epithelial	Cyp39a1
0	3.87512	0.388	0.042	0	Basal Epithelial	Kcnj15
0	1.0065	0.88	0.534	0	Basal Epithelial	Lrba
0	1.05848	0.744	0.398	0	Basal Epithelial	Arhgef11
0	1.36605	0.61	0.264	0	Basal Epithelial	Naa16
0	1.35381	0.556	0.211	0	Basal Epithelial	Cep164
0	1.03642	0.796	0.451	0	Basal Epithelial	Mllt3
0	-3.89514	0.411	0.756	0	Basal Epithelial	Plpp3
0	1.07222	0.702	0.357	0	Basal Epithelial	Paics
0	1.22756	0.86	0.515	0	Basal Epithelial	Arhgap24
0	1.39713	0.946	0.601	0	Basal Epithelial	Mt1
0	1.31746	0.58	0.235	0	Basal Epithelial	Mipol1
0	1.108	0.94	0.595	0	Basal Epithelial	Slmap
0	2.02795	0.494	0.149	0	Basal Epithelial	Fam83h
0	1.16934	0.684	0.34	0	Basal Epithelial	Lypla1
0	1.40965	0.545	0.201	0	Basal Epithelial	Aff3
0	0.94984	0.807	0.463	0	Basal Epithelial	Asxl2
0	1.3237	0.664	0.32	0	Basal Epithelial	Cdc14b
0	1.01827	0.669	0.325	0	Basal Epithelial	Scaf4
0	0.995828	0.538	0.194	0	Basal Epithelial	Pof1b
0	0.528204	0.883	0.539	0	Basal Epithelial	Prdx6
0	1.08352	0.617	0.273	0	Basal Epithelial	Hook2
0	0.891027	0.843	0.499	0	Basal Epithelial	Pa2g4
0	1.10148	0.896	0.552	0	Basal Epithelial	Larp1
0	0.916463	0.749	0.405	0	Basal Epithelial	Kif13a
0	0.579665	0.813	0.469	0	Basal Epithelial	Hmgcs1
0	0.627097	0.686	0.343	0	Basal Epithelial	Cobll1
0	1.16693	0.655	0.312	0	Basal Epithelial	Gtf3c1
0	1.21363	0.765	0.422	0	Basal Epithelial	Thada
0	-5.37855	0.032	0.375	0	Basal Epithelial	Cd302
0	-6.2948	0.029	0.372	0	Basal Epithelial	Fli1
0	1.05847	0.717	0.374	0	Basal Epithelial	Mink1
0	1.64828	0.549	0.207	0	Basal Epithelial	Lrp12
0	0.98324	0.737	0.395	0	Basal Epithelial	Mgat5
0	1.29306	0.615	0.273	0	Basal Epithelial	Scap
0	-4.06119	0.138	0.48	0	Basal Epithelial	Pmp22
0	1.86306	0.509	0.167	0	Basal Epithelial	Pax9
0	0.797251	0.89	0.548	0	Basal Epithelial	Mcc
0	-5.05542	0.058	0.399	0	Basal Epithelial	Fmo2
0	-5.41482	0.04	0.381	0	Basal Epithelial	Pakap.1
0	-5.11175	0.06	0.401	0	Basal Epithelial	Gpc6
0	4.84132	0.353	0.012	0	Basal Epithelial	Wnt10a
0	-4.31146	0.086	0.427	0	Basal Epithelial	Cped1
0	1.12564	0.714	0.373	0	Basal Epithelial	Ube2q2
0	1.40493	0.576	0.235	0	Basal Epithelial	Prkdc
0	2.25765	0.454	0.114	0	Basal Epithelial	Lrp4
0	0.785199	0.478	0.138	0	Basal Epithelial	Coro2a
0	-5.54962	0.03	0.37	0	Basal Epithelial	Mxra8
0	-6.61941	0.035	0.375	0	Basal Epithelial	Cxcl12
0	1.01262	0.704	0.364	0	Basal Epithelial	Nf2
0	0.875097	0.841	0.501	0	Basal Epithelial	Gm47283
0	1.10394	0.91	0.571	0	Basal Epithelial	Srpk2
0	1.33303	0.647	0.308	0	Basal Epithelial	Immp2l
0	1.41345	0.604	0.265	0	Basal Epithelial	Npas2
0	1.06961	0.827	0.488	0	Basal Epithelial	Gigyf2
0	1.43392	0.568	0.229	0	Basal Epithelial	Ptcd3
0	1.06258	0.699	0.36	0	Basal Epithelial	Ddx10
0	1.34531	0.951	0.612	0	Basal Epithelial	Oxct1
0	4.63173	0.379	0.041	0	Basal Epithelial	Mki67
0	1.31095	0.532	0.194	0	Basal Epithelial	Adtrp
0	0.881043	0.72	0.382	0	Basal Epithelial	Fnbp1l
0	-5.77521	0.073	0.411	0	Basal Epithelial	Clec3b
0	-5.4804	0.134	0.472	0	Basal Epithelial	C3
0	0.963153	0.604	0.266	0	Basal Epithelial	Snx24
0	0.884947	0.663	0.326	0	Basal Epithelial	Hsdl2
0	0.808561	0.771	0.434	0	Basal Epithelial	Hk1
0	-2.54418	0.278	0.615	0	Basal Epithelial	Pea15a
0	0.822148	0.71	0.373	0	Basal Epithelial	Helz
0	0.657242	0.742	0.405	0	Basal Epithelial	Ston2
0	1.19438	0.563	0.226	0	Basal Epithelial	Tbc1d4
0	1.39787	0.606	0.269	0	Basal Epithelial	Firre
0	1.92624	0.622	0.286	0	Basal Epithelial	Smc4
0	1.11493	0.76	0.424	0	Basal Epithelial	Phkb
0	0.598975	0.773	0.437	0	Basal Epithelial	Slc9a9
0	1.06662	0.782	0.446	0	Basal Epithelial	Srsf1
0	-3.67071	0.109	0.445	0	Basal Epithelial	Sh3bp5
0	0.942079	0.702	0.366	0	Basal Epithelial	Spata5
0	-5.61393	0.022	0.358	0	Basal Epithelial	Zbtb16
0	1.4158	0.579	0.243	0	Basal Epithelial	Tmtc3
0	1.41947	0.561	0.226	0	Basal Epithelial	Atad3a
0	1.22618	0.626	0.291	0	Basal Epithelial	Eef2k
0	0.855717	0.732	0.397	0	Basal Epithelial	Zfp266
0	2.02115	0.412	0.077	0	Basal Epithelial	Itga3
0	0.961455	0.923	0.589	0	Basal Epithelial	Nckap1
0	2.1371	0.56	0.226	0	Basal Epithelial	Stmn1
0	0.831581	0.912	0.578	0	Basal Epithelial	Sh3pxd2a
0	-4.68147	0.064	0.398	0	Basal Epithelial	Ddr2
0	1.03943	0.762	0.428	0	Basal Epithelial	Rif1
0	1.78182	0.454	0.12	0	Basal Epithelial	Sorcs2
0	2.98327	0.456	0.122	0	Basal Epithelial	Gm29904
0	1.15128	0.724	0.39	0	Basal Epithelial	Tdrd3
0	0.962644	0.802	0.469	0	Basal Epithelial	Psmd14
0	1.00089	0.77	0.437	0	Basal Epithelial	Ino80
0	2.41559	0.436	0.103	0	Basal Epithelial	Rbl1
0	-4.627	0.056	0.389	0	Basal Epithelial	Lhfp
0	0.762157	0.743	0.41	0	Basal Epithelial	Phc2
0	1.03382	0.841	0.508	0	Basal Epithelial	Phf14
0	-3.50154	0.162	0.495	0	Basal Epithelial	Hexa
0	1.42954	0.5	0.167	0	Basal Epithelial	Gpc4
0	1.15963	0.911	0.579	0	Basal Epithelial	Faf1
0	0.943534	0.765	0.433	0	Basal Epithelial	Adss
0	2.05026	0.451	0.119	0	Basal Epithelial	Bmp7
0	-5.72206	0.038	0.37	0	Basal Epithelial	Tek
0	1.49437	0.613	0.281	0	Basal Epithelial	AI506816
0	0.93751	0.736	0.404	0	Basal Epithelial	Uri1
0	1.00352	0.717	0.385	0	Basal Epithelial	Got2
0	0.546159	0.82	0.488	0	Basal Epithelial	Ern1
0	1.15828	0.909	0.578	0	Basal Epithelial	Taf1d
0	0.968142	0.923	0.592	0	Basal Epithelial	Larp4b
0	1.42818	0.619	0.288	0	Basal Epithelial	Gm37240
0	5.55111	0.342	0.011	0	Basal Epithelial	Ppp2r2c
0	1.22322	0.664	0.333	0	Basal Epithelial	St7
0	1.36713	0.534	0.203	0	Basal Epithelial	Stard10
0	-3.88577	0.073	0.404	0	Basal Epithelial	Grb10
0	3.20859	0.385	0.054	0	Basal Epithelial	Irx2
0	0.941173	0.828	0.497	0	Basal Epithelial	Xrn2
0	1.44913	0.55	0.22	0	Basal Epithelial	Alkbh1
0	1.06621	0.747	0.417	0	Basal Epithelial	Dis3l2
0	1.62964	0.506	0.176	0	Basal Epithelial	Lsr
0	0.936963	0.789	0.459	0	Basal Epithelial	Uqcrc2
0	3.73771	0.375	0.045	0	Basal Epithelial	Popdc3
0	0.655806	0.851	0.521	0	Basal Epithelial	Wwp1
0	0.983745	0.848	0.518	0	Basal Epithelial	Tet3
0	0.929633	0.808	0.479	0	Basal Epithelial	Usp15
0	-3.31616	0.204	0.533	0	Basal Epithelial	Dock4
0	2.63077	0.395	0.066	0	Basal Epithelial	Chst3
0	1.10395	0.747	0.418	0	Basal Epithelial	Glo1
0	1.07143	0.878	0.549	0	Basal Epithelial	Chchd3
0	0.933683	0.82	0.491	0	Basal Epithelial	Xpo7
0	1.3993	0.573	0.244	0	Basal Epithelial	Wdr36
0	0.980769	0.767	0.439	0	Basal Epithelial	Ttc14
0	1.65734	0.508	0.18	0	Basal Epithelial	St14
0	0.82316	0.622	0.294	0	Basal Epithelial	Mapkapk3
0	1.04153	0.606	0.278	0	Basal Epithelial	Sgk3
0	0.99909	0.856	0.528	0	Basal Epithelial	Tardbp
0	1.01113	0.734	0.406	0	Basal Epithelial	Abce1
0	1.08255	0.589	0.261	0	Basal Epithelial	Tfdp2
0	1.25095	0.603	0.275	0	Basal Epithelial	Ccdc58
0	0.904877	0.679	0.352	0	Basal Epithelial	Arhgap35
0	0.621637	0.562	0.235	0	Basal Epithelial	Cyp2s1
0	0.705475	0.791	0.464	0	Basal Epithelial	Hsd17b12
0	4.03438	0.384	0.057	0	Basal Epithelial	Fzd10
0	3.70967	0.379	0.052	0	Basal Epithelial	Irx5
0	-6.01743	0.059	0.386	0	Basal Epithelial	Srgn
0	0.960929	0.648	0.321	0	Basal Epithelial	Upf3b
0	1.03737	0.62	0.293	0	Basal Epithelial	Ammecr1
0	1.29939	0.565	0.238	0	Basal Epithelial	Fam241a
0	-3.3538	0.096	0.423	0	Basal Epithelial	Cdk14
0	-5.71871	0.023	0.35	0	Basal Epithelial	Rftn1
0	2.00451	0.422	0.095	0	Basal Epithelial	Celf4
0	1.93058	0.428	0.101	0	Basal Epithelial	Ppargc1b
0	1.32381	0.432	0.106	0	Basal Epithelial	Fscn1
0	0.807434	0.666	0.34	0	Basal Epithelial	Mical3
0	1.09871	0.823	0.497	0	Basal Epithelial	Mapkap1
0	1.56872	0.946	0.62	0	Basal Epithelial	Ssbp2
0	0.935105	0.808	0.483	0	Basal Epithelial	Ehmt1
0	3.29131	0.377	0.052	0	Basal Epithelial	Lzts1
0	0.998758	0.776	0.451	0	Basal Epithelial	Zfp280d
0	0.879713	0.783	0.458	0	Basal Epithelial	Bdp1
0	-3.87704	0.077	0.402	0	Basal Epithelial	Zcchc24
0	1.13934	0.646	0.321	0	Basal Epithelial	Lrrk2
0	1.21725	0.62	0.295	0	Basal Epithelial	Slc26a2
0	0.837655	0.846	0.521	0	Basal Epithelial	Usp3
0	0.668587	0.818	0.493	0	Basal Epithelial	Mrtfb
0	1.02946	0.892	0.568	0	Basal Epithelial	Pds5a
0	1.14785	0.647	0.323	0	Basal Epithelial	Prr14l
0	1.22396	0.592	0.268	0	Basal Epithelial	Sec61a2
0	1.08879	0.706	0.382	0	Basal Epithelial	Map2k5
0	-0.945999	0.812	0.489	0	Basal Epithelial	Tpm2
0	0.86941	0.682	0.359	0	Basal Epithelial	Antxr1
0	0.775086	0.767	0.444	0	Basal Epithelial	Relch
0	-4.3837	0.11	0.433	0	Basal Epithelial	Gem
0	1.72608	0.523	0.2	0	Basal Epithelial	Prkaa2
0	0.820011	0.817	0.494	0	Basal Epithelial	March7
0	0.866713	0.722	0.399	0	Basal Epithelial	Nr2c2
0	0.847671	0.839	0.516	0	Basal Epithelial	Vdac1
0	0.914738	0.76	0.438	0	Basal Epithelial	Ndufa10
0	0.920641	0.763	0.441	0	Basal Epithelial	R3hdm1
0	0.948982	0.733	0.411	0	Basal Epithelial	Luc7l
0	1.07967	0.66	0.338	0	Basal Epithelial	Slc39a6
0	-3.39577	0.092	0.414	0	Basal Epithelial	Gulp1
0	0.761542	0.869	0.547	0	Basal Epithelial	Ppp1r14b
0	-4.24405	0.067	0.388	0	Basal Epithelial	Pdzrn3
0	1.20649	0.647	0.326	0	Basal Epithelial	Mrpl12
0	1.09003	0.648	0.327	0	Basal Epithelial	Vwa8
0	1.51939	0.507	0.186	0	Basal Epithelial	Cdkl5
0	-5.95917	0.027	0.348	0	Basal Epithelial	Col15a1
0	1.04775	0.712	0.391	0	Basal Epithelial	Dnm1l
0	1.06761	0.677	0.357	0	Basal Epithelial	Dars
0	1.43224	0.527	0.207	0	Basal Epithelial	Gss
0	-3.80177	0.129	0.449	0	Basal Epithelial	Hip1
0	-4.34141	0.123	0.443	0	Basal Epithelial	C1s1
0	1.0015	0.768	0.448	0	Basal Epithelial	Scaper
0	0.86371	0.736	0.416	0	Basal Epithelial	Ylpm1
0	0.89069	0.748	0.428	0	Basal Epithelial	Ppp4r3a
0	2.48331	0.45	0.13	0	Basal Epithelial	Mbnl3
0	0.826387	0.831	0.511	0	Basal Epithelial	Asph
0	3.05544	0.413	0.093	0	Basal Epithelial	Ttc39a
0	-3.46404	0.151	0.471	0	Basal Epithelial	Antxr2
0	1.1723	0.586	0.266	0	Basal Epithelial	Foxk1
0	1.28142	0.949	0.629	0	Basal Epithelial	Mif
0	-6.06277	0.026	0.346	0	Basal Epithelial	Dab2
0	-2.82798	0.478	0.797	0	Basal Epithelial	Cd81
0	-5.01676	0.064	0.383	0	Basal Epithelial	Pcolce
0	-1.65741	0.416	0.735	0	Basal Epithelial	Dusp1
0	-5.21629	0.028	0.347	0	Basal Epithelial	Mndal
0	1.30518	0.574	0.255	0	Basal Epithelial	Rars2
0	-5.41378	0.033	0.352	0	Basal Epithelial	C1ra
0	1.25033	0.599	0.28	0	Basal Epithelial	2810004N23Rik
0	1.39869	0.551	0.233	0	Basal Epithelial	Usp40
0	1.05222	0.761	0.443	0	Basal Epithelial	Mdm4
0	0.905499	0.916	0.599	0	Basal Epithelial	Sltm
0	1.10146	0.602	0.285	0	Basal Epithelial	Rxra
0	0.972184	0.776	0.459	0	Basal Epithelial	Kidins220
0	1.10829	0.637	0.32	0	Basal Epithelial	Pum3
0	0.848575	0.853	0.536	0	Basal Epithelial	Zfp644
0	0.933319	0.814	0.497	0	Basal Epithelial	Mark3
0	1.24416	0.462	0.146	0	Basal Epithelial	Agrn
0	1.06385	0.681	0.365	0	Basal Epithelial	Cpeb3
0	1.53148	0.499	0.183	0	Basal Epithelial	Duox1
0	0.527819	0.784	0.468	0	Basal Epithelial	Epb41
0	1.04819	0.625	0.309	0	Basal Epithelial	Slc7a1
0	0.848861	0.764	0.448	0	Basal Epithelial	Map2k4
0	-3.16335	0.181	0.497	0	Basal Epithelial	Dapk1
0	1.16945	0.512	0.196	0	Basal Epithelial	AI661453
0	1.25572	0.573	0.257	0	Basal Epithelial	Dph6
0	-5.03347	0.028	0.344	0	Basal Epithelial	Dpysl3
0	0.914476	0.838	0.522	0	Basal Epithelial	Ogt
0	0.541566	0.668	0.353	0	Basal Epithelial	Capn1
0	0.808164	0.758	0.443	0	Basal Epithelial	Hadha
0	0.803543	0.505	0.19	0	Basal Epithelial	Cers3
0	1.03576	0.644	0.329	0	Basal Epithelial	Siah1a
0	0.921118	0.772	0.457	0	Basal Epithelial	Xpo1
0	2.0912	0.451	0.136	0	Basal Epithelial	Hoxc5
0	1.16404	0.617	0.302	0	Basal Epithelial	Utp14a
0	-3.03399	0.268	0.583	0	Basal Epithelial	Nav1
0	1.21336	0.553	0.239	0	Basal Epithelial	Parn
0	0.654389	0.651	0.337	0	Basal Epithelial	Fam135a
0	1.02996	0.628	0.314	0	Basal Epithelial	Tnpo2
0	-5.49201	0.029	0.343	0	Basal Epithelial	Zfpm2
0	4.52967	0.337	0.023	0	Basal Epithelial	Dnph1
0	1.70611	0.505	0.191	0	Basal Epithelial	Snhg4
0	-6.01032	0.029	0.343	0	Basal Epithelial	Entpd1
0	0.888255	0.87	0.556	0	Basal Epithelial	Akap9
0	0.787797	0.819	0.505	0	Basal Epithelial	Cnot1
0	0.831435	0.828	0.514	0	Basal Epithelial	Ube2g1
0	0.973479	0.831	0.517	0	Basal Epithelial	Naa50
0	0.965947	0.661	0.348	0	Basal Epithelial	Ndufs1
0	2.71185	0.417	0.104	0	Basal Epithelial	Dnajc6
0	1.11025	0.596	0.283	0	Basal Epithelial	Exosc7
0	0.962236	0.645	0.332	0	Basal Epithelial	Avpi1
0	1.25341	0.567	0.254	0	Basal Epithelial	Cpox
0	0.799426	0.836	0.523	0	Basal Epithelial	Oga
0	0.868751	0.801	0.489	0	Basal Epithelial	Zzz3
0	0.991039	0.79	0.478	0	Basal Epithelial	Ddx21
0	0.838783	0.804	0.492	0	Basal Epithelial	Ppp4r3b
0	2.05786	0.462	0.15	0	Basal Epithelial	Macc1
0	0.89346	0.883	0.571	0	Basal Epithelial	Brwd1
0	0.602691	0.521	0.209	0	Basal Epithelial	Aldh3b2
0	1.06242	0.631	0.319	0	Basal Epithelial	Camsap1
0	1.10543	0.604	0.292	0	Basal Epithelial	Naa25
0	1.53776	0.499	0.187	0	Basal Epithelial	Nup205
0	1.0782	0.642	0.33	0	Basal Epithelial	Rnf217
0	3.0035	0.35	0.038	0	Basal Epithelial	Heph
0	0.885635	0.688	0.376	0	Basal Epithelial	Ahctf1
0	-2.90886	0.528	0.84	0	Basal Epithelial	Serinc3
0	1.10412	0.593	0.281	0	Basal Epithelial	Zdhhc21
0	1.38384	0.948	0.636	0	Basal Epithelial	Snd1
0	0.930095	0.833	0.521	0	Basal Epithelial	Ccar1
0	-2.60697	0.233	0.544	0	Basal Epithelial	Wipf1
0	1.07541	0.794	0.483	0	Basal Epithelial	Fars2
0	0.83127	0.803	0.492	0	Basal Epithelial	Cblb
0	0.971266	0.722	0.411	0	Basal Epithelial	Idh1
0	0.669192	0.61	0.299	0	Basal Epithelial	Pla2g4a
0	-5.73442	0.018	0.329	0	Basal Epithelial	Runx1t1
0	0.821092	0.772	0.461	0	Basal Epithelial	Nemf
0	1.14383	0.62	0.309	0	Basal Epithelial	Ttc37
0	-5.72499	0.02	0.331	0	Basal Epithelial	Galnt15
0	0.801645	0.85	0.539	0	Basal Epithelial	Golga4
0	0.960193	0.674	0.364	0	Basal Epithelial	Tmem87a
0	0.664476	0.795	0.485	0	Basal Epithelial	Tmem65
0	1.48472	0.447	0.137	0	Basal Epithelial	Zfp827
0	-5.58286	0.028	0.338	0	Basal Epithelial	Loxl1
0	0.950997	0.732	0.422	0	Basal Epithelial	Rsl1d1
0	0.774111	0.635	0.325	0	Basal Epithelial	Tfrc
0	0.535115	0.863	0.553	0	Basal Epithelial	Nop58
0	1.36006	0.866	0.556	0	Basal Epithelial	Hif1a
0	-5.29566	0.03	0.339	0	Basal Epithelial	Ntn1
0	1.22148	0.537	0.228	0	Basal Epithelial	B3galnt2
0	1.57921	0.457	0.148	0	Basal Epithelial	Impa2
0	0.967747	0.512	0.203	0	Basal Epithelial	Prom2
0	-3.03251	0.176	0.485	0	Basal Epithelial	Cald1
0	-3.65303	0.117	0.426	0	Basal Epithelial	Mgll
0	0.754588	0.763	0.454	0	Basal Epithelial	Cyb5b
0	1.52638	0.497	0.188	0	Basal Epithelial	Ttc27
0	-4.90246	0.058	0.367	0	Basal Epithelial	Fhl1
0	-4.00605	0.098	0.407	0	Basal Epithelial	Camk2n1
0	0.873647	0.584	0.275	0	Basal Epithelial	Efnb2
0	0.864784	0.805	0.497	0	Basal Epithelial	Dhx9
0	-4.57767	0.09	0.398	0	Basal Epithelial	Gng11
0	0.951853	0.896	0.588	0	Basal Epithelial	Fam120a
0	1.10593	0.889	0.581	0	Basal Epithelial	Vti1a
0	-6.28898	0.028	0.336	0	Basal Epithelial	Scn7a
0	-5.54607	0.045	0.353	0	Basal Epithelial	Tm4sf1
0	1.04658	0.63	0.322	0	Basal Epithelial	Tia1
0	0.776928	0.843	0.535	0	Basal Epithelial	Clock
0	1.14233	0.837	0.529	0	Basal Epithelial	Phactr2
0	-2.43978	0.36	0.667	0	Basal Epithelial	Man1a
0	0.939267	0.771	0.464	0	Basal Epithelial	Nab1
0	0.813895	0.633	0.326	0	Basal Epithelial	Fam20b
0	1.03647	0.628	0.321	0	Basal Epithelial	Tomm40
0	1.43066	0.502	0.195	0	Basal Epithelial	Paox
0	-3.00413	0.181	0.488	0	Basal Epithelial	Cpq
0	0.89416	0.841	0.534	0	Basal Epithelial	Usp47
0	0.947091	0.907	0.601	0	Basal Epithelial	Hdgf
0	0.824507	0.679	0.373	0	Basal Epithelial	Fam126a
0	0.685746	0.781	0.475	0	Basal Epithelial	Cpsf6
0	0.9694	0.657	0.351	0	Basal Epithelial	Kremen1
0	1.16624	0.542	0.236	0	Basal Epithelial	Trim37
0	-5.44751	0.022	0.328	0	Basal Epithelial	Adamts2
0	3.2292	0.387	0.081	0	Basal Epithelial	Slc16a11
0	0.889185	0.766	0.46	0	Basal Epithelial	Ddx46
0	1.98078	0.409	0.103	0	Basal Epithelial	Shroom2
0	1.19296	0.566	0.26	0	Basal Epithelial	Mzt1
0	1.00701	0.667	0.362	0	Basal Epithelial	Wdr61
0	0.78019	0.895	0.59	0	Basal Epithelial	Mark2
0	-2.53242	0.342	0.647	0	Basal Epithelial	Ppp1r15a
0	2.00632	0.439	0.134	0	Basal Epithelial	Acad11
0	0.87477	0.682	0.378	0	Basal Epithelial	Snx27
0	1.24708	0.526	0.222	0	Basal Epithelial	Ppp5c
0	-5.61147	0.024	0.328	0	Basal Epithelial	Sod3
0	-5.52007	0.029	0.333	0	Basal Epithelial	Islr
0	3.64793	0.358	0.054	0	Basal Epithelial	Hmgcll1
0	1.01424	0.644	0.34	0	Basal Epithelial	Parg
0	-6.04208	0.023	0.327	0	Basal Epithelial	Jam2
0	2.56171	0.415	0.111	0	Basal Epithelial	Egfl6
0	0.831424	0.861	0.557	0	Basal Epithelial	Hnrnpr
0	0.904929	0.944	0.64	0	Basal Epithelial	Sppl3
0	-2.75065	0.266	0.57	0	Basal Epithelial	Ifngr1
0	1.4567	0.549	0.246	0	Basal Epithelial	Slc22a15
0	0.772599	0.537	0.234	0	Basal Epithelial	Sh3bgrl2
0	1.31786	0.537	0.234	0	Basal Epithelial	Prep
0	0.70904	0.914	0.611	0	Basal Epithelial	Npepps
0	-4.99451	0.037	0.34	0	Basal Epithelial	Colec12
0	1.04738	0.886	0.583	0	Basal Epithelial	Hspa9
0	1.10076	0.591	0.288	0	Basal Epithelial	Mrps9
0	-5.96729	0.023	0.326	0	Basal Epithelial	Pde3a
0	0.856779	0.588	0.285	0	Basal Epithelial	Mical2
0	0.801696	0.948	0.645	0	Basal Epithelial	Ctnnd1
0	0.556225	0.695	0.392	0	Basal Epithelial	Gstm2
0	0.68757	0.661	0.359	0	Basal Epithelial	Phlda3
0	-5.24867	0.093	0.395	0	Basal Epithelial	Pi16
0	0.851584	0.807	0.505	0	Basal Epithelial	Zfp407
0	0.862297	0.719	0.417	0	Basal Epithelial	Phb2
0	0.863865	0.857	0.555	0	Basal Epithelial	Caprin1
0	0.9215	0.83	0.528	0	Basal Epithelial	Man1a2
0	1.35045	0.581	0.279	0	Basal Epithelial	Afg1l
0	0.795594	0.804	0.503	0	Basal Epithelial	Rabgap1
0	3.39058	0.335	0.034	0	Basal Epithelial	Gm49890
0	0.686241	0.789	0.488	0	Basal Epithelial	Aebp2
0	-5.61848	0.029	0.33	0	Basal Epithelial	Dock10
0	1.08076	0.415	0.114	0	Basal Epithelial	Lama5
0	1.47635	0.489	0.188	0	Basal Epithelial	Kctd15
0	-5.50596	0.019	0.32	0	Basal Epithelial	Tnfsf12
0	-3.92225	0.072	0.373	0	Basal Epithelial	Ddah2
0	1.44485	0.986	0.685	0	Basal Epithelial	Aopep
0	0.811943	0.875	0.575	0	Basal Epithelial	Ssbp3
0	1.24799	0.543	0.243	0	Basal Epithelial	Dnajc11
0	1.30693	0.532	0.232	0	Basal Epithelial	Srbd1
0	1.85894	0.459	0.159	0	Basal Epithelial	Pank1
0	0.532814	0.778	0.478	0	Basal Epithelial	Uty
0	-6.20174	0.029	0.329	0	Basal Epithelial	Prex2
0	0.732927	0.719	0.419	0	Basal Epithelial	Ankrd13c
0	0.82039	0.73	0.43	0	Basal Epithelial	Acer3
0	0.932468	0.639	0.339	0	Basal Epithelial	Clpb
0	1.06767	0.582	0.282	0	Basal Epithelial	Fgd6
0	0.997804	0.822	0.522	0	Basal Epithelial	Cdkal1
0	0.913533	0.691	0.391	0	Basal Epithelial	Ndufv1
0	1.23386	0.549	0.25	0	Basal Epithelial	Bcap29
0	1.16084	0.53	0.231	0	Basal Epithelial	Tef
0	0.870735	0.792	0.493	0	Basal Epithelial	Scaf8
0	2.32316	0.424	0.125	0	Basal Epithelial	Igsf9
0	0.998921	0.615	0.316	0	Basal Epithelial	Dnajc2
0	1.16391	0.582	0.283	0	Basal Epithelial	Rad50
0	2.26633	0.349	0.05	0	Basal Epithelial	Snai2
0	0.689271	0.768	0.47	0	Basal Epithelial	Nop56
0	1.14976	0.518	0.22	0	Basal Epithelial	Arhgef5
0	0.75495	0.884	0.586	0	Basal Epithelial	Ube2e2
0	1.16118	0.521	0.223	0	Basal Epithelial	Cpped1
0	-5.46258	0.024	0.322	0	Basal Epithelial	Kcnt2
0	0.9693	0.615	0.317	0	Basal Epithelial	Usp46
0	-4.90294	0.066	0.364	0	Basal Epithelial	Cryab
0	1.13124	0.623	0.325	0	Basal Epithelial	Rangap1
0	2.29497	0.379	0.081	0	Basal Epithelial	Vdr
0	1.02576	0.611	0.313	0	Basal Epithelial	Armh3
0	-3.22423	0.276	0.574	0	Basal Epithelial	Ifi27l2a
0	0.852401	0.848	0.55	0	Basal Epithelial	Rreb1
0	0.842088	0.787	0.49	0	Basal Epithelial	Cog5
0	1.39204	0.509	0.212	0	Basal Epithelial	Reep4
0	2.22184	0.403	0.106	0	Basal Epithelial	Hoxc6
0	-5.67939	0.019	0.316	0	Basal Epithelial	Lmo2
0	0.938064	0.622	0.325	0	Basal Epithelial	Noc2l
0	0.584283	0.755	0.458	0	Basal Epithelial	Acaa2
0	0.81555	0.841	0.544	0	Basal Epithelial	Cct8
0	1.64172	0.447	0.151	0	Basal Epithelial	Dut
0	0.843677	0.889	0.593	0	Basal Epithelial	Atxn1
0	1.53198	0.477	0.181	0	Basal Epithelial	Wdr12
0	0.929312	0.634	0.338	0	Basal Epithelial	Ythdf2
0	2.26449	0.359	0.063	0	Basal Epithelial	Chek2
0	0.806084	0.815	0.519	0	Basal Epithelial	Adnp
0	0.826249	0.829	0.533	0	Basal Epithelial	Srek1
0	0.788781	0.787	0.492	0	Basal Epithelial	Tlk1
0	3.47138	0.328	0.033	0	Basal Epithelial	Krtcap3
0	0.715347	0.809	0.514	0	Basal Epithelial	Tnpo3
0	0.586111	0.884	0.589	0	Basal Epithelial	Rcor1
0	-4.64857	0.042	0.337	0	Basal Epithelial	Fbxl7
0	-5.28334	0.102	0.397	0	Basal Epithelial	Igfbp6
0	1.07573	0.59	0.295	0	Basal Epithelial	Knop1
0	1.48739	0.49	0.195	0	Basal Epithelial	Tsr1
0	0.697269	0.723	0.428	0	Basal Epithelial	Rarg
0	1.35079	0.481	0.186	0	Basal Epithelial	Bdh1
0	0.945033	0.816	0.521	0	Basal Epithelial	Rsrc1
0	0.633705	0.818	0.523	0	Basal Epithelial	Etfb
0	0.895437	0.828	0.533	0	Basal Epithelial	Llph
0	0.784168	0.695	0.4	0	Basal Epithelial	Map4k5
0	-4.60989	0.044	0.338	0	Basal Epithelial	Stard9
0	1.02256	0.919	0.625	0	Basal Epithelial	Psd3
0	1.43509	0.521	0.227	0	Basal Epithelial	Topbp1
0	0.861143	0.706	0.412	0	Basal Epithelial	Rbm33
0	0.712431	0.634	0.34	0	Basal Epithelial	Dcaf1
0	0.831433	0.606	0.312	0	Basal Epithelial	Cep83
0	0.918714	0.569	0.275	0	Basal Epithelial	4632427E13Rik
0	0.775872	0.691	0.397	0	Basal Epithelial	Reps1
0	1.09154	0.573	0.279	0	Basal Epithelial	Vars
0	0.634883	0.794	0.501	0	Basal Epithelial	Ubap2
0	1.39919	0.458	0.165	0	Basal Epithelial	Atr
0	0.875607	0.888	0.595	0	Basal Epithelial	Zfp207
0	0.802285	0.469	0.176	0	Basal Epithelial	Procr
0	0.765762	0.705	0.412	0	Basal Epithelial	Rnf169
0	1.62255	0.42	0.127	0	Basal Epithelial	Slc27a1
0	0.978046	0.588	0.295	0	Basal Epithelial	Ireb2
0	-3.91168	0.107	0.399	0	Basal Epithelial	Gm2a
0	3.63058	0.336	0.044	0	Basal Epithelial	Krt17
0	1.35132	0.508	0.216	0	Basal Epithelial	Timm9
0	0.743476	0.637	0.345	0	Basal Epithelial	Pir
0	0.675532	0.75	0.458	0	Basal Epithelial	Kdm5b
0	0.63443	0.757	0.465	0	Basal Epithelial	Aig1
0	-4.17458	0.069	0.361	0	Basal Epithelial	Msrb3
0	-5.91	0.023	0.315	0	Basal Epithelial	Slfn5
0	0.750705	0.743	0.451	0	Basal Epithelial	Tlk2
0	0.723713	0.728	0.436	0	Basal Epithelial	Eml4
0	0.968399	0.945	0.653	0	Basal Epithelial	Ktn1
0	1.11429	0.565	0.273	0	Basal Epithelial	Afg3l2
0	1.16608	0.765	0.474	0	Basal Epithelial	Tmpo
0	-3.34556	0.091	0.382	0	Basal Epithelial	Mxra7
0	0.704346	0.733	0.442	0	Basal Epithelial	Gpbp1l1
0	0.775505	0.703	0.412	0	Basal Epithelial	Hipk2
0	3.01875	0.357	0.066	0	Basal Epithelial	Dctd
0	1.10828	0.592	0.301	0	Basal Epithelial	Gan
0	-4.39694	0.06	0.351	0	Basal Epithelial	Clmp
0	0.90969	0.599	0.308	0	Basal Epithelial	Mtrex
0	3.2161	0.371	0.08	0	Basal Epithelial	Diaph3
0	1.03682	0.572	0.281	0	Basal Epithelial	Gm15987
0	0.588444	0.819	0.528	0	Basal Epithelial	Far1
0	0.811451	0.829	0.538	0	Basal Epithelial	Gpatch8
0	0.783543	0.828	0.537	0	Basal Epithelial	Wdr33
0	-2.53629	0.632	0.922	0	Basal Epithelial	B2m
0	0.705708	0.793	0.503	0	Basal Epithelial	Cct3
0	1.90477	0.44	0.15	0	Basal Epithelial	Hook1
0	0.862175	0.892	0.602	0	Basal Epithelial	Cnot6l
0	0.84557	0.912	0.622	0	Basal Epithelial	Ubn2
0	0.735735	0.668	0.378	0	Basal Epithelial	Eif2s1
0	-4.5715	0.081	0.371	0	Basal Epithelial	Magi2
0	0.808834	0.75	0.46	0	Basal Epithelial	Cbfb
0	0.57211	0.75	0.46	0	Basal Epithelial	Nfatc3
0	-5.86342	0.018	0.308	0	Basal Epithelial	Igf1
0	0.757515	0.707	0.417	0	Basal Epithelial	Gtpbp4
0	0.663653	0.752	0.462	0	Basal Epithelial	Ppp3cb
0	1.77611	0.45	0.161	0	Basal Epithelial	Clca2
0	0.869192	0.684	0.395	0	Basal Epithelial	Pvt1
0	0.639148	0.474	0.185	0	Basal Epithelial	P2ry1
0	0.775881	0.741	0.452	0	Basal Epithelial	Adgrl2
0	0.797099	0.476	0.187	0	Basal Epithelial	Fgfbp1
0	1.10423	0.582	0.293	0	Basal Epithelial	Efl1
0	0.735335	0.848	0.559	0	Basal Epithelial	Rbm26
0	0.757532	0.833	0.544	0	Basal Epithelial	Gspt1
0	2.16863	0.394	0.106	0	Basal Epithelial	5930430L01Rik
0	1.05131	0.53	0.242	0	Basal Epithelial	Dlat
0	0.961576	0.771	0.483	0	Basal Epithelial	Csnk1g1
0	-1.77235	0.38	0.668	0	Basal Epithelial	Fos
0	0.801704	0.697	0.409	0	Basal Epithelial	Cept1
0	-5.49648	0.025	0.313	0	Basal Epithelial	Negr1
0	1.12084	0.487	0.199	0	Basal Epithelial	Slc35d1
0	-4.28718	0.057	0.345	0	Basal Epithelial	Nr3c2
0	0.879137	0.623	0.335	0	Basal Epithelial	Npm3
0	0.822401	0.651	0.364	0	Basal Epithelial	Cdc123
0	-5.68698	0.039	0.326	0	Basal Epithelial	Eng
0	0.757901	0.896	0.609	0	Basal Epithelial	Celf1
0	1.91754	0.437	0.15	0	Basal Epithelial	Dancr
0	1.06883	0.909	0.622	0	Basal Epithelial	Ssh2
0	0.770203	0.615	0.328	0	Basal Epithelial	Mindy1
0	0.699772	0.697	0.41	0	Basal Epithelial	Zfyve9
0	0.766535	0.721	0.434	0	Basal Epithelial	Dnajc13
0	-3.2393	0.14	0.427	0	Basal Epithelial	Plekhg1
0	-3.78485	0.078	0.365	0	Basal Epithelial	Acvrl1
0	0.709658	0.823	0.536	0	Basal Epithelial	Setd2
0	0.90944	0.515	0.229	0	Basal Epithelial	Ppip5k2
0	0.774094	0.654	0.368	0	Basal Epithelial	Qser1
0	0.756959	0.753	0.467	0	Basal Epithelial	Eif3b
0	0.705323	0.7	0.414	0	Basal Epithelial	Csnk2a2
0	2.92057	0.35	0.064	0	Basal Epithelial	Hells
0	1.38087	0.504	0.219	0	Basal Epithelial	Pgap1
0	1.37481	0.494	0.209	0	Basal Epithelial	Ap1s3
0	0.963676	0.936	0.651	0	Basal Epithelial	Smg1
0	0.711249	0.777	0.492	0	Basal Epithelial	Herc4
0	1.00825	0.584	0.299	0	Basal Epithelial	Letm1
0	0.758745	0.745	0.46	0	Basal Epithelial	Egln1
0	-6.3298	0.024	0.309	0	Basal Epithelial	Ogn
0	0.917035	0.521	0.237	0	Basal Epithelial	Atic
0	0.947935	0.464	0.18	0	Basal Epithelial	Gsr
0	0.651225	0.628	0.344	0	Basal Epithelial	Adarb1
0	1.57596	0.442	0.158	0	Basal Epithelial	Ccdc191
0	1.11706	0.517	0.233	0	Basal Epithelial	Cdc42bpg
0	1.03449	0.663	0.379	0	Basal Epithelial	Hdac8
0	0.744378	0.691	0.407	0	Basal Epithelial	Ccnt2
0	0.970769	0.699	0.415	0	Basal Epithelial	Ssrp1
0	-3.38461	0.13	0.414	0	Basal Epithelial	Lrmda
0	0.681676	0.607	0.323	0	Basal Epithelial	Cbr3
0	0.753752	0.713	0.429	0	Basal Epithelial	Mid1
0	0.662089	0.815	0.531	0	Basal Epithelial	Cop1
0	0.727794	0.688	0.404	0	Basal Epithelial	Smarcd2
0	0.744392	0.813	0.529	0	Basal Epithelial	Atp9b
0	1.23046	0.447	0.164	0	Basal Epithelial	Zfp64
0	0.810495	0.674	0.391	0	Basal Epithelial	Nfx1
0	0.843044	0.86	0.577	0	Basal Epithelial	Dhx15
0	-4.54298	0.036	0.319	0	Basal Epithelial	Csgalnact1
0	0.809852	0.8	0.517	0	Basal Epithelial	Lrrfip2
0	0.52083	0.671	0.388	0	Basal Epithelial	Srpk1
0	-4.22872	0.08	0.363	0	Basal Epithelial	Sulf2
0	0.845231	0.471	0.188	0	Basal Epithelial	Rnf141
0	0.891882	0.597	0.314	0	Basal Epithelial	Lrp5
0	0.696691	0.822	0.539	0	Basal Epithelial	Atxn2
0	1.35021	0.461	0.179	0	Basal Epithelial	Pfkfb2
0	1.14538	0.499	0.217	0	Basal Epithelial	1110051M20Rik
0	1.57948	0.439	0.157	0	Basal Epithelial	Ago4
0	0.955544	0.543	0.261	0	Basal Epithelial	Dnase2a
0	0.774293	0.676	0.394	0	Basal Epithelial	Hdac2
0	1.03226	0.535	0.253	0	Basal Epithelial	Mtif2
0	0.577599	0.638	0.356	0	Basal Epithelial	Ptpn2
0	0.666167	0.705	0.423	0	Basal Epithelial	Raph1
0	0.709698	0.695	0.413	0	Basal Epithelial	Esf1
0	0.635352	0.731	0.449	0	Basal Epithelial	Dennd4c
0	-2.01503	0.322	0.604	0	Basal Epithelial	Ndrg1
0	1.19903	0.511	0.23	0	Basal Epithelial	Dtymk
0	0.871431	0.65	0.369	0	Basal Epithelial	Ralgapb
0	0.818885	0.635	0.354	0	Basal Epithelial	Gabpb2
0	0.599499	0.767	0.486	0	Basal Epithelial	Erc1
0	1.11756	0.486	0.205	0	Basal Epithelial	Atm
0	1.62443	0.432	0.151	0	Basal Epithelial	Nmnat3
0	1.13225	0.547	0.266	0	Basal Epithelial	Ercc6l2
0	0.512205	0.77	0.489	0	Basal Epithelial	Tshz1
0	0.677925	0.709	0.428	0	Basal Epithelial	Rngtt
0	4.80825	0.295	0.014	0	Basal Epithelial	Glt1d1
0	1.00621	0.582	0.301	0	Basal Epithelial	Tbcd
0	0.892125	0.958	0.677	0	Basal Epithelial	Nfe2l2
0	-3.58734	0.123	0.403	0	Basal Epithelial	Arhgap29
0	1.15502	0.528	0.248	0	Basal Epithelial	Gar1
0	1.08175	0.544	0.264	0	Basal Epithelial	Pex7
0	0.713278	0.626	0.346	0	Basal Epithelial	Cisd1
0	1.21861	0.519	0.239	0	Basal Epithelial	Pus10
0	0.880795	0.858	0.578	0	Basal Epithelial	Esd
0	1.09426	0.918	0.638	0	Basal Epithelial	Eif4b
0	1.29901	0.527	0.247	0	Basal Epithelial	Gk
0	4.45446	0.348	0.068	0	Basal Epithelial	Top2a
0	0.769914	0.736	0.456	0	Basal Epithelial	Ube2e1
0	1.52161	0.479	0.199	0	Basal Epithelial	Fam120c
0	0.775365	0.634	0.355	0	Basal Epithelial	Brd3
0	1.50154	0.466	0.187	0	Basal Epithelial	BC052040
0	1.10148	0.499	0.22	0	Basal Epithelial	Ces2g
0	1.26066	0.509	0.23	0	Basal Epithelial	L3mbtl3
0	0.643708	0.78	0.501	0	Basal Epithelial	Polr2f
0	0.623136	0.75	0.471	0	Basal Epithelial	Bbx
0	1.69724	0.39	0.111	0	Basal Epithelial	A630089N07Rik
0	5.1588	0.301	0.022	0	Basal Epithelial	Cenpf
0	-5.54226	0.02	0.299	0	Basal Epithelial	Ptgis
0	0.852452	0.631	0.353	0	Basal Epithelial	Dido1
0	1.5878	0.444	0.166	0	Basal Epithelial	Gpatch4
0	0.598998	0.747	0.469	0	Basal Epithelial	Srcap
0	0.71802	0.658	0.38	0	Basal Epithelial	Brd7
0	0.676289	0.648	0.37	0	Basal Epithelial	Ubp1
0	0.762115	0.643	0.365	0	Basal Epithelial	Dicer1
0	2.68709	0.316	0.038	0	Basal Epithelial	Cdca7l
0	1.24985	0.475	0.197	0	Basal Epithelial	Gstcd
0	0.83101	0.708	0.43	0	Basal Epithelial	Eif3l
0	0.729507	0.818	0.54	0	Basal Epithelial	Mdh2
0	0.795368	0.821	0.543	0	Basal Epithelial	Cct4
0	1.04204	0.56	0.283	0	Basal Epithelial	Ldah
0	-3.94367	0.056	0.333	0	Basal Epithelial	Sp100
0	1.14471	0.529	0.252	0	Basal Epithelial	Metap1d
0	0.754897	0.647	0.37	0	Basal Epithelial	Anapc1
0	4.25186	0.307	0.03	0	Basal Epithelial	Ckap2l
0	0.990009	0.546	0.269	0	Basal Epithelial	Phtf1
0	0.71945	0.641	0.364	0	Basal Epithelial	Otud4
0	0.88673	0.652	0.375	0	Basal Epithelial	Nudt21
0	0.644798	0.656	0.379	0	Basal Epithelial	Sik2
0	0.671914	0.642	0.365	0	Basal Epithelial	Clpx
0	0.681726	0.848	0.571	0	Basal Epithelial	Cdk13
0	1.24663	0.503	0.226	0	Basal Epithelial	Tmem260
0	1.02811	0.539	0.262	0	Basal Epithelial	Micall1
0	-5.21093	0.023	0.3	0	Basal Epithelial	Prelp
0	-5.59157	0.022	0.299	0	Basal Epithelial	Adamts5
0	1.09523	0.56	0.284	0	Basal Epithelial	St7l
0	1.11754	0.504	0.228	0	Basal Epithelial	Smyd2
0	-4.74329	0.055	0.331	0	Basal Epithelial	Medag
0	0.7589	0.789	0.513	0	Basal Epithelial	Supt16
0	-5.4853	0.03	0.306	0	Basal Epithelial	Scara5
0	0.684972	0.798	0.522	0	Basal Epithelial	Arid2
0	0.980583	0.579	0.303	0	Basal Epithelial	Farsb
0	-5.03532	0.028	0.304	0	Basal Epithelial	Ifi203
0	0.654212	0.706	0.43	0	Basal Epithelial	Rabl6
0	4.93416	0.289	0.013	0	Basal Epithelial	Fam184b
0	0.708565	0.69	0.414	0	Basal Epithelial	Fkbp4
0	0.829083	0.703	0.427	0	Basal Epithelial	Sae1
0	-4.83804	0.077	0.353	0	Basal Epithelial	Crispld2
0	0.749974	0.691	0.415	0	Basal Epithelial	Ankfy1
0	0.530352	0.704	0.428	0	Basal Epithelial	Nup153
0	1.43495	0.474	0.198	0	Basal Epithelial	Mblac2
0	0.804105	0.604	0.328	0	Basal Epithelial	Atad1
0	0.725511	0.851	0.576	0	Basal Epithelial	Ambra1
0	-4.96915	0.031	0.306	0	Basal Epithelial	Reck
0	0.811633	0.9	0.625	0	Basal Epithelial	Rbm6
0	0.787739	0.873	0.598	0	Basal Epithelial	Metap2
0	0.803298	0.636	0.361	0	Basal Epithelial	Cdc27
0	1.11015	0.506	0.231	0	Basal Epithelial	Ecd
0	0.634896	0.809	0.534	0	Basal Epithelial	Lcor
0	0.784877	0.602	0.327	0	Basal Epithelial	Xpot
0	1.46444	0.408	0.133	0	Basal Epithelial	Jpt2
0	0.72264	0.607	0.332	0	Basal Epithelial	Tmem63b
0	0.787646	0.834	0.559	0	Basal Epithelial	Tcp1
0	1.15669	0.527	0.253	0	Basal Epithelial	Pigu
0	1.05538	0.541	0.267	0	Basal Epithelial	Usp31
0	0.743956	0.857	0.583	0	Basal Epithelial	Ogdh
0	0.668934	0.783	0.509	0	Basal Epithelial	Pnn
0	1.07392	0.498	0.224	0	Basal Epithelial	Gart
0	1.2079	0.491	0.217	0	Basal Epithelial	Mbtps2
0	0.881965	0.578	0.304	0	Basal Epithelial	Nvl
0	0.748561	0.688	0.414	0	Basal Epithelial	Ldlrad3
0	0.691437	0.822	0.548	0	Basal Epithelial	Pnisr
0	0.741514	0.785	0.512	0	Basal Epithelial	Cep350
0	1.02744	0.525	0.252	0	Basal Epithelial	Fubp3
0	1.34444	0.921	0.648	0	Basal Epithelial	Atp1a1
0	0.988802	0.445	0.172	0	Basal Epithelial	Prdm16
0	2.52533	0.341	0.068	0	Basal Epithelial	Steap2
0	1.2459	0.486	0.213	0	Basal Epithelial	Ppp1r13l
0	1.02732	0.887	0.614	0	Basal Epithelial	Phip
0	0.624207	0.775	0.502	0	Basal Epithelial	Ndufs4
0	0.786533	0.899	0.626	0	Basal Epithelial	Top2b
0	0.811653	0.692	0.419	0	Basal Epithelial	Nrf1
0	2.86301	0.357	0.084	0	Basal Epithelial	Rassf10
0	0.710058	0.738	0.465	0	Basal Epithelial	Tial1
0	0.923535	0.606	0.333	0	Basal Epithelial	Pdss2
0	0.650057	0.558	0.286	0	Basal Epithelial	Il1rap
0	0.756523	0.633	0.361	0	Basal Epithelial	Dcun1d1
0	0.62396	0.808	0.536	0	Basal Epithelial	Rad23b
0	0.71192	0.631	0.359	0	Basal Epithelial	Pcyox1
0	2.97488	0.332	0.06	0	Basal Epithelial	Ckap2
0	4.16897	0.306	0.034	0	Basal Epithelial	Anln
0	1.9938	0.404	0.132	0	Basal Epithelial	H60c
0	0.767823	0.918	0.646	0	Basal Epithelial	Wapl
0	1.36841	0.48	0.208	0	Basal Epithelial	Hr
0	1.27681	0.45	0.178	0	Basal Epithelial	Zfp280c
0	-5.79026	0.02	0.292	0	Basal Epithelial	Pde1a
0	0.817454	0.61	0.338	0	Basal Epithelial	Foxj3
0	-5.91301	0.027	0.299	0	Basal Epithelial	9530026P05Rik
0	-5.10221	0.027	0.299	0	Basal Epithelial	Arrb1
0	4.00164	0.29	0.018	0	Basal Epithelial	Krt7
0	0.537227	0.715	0.443	0	Basal Epithelial	Crybg3
0	0.598346	0.829	0.557	0	Basal Epithelial	Atf7ip
0	0.759305	0.682	0.411	0	Basal Epithelial	Eif2a
0	0.754786	0.556	0.285	0	Basal Epithelial	Pptc7
0	1.92481	0.375	0.104	0	Basal Epithelial	Trim59
0	0.922282	0.545	0.274	0	Basal Epithelial	Ncbp1
0	0.895627	0.647	0.376	0	Basal Epithelial	Rfc1
0	-3.67131	0.143	0.414	0	Basal Epithelial	Prss23
0	0.692387	0.642	0.371	0	Basal Epithelial	Hbs1l
0	0.50869	0.796	0.525	0	Basal Epithelial	Zfc3h1
0	0.680352	0.743	0.472	0	Basal Epithelial	Rptor
0	1.29484	0.438	0.167	0	Basal Epithelial	Tiam2
0	0.79842	0.649	0.378	0	Basal Epithelial	Usp14
0	0.872689	0.598	0.327	0	Basal Epithelial	Pikfyve
0	-5.54284	0.022	0.293	0	Basal Epithelial	Atp1a2
0	0.515777	0.347	0.076	0	Basal Epithelial	Gata3
0	0.842529	0.603	0.332	0	Basal Epithelial	Plaa
0	-1.85172	0.454	0.725	0	Basal Epithelial	Rhob
0	0.774114	0.604	0.333	0	Basal Epithelial	Sfxn1
0	0.687391	0.589	0.318	0	Basal Epithelial	Yeats2
0	0.650509	0.718	0.447	0	Basal Epithelial	Smad2
0	0.77796	0.946	0.675	0	Basal Epithelial	Dst
0	0.668534	0.827	0.556	0	Basal Epithelial	Tbl1xr1
0	0.695848	0.687	0.417	0	Basal Epithelial	Acbd6
0	0.708501	0.686	0.416	0	Basal Epithelial	Rnf111
0	1.76256	0.419	0.149	0	Basal Epithelial	Inava
0	0.773068	0.63	0.36	0	Basal Epithelial	Fbxl5
0	0.752146	0.745	0.475	0	Basal Epithelial	Fip1l1
0	0.67948	0.653	0.383	0	Basal Epithelial	Uba6
0	0.893678	0.866	0.596	0	Basal Epithelial	Hnrnpd
0	0.694899	0.852	0.582	0	Basal Epithelial	Arglu1
0	1.05818	0.515	0.245	0	Basal Epithelial	Ash2l
0	0.568218	0.781	0.511	0	Basal Epithelial	Ryk
0	1.49454	0.414	0.144	0	Basal Epithelial	Slc16a9
0	0.938565	0.53	0.26	0	Basal Epithelial	Pfkl
0	1.1447	0.538	0.268	0	Basal Epithelial	Lmo7
0	-5.39306	0.03	0.3	0	Basal Epithelial	Ccdc80
0	1.35331	0.454	0.184	0	Basal Epithelial	Fgfr1op
0	0.871616	0.713	0.443	0	Basal Epithelial	Gclc
0	0.861926	0.581	0.311	0	Basal Epithelial	Foxk2
0	1.06428	0.554	0.285	0	Basal Epithelial	Mtm1
0	0.530566	0.748	0.479	0	Basal Epithelial	Fxr1
0	0.761623	0.654	0.385	0	Basal Epithelial	Slc10a7
0	0.958349	0.924	0.655	0	Basal Epithelial	Syncrip
0	-2.641	0.612	0.881	0	Basal Epithelial	Hspa1a
0	0.948896	0.912	0.643	0	Basal Epithelial	AY036118
0	0.65428	0.674	0.405	0	Basal Epithelial	Ppm1b
0	0.691598	0.89	0.621	0	Basal Epithelial	Tnks2
0	0.830463	0.59	0.321	0	Basal Epithelial	Aqr
0	0.646456	0.729	0.46	0	Basal Epithelial	Srp72
0	0.780546	0.599	0.33	0	Basal Epithelial	Retreg3
0	0.611307	0.828	0.559	0	Basal Epithelial	Ccnd2
0	0.943687	0.558	0.29	0	Basal Epithelial	Gnptab
0	0.652402	0.737	0.469	0	Basal Epithelial	Cdc73
0	0.714571	0.875	0.607	0	Basal Epithelial	Ecpas
0	0.766083	0.643	0.375	0	Basal Epithelial	Nfyc
0	1.69446	0.433	0.165	0	Basal Epithelial	Akr1b8
0	0.826693	0.481	0.213	0	Basal Epithelial	Mpp6
0	1.19327	0.487	0.219	0	Basal Epithelial	Nob1
0	-3.56447	0.232	0.5	0	Basal Epithelial	Igfbp4
0	1.2771	0.45	0.182	0	Basal Epithelial	Heatr1
0	0.741062	0.662	0.394	0	Basal Epithelial	Kpna3
0	-3.23398	0.102	0.37	0	Basal Epithelial	Kalrn
0	0.961068	0.466	0.198	0	Basal Epithelial	Mapk13
0	0.672553	0.722	0.454	0	Basal Epithelial	Kdm1a
0	0.600669	0.828	0.56	0	Basal Epithelial	Zc3h15
0	0.61238	0.813	0.545	0	Basal Epithelial	Cct7
0	0.642545	0.755	0.488	0	Basal Epithelial	Aimp1
0	1.06198	0.519	0.252	0	Basal Epithelial	Caap1
0	1.13902	0.522	0.255	0	Basal Epithelial	Vopp1
0	1.20218	0.494	0.227	0	Basal Epithelial	Nup93
0	0.709394	0.49	0.223	0	Basal Epithelial	Plcg2
0	0.778027	0.76	0.493	0	Basal Epithelial	Kpnb1
0	0.547144	0.917	0.65	0	Basal Epithelial	Arhgap5
0	-5.5268	0.024	0.291	0	Basal Epithelial	Adgrd1
0	0.780019	0.587	0.32	0	Basal Epithelial	Galnt7
0	0.832853	0.719	0.452	0	Basal Epithelial	Impdh2
0	0.564602	0.696	0.429	0	Basal Epithelial	Zhx2
0	0.865101	0.592	0.325	0	Basal Epithelial	Zfp532
0	0.703036	0.673	0.407	0	Basal Epithelial	Lars
0	0.68044	0.78	0.514	0	Basal Epithelial	Hdac4
0	-3.08114	0.274	0.54	0	Basal Epithelial	Hspg2
0	1.49916	0.396	0.13	0	Basal Epithelial	Tcaf2
0	1.99181	0.401	0.135	0	Basal Epithelial	Arntl2
0	-3.33089	0.265	0.531	0	Basal Epithelial	Axl
0	0.642705	0.629	0.363	0	Basal Epithelial	Zfp445
0	0.547856	0.781	0.515	0	Basal Epithelial	Rps6kb1
0	1.60859	0.412	0.146	0	Basal Epithelial	Prorp
0	1.15293	0.416	0.15	0	Basal Epithelial	Gpld1
0	-3.25903	0.135	0.401	0	Basal Epithelial	Samd4
0	0.630969	0.672	0.406	0	Basal Epithelial	Ak3
0	0.567192	0.698	0.432	0	Basal Epithelial	Dcaf8
0	0.578018	0.692	0.426	0	Basal Epithelial	Spen
0	0.864539	0.609	0.343	0	Basal Epithelial	Pex14
0	0.762988	0.557	0.292	0	Basal Epithelial	G6pdx
0	-3.43987	0.072	0.337	0	Basal Epithelial	Hsd17b11
0	1.54722	0.382	0.117	0	Basal Epithelial	Mcm7
0	2.29378	0.352	0.087	0	Basal Epithelial	Shank1
0	0.527755	0.808	0.543	0	Basal Epithelial	Nme1
0	0.658911	0.866	0.601	0	Basal Epithelial	Ppp2r5e
0	1.05176	0.538	0.273	0	Basal Epithelial	Siva1
0	0.542236	0.78	0.515	0	Basal Epithelial	Zmym2
0	-3.30617	0.07	0.335	0	Basal Epithelial	Plaat3
0	0.949673	0.69	0.425	0	Basal Epithelial	Ckap5
0	-1.9107	0.427	0.692	0	Basal Epithelial	Clic4
0	0.86485	0.628	0.364	0	Basal Epithelial	Kif16b
0	0.908085	0.935	0.671	0	Basal Epithelial	Pum1
0	0.692241	0.662	0.398	0	Basal Epithelial	Htt
0	0.585456	0.663	0.399	0	Basal Epithelial	Lcorl
0	1.27907	0.452	0.188	0	Basal Epithelial	Sdad1
0	1.25773	0.43	0.166	0	Basal Epithelial	Ap1m2
0	0.762903	0.837	0.573	0	Basal Epithelial	H2afy
0	-5.38265	0.031	0.295	0	Basal Epithelial	Mustn1
0	0.98011	0.528	0.264	0	Basal Epithelial	Gm49336
0	0.574431	0.691	0.427	0	Basal Epithelial	Fnbp4
0	-1.63973	0.463	0.727	0	Basal Epithelial	Egr1
0	1.11863	0.489	0.226	0	Basal Epithelial	Wdr75
0	0.55874	0.846	0.583	0	Basal Epithelial	Gapvd1
0	1.14013	0.519	0.256	0	Basal Epithelial	Slx4ip
0	1.08622	0.502	0.239	0	Basal Epithelial	Setdb1
0	0.961649	0.451	0.188	0	Basal Epithelial	Junos
0	-4.61429	0.035	0.298	0	Basal Epithelial	Man1c1
0	0.729371	0.613	0.35	0	Basal Epithelial	Zc3h14
0	-4.91415	0.031	0.294	0	Basal Epithelial	Vcan
0	0.56112	0.618	0.355	0	Basal Epithelial	Pspc1
0	-3.05827	0.194	0.457	0	Basal Epithelial	Cebpd
0	2.98915	0.317	0.054	0	Basal Epithelial	Incenp
0	4.46664	0.285	0.022	0	Basal Epithelial	Cenpe
0	4.56073	0.284	0.021	0	Basal Epithelial	Pclaf
0	0.800876	0.579	0.316	0	Basal Epithelial	Paip1
0	0.924893	0.941	0.678	0	Basal Epithelial	Mllt10
0	-3.33168	0.295	0.557	0	Basal Epithelial	Ecm1
0	0.62919	0.686	0.424	0	Basal Epithelial	Mafg
0	1.23039	0.45	0.188	0	Basal Epithelial	Wdr77
0	0.572011	0.653	0.391	0	Basal Epithelial	Mob1b
0	1.03799	0.468	0.206	0	Basal Epithelial	Eefsec
0	0.985339	0.455	0.193	0	Basal Epithelial	Zc3h12c
0	1.56863	0.983	0.721	0	Basal Epithelial	Atp1b3
0	-2.45812	0.376	0.638	0	Basal Epithelial	Gadd45b
0	1.2067	0.412	0.15	0	Basal Epithelial	Cenpv
0	0.570894	0.794	0.532	0	Basal Epithelial	Atad2b
0	1.02145	0.521	0.259	0	Basal Epithelial	Trap1
0	0.942663	0.747	0.485	0	Basal Epithelial	Snrpd1
0	1.40312	0.42	0.158	0	Basal Epithelial	Cstf2
0	0.953123	0.575	0.313	0	Basal Epithelial	Nmd3
0	0.65861	0.705	0.443	0	Basal Epithelial	Prpf39
0	0.82208	0.566	0.304	0	Basal Epithelial	Naa10
0	0.714823	0.68	0.419	0	Basal Epithelial	Itfg1
0	0.946261	0.552	0.291	0	Basal Epithelial	Shprh
0	-4.23632	0.059	0.32	0	Basal Epithelial	Sulf1
0	1.26672	0.652	0.391	0	Basal Epithelial	Stk39
0	2.62882	0.314	0.053	0	Basal Epithelial	Sox2ot
0	0.672523	0.497	0.236	0	Basal Epithelial	Alad
0	0.680992	0.659	0.398	0	Basal Epithelial	Zmym4
0	2.93024	0.316	0.055	0	Basal Epithelial	Lockd
0	0.75739	0.448	0.187	0	Basal Epithelial	Klc3
0	0.619401	0.608	0.347	0	Basal Epithelial	Unc45a
0	2.41738	0.305	0.044	0	Basal Epithelial	H19
0	-3.75275	0.093	0.354	0	Basal Epithelial	Plat
0	0.728148	0.867	0.606	0	Basal Epithelial	Pcm1
0	0.501979	0.795	0.534	0	Basal Epithelial	Cbl
0	0.862774	0.527	0.266	0	Basal Epithelial	Eftud2
0	0.862411	0.466	0.205	0	Basal Epithelial	Arhgef28
0	0.603169	0.872	0.611	0	Basal Epithelial	Slk
0	2.1481	0.351	0.09	0	Basal Epithelial	Hmgb3
0	0.994593	0.569	0.308	0	Basal Epithelial	Smarcad1
0	0.643404	0.706	0.445	0	Basal Epithelial	Immt
0	0.711615	0.603	0.342	0	Basal Epithelial	Zdhhc3
0	1.07942	0.499	0.239	0	Basal Epithelial	Ints7
0	0.622798	0.606	0.346	0	Basal Epithelial	Fbxo3
0	0.501478	0.831	0.571	0	Basal Epithelial	Sbno1
0	0.518332	0.758	0.498	0	Basal Epithelial	Kdm5a
0	0.899235	0.521	0.261	0	Basal Epithelial	C2cd5
0	1.25894	0.439	0.179	0	Basal Epithelial	Cep295
0	-5.66823	0.02	0.28	0	Basal Epithelial	Filip1
0	0.779232	0.888	0.628	0	Basal Epithelial	Ewsr1
0	1.75923	0.397	0.137	0	Basal Epithelial	Nudt14
0	0.58477	0.644	0.384	0	Basal Epithelial	Sos1
0	-5.34079	0.023	0.283	0	Basal Epithelial	Ramp1
0	0.73958	0.6	0.34	0	Basal Epithelial	Cbfa2t2
0	0.769213	0.592	0.332	0	Basal Epithelial	Lrig2
0	-2.04218	0.464	0.724	0	Basal Epithelial	Sqstm1
0	-1.84982	0.398	0.657	0	Basal Epithelial	Ier5
0	0.729516	0.828	0.569	0	Basal Epithelial	Srsf6
0	1.14242	0.423	0.164	0	Basal Epithelial	Odf2l
0	1.07768	0.93	0.671	0	Basal Epithelial	Atpif1
0	0.827326	0.843	0.584	0	Basal Epithelial	Cct6a
0	0.617795	0.611	0.352	0	Basal Epithelial	Zbtb44
0	1.07722	0.496	0.237	0	Basal Epithelial	Idh3a
0	1.33724	0.395	0.136	0	Basal Epithelial	Cep57l1
0	2.2265	0.393	0.134	0	Basal Epithelial	Adam28
0	0.70553	0.877	0.618	0	Basal Epithelial	Scaf11
0	0.980051	0.888	0.629	0	Basal Epithelial	Hmgn1
0	0.850571	0.593	0.334	0	Basal Epithelial	Spopl
0	-5.51089	0.025	0.284	0	Basal Epithelial	Ank2
0	-2.17507	0.308	0.567	0	Basal Epithelial	Cyth3
0	0.627257	0.714	0.455	0	Basal Epithelial	Lsm14a
0	0.72823	0.578	0.319	0	Basal Epithelial	Zwint
0	0.603683	0.814	0.555	0	Basal Epithelial	Cct5
0	0.713027	0.562	0.304	0	Basal Epithelial	Mtf2
0	0.654808	0.871	0.613	0	Basal Epithelial	Arid1a
0	-4.1756	0.079	0.337	0	Basal Epithelial	Lrrc8c
0	0.836326	0.924	0.666	0	Basal Epithelial	Pan3
0	-5.35186	0.03	0.288	0	Basal Epithelial	Plxnd1
0	0.738103	0.633	0.375	0	Basal Epithelial	Prmt1
0	1.52357	0.328	0.07	0	Basal Epithelial	Acpp
0	1.19671	0.468	0.21	0	Basal Epithelial	Traf3ip2
0	1.10455	0.429	0.171	0	Basal Epithelial	Erbb3
0	0.691872	0.794	0.536	0	Basal Epithelial	Mdh1
0	0.627756	0.615	0.357	0	Basal Epithelial	Rai1
0	-5.74405	0.017	0.275	0	Basal Epithelial	Cygb
0	0.819114	0.927	0.669	0	Basal Epithelial	Nsd1
0	0.693453	0.841	0.583	0	Basal Epithelial	Atf7
0	-5.48292	0.033	0.291	0	Basal Epithelial	Cd248
0	0.759174	0.762	0.504	0	Basal Epithelial	Nono
0	0.675444	0.873	0.616	0	Basal Epithelial	Khdrbs1
0	0.959003	0.479	0.222	0	Basal Epithelial	Tango6
0	1.33103	0.428	0.171	0	Basal Epithelial	Zfp809
0	0.823242	0.92	0.663	0	Basal Epithelial	Purb
0	0.882339	0.475	0.218	0	Basal Epithelial	Nol8
0	0.813346	0.623	0.366	0	Basal Epithelial	Sil1
0	0.655205	0.799	0.542	0	Basal Epithelial	Ddb1
0	0.905393	0.595	0.338	0	Basal Epithelial	Elp4
0	0.649113	0.722	0.465	0	Basal Epithelial	Cdk19
0	0.650881	0.668	0.412	0	Basal Epithelial	Eif2s3x
0	-5.2709	0.019	0.275	0	Basal Epithelial	Apbb1ip
0	2.71493	0.339	0.083	0	Basal Epithelial	Galnt3
0	0.908127	0.533	0.277	0	Basal Epithelial	Cse1l
0	-5.11274	0.016	0.272	0	Basal Epithelial	Sgce
0	1.5229	0.453	0.197	0	Basal Epithelial	Rrm1
0	-2.03424	0.151	0.407	0	Basal Epithelial	Hbb-bs
0	0.607457	0.534	0.278	0	Basal Epithelial	Ankrd10
0	0.69587	0.915	0.659	0	Basal Epithelial	Senp6
0	-3.28383	0.126	0.382	0	Basal Epithelial	Csrp2
0	0.830524	0.584	0.328	0	Basal Epithelial	Tsnax
0	0.569488	0.689	0.433	0	Basal Epithelial	Mnat1
0	0.560248	0.692	0.436	0	Basal Epithelial	Chd8
0	0.84072	0.578	0.322	0	Basal Epithelial	Prpf19
0	0.806923	0.546	0.291	0	Basal Epithelial	Rev1
0	0.721699	0.617	0.362	0	Basal Epithelial	Gmps
0	0.945605	0.616	0.361	0	Basal Epithelial	Tbck
0	0.971525	0.512	0.257	0	Basal Epithelial	Ndufaf4
0	1.08002	0.499	0.244	0	Basal Epithelial	Snapc3
0	1.48251	0.398	0.143	0	Basal Epithelial	Rcc1
0	-4.02466	0.059	0.314	0	Basal Epithelial	Limch1
0	1.09941	0.464	0.209	0	Basal Epithelial	Srek1ip1
0	0.975223	0.493	0.238	0	Basal Epithelial	Sh3bp1
0	0.644649	0.81	0.555	0	Basal Epithelial	Ddx39b
0	0.883778	0.563	0.308	0	Basal Epithelial	Mtx2
0	0.76716	0.563	0.308	0	Basal Epithelial	Mettl16
0	0.706601	0.551	0.297	0	Basal Epithelial	Ipo11
0	2.01938	0.333	0.079	0	Basal Epithelial	Arhgef19
0	0.853079	0.602	0.348	0	Basal Epithelial	Scfd2
0	1.01094	0.515	0.261	0	Basal Epithelial	Mrpl1
0	-5.13078	0.059	0.313	0	Basal Epithelial	Mfap5
0	-5.15843	0.062	0.316	0	Basal Epithelial	Opcml
0	1.44274	0.413	0.159	0	Basal Epithelial	Shmt2
0	1.60059	0.452	0.198	0	Basal Epithelial	Cks2
0	1.3182	0.446	0.192	0	Basal Epithelial	Dcp1a
0	0.678876	0.521	0.267	0	Basal Epithelial	Tnk2
0	0.596759	0.86	0.606	0	Basal Epithelial	Mbd2
0	0.591535	0.84	0.586	0	Basal Epithelial	Ppp6r3
0	0.531079	0.867	0.613	0	Basal Epithelial	Kdm2a
0	0.607943	0.697	0.443	0	Basal Epithelial	Nap1l4
0	0.612242	0.685	0.432	0	Basal Epithelial	Upf2
0	0.80288	0.549	0.296	0	Basal Epithelial	Phrf1
0	-6.48289	0.022	0.275	0	Basal Epithelial	Svep1
0	0.756041	0.64	0.387	0	Basal Epithelial	Scmh1
0	1.28592	0.488	0.235	0	Basal Epithelial	Nsd2
0	-0.869838	0.495	0.242	0	Basal Epithelial	Klk10
0	0.974197	0.4	0.147	0	Basal Epithelial	Gga2
0	0.948219	0.519	0.266	0	Basal Epithelial	Mak16
0	0.805555	0.524	0.271	0	Basal Epithelial	Scrib
0	0.59338	0.738	0.485	0	Basal Epithelial	Aco2
0	0.673698	0.603	0.35	0	Basal Epithelial	Dgcr2
0	0.742279	0.534	0.281	0	Basal Epithelial	8030462N17Rik
0	0.703662	0.69	0.437	0	Basal Epithelial	Suz12
0	0.801105	0.566	0.313	0	Basal Epithelial	Xpo4
0	0.782503	0.539	0.287	0	Basal Epithelial	Glce
0	1.59336	0.37	0.118	0	Basal Epithelial	Ikbke
0	-4.17166	0.048	0.3	0	Basal Epithelial	Fkbp7
0	1.08907	0.5	0.248	0	Basal Epithelial	Edem2
0	1.46298	0.415	0.163	0	Basal Epithelial	2310002F09Rik
0	0.669546	0.635	0.383	0	Basal Epithelial	Cwf19l2
0	-6.24717	0.019	0.271	0	Basal Epithelial	Gpx3
0	0.934229	0.531	0.279	0	Basal Epithelial	Tbce
0	0.85056	0.528	0.276	0	Basal Epithelial	Eci2
0	-4.48682	0.044	0.296	0	Basal Epithelial	Ecm2
0	1.18178	0.408	0.156	0	Basal Epithelial	Dis3
0	0.739096	0.531	0.279	0	Basal Epithelial	Kansl2
0	0.642786	0.691	0.439	0	Basal Epithelial	Hivep1
0	1.14795	0.447	0.196	0	Basal Epithelial	Stau2
0	1.00635	0.498	0.247	0	Basal Epithelial	Metap1
0	1.06746	0.47	0.219	0	Basal Epithelial	Znhit6
0	1.28239	0.436	0.185	0	Basal Epithelial	Coq3
0	3.17547	0.301	0.05	0	Basal Epithelial	Mms22l
0	0.855793	0.442	0.191	0	Basal Epithelial	Ctps
0	0.676903	0.504	0.253	0	Basal Epithelial	Tmem238
0	0.637524	0.972	0.721	0	Basal Epithelial	Nfix
0	1.62259	0.331	0.08	0	Basal Epithelial	Nod2
0	-5.37529	0.018	0.269	0	Basal Epithelial	Adam19
0	1.30623	0.423	0.172	0	Basal Epithelial	Cox10
0	1.04609	0.403	0.152	0	Basal Epithelial	Ltb4r1
0	-3.43196	0.063	0.314	0	Basal Epithelial	Farp1
0	0.765607	0.577	0.326	0	Basal Epithelial	Pwwp2a
0	0.702486	0.588	0.337	0	Basal Epithelial	Naa35
0	0.66408	0.602	0.352	0	Basal Epithelial	Iars2
0	-4.56821	0.048	0.298	0	Basal Epithelial	Gask1b
0	1.04101	0.5	0.25	0	Basal Epithelial	Vps50
0	0.695769	0.637	0.387	0	Basal Epithelial	Mcmbp
0	0.82964	0.431	0.181	0	Basal Epithelial	Akap1
0	0.750378	0.911	0.661	0	Basal Epithelial	Luc7l3
0	0.750497	0.915	0.665	0	Basal Epithelial	Papola
0	-2.21741	0.258	0.508	0	Basal Epithelial	Tubb2a
0	-5.29454	0.077	0.327	0	Basal Epithelial	Aspn
0	1.04159	0.427	0.177	0	Basal Epithelial	Zfp219
0	0.562823	0.827	0.577	0	Basal Epithelial	Tle4
0	1.0806	0.47	0.22	0	Basal Epithelial	Cc2d1b
0	0.548511	0.663	0.414	0	Basal Epithelial	Cand1
0	0.986261	0.453	0.204	0	Basal Epithelial	Dcaf17
0	3.87252	0.274	0.025	0	Basal Epithelial	Knstrn
0	-5.21852	0.021	0.27	0	Basal Epithelial	Itga9
0	0.959845	0.801	0.552	0	Basal Epithelial	Smyd3
0	-4.64572	0.057	0.306	0	Basal Epithelial	Angptl2
0	5.05684	0.259	0.01	0	Basal Epithelial	Zmat4
0	0.941415	0.485	0.236	0	Basal Epithelial	Trmt1
0	-2.77947	0.115	0.364	0	Basal Epithelial	Rbp1
0	1.76988	0.355	0.106	0	Basal Epithelial	Pcgf6
0	0.694106	0.564	0.315	0	Basal Epithelial	Lats1
0	1.20986	0.453	0.205	0	Basal Epithelial	Rrs1
0	-6.22208	0.024	0.272	0	Basal Epithelial	Fgl2
0	2.64754	0.275	0.027	0	Basal Epithelial	Hunk
0	1.19918	0.438	0.19	0	Basal Epithelial	Pdk1
0	0.585225	0.757	0.509	0	Basal Epithelial	Fam193a
0	-1.89121	0.387	0.635	0	Basal Epithelial	Zfp36
0	0.936896	0.498	0.25	0	Basal Epithelial	Bcat2
0	-3.7374	0.068	0.316	0	Basal Epithelial	Kank2
0	0.612807	0.646	0.398	0	Basal Epithelial	Ube2v2
0	1.04329	0.52	0.272	0	Basal Epithelial	Sec22a
0	0.555391	0.653	0.405	0	Basal Epithelial	Khsrp
0	0.717637	0.612	0.364	0	Basal Epithelial	Acsl5
0	0.659215	0.563	0.315	0	Basal Epithelial	Usp33
0	0.587756	0.688	0.44	0	Basal Epithelial	Arntl
0	0.76678	0.709	0.461	0	Basal Epithelial	Lsm4
0	0.804655	0.576	0.328	0	Basal Epithelial	Akap10
0	0.52831	0.587	0.339	0	Basal Epithelial	Paxbp1
0	0.780749	0.577	0.329	0	Basal Epithelial	Rab40c
0	3.55608	0.28	0.033	0	Basal Epithelial	Tpx2
0	1.97016	0.34	0.093	0	Basal Epithelial	Tbc1d2
0	0.501575	0.455	0.208	0	Basal Epithelial	Klk11
0	0.649553	0.824	0.577	0	Basal Epithelial	Babam2
0	1.41113	0.377	0.13	0	Basal Epithelial	Bcl7a
0	0.953454	0.942	0.695	0	Basal Epithelial	Pkm
0	0.686886	0.601	0.354	0	Basal Epithelial	Ddx1
0	0.902612	0.52	0.273	0	Basal Epithelial	Gm49797
0	-2.39763	0.272	0.519	0	Basal Epithelial	H2-T23
0	1.2111	0.439	0.192	0	Basal Epithelial	Zdhhc6
0	-2.88533	0.168	0.415	0	Basal Epithelial	Pde8a
0	1.9	0.564	0.317	0	Basal Epithelial	Hpgd
0	0.774029	0.568	0.321	0	Basal Epithelial	Sgpp1
0	0.696601	0.811	0.565	0	Basal Epithelial	Cct2
0	1.01863	0.42	0.174	0	Basal Epithelial	Bnipl
0	0.871912	0.498	0.252	0	Basal Epithelial	Mad1l1
0	3.45341	0.305	0.059	0	Basal Epithelial	Prc1
0	0.593609	0.593	0.347	0	Basal Epithelial	Trp53
0	0.958539	0.766	0.52	0	Basal Epithelial	Ranbp1
0	0.597198	0.866	0.62	0	Basal Epithelial	Dyrk1a
0	0.818034	0.577	0.331	0	Basal Epithelial	Rabggtb
0	0.75939	0.566	0.32	0	Basal Epithelial	Abcb7
0	3.19647	0.279	0.034	0	Basal Epithelial	Cth
0	-5.86024	0.023	0.268	0	Basal Epithelial	Rian
0	2.42005	0.362	0.117	0	Basal Epithelial	Smc2
0	1.25363	0.435	0.19	0	Basal Epithelial	Oma1
0	2.14688	0.305	0.06	0	Basal Epithelial	Echdc2
0	0.662192	0.65	0.405	0	Basal Epithelial	Ezh2
0	-5.13696	0.049	0.294	0	Basal Epithelial	Mctp1
0	1.40642	0.522	0.277	0	Basal Epithelial	Fhit
0	-6.10237	0.01	0.255	0	Basal Epithelial	Ms4a4d
0	0.971572	0.475	0.23	0	Basal Epithelial	Nars2
0	3.30471	0.286	0.041	0	Basal Epithelial	Tnk1
0	0.892085	0.547	0.303	0	Basal Epithelial	Pign
0	0.859451	0.39	0.146	0	Basal Epithelial	Abcb1b
0	1.22376	0.463	0.219	0	Basal Epithelial	Mgmt
0	0.605111	0.448	0.204	0	Basal Epithelial	Acsbg1
0	-4.73618	0.022	0.266	0	Basal Epithelial	Loxl2
0	1.51845	0.341	0.097	0	Basal Epithelial	Bora
0	-5.95187	0.027	0.271	0	Basal Epithelial	Cd200
0	1.07033	0.515	0.271	0	Basal Epithelial	Aven
0	0.737087	0.512	0.268	0	Basal Epithelial	Thap2
0	-3.12093	0.134	0.378	0	Basal Epithelial	Dusp3
0	0.539715	0.591	0.347	0	Basal Epithelial	Ttc7
0	0.740009	0.516	0.272	0	Basal Epithelial	Pdcd11
0	0.666506	0.587	0.343	0	Basal Epithelial	Senp5
0	0.74937	0.549	0.306	0	Basal Epithelial	Thoc1
0	4.19624	0.264	0.021	0	Basal Epithelial	Ect2
0	4.17074	0.268	0.025	0	Basal Epithelial	Birc5
0	1.18396	0.418	0.175	0	Basal Epithelial	Klhl21
0	1.5119	0.376	0.133	0	Basal Epithelial	Fam185a
0	-3.14367	0.172	0.415	0	Basal Epithelial	Ctsh
0	1.74263	0.37	0.127	0	Basal Epithelial	Rnaseh2b
0	0.720984	0.647	0.404	0	Basal Epithelial	AW554918
0	-2.3597	0.17	0.413	0	Basal Epithelial	Palm
0	1.39479	0.414	0.171	0	Basal Epithelial	Piga
0	0.8877	0.542	0.3	0	Basal Epithelial	Dop1a
0	0.84181	0.458	0.216	0	Basal Epithelial	Slc35a3
0	3.10277	0.262	0.02	0	Basal Epithelial	Edaradd
0	0.952885	0.511	0.269	0	Basal Epithelial	Golga1
0	0.579968	0.856	0.614	0	Basal Epithelial	Cnot4
0	0.832254	0.522	0.28	0	Basal Epithelial	Mphosph10
0	0.717894	0.8	0.558	0	Basal Epithelial	Snrpd3
0	0.736253	0.49	0.248	0	Basal Epithelial	Sgsm2
0	4.37542	0.259	0.017	0	Basal Epithelial	Tk1
0	0.723662	0.485	0.243	0	Basal Epithelial	Boc
0	3.33026	0.291	0.049	0	Basal Epithelial	Gdpd2
0	1.36992	0.365	0.123	0	Basal Epithelial	2810403D21Rik
0	0.664657	0.573	0.331	0	Basal Epithelial	Agpat5
0	0.775646	0.576	0.334	0	Basal Epithelial	Vta1
0	0.717169	0.579	0.337	0	Basal Epithelial	Acadvl
0	-4.18228	0.039	0.28	0	Basal Epithelial	Lix1l
0	1.19284	0.404	0.163	0	Basal Epithelial	Tada2a
0	5.42933	0.261	0.02	0	Basal Epithelial	4932411K12Rik
0	-5.09739	0.024	0.265	0	Basal Epithelial	Lims2
0	3.38791	0.308	0.067	0	Basal Epithelial	Elf3
0	1.10784	0.923	0.682	0	Basal Epithelial	Anp32b
0	-2.92031	0.103	0.344	0	Basal Epithelial	Mitf
0	0.595654	0.87	0.629	0	Basal Epithelial	Gpi1
0	-5.47189	0.017	0.258	0	Basal Epithelial	Trim30a
0	1.00692	0.482	0.241	0	Basal Epithelial	Heatr3
0	2.02986	0.354	0.113	0	Basal Epithelial	Tom1l1
0	1.12079	0.946	0.705	0	Basal Epithelial	Gm26917
0	0.777354	0.935	0.695	0	Basal Epithelial	Exoc6b
0	-2.10274	0.309	0.549	0	Basal Epithelial	Fmnl2
0	3.19373	0.279	0.039	0	Basal Epithelial	Crnde
0	0.673225	0.775	0.535	0	Basal Epithelial	Pdap1
0	0.521175	0.356	0.116	0	Basal Epithelial	Prkar2b
0	0.709702	0.565	0.325	0	Basal Epithelial	Nhlrc2
0	0.692102	0.536	0.297	0	Basal Epithelial	Qars
0	-2.04048	0.285	0.524	0	Basal Epithelial	Nr4a1
0	1.06243	0.521	0.282	0	Basal Epithelial	Gm15564
0	0.75042	0.548	0.309	0	Basal Epithelial	Epb41l4aos
0	-4.93859	0.025	0.264	0	Basal Epithelial	Dnm1
0	0.640726	0.596	0.357	0	Basal Epithelial	Map3k7
0	1.45766	0.317	0.078	0	Basal Epithelial	Itga2
0	0.555758	0.903	0.664	0	Basal Epithelial	Dlg1
0	0.722703	0.516	0.277	0	Basal Epithelial	Seh1l
0	1.19821	0.41	0.171	0	Basal Epithelial	Zfp507
0	0.699848	0.565	0.326	0	Basal Epithelial	Rhot1
0	0.756787	0.521	0.283	0	Basal Epithelial	Plagl1
0	0.967289	0.453	0.215	0	Basal Epithelial	Cwc22
0	-3.5778	0.156	0.394	0	Basal Epithelial	Nr2f2
0	1.29113	0.395	0.157	0	Basal Epithelial	Nhs
0	-3.99236	0.195	0.433	0	Basal Epithelial	Cd55
0	1.82765	0.314	0.076	0	Basal Epithelial	Ndc1
0	1.18793	0.414	0.176	0	Basal Epithelial	Ints4
0	0.601921	0.746	0.508	0	Basal Epithelial	1110004F10Rik
0	5.40904	0.246	0.008	0	Basal Epithelial	Edar
0	0.641926	0.869	0.631	0	Basal Epithelial	Smg6
0	0.645402	0.898	0.66	0	Basal Epithelial	Prpf4b
0	1.26891	0.422	0.184	0	Basal Epithelial	Ercc6
0	1.0679	0.44	0.202	0	Basal Epithelial	Drosha
0	0.619071	0.884	0.646	0	Basal Epithelial	Zfp148
0	0.881424	0.472	0.234	0	Basal Epithelial	Dync2h1
0	0.672234	0.589	0.352	0	Basal Epithelial	Ppid
0	1.31067	0.424	0.187	0	Basal Epithelial	Mecr
0	0.794942	0.509	0.272	0	Basal Epithelial	Zcchc8
0	1.72022	0.363	0.126	0	Basal Epithelial	Ifrd2
0	1.39196	0.366	0.129	0	Basal Epithelial	L2hgdh
0	0.565443	0.588	0.351	0	Basal Epithelial	Kdm5c
0	1.38414	0.407	0.17	0	Basal Epithelial	Nme7
0	0.954229	0.469	0.232	0	Basal Epithelial	Zfp397
0	0.663145	0.577	0.34	0	Basal Epithelial	Wdr20
0	0.604859	0.924	0.688	0	Basal Epithelial	Ube2k
0	-2.25475	0.298	0.534	0	Basal Epithelial	Pard3b
0	0.709109	0.56	0.324	0	Basal Epithelial	Brix1
0	-4.38535	0.04	0.276	0	Basal Epithelial	Vsir
0	0.994411	0.468	0.232	0	Basal Epithelial	Tdg
0	0.983113	0.4	0.164	0	Basal Epithelial	Ftx
0	1.56392	0.282	0.046	0	Basal Epithelial	Megf6
0	0.909901	0.95	0.714	0	Basal Epithelial	Ankrd17
0	-5.03933	0.046	0.282	0	Basal Epithelial	Abcg2
0	0.563066	0.917	0.681	0	Basal Epithelial	Ldha
0	0.712384	0.509	0.273	0	Basal Epithelial	Mettl1
0	0.860477	0.499	0.263	0	Basal Epithelial	Iars
0	1.28468	0.423	0.187	0	Basal Epithelial	Slf1
0	0.825944	0.429	0.193	0	Basal Epithelial	Msh3
0	0.804809	0.488	0.252	0	Basal Epithelial	Gm20732
0	0.719923	0.596	0.36	0	Basal Epithelial	Ncaph2
0	0.857119	0.955	0.719	0	Basal Epithelial	Ctnna1
0	0.807877	0.525	0.29	0	Basal Epithelial	Uchl5
0	0.658982	0.537	0.302	0	Basal Epithelial	Cnot7
0	0.835084	0.542	0.307	0	Basal Epithelial	Fgd4
0	2.70903	0.264	0.029	0	Basal Epithelial	Gramd2
0	-5.52243	0.019	0.254	0	Basal Epithelial	Fbln5
0	0.901936	0.454	0.219	0	Basal Epithelial	Elp2
0	-5.02886	0.022	0.257	0	Basal Epithelial	Nhsl2
0	0.591445	0.784	0.549	0	Basal Epithelial	Eif3m
0	0.857924	0.484	0.249	0	Basal Epithelial	Gnl2
0	0.548308	0.845	0.61	0	Basal Epithelial	Srrm1
0	2.28981	0.308	0.073	0	Basal Epithelial	Zfp296
0	1.5447	0.355	0.12	0	Basal Epithelial	Frk
0	0.681453	0.888	0.653	0	Basal Epithelial	Arid5b
0	0.75697	0.611	0.376	0	Basal Epithelial	Cdk4
0	-2.50378	0.262	0.497	0	Basal Epithelial	Gadd45g
0	1.23885	0.429	0.194	0	Basal Epithelial	Prickle3
0	-4.71499	0.034	0.268	0	Basal Epithelial	Socs2
0	0.851119	0.501	0.267	0	Basal Epithelial	Nifk
0	2.88535	0.294	0.06	0	Basal Epithelial	Tmeff1
0	0.867418	0.504	0.27	0	Basal Epithelial	Clns1a
0	-5.39804	0.014	0.248	0	Basal Epithelial	Adgra2
0	1.1046	0.407	0.173	0	Basal Epithelial	Cdyl2
0	0.88352	0.84	0.606	0	Basal Epithelial	Tomm20
0	1.27441	0.416	0.182	0	Basal Epithelial	Serhl
0	4.96513	0.248	0.014	0	Basal Epithelial	Gm49518
0	2.52389	0.366	0.132	0	Basal Epithelial	Sim2
0	0.659755	0.565	0.331	0	Basal Epithelial	Ddx18
0	1.27239	0.457	0.224	0	Basal Epithelial	Dnmt1
0	-2.54665	0.258	0.491	0	Basal Epithelial	Fam129a
0	3.23588	0.306	0.073	0	Basal Epithelial	Itgb6
0	0.970119	0.423	0.19	0	Basal Epithelial	Nup160
0	1.34706	0.412	0.179	0	Basal Epithelial	Zfp282
0	1.08842	0.433	0.2	0	Basal Epithelial	Mrps35
0	0.689995	0.43	0.197	0	Basal Epithelial	Sorl1
0	0.816343	0.956	0.723	0	Basal Epithelial	Rbm25
0	0.771526	0.534	0.302	0	Basal Epithelial	Ttc17
0	0.756929	0.544	0.312	0	Basal Epithelial	March5
0	4.24989	0.256	0.024	0	Basal Epithelial	Knl1
0	-5.33727	0.03	0.262	0	Basal Epithelial	Synm
0	1.27683	0.384	0.152	0	Basal Epithelial	Nr2c1
0	1.30101	0.384	0.152	0	Basal Epithelial	Tbrg4
0	3.5344	0.264	0.032	0	Basal Epithelial	Kif20b
0	2.23256	0.296	0.064	0	Basal Epithelial	Ncapd2
0	1.25612	0.365	0.133	0	Basal Epithelial	Gys1
0	0.94691	0.488	0.256	0	Basal Epithelial	Dhx32
0	0.512192	0.906	0.674	0	Basal Epithelial	Chd9
0	2.53329	0.307	0.075	0	Basal Epithelial	Bbof1
0	0.771959	0.872	0.64	0	Basal Epithelial	Vps13b
0	0.558535	0.893	0.661	0	Basal Epithelial	Ttc3
0	0.769673	0.937	0.706	0	Basal Epithelial	Pum2
0	0.508067	0.517	0.286	0	Basal Epithelial	Cenpc1
0	0.749616	0.528	0.297	0	Basal Epithelial	Nek1
0	1.2071	0.376	0.145	0	Basal Epithelial	Serpinb8
0	1.66627	0.331	0.1	0	Basal Epithelial	Pmf1
0	-4.98038	0.017	0.248	0	Basal Epithelial	Prrx1
0	1.31514	0.371	0.14	0	Basal Epithelial	Src
0	0.584017	0.824	0.593	0	Basal Epithelial	Wls
0	0.998008	0.433	0.202	0	Basal Epithelial	Polr3b
0	0.910966	0.477	0.246	0	Basal Epithelial	Pes1
0	-2.18468	0.244	0.475	0	Basal Epithelial	Lats2
0	0.591196	0.837	0.606	0	Basal Epithelial	Zfp91
0	0.762134	0.563	0.332	0	Basal Epithelial	Hpf1
0	0.744181	0.519	0.289	0	Basal Epithelial	Nup214
0	2.00977	0.321	0.091	0	Basal Epithelial	Ncapg2
0	0.769381	0.459	0.229	0	Basal Epithelial	Foxp4
0	0.989409	0.423	0.193	0	Basal Epithelial	Tfb2m
0	0.998225	0.475	0.245	0	Basal Epithelial	Uqcc1
0	0.75834	0.492	0.262	0	Basal Epithelial	Snrnp40
0	1.33569	0.355	0.125	0	Basal Epithelial	Gemin5
0	0.810441	0.368	0.138	0	Basal Epithelial	Plcd3
0	1.00919	0.432	0.202	0	Basal Epithelial	Map2k6
0	1.42732	0.464	0.235	0	Basal Epithelial	Acsl3
0	0.706104	0.553	0.324	0	Basal Epithelial	Slc25a39
0	-5.05279	0.047	0.276	0	Basal Epithelial	Lcp1
0	-2.41998	0.17	0.399	0	Basal Epithelial	Lgals9
0	1.38361	0.394	0.165	0	Basal Epithelial	Fbp2
0	1.17959	0.393	0.164	0	Basal Epithelial	Dgcr8
0	1.45052	0.388	0.159	0	Basal Epithelial	Grpel2
0	0.560812	0.485	0.256	0	Basal Epithelial	Tex10
0	0.822418	0.49	0.261	0	Basal Epithelial	Tufm
0	3.44324	0.243	0.014	0	Basal Epithelial	Fam81a
0	4.62775	0.244	0.015	0	Basal Epithelial	Kif15
0	0.579555	0.911	0.682	0	Basal Epithelial	Hspa4
0	3.02715	0.282	0.053	0	Basal Epithelial	Sox15
0	0.925402	0.972	0.743	0	Basal Epithelial	Neat1
0	0.592257	0.523	0.295	0	Basal Epithelial	Rassf5
0	0.717517	0.515	0.287	0	Basal Epithelial	Polr2b
0	-4.21369	0.043	0.271	0	Basal Epithelial	Fzd4
0	0.691947	0.526	0.298	0	Basal Epithelial	Oxsr1
0	0.761405	0.544	0.316	0	Basal Epithelial	Nbas
0	0.788077	0.552	0.324	0	Basal Epithelial	Ndufaf2
0	1.07709	0.433	0.205	0	Basal Epithelial	Trmt6
0	-5.52887	0.039	0.267	0	Basal Epithelial	Pcolce2
0	1.02595	0.458	0.23	0	Basal Epithelial	Dusp7
0	0.848626	0.435	0.207	0	Basal Epithelial	Def6
0	1.06664	0.947	0.719	0	Basal Epithelial	Zcchc7
0	2.18291	0.355	0.127	0	Basal Epithelial	Pou3f1
0	1.37504	0.351	0.123	0	Basal Epithelial	Aldh4a1
0	0.632419	0.472	0.244	0	Basal Epithelial	Csad
0	0.900768	0.855	0.627	0	Basal Epithelial	Slc25a5
0	2.62771	0.271	0.044	0	Basal Epithelial	Arhgap11a
0	0.92001	0.523	0.296	0	Basal Epithelial	Rnf150
0	-3.02109	0.109	0.336	0	Basal Epithelial	Cep85l
0	1.19305	0.405	0.178	0	Basal Epithelial	Plpp2
0	0.528693	0.515	0.288	0	Basal Epithelial	Vezt
0	1.39827	0.371	0.144	0	Basal Epithelial	Arhgap44
0	0.878117	0.481	0.254	0	Basal Epithelial	Tpk1
0	0.662246	0.847	0.62	0	Basal Epithelial	Atp5o
0	1.19211	0.524	0.298	0	Basal Epithelial	Selenoh
0	-3.98258	0.045	0.271	0	Basal Epithelial	Creb3l1
0	-5.1146	0.029	0.255	0	Basal Epithelial	Prex1
0	-5.42166	0.03	0.256	0	Basal Epithelial	Gfpt2
0	-5.44016	0.015	0.241	0	Basal Epithelial	Olfml2b
0	-4.95732	0.643	0.869	0	Basal Epithelial	Gsn
0	-5.60292	0.014	0.24	0	Basal Epithelial	Dennd2a
0	1.12696	0.41	0.184	0	Basal Epithelial	Tgfa
0	1.00736	0.419	0.193	0	Basal Epithelial	Cluap1
0	2.07318	0.268	0.043	0	Basal Epithelial	Coq8a
0	0.838192	0.511	0.286	0	Basal Epithelial	Lyar
0	1.11547	0.405	0.18	0	Basal Epithelial	Fam210a
0	3.19044	0.259	0.034	0	Basal Epithelial	Ccdc18
0	-2.50536	0.152	0.377	0	Basal Epithelial	Metrnl
0	0.761761	0.454	0.229	0	Basal Epithelial	Ints9
0	-2.58951	0.232	0.457	0	Basal Epithelial	Ifnar2
0	-2.75934	0.19	0.415	0	Basal Epithelial	Fam102b
0	1.0059	0.412	0.187	0	Basal Epithelial	Taf5l
0	0.883579	0.497	0.272	0	Basal Epithelial	Slc39a11
0	1.12366	0.336	0.112	0	Basal Epithelial	Ppat
0	1.2344	0.382	0.158	0	Basal Epithelial	Tmem209
0	0.96478	0.423	0.199	0	Basal Epithelial	Ppip5k1
0	0.944276	0.869	0.645	0	Basal Epithelial	Ran
0	-5.91227	0.017	0.241	0	Basal Epithelial	Plxna4
0	-6.39413	0.014	0.238	0	Basal Epithelial	Fgd5
0	0.734523	0.424	0.2	0	Basal Epithelial	C2cd3
0	1.39581	0.412	0.188	0	Basal Epithelial	Dctpp1
0	0.825121	0.482	0.258	0	Basal Epithelial	Ltv1
0	-2.66956	0.203	0.427	0	Basal Epithelial	Rassf3
0	-4.26336	0.072	0.296	0	Basal Epithelial	Ramp2
0	-5.14771	0.017	0.241	0	Basal Epithelial	Emilin2
0	0.765075	0.934	0.711	0	Basal Epithelial	Birc6
0	0.781217	0.463	0.24	0	Basal Epithelial	Acad9
0	2.6673	0.27	0.047	0	Basal Epithelial	Cit
0	0.973167	0.456	0.233	0	Basal Epithelial	Dera
0	-5.40956	0.023	0.246	0	Basal Epithelial	Adamtsl3
0	0.879905	0.453	0.23	0	Basal Epithelial	Plekhh3
0	-4.42787	0.038	0.261	0	Basal Epithelial	St6gal1
0	1.33878	0.365	0.142	0	Basal Epithelial	Rrp1b
0	-5.77173	0.018	0.241	0	Basal Epithelial	AW112010
0	0.783966	0.425	0.202	0	Basal Epithelial	Elp1
0	1.10251	0.395	0.173	0	Basal Epithelial	Kctd3
0	-1.99555	0.284	0.506	0	Basal Epithelial	Adam15
0	0.524355	0.397	0.175	0	Basal Epithelial	Sms
0	1.39114	0.379	0.157	0	Basal Epithelial	Vangl2
0	-5.7588	0.018	0.24	0	Basal Epithelial	Penk
0	4.40196	0.244	0.022	0	Basal Epithelial	Skint1
0	3.62275	0.26	0.038	0	Basal Epithelial	Cdc20
0	-2.27369	0.226	0.448	0	Basal Epithelial	Anxa6
0	0.851273	0.445	0.223	0	Basal Epithelial	Erbb2
0	0.799491	0.433	0.211	0	Basal Epithelial	Riok2
0	3.93129	0.253	0.031	0	Basal Epithelial	Kif11
0	0.580333	0.477	0.255	0	Basal Epithelial	Ipmk
0	0.708747	0.485	0.263	0	Basal Epithelial	Sf3a1
0	0.738299	0.476	0.254	0	Basal Epithelial	Ftsj3
0	0.777136	0.974	0.752	0	Basal Epithelial	Rab10
0	-4.06355	0.188	0.41	0	Basal Epithelial	Ly6c1
0	-2.71343	0.122	0.343	0	Basal Epithelial	Cep170
0	0.751384	0.461	0.24	0	Basal Epithelial	Micu3
0	1.21712	0.394	0.173	0	Basal Epithelial	Fam171a2
0	0.882984	0.433	0.212	0	Basal Epithelial	Tmem51
0	1.13725	0.39	0.169	0	Basal Epithelial	Xrcc1
0	-5.0128	0.026	0.247	0	Basal Epithelial	Zfp423
0	0.892028	0.447	0.226	0	Basal Epithelial	2510002D24Rik
0	0.757956	0.471	0.25	0	Basal Epithelial	Rcor3
0	0.766727	0.945	0.724	0	Basal Epithelial	Gstm1
0	-2.17178	0.355	0.576	0	Basal Epithelial	Ttc28
0	0.867004	0.887	0.666	0	Basal Epithelial	Reep5
0	-4.08112	0.061	0.282	0	Basal Epithelial	Rtl8a
0	0.546692	0.402	0.182	0	Basal Epithelial	Tmem40
0	0.768663	0.528	0.308	0	Basal Epithelial	Bckdhb
0	0.673032	0.455	0.235	0	Basal Epithelial	Rbm10
0	-2.48539	0.09	0.31	0	Basal Epithelial	Cacna2d1
0	-5.73092	0.022	0.242	0	Basal Epithelial	Inmt
0	2.63695	0.257	0.037	0	Basal Epithelial	Mcm5
0	4.19353	0.234	0.014	0	Basal Epithelial	Spc24
0	1.25649	0.365	0.145	0	Basal Epithelial	Ncapd3
0	0.905575	0.438	0.218	0	Basal Epithelial	Rassf9
0	5.1798	0.231	0.011	0	Basal Epithelial	Hmmr
0	-5.21677	0.022	0.242	0	Basal Epithelial	Cmah
0	1.23491	0.374	0.154	0	Basal Epithelial	Slc25a27
0	0.974777	0.438	0.218	0	Basal Epithelial	Xpo5
0	0.686305	0.481	0.261	0	Basal Epithelial	Trp53bp1
0	3.11455	0.288	0.068	0	Basal Epithelial	Slc6a2
0	-3.59198	0.076	0.296	0	Basal Epithelial	Plekho2
0	-2.02929	0.278	0.498	0	Basal Epithelial	Grina
0	-5.69554	0.015	0.234	0	Basal Epithelial	Ifi207
0	-2.08128	0.249	0.468	0	Basal Epithelial	Kctd12
0	1.39766	0.377	0.158	0	Basal Epithelial	Trpm4
0	0.926439	0.45	0.231	0	Basal Epithelial	Wdr11
0	-2.41634	0.165	0.384	0	Basal Epithelial	Phldb1
0	2.77741	0.258	0.039	0	Basal Epithelial	Cenpw
0	4.21877	0.251	0.032	0	Basal Epithelial	Fam110c
0	1.10949	0.432	0.213	0	Basal Epithelial	Wdr41
0	0.984029	0.431	0.212	0	Basal Epithelial	Gfm2
0	-5.03429	0.019	0.238	0	Basal Epithelial	Apba1
0	0.861545	0.359	0.14	0	Basal Epithelial	Cmtm4
0	0.796075	0.761	0.542	0	Basal Epithelial	Wwox
0	-5.76096	0.016	0.235	0	Basal Epithelial	Jam3
0	-2.29906	0.492	0.711	0	Basal Epithelial	Ctsl
0	0.793774	0.48	0.261	0	Basal Epithelial	Lsg1
0	0.516176	0.922	0.704	0	Basal Epithelial	Hspd1
0	0.686072	0.396	0.178	0	Basal Epithelial	Hcar2
0	0.711715	0.463	0.245	0	Basal Epithelial	Rbm34
0	-1.64665	0.319	0.537	0	Basal Epithelial	Dnajb9
0	0.69188	0.502	0.284	0	Basal Epithelial	Cpsf2
0	5.09531	0.226	0.008	0	Basal Epithelial	Ovol2
0	-5.48443	0.019	0.237	0	Basal Epithelial	Cbfa2t3
0	1.73706	0.308	0.09	0	Basal Epithelial	Cib2
0	1.31607	0.365	0.147	0	Basal Epithelial	Gtf2h2
0	3.17808	0.25	0.032	0	Basal Epithelial	Cip2a
0	-5.24175	0.017	0.235	0	Basal Epithelial	Cadm3
0	-3.5204	0.066	0.284	0	Basal Epithelial	Stxbp1
0	0.780799	0.421	0.203	0	Basal Epithelial	Pla2g4f
0	0.936477	0.948	0.73	0	Basal Epithelial	Pdlim5
0	1.62114	0.266	0.049	0	Basal Epithelial	Lnx1
0	0.767362	0.458	0.241	0	Basal Epithelial	Grsf1
0	1.12724	0.397	0.18	0	Basal Epithelial	Mre11a
0	-3.79922	0.052	0.269	0	Basal Epithelial	Tns2
0	4.27655	0.244	0.027	0	Basal Epithelial	Ube2c
0	-5.28272	0.018	0.235	0	Basal Epithelial	Dclk1
0	-4.3984	0.035	0.252	0	Basal Epithelial	Thsd7a
0	4.33473	0.237	0.02	0	Basal Epithelial	Cdca3
0	-5.44029	0.012	0.229	0	Basal Epithelial	Ndn
0	0.929357	0.432	0.215	0	Basal Epithelial	Mcm9
0	-4.75798	0.027	0.244	0	Basal Epithelial	Gngt2
0	-3.73679	0.092	0.309	0	Basal Epithelial	Mrc2
0	2.58102	0.311	0.094	0	Basal Epithelial	9330162012Rik
0	-2.35563	0.21	0.427	0	Basal Epithelial	Pros1
0	-4.9605	0.066	0.283	0	Basal Epithelial	Tspan13
0	0.613318	0.831	0.614	0	Basal Epithelial	Tbc1d5
0	0.737249	0.49	0.273	0	Basal Epithelial	Rbm4
0	0.716177	0.485	0.268	0	Basal Epithelial	Mms19
0	-3.27318	0.102	0.318	0	Basal Epithelial	Csf1
0	1.21408	0.392	0.176	0	Basal Epithelial	Dph5
0	1.01225	0.393	0.177	0	Basal Epithelial	Fam53b
0	-2.11171	0.33	0.546	0	Basal Epithelial	Pttg1ip
0	0.847326	0.453	0.237	0	Basal Epithelial	Rnf126
0	1.13455	0.402	0.186	0	Basal Epithelial	Pigf
0	1.22298	0.405	0.189	0	Basal Epithelial	Macrod1
0	-4.78311	0.027	0.243	0	Basal Epithelial	Olfm1
0	0.677106	0.434	0.218	0	Basal Epithelial	Nup188
0	1.01054	0.438	0.222	0	Basal Epithelial	Mrto4
0	1.14187	0.372	0.156	0	Basal Epithelial	Rtkn
0	3.59814	0.256	0.04	0	Basal Epithelial	Hnf1b
0	1.01369	0.425	0.209	0	Basal Epithelial	Eef1e1
0	1.35972	0.473	0.257	0	Basal Epithelial	Parp1
0	0.846284	0.414	0.198	0	Basal Epithelial	Ints2
0	-3.41658	0.073	0.289	0	Basal Epithelial	Psmb8
0	1.00254	0.419	0.203	0	Basal Epithelial	Tab3
0	0.628622	0.953	0.737	0	Basal Epithelial	Huwe1
0	2.43188	0.272	0.057	0	Basal Epithelial	Tacc3
0	1.71867	0.322	0.107	0	Basal Epithelial	Shq1
0	1.02592	0.397	0.182	0	Basal Epithelial	Alkbh8
0	1.02751	0.395	0.18	0	Basal Epithelial	Noc3l
0	1.00592	0.39	0.175	0	Basal Epithelial	Apex2
0	5.22561	0.221	0.006	0	Basal Epithelial	Lgr6
0	4.48858	0.227	0.012	0	Basal Epithelial	Ccna2
0	1.03797	0.366	0.151	0	Basal Epithelial	Nol9
0	1.78208	0.313	0.098	0	Basal Epithelial	Rpgrip1l
0	-4.82729	0.026	0.241	0	Basal Epithelial	Stxbp6
0	-3.48338	0.165	0.38	0	Basal Epithelial	Lgmn
0	0.830108	0.431	0.216	0	Basal Epithelial	Apex1
0	3.51153	0.237	0.022	0	Basal Epithelial	Cbs
0	0.887728	0.408	0.193	0	Basal Epithelial	Tbcel
0	0.809867	0.472	0.257	0	Basal Epithelial	Atxn3
0	-5.89768	0.016	0.23	0	Basal Epithelial	St8sia4
0	3.88199	0.232	0.018	0	Basal Epithelial	Tfap2e
0	0.998977	0.401	0.187	0	Basal Epithelial	Fbxl19
0	-2.06567	0.293	0.507	0	Basal Epithelial	Tmcc3
0	-3.82316	0.061	0.275	0	Basal Epithelial	Irak3
0	-5.33422	0.014	0.228	0	Basal Epithelial	Mmp23
0	0.949149	0.44	0.226	0	Basal Epithelial	Zfp398
0	1.05763	0.377	0.163	0	Basal Epithelial	Nop2
0	-6.35032	0.014	0.228	0	Basal Epithelial	Slco2b1
0	1.5085	0.37	0.156	0	Basal Epithelial	Ankrd22
0	0.86463	0.87	0.656	0	Basal Epithelial	Atp5g3
0	-2.05904	0.281	0.495	0	Basal Epithelial	Samhd1
0	0.804958	0.48	0.266	0	Basal Epithelial	Snrpa1
0	1.48618	0.354	0.14	0	Basal Epithelial	Dcbld1
0	0.774854	0.888	0.674	0	Basal Epithelial	Hnrnpab
0	-5.39433	0.019	0.232	0	Basal Epithelial	Tnfrsf1b
0	1.04472	0.391	0.178	0	Basal Epithelial	Ip6k2
0	0.662547	0.449	0.236	0	Basal Epithelial	Rnmt
0	-5.62512	0.013	0.226	0	Basal Epithelial	Fgf2
0	0.722215	0.417	0.204	0	Basal Epithelial	Rfwd3
0	1.05544	0.31	0.097	0	Basal Epithelial	Acsf2
0	1.17852	0.37	0.157	0	Basal Epithelial	Hspbap1
0	-2.9177	0.163	0.376	0	Basal Epithelial	H2-Q4
[truncated: 4,155 more rows]

## Sheet: Suprabasal Epithelial
Suprabasal Epithelial Marker genes (FindAllMarkers)
p_val	avg_log2FC	pct.1	pct.2	p_val_adj	celltype	gene
0	4.81245	0.948	0.066	0	Suprabasal Epithelial	Cyp4f39
0	5.2194	0.947	0.065	0	Suprabasal Epithelial	Dsg1b
0	4.38343	0.939	0.069	0	Suprabasal Epithelial	Hsd17b2
0	4.192	0.943	0.076	0	Suprabasal Epithelial	Pla2g4f
0	4.46467	0.937	0.073	0	Suprabasal Epithelial	Nectin4
0	5.14285	0.926	0.065	0	Suprabasal Epithelial	Scel
0	4.82052	0.921	0.065	0	Suprabasal Epithelial	Grhl3
0	4.35606	0.928	0.073	0	Suprabasal Epithelial	Cers3
0	5.0208	0.933	0.079	0	Suprabasal Epithelial	Abca12
0	4.13424	0.936	0.086	0	Suprabasal Epithelial	Grhl1
0	3.91623	0.96	0.11	0	Suprabasal Epithelial	Lad1
0	3.8978	0.937	0.088	0	Suprabasal Epithelial	Wwc1
0	4.38477	0.919	0.07	0	Suprabasal Epithelial	Otop3
0	4.16848	0.945	0.097	0	Suprabasal Epithelial	Rab27b
0	4.83291	0.897	0.05	0	Suprabasal Epithelial	Myo5b
0	4.46347	0.973	0.127	0	Suprabasal Epithelial	4833423E24Rik
0	4.60606	0.894	0.049	0	Suprabasal Epithelial	Sptbn2
0	3.90691	0.931	0.087	0	Suprabasal Epithelial	Prom2
0	4.35782	0.93	0.086	0	Suprabasal Epithelial	Tgm1
0	4.72297	0.899	0.056	0	Suprabasal Epithelial	Pla2g4e
0	3.41181	0.98	0.137	0	Suprabasal Epithelial	Esrp1
0	4.19124	0.951	0.108	0	Suprabasal Epithelial	Rdh12
0	4.52953	0.967	0.125	0	Suprabasal Epithelial	Sult2b1
0	5.3829	0.937	0.099	0	Suprabasal Epithelial	Pinlyp
0	4.33993	0.922	0.086	0	Suprabasal Epithelial	Elovl7
0	4.67975	0.894	0.058	0	Suprabasal Epithelial	Mal2
0	5.11843	0.907	0.072	0	Suprabasal Epithelial	Capns2
0	4.16364	0.915	0.082	0	Suprabasal Epithelial	Mpzl2
0	4.07675	0.958	0.126	0	Suprabasal Epithelial	Sytl1
0	2.89484	0.982	0.15	0	Suprabasal Epithelial	Barx2
0	4.21992	0.877	0.047	0	Suprabasal Epithelial	Zfp750
0	4.66753	0.984	0.155	0	Suprabasal Epithelial	Evpl
0	4.06877	0.918	0.09	0	Suprabasal Epithelial	Klk11
0	4.49723	0.879	0.051	0	Suprabasal Epithelial	Lipm
0	4.34746	0.924	0.097	0	Suprabasal Epithelial	Aldh3b2
0	2.95251	0.969	0.142	0	Suprabasal Epithelial	Ehf
0	4.07942	0.95	0.124	0	Suprabasal Epithelial	Cyp2s1
0	4.34754	0.969	0.144	0	Suprabasal Epithelial	Them5
0	3.8211	0.908	0.084	0	Suprabasal Epithelial	Adtrp
0	2.94655	0.956	0.132	0	Suprabasal Epithelial	Chit1
0	4.61228	0.885	0.064	0	Suprabasal Epithelial	Gsta2
0	4.72004	0.927	0.108	0	Suprabasal Epithelial	Psapl1
0	3.57028	0.927	0.108	0	Suprabasal Epithelial	Polr3g
0	4.89625	0.911	0.093	0	Suprabasal Epithelial	Dsc2
0	3.16973	0.968	0.15	0	Suprabasal Epithelial	Cdh1
0	3.97191	0.92	0.103	0	Suprabasal Epithelial	Vsig8
0	2.93746	0.933	0.117	0	Suprabasal Epithelial	Sh3rf2
0	3.81716	0.973	0.157	0	Suprabasal Epithelial	Trim29
0	4.24029	0.878	0.065	0	Suprabasal Epithelial	Tmem40
0	3.1284	0.9	0.089	0	Suprabasal Epithelial	Fam83b
0	3.81204	0.966	0.157	0	Suprabasal Epithelial	Wnt4
0	3.44694	0.958	0.149	0	Suprabasal Epithelial	Pkp3
0	1.6929	0.916	0.108	0	Suprabasal Epithelial	Notch3
0	4.07583	0.975	0.167	0	Suprabasal Epithelial	Serpinb5
0	3.24262	0.959	0.151	0	Suprabasal Epithelial	Nipal2
0	5.43804	0.922	0.115	0	Suprabasal Epithelial	Rbp2
0	4.63118	0.949	0.142	0	Suprabasal Epithelial	Pdzk1ip1
0	4.51587	0.858	0.052	0	Suprabasal Epithelial	Aldh1a7
0	4.3247	0.907	0.102	0	Suprabasal Epithelial	Hebp2
0	2.94666	0.912	0.107	0	Suprabasal Epithelial	Rapgefl1
0	3.74193	0.893	0.089	0	Suprabasal Epithelial	Mocos
0	3.96978	0.863	0.06	0	Suprabasal Epithelial	Bnipl
0	3.64152	0.941	0.138	0	Suprabasal Epithelial	Tacstd2
0	3.85307	0.875	0.074	0	Suprabasal Epithelial	Klc3
0	4.6745	0.977	0.176	0	Suprabasal Epithelial	Rab25
0	4.48081	0.84	0.039	0	Suprabasal Epithelial	Tmprss4
0	3.27066	0.924	0.124	0	Suprabasal Epithelial	Ckmt1
0	3.83475	0.994	0.195	0	Suprabasal Epithelial	Pkp1
0	3.45362	0.859	0.06	0	Suprabasal Epithelial	Sh2d4a
0	4.27055	0.874	0.078	0	Suprabasal Epithelial	Fgfbp1
0	2.81477	0.887	0.092	0	Suprabasal Epithelial	Arhgef4
0	4.39263	0.983	0.188	0	Suprabasal Epithelial	Lypd3
0	3.28485	0.94	0.146	0	Suprabasal Epithelial	Kctd1
0	4.35168	0.92	0.128	0	Suprabasal Epithelial	Sptssb
0	3.83464	0.872	0.08	0	Suprabasal Epithelial	Endou
0	5.05205	0.874	0.083	0	Suprabasal Epithelial	Clic3
0	5.06182	0.829	0.038	0	Suprabasal Epithelial	Ly6g6e
0	3.00189	0.878	0.089	0	Suprabasal Epithelial	Zfp185
0	5.06836	0.96	0.172	0	Suprabasal Epithelial	Tgm3
0	2.84687	0.915	0.127	0	Suprabasal Epithelial	Slc22a23
0	4.54672	0.838	0.05	0	Suprabasal Epithelial	Gm16136
0	3.8682	0.84	0.053	0	Suprabasal Epithelial	Scnn1a
0	3.44078	0.864	0.078	0	Suprabasal Epithelial	Duox1
0	3.31378	0.877	0.091	0	Suprabasal Epithelial	AI661453
0	3.20355	0.929	0.145	0	Suprabasal Epithelial	Dsg3
0	2.9455	0.876	0.094	0	Suprabasal Epithelial	Celsr2
0	5.1371	0.96	0.178	0	Suprabasal Epithelial	Calml3
0	4.37263	0.821	0.04	0	Suprabasal Epithelial	Slc5a9
0	4.7046	0.837	0.056	0	Suprabasal Epithelial	Paqr5
0	3.84565	0.834	0.054	0	Suprabasal Epithelial	Fbp2
0	3.34011	0.936	0.157	0	Suprabasal Epithelial	Kyat1
0	4.4572	0.865	0.086	0	Suprabasal Epithelial	Gjb2
0	3.75234	0.844	0.065	0	Suprabasal Epithelial	Pax9
0	2.63041	0.978	0.199	0	Suprabasal Epithelial	Klf5
0	3.3106	0.884	0.107	0	Suprabasal Epithelial	Car13
0	2.7061	0.932	0.156	0	Suprabasal Epithelial	Gm47071
0	3.30768	0.906	0.131	0	Suprabasal Epithelial	Plekhn1
0	2.71696	0.911	0.136	0	Suprabasal Epithelial	Eps8l2
0	3.45907	0.842	0.067	0	Suprabasal Epithelial	Gpr87
0	4.60184	0.861	0.087	0	Suprabasal Epithelial	Ces1h
0	3.91453	0.867	0.093	0	Suprabasal Epithelial	Pof1b
0	3.80674	0.823	0.05	0	Suprabasal Epithelial	Sdr42e1
0	2.86945	0.867	0.096	0	Suprabasal Epithelial	Irf6
0	3.92849	0.915	0.145	0	Suprabasal Epithelial	Aqp3
0	3.81284	0.839	0.07	0	Suprabasal Epithelial	Tmem79
0	5.18825	0.818	0.049	0	Suprabasal Epithelial	Dsg1a
0	4.09128	0.822	0.053	0	Suprabasal Epithelial	Ovol1
0	2.93323	0.94	0.172	0	Suprabasal Epithelial	Fxyd3
0	3.62377	0.828	0.06	0	Suprabasal Epithelial	Ap1m2
0	2.7051	0.88	0.113	0	Suprabasal Epithelial	Tmem154
0	4.7887	0.9	0.133	0	Suprabasal Epithelial	Teddm3
0	3.03911	0.924	0.158	0	Suprabasal Epithelial	Dhcr24
0	4.54447	0.965	0.2	0	Suprabasal Epithelial	Fam57a
0	2.97811	0.913	0.15	0	Suprabasal Epithelial	Mall
0	3.02389	0.866	0.103	0	Suprabasal Epithelial	Mfap3l
0	2.595	0.867	0.105	0	Suprabasal Epithelial	Ap1s3
0	3.2598	0.867	0.105	0	Suprabasal Epithelial	Mgst2
0	3.42613	0.879	0.118	0	Suprabasal Epithelial	Nebl
0	3.81468	0.894	0.133	0	Suprabasal Epithelial	Tst
0	3.75891	0.896	0.136	0	Suprabasal Epithelial	Cyp2f2
0	2.76479	0.891	0.132	0	Suprabasal Epithelial	Sh3bgrl2
0	2.7442	0.872	0.114	0	Suprabasal Epithelial	Serpinb2
0	4.54935	0.915	0.157	0	Suprabasal Epithelial	Cysrt1
0	2.63188	0.929	0.171	0	Suprabasal Epithelial	Dennd2c
0	3.71164	0.809	0.051	0	Suprabasal Epithelial	Epha1
0	4.07763	0.81	0.052	0	Suprabasal Epithelial	Ephx3
0	4.42479	0.888	0.13	0	Suprabasal Epithelial	Cst6
0	3.82403	0.802	0.045	0	Suprabasal Epithelial	Tmprss13
0	2.76553	0.878	0.122	0	Suprabasal Epithelial	Cds1
0	3.73209	0.801	0.046	0	Suprabasal Epithelial	Bspry
0	3.84149	0.801	0.046	0	Suprabasal Epithelial	Crybg2
0	2.70684	0.963	0.208	0	Suprabasal Epithelial	Chl1
0	2.60856	0.938	0.184	0	Suprabasal Epithelial	Entpd5
0	2.98231	0.878	0.124	0	Suprabasal Epithelial	Sqle
0	2.62474	0.868	0.116	0	Suprabasal Epithelial	Erbb2
0	4.84452	0.779	0.028	0	Suprabasal Epithelial	Slc5a1
0	2.81317	0.831	0.08	0	Suprabasal Epithelial	Exph5
0	3.26127	0.901	0.15	0	Suprabasal Epithelial	Fdft1
0	1.28576	0.889	0.138	0	Suprabasal Epithelial	Trp63
0	3.62937	0.814	0.063	0	Suprabasal Epithelial	Fhdc1
0	4.01677	0.869	0.119	0	Suprabasal Epithelial	Thop1
0	3.76808	0.798	0.049	0	Suprabasal Epithelial	Esrp2
0	3.07156	0.848	0.099	0	Suprabasal Epithelial	Acsbg1
0	2.49245	0.941	0.192	0	Suprabasal Epithelial	Kif21a
0	2.51465	0.89	0.142	0	Suprabasal Epithelial	Grip1
0	3.58217	0.796	0.049	0	Suprabasal Epithelial	Ankrd22
0	2.84742	0.948	0.201	0	Suprabasal Epithelial	Crybg1
0	5.25326	0.763	0.017	0	Suprabasal Epithelial	Aadacl2
0	2.62669	0.832	0.086	0	Suprabasal Epithelial	Tfap2a
0	5.78371	0.772	0.027	0	Suprabasal Epithelial	Sptlc3
0	2.4426	0.884	0.139	0	Suprabasal Epithelial	Tuft1
0	4.02881	0.98	0.235	0	Suprabasal Epithelial	Ppl
0	4.06301	0.79	0.046	0	Suprabasal Epithelial	Efna3
0	4.86096	0.882	0.138	0	Suprabasal Epithelial	Klk10
0	5.19044	0.76	0.017	0	Suprabasal Epithelial	Adgrf2
0	3.96321	0.793	0.051	0	Suprabasal Epithelial	Ces1b
0	3.7014	0.97	0.228	0	Suprabasal Epithelial	Me1
0	1.73947	0.91	0.168	0	Suprabasal Epithelial	Pard6g
0	4.54605	0.773	0.032	0	Suprabasal Epithelial	Tuba8
0	4.91301	0.766	0.025	0	Suprabasal Epithelial	Nkpd1
0	2.70997	0.833	0.093	0	Suprabasal Epithelial	Rab38
0	3.66148	0.8	0.061	0	Suprabasal Epithelial	Rassf7
0	2.86146	0.926	0.187	0	Suprabasal Epithelial	Clip4
0	2.66764	0.949	0.211	0	Suprabasal Epithelial	Il17rc
0	4.19739	0.787	0.049	0	Suprabasal Epithelial	Bpifc
0	2.69965	0.929	0.192	0	Suprabasal Epithelial	Acsl1
0	4.44704	0.819	0.082	0	Suprabasal Epithelial	Klk13
0	5.01066	0.777	0.04	0	Suprabasal Epithelial	Tprg
0	4.06993	0.793	0.057	0	Suprabasal Epithelial	Spint1
0	4.45789	0.761	0.029	0	Suprabasal Epithelial	Rhbg
0	2.78026	0.946	0.214	0	Suprabasal Epithelial	Ptprf
0	2.78651	0.823	0.093	0	Suprabasal Epithelial	Fam83g
0	2.64576	0.869	0.139	0	Suprabasal Epithelial	Abhd6
0	4.16718	0.865	0.136	0	Suprabasal Epithelial	Elovl4
0	4.02036	0.776	0.048	0	Suprabasal Epithelial	Gsta1
0	4.78646	0.789	0.061	0	Suprabasal Epithelial	Krt32
0	4.36511	0.762	0.034	0	Suprabasal Epithelial	Gsdmc
0	4.05208	0.808	0.081	0	Suprabasal Epithelial	Krt23
0	3.9085	0.988	0.261	0	Suprabasal Epithelial	Ptgr1
0	2.63951	0.892	0.165	0	Suprabasal Epithelial	Plcd1
0	2.73477	0.81	0.086	0	Suprabasal Epithelial	St14
0	4.77653	0.752	0.028	0	Suprabasal Epithelial	Muc15
0	4.50557	0.748	0.024	0	Suprabasal Epithelial	Atp6v0a4
0	1.8286	0.906	0.182	0	Suprabasal Epithelial	Map7
0	2.93134	0.829	0.107	0	Suprabasal Epithelial	Slc27a4
0	2.96908	0.788	0.066	0	Suprabasal Epithelial	Acer1
0	3.31218	0.924	0.203	0	Suprabasal Epithelial	Dlg2
0	3.0527	0.908	0.187	0	Suprabasal Epithelial	Serpinb1a
0	4.65001	0.754	0.034	0	Suprabasal Epithelial	Gm3776
0	2.43288	0.904	0.184	0	Suprabasal Epithelial	Ermp1
0	4.76603	0.76	0.041	0	Suprabasal Epithelial	Tmprss11a
0	2.91833	0.945	0.227	0	Suprabasal Epithelial	Sdc1
0	2.72822	0.877	0.159	0	Suprabasal Epithelial	Smagp
0	4.56978	0.746	0.028	0	Suprabasal Epithelial	Bicdl2
0	2.61778	0.853	0.135	0	Suprabasal Epithelial	Dsc3
0	2.92917	0.789	0.072	0	Suprabasal Epithelial	Phldb3
0	4.6777	0.955	0.238	0	Suprabasal Epithelial	Dapl1
0	3.06682	0.781	0.065	0	Suprabasal Epithelial	Clca2
0	5.25049	0.846	0.132	0	Suprabasal Epithelial	Serpinb3a
0	4.87064	0.845	0.131	0	Suprabasal Epithelial	Crabp2
0	3.21854	0.768	0.055	0	Suprabasal Epithelial	Llgl2
0	2.12969	0.867	0.155	0	Suprabasal Epithelial	Nrarp
0	2.03226	0.933	0.222	0	Suprabasal Epithelial	Arap2
0	2.5799	0.799	0.088	0	Suprabasal Epithelial	Nbeal2
0	3.38225	0.763	0.052	0	Suprabasal Epithelial	Inava
0	2.69527	0.973	0.262	0	Suprabasal Epithelial	Spint2
0	1.84949	0.861	0.15	0	Suprabasal Epithelial	Plekha7
0	2.33474	0.841	0.131	0	Suprabasal Epithelial	Cep170b
0	3.24812	0.887	0.178	0	Suprabasal Epithelial	Adh7
0	4.74844	0.773	0.064	0	Suprabasal Epithelial	Csta1
0	2.69943	0.916	0.207	0	Suprabasal Epithelial	Garem1
0	2.38583	0.953	0.244	0	Suprabasal Epithelial	Casz1
0	2.06103	0.85	0.141	0	Suprabasal Epithelial	Baiap2l1
0	2.30724	0.785	0.078	0	Suprabasal Epithelial	Hcar2
0	4.7164	0.731	0.024	0	Suprabasal Epithelial	Aadac
0	2.55405	0.981	0.274	0	Suprabasal Epithelial	Pitx1
0	2.73226	0.803	0.097	0	Suprabasal Epithelial	Mpzl3
0	2.76175	0.955	0.249	0	Suprabasal Epithelial	Elovl6
0	2.41685	0.93	0.225	0	Suprabasal Epithelial	Dgat2
0	3.24741	0.764	0.059	0	Suprabasal Epithelial	Fam83h
0	4.95584	0.936	0.232	0	Suprabasal Epithelial	Aldh3a1
0	2.60901	0.854	0.15	0	Suprabasal Epithelial	Htatip2
0	1.63912	0.881	0.18	0	Suprabasal Epithelial	Ralgps2
0	2.86107	0.822	0.121	0	Suprabasal Epithelial	Zdhhc13
0	2.42707	0.803	0.103	0	Suprabasal Epithelial	Il1rl2
0	2.50918	0.803	0.103	0	Suprabasal Epithelial	Mapk13
0	3.46714	0.753	0.053	0	Suprabasal Epithelial	AA986860
0	4.63894	0.938	0.238	0	Suprabasal Epithelial	Asprv1
0	1.79995	0.873	0.173	0	Suprabasal Epithelial	Lmo7
0	1.17512	0.913	0.214	0	Suprabasal Epithelial	Rbm47
0	2.62048	0.928	0.229	0	Suprabasal Epithelial	Msmo1
0	2.1481	0.895	0.197	0	Suprabasal Epithelial	G6pdx
0	2.14634	0.788	0.091	0	Suprabasal Epithelial	Mreg
0	2.91308	0.838	0.141	0	Suprabasal Epithelial	Alad
0	5.26406	0.752	0.055	0	Suprabasal Epithelial	Alox12b
0	1.82043	0.832	0.136	0	Suprabasal Epithelial	Pawr
0	4.41551	0.727	0.032	0	Suprabasal Epithelial	Nipal4
0	3.93687	0.965	0.271	0	Suprabasal Epithelial	Fdps
0	2.74288	0.758	0.064	0	Suprabasal Epithelial	Ripk4
0	4.75671	0.714	0.021	0	Suprabasal Epithelial	Ttc22
0	4.90215	0.915	0.223	0	Suprabasal Epithelial	Calm4
0	2.57874	0.815	0.123	0	Suprabasal Epithelial	Mvk
0	2.004	0.947	0.255	0	Suprabasal Epithelial	Kank1
0	2.0571	0.907	0.216	0	Suprabasal Epithelial	Vps53
0	3.28983	0.985	0.294	0	Suprabasal Epithelial	Gpx2
0	4.76158	0.714	0.023	0	Suprabasal Epithelial	Elf5
0	4.27983	0.716	0.025	0	Suprabasal Epithelial	Rhov
0	3.41638	0.85	0.159	0	Suprabasal Epithelial	Prxl2b
0	1.97382	0.867	0.178	0	Suprabasal Epithelial	Abhd17c
0	2.80995	0.756	0.069	0	Suprabasal Epithelial	2310002F09Rik
0	3.04268	0.77	0.083	0	Suprabasal Epithelial	Anxa8
0	2.22012	0.892	0.205	0	Suprabasal Epithelial	Ammecr1
0	2.41823	0.815	0.128	0	Suprabasal Epithelial	Ces2g
0	2.0742	0.807	0.121	0	Suprabasal Epithelial	Ppp1r13l
0	2.72253	0.918	0.232	0	Suprabasal Epithelial	Cbr3
0	2.68025	0.934	0.249	0	Suprabasal Epithelial	Uchl3
0	4.87858	0.941	0.256	0	Suprabasal Epithelial	Serpinb12
0	4.24562	0.719	0.034	0	Suprabasal Epithelial	Nipal1
0	2.49899	0.842	0.159	0	Suprabasal Epithelial	Tmem238
0	3.39836	0.724	0.041	0	Suprabasal Epithelial	Ppfia3
0	2.53609	0.929	0.247	0	Suprabasal Epithelial	Nectin1
0	2.38997	0.746	0.064	0	Suprabasal Epithelial	Lypd6b
0	3.02834	0.739	0.057	0	Suprabasal Epithelial	Ankrd35
0	4.86983	0.996	0.315	0	Suprabasal Epithelial	Gsta4
0	2.88339	0.792	0.111	0	Suprabasal Epithelial	Cobl
0	2.40066	0.899	0.219	0	Suprabasal Epithelial	Dusp22
0	0.941362	0.864	0.184	0	Suprabasal Epithelial	Plbd1
0	3.02112	0.742	0.062	0	Suprabasal Epithelial	Macc1
0	1.7001	0.782	0.103	0	Suprabasal Epithelial	Sox2
0	3.15817	0.736	0.057	0	Suprabasal Epithelial	Duoxa1
0	2.26452	0.824	0.145	0	Suprabasal Epithelial	Acad9
0	2.48919	0.971	0.293	0	Suprabasal Epithelial	Tiam1
0	1.4309	0.885	0.208	0	Suprabasal Epithelial	Net1
0	2.09162	0.834	0.157	0	Suprabasal Epithelial	Aacs
0	1.87085	0.935	0.259	0	Suprabasal Epithelial	Ppm1l
0	1.41049	0.841	0.165	0	Suprabasal Epithelial	C77080
0	3.5264	0.723	0.047	0	Suprabasal Epithelial	Epn3
0	5.01207	0.887	0.213	0	Suprabasal Epithelial	Ada
0	2.41053	0.903	0.229	0	Suprabasal Epithelial	Cyp51
0	2.02327	0.866	0.192	0	Suprabasal Epithelial	Gid8
0	1.86539	0.816	0.142	0	Suprabasal Epithelial	Sema4b
0	4.68542	0.742	0.068	0	Suprabasal Epithelial	2610528A11Rik
0	2.30226	0.832	0.158	0	Suprabasal Epithelial	Dpp3
0	4.04493	0.716	0.043	0	Suprabasal Epithelial	Wnt7b
0	2.00276	0.913	0.241	0	Suprabasal Epithelial	Hsdl2
0	1.90379	0.81	0.138	0	Suprabasal Epithelial	Il20rb
0	4.402	0.995	0.323	0	Suprabasal Epithelial	S100a14
0	2.36786	0.949	0.277	0	Suprabasal Epithelial	Kmt5a
0	2.85313	0.963	0.293	0	Suprabasal Epithelial	Tuba4a
0	-5.9824	0.114	0.782	0	Suprabasal Epithelial	Clic4
0	2.62329	0.891	0.223	0	Suprabasal Epithelial	Ctnnbip1
0	3.10762	0.99	0.322	0	Suprabasal Epithelial	Gsto1
0	2.23805	0.767	0.1	0	Suprabasal Epithelial	Plch2
0	4.45187	0.976	0.309	0	Suprabasal Epithelial	Fam25c
0	2.28698	0.863	0.196	0	Suprabasal Epithelial	Eif1ad
0	3.09739	0.719	0.052	0	Suprabasal Epithelial	Wnk4
0	1.82394	0.921	0.255	0	Suprabasal Epithelial	Mfsd6
0	2.82408	0.768	0.102	0	Suprabasal Epithelial	Gdpd1
0	3.63612	0.998	0.332	0	Suprabasal Epithelial	Dsp
0	3.75834	0.705	0.04	0	Suprabasal Epithelial	Casp14
0	1.96844	0.797	0.133	0	Suprabasal Epithelial	Arhgef5
0	3.33468	0.8	0.136	0	Suprabasal Epithelial	Krt15
0	3.76292	0.705	0.041	0	Suprabasal Epithelial	Vsig10l
0	4.36915	0.69	0.027	0	Suprabasal Epithelial	Tmem125
0	4.13914	0.72	0.058	0	Suprabasal Epithelial	Tmem54
0	4.20572	0.998	0.338	0	Suprabasal Epithelial	Perp
0	2.72041	0.722	0.063	0	Suprabasal Epithelial	Hook1
0	2.26419	0.917	0.258	0	Suprabasal Epithelial	Crot
0	2.25554	0.815	0.156	0	Suprabasal Epithelial	Tenm4
0	5.41929	0.717	0.058	0	Suprabasal Epithelial	Dsc1
0	2.09982	0.784	0.126	0	Suprabasal Epithelial	Pcx
0	2.15036	0.927	0.269	0	Suprabasal Epithelial	Capn1
0	2.00652	0.774	0.117	0	Suprabasal Epithelial	Zfp692
0	2.27362	0.9	0.243	0	Suprabasal Epithelial	Pdlim2
0	2.11274	0.783	0.126	0	Suprabasal Epithelial	Reep4
0	2.03905	0.825	0.168	0	Suprabasal Epithelial	Mtmr10
0	3.24045	0.702	0.045	0	Suprabasal Epithelial	Adam28
0	3.37638	0.715	0.058	0	Suprabasal Epithelial	Rhod
0	2.00119	0.912	0.256	0	Suprabasal Epithelial	Hace1
0	4.03058	0.786	0.13	0	Suprabasal Epithelial	Ndufa4l2
0	1.77491	0.746	0.09	0	Suprabasal Epithelial	Grhl2
0	1.55516	0.828	0.172	0	Suprabasal Epithelial	Frrs1
0	3.30231	0.706	0.05	0	Suprabasal Epithelial	Gale
0	3.46129	0.969	0.314	0	Suprabasal Epithelial	Pycard
0	1.7442	0.851	0.196	0	Suprabasal Epithelial	Trabd
0	4.02349	0.692	0.037	0	Suprabasal Epithelial	Ces2f
0	2.72396	0.719	0.066	0	Suprabasal Epithelial	Lss
0	1.16574	0.901	0.248	0	Suprabasal Epithelial	Limk2
0	-6.62169	0.059	0.712	0	Suprabasal Epithelial	Ldlrad4
0	2.00454	0.907	0.255	0	Suprabasal Epithelial	Ak2
0	2.83972	0.718	0.066	0	Suprabasal Epithelial	Bicdl1
0	2.88152	0.95	0.298	0	Suprabasal Epithelial	Nhp2
0	1.99068	0.938	0.286	0	Suprabasal Epithelial	Hacd2
0	1.61423	0.887	0.236	0	Suprabasal Epithelial	Ppfibp2
0	1.66551	0.796	0.145	0	Suprabasal Epithelial	Ifitm10
0	2.75533	0.945	0.294	0	Suprabasal Epithelial	Nhsl1
0	1.64868	0.823	0.172	0	Suprabasal Epithelial	Fzd6
0	2.57747	0.722	0.072	0	Suprabasal Epithelial	Stap2
0	2.00998	0.776	0.127	0	Suprabasal Epithelial	Hsd17b7
0	4.97061	0.891	0.242	0	Suprabasal Epithelial	Crct1
0	4.76971	0.701	0.052	0	Suprabasal Epithelial	Sgpp2
0	3.33025	0.694	0.045	0	Suprabasal Epithelial	Camsap3
0	1.55228	0.889	0.241	0	Suprabasal Epithelial	Rangap1
0	3.70129	0.711	0.064	0	Suprabasal Epithelial	Gpld1
0	2.09862	0.769	0.122	0	Suprabasal Epithelial	Hr
0	2.4255	0.765	0.118	0	Suprabasal Epithelial	Gcat
0	2.27114	0.906	0.26	0	Suprabasal Epithelial	Idi1
0	2.14328	0.816	0.17	0	Suprabasal Epithelial	Gipc1
0	1.4514	0.844	0.199	0	Suprabasal Epithelial	Lrrc1
0	0.633006	0.807	0.163	0	Suprabasal Epithelial	Bcl11b
0	2.08645	0.824	0.181	0	Suprabasal Epithelial	Gba
0	2.79037	0.757	0.114	0	Suprabasal Epithelial	Krt80
0	4.56855	0.99	0.347	0	Suprabasal Epithelial	Gm94
0	1.99583	0.774	0.132	0	Suprabasal Epithelial	Ppara
0	2.29973	0.95	0.308	0	Suprabasal Epithelial	Pgd
0	2.20649	0.964	0.322	0	Suprabasal Epithelial	Arhgap32
0	2.04588	0.764	0.123	0	Suprabasal Epithelial	Stard10
0	4.37315	0.925	0.286	0	Suprabasal Epithelial	Ly6g6c
0	2.46335	0.739	0.101	0	Suprabasal Epithelial	Bag2
0	3.08168	0.767	0.129	0	Suprabasal Epithelial	F3
0	4.27047	0.657	0.02	0	Suprabasal Epithelial	Ceacam19
0	1.67863	0.878	0.241	0	Suprabasal Epithelial	Sptlc1
0	1.69559	0.792	0.156	0	Suprabasal Epithelial	Zbtb7b
0	3.99831	0.882	0.246	0	Suprabasal Epithelial	Hopx
0	3.0177	0.948	0.312	0	Suprabasal Epithelial	Elovl1
0	1.1561	0.832	0.196	0	Suprabasal Epithelial	Ndrg2
0	1.78821	0.771	0.136	0	Suprabasal Epithelial	Pgap1
0	1.52654	0.835	0.2	0	Suprabasal Epithelial	Zdhhc21
0	1.6051	0.806	0.171	0	Suprabasal Epithelial	Vopp1
0	1.42094	0.829	0.194	0	Suprabasal Epithelial	Cebpa
0	2.02225	0.748	0.113	0	Suprabasal Epithelial	Abcc3
0	1.50873	0.848	0.213	0	Suprabasal Epithelial	Erlin1
0	1.59321	0.799	0.164	0	Suprabasal Epithelial	Gk
0	1.17856	0.788	0.154	0	Suprabasal Epithelial	Sort1
0	1.58769	0.894	0.26	0	Suprabasal Epithelial	Nsun2
0	1.32412	0.881	0.247	0	Suprabasal Epithelial	Zbtb7c
0	2.07811	0.962	0.329	0	Suprabasal Epithelial	Abcd3
0	2.02093	0.836	0.203	0	Suprabasal Epithelial	Pole3
0	1.87095	0.849	0.216	0	Suprabasal Epithelial	Bod1
0	1.33245	0.808	0.176	0	Suprabasal Epithelial	Lpcat2
0	1.57682	0.878	0.246	0	Suprabasal Epithelial	Fam20b
0	2.92884	0.896	0.264	0	Suprabasal Epithelial	Mgst3
0	3.72842	0.656	0.025	0	Suprabasal Epithelial	Fut2
0	2.48741	0.722	0.091	0	Suprabasal Epithelial	Plpp2
0	2.10592	0.888	0.258	0	Suprabasal Epithelial	Fam135a
0	1.49659	0.885	0.255	0	Suprabasal Epithelial	Arhgef10l
0	0.735187	0.836	0.206	0	Suprabasal Epithelial	Sema3f
0	4.30889	0.65	0.02	0	Suprabasal Epithelial	Adgrf4
0	3.81737	0.659	0.03	0	Suprabasal Epithelial	Ggt6
0	1.47383	0.804	0.176	0	Suprabasal Epithelial	Rars2
0	1.60964	0.711	0.083	0	Suprabasal Epithelial	Cdcp1
0	1.66549	0.768	0.14	0	Suprabasal Epithelial	Pcdh1
0	1.49791	0.845	0.218	0	Suprabasal Epithelial	Osbpl2
0	2.762	0.677	0.05	0	Suprabasal Epithelial	Cblc
0	1.95263	0.786	0.159	0	Suprabasal Epithelial	Dohh
0	1.92171	0.746	0.12	0	Suprabasal Epithelial	Rnf144b
0	2.03385	0.816	0.19	0	Suprabasal Epithelial	Dgcr6
0	2.45873	0.823	0.198	0	Suprabasal Epithelial	1110008P14Rik
0	1.45499	0.838	0.213	0	Suprabasal Epithelial	Naa25
0	1.95548	0.723	0.098	0	Suprabasal Epithelial	Tgfa
0	3.46927	0.66	0.035	0	Suprabasal Epithelial	Plekhg6
0	1.71214	0.768	0.143	0	Suprabasal Epithelial	Echdc1
0	1.49812	0.812	0.187	0	Suprabasal Epithelial	Scrib
0	2.80466	0.672	0.047	0	Suprabasal Epithelial	Sim2
0	-6.38993	0.084	0.709	0	Suprabasal Epithelial	Zeb1
0	2.08416	0.878	0.253	0	Suprabasal Epithelial	Avpi1
0	1.56605	0.811	0.186	0	Suprabasal Epithelial	Slc6a8
0	1.54197	0.776	0.152	0	Suprabasal Epithelial	Cdc42bpg
0	1.54127	0.78	0.157	0	Suprabasal Epithelial	Chchd10
0	1.3767	0.711	0.088	0	Suprabasal Epithelial	Erbb3
0	1.56022	0.867	0.244	0	Suprabasal Epithelial	Cdc14b
0	1.63978	0.842	0.219	0	Suprabasal Epithelial	Parl
0	1.16773	0.852	0.23	0	Suprabasal Epithelial	Plekha6
0	5.54907	0.758	0.136	0	Suprabasal Epithelial	Defb4
0	3.06095	0.738	0.116	0	Suprabasal Epithelial	Snrnp25
0	1.59617	0.75	0.128	0	Suprabasal Epithelial	Cyb561
0	2.15961	0.848	0.226	0	Suprabasal Epithelial	Srp68
0	3.63811	0.654	0.032	0	Suprabasal Epithelial	Arhgef37
0	1.38086	0.819	0.197	0	Suprabasal Epithelial	Scap
0	4.1164	0.995	0.374	0	Suprabasal Epithelial	Sfn
0	1.67414	0.897	0.276	0	Suprabasal Epithelial	Rab3d
0	2.129	0.918	0.297	0	Suprabasal Epithelial	Hmgn3
0	-5.88314	0.125	0.746	0	Suprabasal Epithelial	Man1a
0	1.94305	0.798	0.177	0	Suprabasal Epithelial	Egln3
0	1.90315	0.732	0.111	0	Suprabasal Epithelial	Mocs1
0	2.42568	0.733	0.113	0	Suprabasal Epithelial	Nqo1
0	5.04528	0.658	0.038	0	Suprabasal Epithelial	Gsdma
0	2.17835	0.709	0.09	0	Suprabasal Epithelial	Fgfr3
0	1.43908	0.875	0.256	0	Suprabasal Epithelial	Tbc1d14
0	1.82133	0.967	0.348	0	Suprabasal Epithelial	Ptpn13
0	2.50991	0.925	0.306	0	Suprabasal Epithelial	Hras
0	4.36632	0.647	0.028	0	Suprabasal Epithelial	Ace2
0	2.89415	0.66	0.042	0	Suprabasal Epithelial	Tyro3
0	1.98215	0.777	0.159	0	Suprabasal Epithelial	Phgdh
0	3.12546	0.669	0.051	0	Suprabasal Epithelial	H60c
0	1.86234	0.885	0.267	0	Suprabasal Epithelial	Rab24
0	2.78884	0.711	0.094	0	Suprabasal Epithelial	Apoc1
0	5.20215	0.99	0.373	0	Suprabasal Epithelial	Sbsn
0	1.83671	0.7	0.084	0	Suprabasal Epithelial	Gpr160
0	1.32457	0.881	0.265	0	Suprabasal Epithelial	Copg2
0	1.87949	0.801	0.186	0	Suprabasal Epithelial	Plxna1
0	1.51492	0.916	0.301	0	Suprabasal Epithelial	Polb
0	1.49151	0.821	0.206	0	Suprabasal Epithelial	Fasn
0	1.59196	0.758	0.143	0	Suprabasal Epithelial	Hoxc4
0	1.55995	0.794	0.179	0	Suprabasal Epithelial	Eif2b5
0	2.17513	0.819	0.205	0	Suprabasal Epithelial	Shroom3
0	3.86861	0.644	0.03	0	Suprabasal Epithelial	Fabp6
0	1.08211	0.817	0.203	0	Suprabasal Epithelial	Hacd3
0	1.55118	0.774	0.161	0	Suprabasal Epithelial	Zmat3
0	1.22537	0.813	0.2	0	Suprabasal Epithelial	Plagl1
0	0.941091	0.806	0.194	0	Suprabasal Epithelial	Unc13b
0	1.13715	0.798	0.186	0	Suprabasal Epithelial	Kazn
0	1.57269	0.76	0.148	0	Suprabasal Epithelial	Blzf1
0	1.75916	0.765	0.153	0	Suprabasal Epithelial	Rnf126
0	1.59948	0.889	0.277	0	Suprabasal Epithelial	Slc25a17
0	1.11991	0.941	0.33	0	Suprabasal Epithelial	Tpd52
0	1.73486	0.716	0.105	0	Suprabasal Epithelial	Slc25a13
0	1.4448	0.906	0.295	0	Suprabasal Epithelial	Rars
0	1.48717	0.798	0.188	0	Suprabasal Epithelial	Lrig3
0	2.13664	0.741	0.131	0	Suprabasal Epithelial	Gss
0	1.37167	0.865	0.255	0	Suprabasal Epithelial	Rufy3
0	1.76649	0.718	0.108	0	Suprabasal Epithelial	Bdh1
0	1.26763	0.828	0.218	0	Suprabasal Epithelial	Shtn1
0	1.10076	0.916	0.307	0	Suprabasal Epithelial	Megf9
0	2.62818	0.936	0.328	0	Suprabasal Epithelial	Ide
0	1.79602	0.724	0.116	0	Suprabasal Epithelial	Rps6kb2
0	5.48423	0.93	0.323	0	Suprabasal Epithelial	Slpi
0	3.40063	0.64	0.033	0	Suprabasal Epithelial	Cgn
0	1.16489	0.765	0.158	0	Suprabasal Epithelial	Gfod2
0	1.78286	0.814	0.207	0	Suprabasal Epithelial	Exosc7
0	3.16777	0.645	0.038	0	Suprabasal Epithelial	Otub2
0	1.89764	0.72	0.113	0	Suprabasal Epithelial	Dlg3
0	2.18819	0.915	0.309	0	Suprabasal Epithelial	Arpc5l
0	1.8962	0.707	0.101	0	Suprabasal Epithelial	Pak4
0	1.47053	0.841	0.235	0	Suprabasal Epithelial	Hmgcr
0	1.48407	0.775	0.17	0	Suprabasal Epithelial	Slc22a15
0	1.65069	0.789	0.184	0	Suprabasal Epithelial	Med8
0	1.91631	0.716	0.111	0	Suprabasal Epithelial	Kctd15
0	1.59432	0.868	0.263	0	Suprabasal Epithelial	Chmp1a
0	1.77912	0.878	0.274	0	Suprabasal Epithelial	Usp6nl
0	1.90383	0.723	0.119	0	Suprabasal Epithelial	Paox
0	1.19891	0.858	0.254	0	Suprabasal Epithelial	Tmem63b
0	1.41536	0.886	0.283	0	Suprabasal Epithelial	Gars
0	-6.24014	0.127	0.73	0	Suprabasal Epithelial	Selenop
0	2.48102	0.667	0.064	0	Suprabasal Epithelial	Tmem41a
0	1.32373	0.81	0.208	0	Suprabasal Epithelial	Clec16a
0	2.49829	0.87	0.268	0	Suprabasal Epithelial	Pir
0	1.5715	0.789	0.188	0	Suprabasal Epithelial	Prelid3b
0	2.68364	0.704	0.103	0	Suprabasal Epithelial	Gstp2
0	1.90588	0.742	0.142	0	Suprabasal Epithelial	Ociad2
0	2.06698	0.847	0.247	0	Suprabasal Epithelial	Ebp
0	1.31817	0.886	0.287	0	Suprabasal Epithelial	Clpx
0	2.6277	0.977	0.378	0	Suprabasal Epithelial	Gja1
0	1.05803	0.852	0.253	0	Suprabasal Epithelial	Ap1b1
0	1.05961	0.886	0.287	0	Suprabasal Epithelial	Mta3
0	1.64256	0.926	0.328	0	Suprabasal Epithelial	Zdhhc5
0	1.2235	0.887	0.289	0	Suprabasal Epithelial	Abhd5
0	1.2742	0.9	0.302	0	Suprabasal Epithelial	Mink1
0	1.55558	0.937	0.339	0	Suprabasal Epithelial	Myo18a
0	0.592831	0.828	0.23	0	Suprabasal Epithelial	Tec
0	1.15181	0.817	0.219	0	Suprabasal Epithelial	Gtf2ird1
0	2.65363	0.644	0.046	0	Suprabasal Epithelial	Tjp3
0	1.6402	0.708	0.111	0	Suprabasal Epithelial	Ndor1
0	1.1649	0.717	0.12	0	Suprabasal Epithelial	Ppp1r14c
0	-6.6292	0.152	0.749	0	Suprabasal Epithelial	Sparc
0	2.66066	0.658	0.061	0	Suprabasal Epithelial	Vcpkmt
0	5.60891	0.61	0.013	0	Suprabasal Epithelial	Rnase1
0	1.84524	0.768	0.171	0	Suprabasal Epithelial	Ubl4a
0	2.04028	0.685	0.089	0	Suprabasal Epithelial	Acp5
0	1.76969	0.815	0.219	0	Suprabasal Epithelial	Trappc6a
0	2.84284	0.715	0.119	0	Suprabasal Epithelial	Klk8
0	-5.86911	0.242	0.837	0	Suprabasal Epithelial	Vim
0	1.46962	0.835	0.24	0	Suprabasal Epithelial	Slc9a3r1
0	2.85841	0.984	0.389	0	Suprabasal Epithelial	Emp2
0	1.54637	0.855	0.26	0	Suprabasal Epithelial	Mid1ip1
0	2.00938	0.903	0.309	0	Suprabasal Epithelial	Hadh
0	0.721141	0.903	0.309	0	Suprabasal Epithelial	Myo1d
0	1.17983	0.797	0.203	0	Suprabasal Epithelial	Ccdc58
0	1.81727	0.834	0.24	0	Suprabasal Epithelial	Mrpl15
0	2.6983	0.964	0.37	0	Suprabasal Epithelial	Eif6
0	1.7288	0.863	0.269	0	Suprabasal Epithelial	Cisd1
0	4.35908	0.614	0.02	0	Suprabasal Epithelial	Slc6a19
0	1.60065	0.93	0.337	0	Suprabasal Epithelial	Hipk2
0	3.96841	0.615	0.022	0	Suprabasal Epithelial	Vstm5
0	1.00383	0.869	0.276	0	Suprabasal Epithelial	Ldlr
0	1.14427	0.828	0.235	0	Suprabasal Epithelial	Ttc37
0	1.34177	0.791	0.198	0	Suprabasal Epithelial	Mfsd5
0	1.50341	0.778	0.185	0	Suprabasal Epithelial	Tmem50b
0	-4.97651	0.199	0.791	0	Suprabasal Epithelial	Fndc3b
0	-6.21458	0.063	0.655	0	Suprabasal Epithelial	Dpysl2
0	1.1733	0.781	0.189	0	Suprabasal Epithelial	Adgrg2
0	1.63427	0.71	0.118	0	Suprabasal Epithelial	Fntb
0	0.505052	0.825	0.234	0	Suprabasal Epithelial	Ikzf2
0	4.71248	0.654	0.063	0	Suprabasal Epithelial	Lypd5
0	4.73212	0.995	0.404	0	Suprabasal Epithelial	Ly6d
0	2.14441	0.653	0.063	0	Suprabasal Epithelial	Foxq1
0	1.93771	0.893	0.303	0	Suprabasal Epithelial	Ank
0	1.15592	0.826	0.236	0	Suprabasal Epithelial	Nmd3
0	0.703663	0.818	0.228	0	Suprabasal Epithelial	Afap1l2
0	2.32759	0.679	0.09	0	Suprabasal Epithelial	Map3k6
0	0.848155	0.861	0.272	0	Suprabasal Epithelial	Cobll1
0	4.18865	0.611	0.022	0	Suprabasal Epithelial	2610528J11Rik
0	1.58397	0.732	0.143	0	Suprabasal Epithelial	Mycbp
0	2.167	0.647	0.059	0	Suprabasal Epithelial	Prrg4
0	1.80887	0.666	0.078	0	Suprabasal Epithelial	Tbx2
0	1.26847	0.864	0.276	0	Suprabasal Epithelial	Ube4a
0	2.11276	0.669	0.082	0	Suprabasal Epithelial	Cpt2
0	1.55795	0.795	0.208	0	Suprabasal Epithelial	Cd109
0	1.08236	0.825	0.238	0	Suprabasal Epithelial	Prkci
0	1.04325	0.828	0.241	0	Suprabasal Epithelial	Tnpo2
0	1.7787	0.921	0.334	0	Suprabasal Epithelial	Dbnl
0	2.73927	0.638	0.051	0	Suprabasal Epithelial	Gm29904
0	0.909123	0.839	0.253	0	Suprabasal Epithelial	Jag1
0	2.0764	0.729	0.143	0	Suprabasal Epithelial	Pdzd11
0	1.74662	0.808	0.223	0	Suprabasal Epithelial	Emc4
0	1.65995	0.68	0.095	0	Suprabasal Epithelial	Gna15
0	3.31272	0.625	0.04	0	Suprabasal Epithelial	Ano9
0	1.24693	0.769	0.184	0	Suprabasal Epithelial	Pfkl
0	1.26065	0.816	0.231	0	Suprabasal Epithelial	Btbd11
0	-6.43142	0.119	0.704	0	Suprabasal Epithelial	Timp3
0	1.92976	0.939	0.354	0	Suprabasal Epithelial	Acaca
0	1.92474	0.691	0.106	0	Suprabasal Epithelial	Pigf
0	-6.07357	0.071	0.655	0	Suprabasal Epithelial	Elmo1
0	1.67147	0.776	0.192	0	Suprabasal Epithelial	Pmm1
0	1.75945	0.682	0.099	0	Suprabasal Epithelial	Pacsin3
0	-5.42533	0.101	0.684	0	Suprabasal Epithelial	Msn
0	2.99098	0.631	0.048	0	Suprabasal Epithelial	Chmp4c
0	1.23791	0.909	0.326	0	Suprabasal Epithelial	Zfp266
0	1.90525	0.883	0.3	0	Suprabasal Epithelial	Mocs2
0	1.73261	0.841	0.258	0	Suprabasal Epithelial	Bscl2
0	1.82832	0.785	0.203	0	Suprabasal Epithelial	Pmvk
0	1.50421	0.886	0.304	0	Suprabasal Epithelial	Eif2s1
0	1.55686	0.718	0.136	0	Suprabasal Epithelial	Spryd7
0	4.3289	0.597	0.015	0	Suprabasal Epithelial	Stx19
0	-6.86142	0.072	0.653	0	Suprabasal Epithelial	Zeb2
0	2.69928	0.652	0.071	0	Suprabasal Epithelial	Eppk1
0	1.19477	0.762	0.181	0	Suprabasal Epithelial	Nudt5
0	1.18303	0.849	0.268	0	Suprabasal Epithelial	Atp7a
0	1.35119	0.884	0.304	0	Suprabasal Epithelial	Synrg
0	1.37033	0.725	0.145	0	Suprabasal Epithelial	Acvr1b
0	1.39792	0.969	0.39	0	Suprabasal Epithelial	Ezr
0	1.79656	0.678	0.1	0	Suprabasal Epithelial	Zbtb17
0	1.15146	0.76	0.182	0	Suprabasal Epithelial	Cpox
0	1.46958	0.892	0.314	0	Suprabasal Epithelial	Srpk1
0	1.46603	0.711	0.133	0	Suprabasal Epithelial	Ttpal
0	5.33824	0.592	0.014	0	Suprabasal Epithelial	Slc28a3
0	2.9128	0.621	0.043	0	Suprabasal Epithelial	Kcnk7
0	1.26144	0.913	0.336	0	Suprabasal Epithelial	Cept1
0	1.45496	0.755	0.178	0	Suprabasal Epithelial	Capn15
0	1.85636	0.764	0.187	0	Suprabasal Epithelial	Yif1a
0	0.936098	0.8	0.224	0	Suprabasal Epithelial	Osbpl5
0	2.13705	0.663	0.087	0	Suprabasal Epithelial	Nsdhl
0	2.90513	0.63	0.054	0	Suprabasal Epithelial	Fam83c
0	2.31647	0.666	0.091	0	Suprabasal Epithelial	Acot1
0	5.41582	0.6	0.025	0	Suprabasal Epithelial	Wfdc5
0	5.06759	0.588	0.013	0	Suprabasal Epithelial	Sdr9c7
0	3.21365	0.635	0.06	0	Suprabasal Epithelial	Aloxe3
0	1.0396	0.825	0.25	0	Suprabasal Epithelial	Ptdss1
0	1.50985	0.775	0.201	0	Suprabasal Epithelial	Erg28
0	1.53006	0.915	0.342	0	Suprabasal Epithelial	Ola1
0	1.2059	0.836	0.263	0	Suprabasal Epithelial	Sc5d
0	1.17739	0.755	0.182	0	Suprabasal Epithelial	Zdhhc9
0	1.10097	0.786	0.214	0	Suprabasal Epithelial	Uchl5
0	1.24309	0.793	0.221	0	Suprabasal Epithelial	Qars
0	2.20535	0.788	0.216	0	Suprabasal Epithelial	Lgalsl
0	1.23575	0.761	0.189	0	Suprabasal Epithelial	Micall1
0	1.18263	0.851	0.279	0	Suprabasal Epithelial	Slc30a7
0	-6.57479	0.056	0.628	0	Suprabasal Epithelial	Rbpms
0	1.04268	0.817	0.246	0	Suprabasal Epithelial	Usp46
0	1.32061	0.757	0.186	0	Suprabasal Epithelial	Cdc42ep5
0	0.766792	0.852	0.281	0	Suprabasal Epithelial	Sox6
0	1.28751	0.729	0.158	0	Suprabasal Epithelial	Pik3cb
0	1.03752	0.745	0.174	0	Suprabasal Epithelial	Ttc39c
0	-6.3616	0.113	0.683	0	Suprabasal Epithelial	Sparcl1
0	1.23591	0.745	0.175	0	Suprabasal Epithelial	Lactb
0	1.14164	0.816	0.246	0	Suprabasal Epithelial	Fbxo9
0	0.864041	0.711	0.141	0	Suprabasal Epithelial	Rassf9
0	0.603312	0.739	0.169	0	Suprabasal Epithelial	Sema4d
0	1.00577	0.795	0.226	0	Suprabasal Epithelial	Ap1ar
0	2.61291	0.672	0.103	0	Suprabasal Epithelial	Tmem265
0	0.543462	0.794	0.225	0	Suprabasal Epithelial	Mapkapk3
0	1.7184	0.956	0.387	0	Suprabasal Epithelial	Kdm5b
0	2.51869	0.943	0.374	0	Suprabasal Epithelial	Blmh
0	1.43571	0.694	0.125	0	Suprabasal Epithelial	Mblac2
0	1.00602	0.846	0.277	0	Suprabasal Epithelial	Strn
0	1.18001	0.74	0.171	0	Suprabasal Epithelial	Esrra
0	1.13366	0.852	0.284	0	Suprabasal Epithelial	Mindy3
0	1.67066	0.764	0.196	0	Suprabasal Epithelial	Mrpl35
0	1.65302	0.921	0.353	0	Suprabasal Epithelial	Atp6v1d
0	1.45678	0.845	0.277	0	Suprabasal Epithelial	Psmc2
0	4.45485	0.59	0.022	0	Suprabasal Epithelial	Cldn4
0	1.30611	0.884	0.317	0	Suprabasal Epithelial	Got2
0	1.39139	0.725	0.158	0	Suprabasal Epithelial	Cdc34
0	1.03089	0.794	0.228	0	Suprabasal Epithelial	Pign
0	0.680583	0.915	0.349	0	Suprabasal Epithelial	Chd7
0	1.66185	0.665	0.099	0	Suprabasal Epithelial	Stxbp2
0	1.19674	0.761	0.195	0	Suprabasal Epithelial	Ddx39
0	3.37433	0.599	0.033	0	Suprabasal Epithelial	Crb3
0	0.993682	0.818	0.252	0	Suprabasal Epithelial	Spast
0	1.06108	0.822	0.257	0	Suprabasal Epithelial	Cops5
0	1.52396	0.941	0.376	0	Suprabasal Epithelial	Relch
0	5.16172	0.578	0.013	0	Suprabasal Epithelial	Tmprss11b
0	1.10159	0.725	0.16	0	Suprabasal Epithelial	Hip1r
0	1.13759	0.841	0.276	0	Suprabasal Epithelial	Atp6v0a2
0	4.74503	0.582	0.017	0	Suprabasal Epithelial	Myl7
0	0.506896	0.768	0.204	0	Suprabasal Epithelial	Sema4a
0	1.27585	0.805	0.241	0	Suprabasal Epithelial	Ndufa9
0	1.64586	0.674	0.11	0	Suprabasal Epithelial	Casp1
0	0.915579	0.846	0.282	0	Suprabasal Epithelial	Kremen1
0	1.4545	0.747	0.183	0	Suprabasal Epithelial	Cluh
0	1.69367	0.64	0.076	0	Suprabasal Epithelial	Cxadr
0	1.52766	0.832	0.268	0	Suprabasal Epithelial	Endod1
0	1.10895	0.833	0.269	0	Suprabasal Epithelial	Zdhhc3
0	3.83656	0.588	0.024	0	Suprabasal Epithelial	Sp6
0	1.11764	0.834	0.27	0	Suprabasal Epithelial	Slc39a6
0	1.17181	0.794	0.231	0	Suprabasal Epithelial	Gan
0	1.72008	0.798	0.235	0	Suprabasal Epithelial	Elof1
0	-6.44286	0.059	0.622	0	Suprabasal Epithelial	Tns1
0	1.36667	0.852	0.289	0	Suprabasal Epithelial	Phlda3
0	4.22129	0.837	0.274	0	Suprabasal Epithelial	Sprr1a
0	1.26182	0.853	0.29	0	Suprabasal Epithelial	Agpat3
0	0.82925	0.849	0.286	0	Suprabasal Epithelial	Gtf2f2
0	1.20945	0.78	0.218	0	Suprabasal Epithelial	Gnptab
0	1.10319	0.768	0.206	0	Suprabasal Epithelial	Ddr1
0	1.18937	0.71	0.148	0	Suprabasal Epithelial	Rint1
0	1.02417	0.727	0.165	0	Suprabasal Epithelial	Sh3bp1
0	1.02879	0.792	0.231	0	Suprabasal Epithelial	6430548M08Rik
0	0.960638	0.821	0.26	0	Suprabasal Epithelial	Vta1
0	1.43321	0.715	0.154	0	Suprabasal Epithelial	Mlx
0	-6.63616	0.052	0.613	0	Suprabasal Epithelial	Rhoj
0	-6.12686	0.123	0.682	0	Suprabasal Epithelial	Serpinh1
0	1.2879	0.904	0.345	0	Suprabasal Epithelial	Ppa1
0	1.43877	0.677	0.118	0	Suprabasal Epithelial	Riox2
0	2.24373	0.626	0.067	0	Suprabasal Epithelial	Il1rn
0	0.873977	0.829	0.27	0	Suprabasal Epithelial	Clpb
0	1.45315	0.756	0.197	0	Suprabasal Epithelial	Dhrs1
0	0.934728	0.809	0.251	0	Suprabasal Epithelial	Camsap1
0	1.00549	0.796	0.238	0	Suprabasal Epithelial	Ap1s1
0	0.72333	0.769	0.211	0	Suprabasal Epithelial	Gm15987
0	1.08803	0.781	0.223	0	Suprabasal Epithelial	Oxsr1
0	1.51792	0.774	0.216	0	Suprabasal Epithelial	Ormdl2
0	1.16693	0.844	0.286	0	Suprabasal Epithelial	4833439L19Rik
0	5.40055	0.58	0.022	0	Suprabasal Epithelial	Tmprss11d
0	1.08669	0.834	0.276	0	Suprabasal Epithelial	Psmd3
0	1.63428	0.648	0.091	0	Suprabasal Epithelial	N4bp3
0	0.891433	0.806	0.249	0	Suprabasal Epithelial	Mid2
0	1.66106	0.97	0.413	0	Suprabasal Epithelial	Fam129b
0	0.958	0.809	0.253	0	Suprabasal Epithelial	Rnpepl1
0	0.963387	0.775	0.219	0	Suprabasal Epithelial	Selenoi
0	1.68279	0.657	0.101	0	Suprabasal Epithelial	2200002D01Rik
0	1.77079	0.934	0.378	0	Suprabasal Epithelial	Psmc5
0	1.43729	0.775	0.219	0	Suprabasal Epithelial	Mrps34
0	5.33849	0.569	0.013	0	Suprabasal Epithelial	Slc46a2
0	2.99835	0.596	0.04	0	Suprabasal Epithelial	Ephb6
0	0.9991	0.907	0.352	0	Suprabasal Epithelial	Atp6v1b2
0	1.3574	0.67	0.115	0	Suprabasal Epithelial	Arhgap27
0	-5.13042	0.129	0.684	0	Suprabasal Epithelial	Sh3bgrl
0	4.25386	0.574	0.019	0	Suprabasal Epithelial	Gjb3
0	3.45965	0.582	0.027	0	Suprabasal Epithelial	Pnpla1
0	1.70202	0.88	0.325	0	Suprabasal Epithelial	Tmem134
0	1.03456	0.788	0.234	0	Suprabasal Epithelial	Mmadhc
0	0.553833	0.71	0.156	0	Suprabasal Epithelial	Blnk
0	0.845967	0.775	0.222	0	Suprabasal Epithelial	Gm37240
0	0.932684	0.684	0.131	0	Suprabasal Epithelial	Epb41l4b
0	1.39848	0.71	0.157	0	Suprabasal Epithelial	Acss2
0	1.33249	0.884	0.331	0	Suprabasal Epithelial	Pon2
0	0.826321	0.813	0.26	0	Suprabasal Epithelial	Retreg3
0	1.45003	0.805	0.253	0	Suprabasal Epithelial	Mrpl53
0	1.0654	0.806	0.254	0	Suprabasal Epithelial	Tomm40
0	2.62589	0.642	0.09	0	Suprabasal Epithelial	Gdpd3
0	0.913771	0.79	0.238	0	Suprabasal Epithelial	Dgka
0	-6.42663	0.04	0.592	0	Suprabasal Epithelial	Akt3
0	1.72227	0.698	0.146	0	Suprabasal Epithelial	Nxt1
0	1.2571	0.7	0.148	0	Suprabasal Epithelial	Stambp
0	1.23621	0.814	0.262	0	Suprabasal Epithelial	Samd12
0	1.27376	0.799	0.248	0	Suprabasal Epithelial	Mvb12a
0	1.57723	0.949	0.398	0	Suprabasal Epithelial	Hsd17b12
0	0.997053	0.846	0.295	0	Suprabasal Epithelial	Katnbl1
0	2.31884	0.616	0.065	0	Suprabasal Epithelial	Asns
0	0.948635	0.749	0.198	0	Suprabasal Epithelial	Mtmr1
0	1.65079	0.916	0.366	0	Suprabasal Epithelial	Camsap2
0	1.77234	0.899	0.349	0	Suprabasal Epithelial	Ube2m
0	0.643828	0.767	0.217	0	Suprabasal Epithelial	Mical2
0	2.50325	0.617	0.067	0	Suprabasal Epithelial	Tlcd1
0	0.848501	0.779	0.229	0	Suprabasal Epithelial	Lmbrd2
0	2.54089	0.972	0.422	0	Suprabasal Epithelial	Fam162a
0	2.26328	0.608	0.058	0	Suprabasal Epithelial	Lpin3
0	1.17645	0.689	0.139	0	Suprabasal Epithelial	Dhcr7
0	2.79378	0.719	0.169	0	Suprabasal Epithelial	Glrx
0	1.90698	0.955	0.405	0	Suprabasal Epithelial	Hmgcs1
0	1.31359	0.665	0.116	0	Suprabasal Epithelial	Patj
0	1.11448	0.707	0.158	0	Suprabasal Epithelial	Smyd2
0	2.67237	0.993	0.444	0	Suprabasal Epithelial	Jup
0	5.40051	0.565	0.016	0	Suprabasal Epithelial	Prss27
0	1.326	0.697	0.148	0	Suprabasal Epithelial	Mrps10
0	0.875618	0.883	0.334	0	Suprabasal Epithelial	Trappc8
0	1.52472	0.67	0.122	0	Suprabasal Epithelial	Bok
0	1.31988	0.685	0.137	0	Suprabasal Epithelial	Pmpca
0	1.5916	0.757	0.209	0	Suprabasal Epithelial	Ptpmt1
0	0.845807	0.839	0.291	0	Suprabasal Epithelial	Dcun1d1
0	1.44965	0.723	0.175	0	Suprabasal Epithelial	Triap1
0	1.37628	0.773	0.225	0	Suprabasal Epithelial	Cib1
0	1.15637	0.686	0.138	0	Suprabasal Epithelial	Alg9
0	1.26086	0.633	0.086	0	Suprabasal Epithelial	Mctp2
0	1.75266	0.669	0.122	0	Suprabasal Epithelial	Borcs8
0	1.61511	0.92	0.373	0	Suprabasal Epithelial	Psmd12
0	0.979636	0.771	0.225	0	Suprabasal Epithelial	Sh3glb2
0	0.817069	0.73	0.184	0	Suprabasal Epithelial	Pigu
0	0.511678	0.747	0.201	0	Suprabasal Epithelial	Fermt3
0	0.828607	0.827	0.281	0	Suprabasal Epithelial	Stam2
0	3.21697	0.581	0.035	0	Suprabasal Epithelial	Cyp3a13
0	0.881725	0.805	0.26	0	Suprabasal Epithelial	Mindy1
0	0.700423	0.933	0.388	0	Suprabasal Epithelial	Vav3
0	0.969219	0.778	0.233	0	Suprabasal Epithelial	Nagk
0	1.08447	0.915	0.37	0	Suprabasal Epithelial	Hk1
0	1.34989	0.752	0.207	0	Suprabasal Epithelial	Mrps7
0	1.498	0.745	0.2	0	Suprabasal Epithelial	Cbr1
0	1.66904	0.699	0.154	0	Suprabasal Epithelial	AI413582
0	1.34913	0.922	0.378	0	Suprabasal Epithelial	Sars
0	1.66423	0.67	0.126	0	Suprabasal Epithelial	Aimp2
0	2.49556	0.611	0.067	0	Suprabasal Epithelial	Mvd
0	1.14548	0.828	0.284	0	Suprabasal Epithelial	Snf8
0	0.984356	0.874	0.33	0	Suprabasal Epithelial	Psen1
0	0.894022	0.778	0.235	0	Suprabasal Epithelial	Tmem183a
0	1.42791	0.66	0.117	0	Suprabasal Epithelial	Ipo13
0	1.30564	0.92	0.377	0	Suprabasal Epithelial	Hadha
0	0.875657	0.933	0.39	0	Suprabasal Epithelial	Clcn3
0	0.93967	0.807	0.264	0	Suprabasal Epithelial	Pdss2
0	2.0109	0.671	0.128	0	Suprabasal Epithelial	Kctd11
0	1.4453	0.799	0.256	0	Suprabasal Epithelial	Emc6
0	1.28982	0.666	0.123	0	Suprabasal Epithelial	Prickle3
0	0.892606	0.84	0.297	0	Suprabasal Epithelial	Cdc123
0	1.89526	0.636	0.094	0	Suprabasal Epithelial	Fam136a
0	4.70207	0.973	0.431	0	Suprabasal Epithelial	Cnfn
0	1.8271	0.747	0.205	0	Suprabasal Epithelial	Cd24a
0	0.912236	0.764	0.222	0	Suprabasal Epithelial	3830406C13Rik
0	1.49775	0.866	0.324	0	Suprabasal Epithelial	Cyc1
0	1.27526	0.945	0.403	0	Suprabasal Epithelial	Epb41
0	-5.90807	0.165	0.707	0	Suprabasal Epithelial	Klf2
0	4.65477	0.568	0.026	0	Suprabasal Epithelial	Trex2
0	1.4895	0.785	0.244	0	Suprabasal Epithelial	Grpel1
0	1.09416	0.892	0.351	0	Suprabasal Epithelial	Usp4
0	1.23358	0.684	0.143	0	Suprabasal Epithelial	Klhl18
0	1.00555	0.91	0.369	0	Suprabasal Epithelial	Sept8
0	0.826144	0.913	0.372	0	Suprabasal Epithelial	Atp6v0a1
0	0.724228	0.827	0.286	0	Suprabasal Epithelial	Micu2
0	3.08576	0.992	0.452	0	Suprabasal Epithelial	Gltp
0	1.0125	0.836	0.296	0	Suprabasal Epithelial	Fnta
0	3.21419	0.582	0.042	0	Suprabasal Epithelial	Mycl
0	1.1799	0.939	0.399	0	Suprabasal Epithelial	Cs
0	0.721192	0.801	0.262	0	Suprabasal Epithelial	Cyp27a1
0	0.909082	0.759	0.22	0	Suprabasal Epithelial	Rxra
0	1.13703	0.885	0.346	0	Suprabasal Epithelial	Ldlrad3
0	1.92197	0.621	0.082	0	Suprabasal Epithelial	Naprt
0	1.18775	0.862	0.323	0	Suprabasal Epithelial	Arf6
0	2.40872	0.59	0.051	0	Suprabasal Epithelial	Phyhip
0	1.4214	0.864	0.325	0	Suprabasal Epithelial	Ndufv1
0	0.811368	0.744	0.206	0	Suprabasal Epithelial	Aktip
0	0.706048	0.841	0.303	0	Suprabasal Epithelial	Hbs1l
0	1.48751	0.926	0.388	0	Suprabasal Epithelial	Kif1c
0	0.917661	0.738	0.2	0	Suprabasal Epithelial	Slc39a11
0	1.11106	0.843	0.305	0	Suprabasal Epithelial	Chmp2b
0	1.31132	0.774	0.236	0	Suprabasal Epithelial	Naa10
0	1.00723	0.709	0.171	0	Suprabasal Epithelial	Eif2b4
0	2.25255	0.596	0.058	0	Suprabasal Epithelial	Slc22a18
0	0.947147	0.696	0.158	0	Suprabasal Epithelial	Plekhh3
0	0.645851	0.761	0.224	0	Suprabasal Epithelial	Rassf5
0	0.738537	0.802	0.265	0	Suprabasal Epithelial	Fxr2
0	2.68292	0.627	0.09	0	Suprabasal Epithelial	Hoxc8
0	1.34973	0.643	0.106	0	Suprabasal Epithelial	Bace2
0	0.704358	0.784	0.247	0	Suprabasal Epithelial	Lrp5
0	1.53708	0.712	0.175	0	Suprabasal Epithelial	Nans
0	1.16935	0.696	0.159	0	Suprabasal Epithelial	Dusp7
0	0.947793	0.84	0.303	0	Suprabasal Epithelial	Abcc1
0	2.72785	0.579	0.042	0	Suprabasal Epithelial	Gm20219
0	1.43377	0.655	0.119	0	Suprabasal Epithelial	Qsox2
0	0.811391	0.736	0.2	0	Suprabasal Epithelial	Golga1
0	1.9488	0.615	0.079	0	Suprabasal Epithelial	Ccdc9b
0	0.787866	0.743	0.207	0	Suprabasal Epithelial	Ncbp1
0	1.33597	0.841	0.305	0	Suprabasal Epithelial	Mrpl54
0	0.964203	0.727	0.191	0	Suprabasal Epithelial	Rrn3
0	1.09046	0.931	0.395	0	Suprabasal Epithelial	Efna5
0	1.4123	0.666	0.13	0	Suprabasal Epithelial	Wdr74
0	1.97318	0.603	0.067	0	Suprabasal Epithelial	Mbnl3
0	1.18576	0.803	0.268	0	Suprabasal Epithelial	Adrm1
0	-5.16498	0.112	0.647	0	Suprabasal Epithelial	Ttc28
0	3.35523	0.562	0.027	0	Suprabasal Epithelial	Tmem184a
0	1.70412	0.771	0.236	0	Suprabasal Epithelial	Lrrc28
0	1.2548	0.773	0.238	0	Suprabasal Epithelial	Mrpl43
0	0.979614	0.753	0.218	0	Suprabasal Epithelial	Mtm1
0	0.94214	0.709	0.174	0	Suprabasal Epithelial	Uck2
0	1.05786	0.866	0.331	0	Suprabasal Epithelial	Tsg101
0	-5.32961	0.113	0.647	0	Suprabasal Epithelial	Nav1
0	1.79576	0.596	0.062	0	Suprabasal Epithelial	Gpt2
0	0.936139	0.882	0.348	0	Suprabasal Epithelial	Csnk2a2
0	2.06697	0.597	0.063	0	Suprabasal Epithelial	Epcam
0	1.18807	0.739	0.205	0	Suprabasal Epithelial	Txnl4a
0	1.58418	0.651	0.118	0	Suprabasal Epithelial	Pafah1b3
[truncated: 6,817 more rows]

## Sheet: Glia
Glia Marker genes (FindAllMarkers)
[truncated: 4,707 more rows]

[truncated: 5 more sheets: Muscle Cells, Pericyte, Lymphatics, Fibrocyte, Transitional]
