# Supplementary material for: Precancerous niche remodelling dictates nascent tumour persistence
Source: Nature. 2026 Mar 4;653(8113):242–53. doi: 10.1038/s41586-026-10157-8 (PMC13148994; doi:10.1038/s41586-026-10157-8)
Supplement: Supplementary file 3 — Supplementary Tables 1–15 [file 41586_2026_10157_MOESM3_ESM.zip › Supplementary_Table_5_Skrupskelyte_et_al_2026.xlsx]

## Sheet: Cluster_2
Cluster 2 marker genes (FindAllMarkers)
p_val	avg_log2FC	pct.1	pct.2	p_val_adj	cluster	gene
3.28707e-53	1.28062	0.167	0.102	9.36224e-49	2	Klk14
1.46054e-51	1.256	0.133	0.074	4.15992e-47	2	Pappa2
9.96048e-121	1.24354	0.337	0.211	2.83694e-116	2	Defb4
9.67429e-40	1.21526	0.13	0.079	2.75543e-35	2	Lce3a
8.05928e-62	1.20972	0.173	0.102	2.29544e-57	2	Ces1h
7.96107e-35	1.19402	0.15	0.099	2.26747e-30	2	Kcnq5
2.89487e-123	1.12016	0.387	0.257	8.24516e-119	2	Calm4
2.98743e-98	1.1177	0.305	0.195	8.5088e-94	2	Serpinb3a
2.96531e-65	1.10253	0.215	0.135	8.44581e-61	2	Klk10
2.12724e-79	1.10113	0.252	0.159	6.0588e-75	2	Krt15
4.91963e-126	1.08335	0.377	0.246	1.40121e-121	2	Tgm3
1.28646e-125	1.08122	0.452	0.321	3.66409e-121	2	Crct1
2.85746e-28	1.07534	0.118	0.076	8.13863e-24	2	Serpinb3c
4.1268e-33	1.07199	0.109	0.066	1.1754e-28	2	Krt32
1.28491e-47	1.06018	0.176	0.113	3.65967e-43	2	Clic3
2.91596e-142	1.05893	0.542	0.418	8.30523e-138	2	Slpi
1.50313e-197	1.05084	0.764	0.684	4.28121e-193	2	Krt13
9.37887e-199	1.04877	0.762	0.677	2.67129e-194	2	Krt4
5.35724e-123	1.04313	0.427	0.297	1.52585e-118	2	Ada
5.80483e-98	1.02603	0.34	0.229	1.65333e-93	2	Calml3
8.21954e-39	1.02341	0.145	0.093	2.34109e-34	2	Dsc2
3.17966e-32	1.02184	0.112	0.069	9.0563e-28	2	Mall
3.3062e-37	1.01616	0.113	0.066	9.41672e-33	2	Lad1
7.1091e-39	1.01014	0.153	0.099	2.02482e-34	2	Lce3c
1.7685e-87	1.00343	0.275	0.173	5.03703e-83	2	Adh7
1.93558e-28	0.990447	0.109	0.069	5.51292e-24	2	Klk13
2.59303e-108	0.984747	0.42	0.301	7.38546e-104	2	Serpinb12
1.00104e-135	0.981094	0.459	0.324	2.85116e-131	2	Aldh3a1
8.99388e-79	0.980357	0.298	0.2	2.56164e-74	2	Cysrt1
2.3891e-25	0.97225	0.108	0.07	6.80464e-21	2	Lce3e
9.84007e-60	0.967902	0.233	0.154	2.80265e-55	2	Rbp2
2.03369e-126	0.962026	0.485	0.363	5.79236e-122	2	Sfn
4.35055e-29	0.961686	0.1	0.061	1.23912e-24	2	Vsig8
1.63982e-109	0.95892	0.438	0.318	4.67055e-105	2	Asprv1
3.56255e-26	0.952394	0.113	0.074	1.01468e-21	2	Dsc3
6.99465e-43	0.947869	0.173	0.114	1.99221e-38	2	Pinlyp
3.40094e-32	0.934548	0.141	0.093	9.68655e-28	2	Barx2
6.97123e-56	0.933318	0.228	0.152	1.98555e-51	2	Sptssb
1.21631e-138	0.933089	0.509	0.379	3.46429e-134	2	S100a14
2.21109e-54	0.925091	0.215	0.141	6.29763e-50	2	Serpinb5
7.28195e-26	0.921517	0.105	0.067	2.07404e-21	2	2610528A11Rik
1.15147e-68	0.919659	0.274	0.185	3.27962e-64	2	Rab25
6.42025e-40	0.919636	0.174	0.116	1.82862e-35	2	Them5
2.09211e-29	0.918767	0.119	0.076	5.95874e-25	2	Alox12b
1.22395e-159	0.917974	0.619	0.497	3.48605e-155	2	Cnfn
1.77889e-44	0.907497	0.182	0.12	5.06663e-40	2	Trim29
5.20091e-26	0.904796	0.109	0.07	1.48132e-21	2	Capns2
1.07803e-25	0.897206	0.102	0.065	3.07044e-21	2	Ckmt1
3.91495e-117	0.894214	0.494	0.372	1.11506e-112	2	Fam25c
1.78248e-53	0.894108	0.237	0.162	5.07687e-49	2	Crabp2
5.61105e-97	0.890806	0.485	0.387	1.59814e-92	2	Gsta4
2.87904e-37	0.883904	0.165	0.109	8.20008e-33	2	Aqp3
1.48992e-26	0.880923	0.129	0.087	4.2436e-22	2	Dsg3
5.70644e-30	0.879517	0.13	0.085	1.62531e-25	2	Lypd5
5.03169e-56	0.867815	0.241	0.164	1.43313e-51	2	Pkp1
3.41525e-104	0.860984	0.436	0.316	9.7273e-100	2	Dsp
4.86867e-32	0.855729	0.159	0.109	1.3867e-27	2	Sult2b1
1.14936e-21	0.855606	0.112	0.077	3.2736e-17	2	Pkp3
8.17373e-184	0.854879	0.761	0.685	2.32804e-179	2	Lor
1.51311e-39	0.853947	0.215	0.153	4.30965e-35	2	Teddm3
2.79204e-36	0.853084	0.219	0.158	7.95228e-32	2	Lce3f
5.48783e-24	0.851783	0.113	0.075	1.56304e-19	2	Gjb2
4.8096e-57	0.846655	0.222	0.145	1.36987e-52	2	Cyp2f2
9.44921e-31	0.841022	0.15	0.101	2.69132e-26	2	Sytl1
1.33136e-23	0.840359	0.114	0.077	3.79199e-19	2	Esrp1
2.0486e-187	0.833343	0.771	0.69	5.83481e-183	2	Mt4
6.29172e-32	0.827326	0.158	0.108	1.79201e-27	2	Cyp2s1
1.35534e-25	0.824913	0.109	0.07	3.86029e-21	2	Gm12022
3.34261e-20	0.824475	0.117	0.082	9.52043e-16	2	Aldh3b2
7.77333e-20	0.81756	0.107	0.074	2.214e-15	2	Rdh12
5.11052e-157	0.816724	0.66	0.556	1.45558e-152	2	Dmkn
5.19414e-97	0.813019	0.383	0.263	1.4794e-92	2	C4b
5.83343e-243	0.811841	0.899	0.852	1.66148e-238	2	Lgals7
1.6814e-102	0.810781	0.47	0.358	4.78897e-98	2	Perp
4.57501e-74	0.808226	0.386	0.291	1.30305e-69	2	Gpx2
6.13722e-34	0.801103	0.183	0.128	1.748e-29	2	Fxyd3
7.15463e-80	0.79771	0.437	0.337	2.03778e-75	2	Ly6g6c
2.87025e-44	0.796749	0.262	0.196	8.17504e-40	2	Gabra1
5.12039e-16	0.796129	0.103	0.074	1.45839e-11	2	Dsc1
1.68007e-41	0.795326	0.219	0.155	4.78518e-37	2	Pdzk1ip1
9.2016e-250	0.781559	0.92	0.872	2.6208e-245	2	Fabp5
2.86828e-95	0.779768	0.595	0.501	8.16943e-91	2	Sprr3
6.86226e-117	0.778726	0.588	0.486	1.95451e-112	2	Ly6d
3.99257e-53	0.770072	0.286	0.206	1.13716e-48	2	Fam57a
2.19683e-25	0.765199	0.162	0.117	6.257e-21	2	Hebp2
2.16399e-16	0.763203	0.11	0.079	6.16347e-12	2	Cdh1
2.19611e-61	0.755872	0.363	0.275	6.25495e-57	2	Dapl1
2.70788e-25	0.748094	0.159	0.114	7.71259e-21	2	4833423E24Rik
6.43924e-108	0.742794	0.588	0.49	1.83403e-103	2	Sbsn
1.06545e-38	0.737644	0.24	0.176	3.0346e-34	2	Lypd3
2.44154e-235	0.735089	0.947	0.923	6.95398e-231	2	Krtdap
2.57321e-28	0.72528	0.195	0.144	7.32901e-24	2	Psapl1
1.2468e-17	0.725236	0.11	0.078	3.55114e-13	2	Klk11
2.44469e-45	0.717731	0.312	0.238	6.96298e-41	2	Hopx
3.67679e-83	0.70643	0.508	0.41	1.04722e-78	2	Gm94
2.64772e-30	0.70468	0.201	0.147	7.54123e-26	2	Evpl
6.3967e-14	0.702628	0.117	0.088	1.82191e-09	2	Krt5
3.55341e-17	0.696212	0.138	0.104	1.01208e-12	2	Tacstd2
1.6204e-14	0.693871	0.109	0.08	4.61522e-10	2	Slc25a21
1.28358e-181	0.690533	0.694	0.523	3.65589e-177	2	C7
4.55705e-15	0.687249	0.108	0.079	1.29794e-10	2	Klk8
3.0988e-22	0.684546	0.128	0.09	8.82601e-18	2	Cntn4
3.59554e-54	0.683415	0.359	0.277	1.02408e-49	2	Pycard
2.10307e-57	0.682602	0.436	0.355	5.98996e-53	2	Gabrb2
2.57712e-23	0.677034	0.192	0.147	7.34015e-19	2	Aff2
1.43588e-55	0.663227	0.332	0.246	4.08967e-51	2	Cfb
1.3753e-26	0.658796	0.354	0.302	3.91713e-22	2	Sprr1a
5.70698e-14	0.657324	0.123	0.094	1.62546e-09	2	Jph1
4.35306e-21	0.647765	0.167	0.127	1.23984e-16	2	Tbx5
2.15966e-38	0.647731	0.326	0.258	6.15115e-34	2	Gsto1
3.49741e-18	0.633441	0.156	0.12	9.96132e-14	2	Gata6
3.80605e-31	0.627936	0.218	0.16	1.08404e-26	2	Ndufa4l2
8.80411e-17	0.625493	0.151	0.116	2.50759e-12	2	Tll1
1.19046e-123	0.624912	0.645	0.496	3.39066e-119	2	Plcxd3
2.11068e-43	0.622597	0.335	0.258	6.01163e-39	2	Ppp2r2b
2.31452e-10	0.620802	0.114	0.09	6.59223e-06	2	Cobl
5.24673e-20	0.619444	0.202	0.159	1.49437e-15	2	Kif21a
0	0.615272	0.95	0.705	0	2	Opcml
4.81487e-10	0.614285	0.106	0.084	1.37137e-05	2	Cldn10
2.44393e-29	0.610425	0.314	0.26	6.9608e-25	2	Srpx
5.44774e-18	0.607695	0.192	0.152	1.55163e-13	2	Cst6
1.06334e-48	0.607412	0.66	0.607	3.02861e-44	2	AY036118
2.84518e-15	0.600493	0.115	0.084	8.10365e-11	2	Kctd1
2.14941e-15	0.597521	0.173	0.139	6.12196e-11	2	Thop1
2.28545e-15	0.596811	0.162	0.127	6.50941e-11	2	Rptn
2.34247e-13	0.593353	0.104	0.077	6.67182e-09	2	Spock3
3.15169e-83	0.592481	0.483	0.366	8.97664e-79	2	Bmpr1b
1.79146e-69	0.590683	0.446	0.343	5.10244e-65	2	Has2os
2.19311e-17	0.588735	0.167	0.129	6.24642e-13	2	Prkg2
2.36456e-22	0.584371	0.148	0.107	6.73474e-18	2	Necab1
0	0.584044	0.945	0.704	0	2	Scara5
3.28789e-13	0.581819	0.124	0.095	9.36456e-09	2	Kctd15
1.02805e-09	0.567616	0.154	0.128	2.9281e-05	2	Slurp1
2.26442e-103	0.567055	0.68	0.573	6.44953e-99	2	Penk
2.02437e-59	0.564853	0.58	0.503	5.7658e-55	2	Clec2d
3.76185e-36	0.562926	0.28	0.212	1.07145e-31	2	Arhgef28
1.24946e-10	0.559541	0.159	0.132	3.55871e-06	2	Lmx1a
1.04327e-15	0.558863	0.216	0.179	2.97145e-11	2	Adra1b
7.49228e-64	0.554519	0.447	0.353	2.13395e-59	2	Ppl
7.86312e-12	0.554515	0.146	0.118	2.23957e-07	2	Gm16046
2.79917e-11	0.553988	0.108	0.083	7.9726e-07	2	Kcns3
1.55091e-42	0.551043	0.36	0.286	4.4173e-38	2	Fgf7
2.81516e-27	0.550261	0.236	0.181	8.01815e-23	2	Fgd5
2.27242e-76	0.549619	0.486	0.381	6.47231e-72	2	Angpt1
4.11337e-34	0.546972	0.286	0.221	1.17157e-29	2	Maob
1.52885e-06	0.545926	0.12	0.102	0.0435447	2	Ankrd6
1.5383e-12	0.544305	0.14	0.111	4.38138e-08	2	Ces2g
2.67641e-11	0.54316	0.14	0.114	7.62295e-07	2	Prdm8
1.27331e-11	0.537594	0.136	0.108	3.62665e-07	2	Gdpd1
7.02443e-33	0.536655	0.334	0.268	2.0007e-28	2	Ano3
2.29821e-15	0.52713	0.166	0.132	6.54576e-11	2	Tst
3.32564e-109	0.526966	0.727	0.615	9.47209e-105	2	Lsamp
7.5211e-20	0.522284	0.255	0.212	2.14216e-15	2	Fam102a
1.03864e-31	0.517283	0.397	0.339	2.95825e-27	2	Fdps
2.82797e-107	0.515558	0.667	0.548	8.05463e-103	2	Nova1
3.72727e-152	0.514755	0.66	0.473	1.0616e-147	2	Ebf2
3.51707e-180	0.514749	0.796	0.602	1.00173e-175	2	Sntb1
1.6161e-93	0.509503	0.596	0.471	4.60299e-89	2	Arhgap20
5.85629e-28	0.509147	0.418	0.369	1.66799e-23	2	Gltp
1.61424e-21	0.508536	0.242	0.194	4.59768e-17	2	Ppp4r4
1.21088e-51	0.501647	0.438	0.355	3.44882e-47	2	Cav1
2.42256e-30	-0.500061	0.172	0.234	6.89995e-26	2	Fzd7
6.06306e-15	-0.501364	0.078	0.109	1.72688e-10	2	Zfr2
1.93523e-43	-0.501479	0.212	0.297	5.51191e-39	2	Scube1
4.45192e-14	-0.5023	0.109	0.142	1.268e-09	2	Pcx
4.41563e-68	-0.504149	0.434	0.545	1.25766e-63	2	Col4a2
7.20269e-55	-0.505902	0.37	0.472	2.05147e-50	2	Glcci1
6.67083e-56	-0.506179	0.607	0.698	1.89999e-51	2	Ints6
1.33423e-13	-0.506497	0.074	0.103	3.80017e-09	2	AI480526
1.56075e-40	-0.506849	0.323	0.408	4.44533e-36	2	Nr4a2
5.42602e-15	-0.507995	0.088	0.12	1.54544e-10	2	Gm26881
2.53286e-34	-0.508602	0.277	0.35	7.21408e-30	2	Cgnl1
3.72782e-46	-0.508906	0.151	0.233	1.06176e-41	2	Hoxa7
1.35075e-42	-0.509552	0.243	0.326	3.8472e-38	2	Cnn2
4.00456e-11	-0.509885	0.089	0.116	1.14058e-06	2	Eaf2
1.48443e-26	-0.510765	0.23	0.29	4.22795e-22	2	Bpgm
4.28766e-40	-0.511678	0.277	0.358	1.22121e-35	2	Sema3d
2.14437e-21	-0.511924	0.103	0.146	6.1076e-17	2	Dlg3
4.59604e-42	-0.515636	0.511	0.585	1.30904e-37	2	Spon2
5.46232e-134	-0.516687	0.841	0.911	1.55578e-129	2	Col6a3
9.92724e-10	-0.517742	0.111	0.137	2.82748e-05	2	Hist1h2be
1.18701e-46	-0.518142	0.287	0.378	3.38083e-42	2	Map3k5
4.63383e-21	-0.518186	0.138	0.185	1.31981e-16	2	Hacd4
2.36598e-118	-0.518587	0.959	0.982	6.73877e-114	2	Fbln1
1.37265e-13	-0.520206	0.088	0.119	3.90958e-09	2	Gng7
9.13541e-231	-0.521836	0.9	0.962	2.60195e-226	2	Bgn
1.53237e-92	-0.522458	0.683	0.779	4.36449e-88	2	Ghr
9.13226e-40	-0.523743	0.206	0.284	2.60105e-35	2	Bex3
3.03468e-55	-0.525809	0.321	0.423	8.64337e-51	2	Scarf2
1.57966e-28	-0.528702	0.199	0.262	4.4992e-24	2	Nckap5l
1.13845e-83	-0.528751	0.606	0.705	3.24254e-79	2	Atp1b3
1.94324e-16	-0.528962	0.069	0.101	5.53473e-12	2	Hoxaas3
2.08025e-57	-0.52898	0.391	0.492	5.92497e-53	2	Esyt1
3.30614e-54	-0.531038	0.24	0.336	9.41656e-50	2	Cers6
2.76783e-29	-0.531932	0.116	0.171	7.88335e-25	2	Phpt1
1.03675e-39	-0.532234	0.211	0.289	2.95288e-35	2	Fzd2
1.35257e-20	-0.532374	0.12	0.163	3.85239e-16	2	Aldh9a1
9.0355e-48	-0.532942	0.396	0.481	2.57349e-43	2	Mn1
4.35045e-36	-0.533738	0.211	0.283	1.2391e-31	2	Rab31
7.75214e-20	-0.533971	0.121	0.165	2.20796e-15	2	Lrp5
3.80261e-15	-0.537233	0.107	0.142	1.08306e-10	2	Prx
7.89959e-24	-0.538505	0.085	0.128	2.24996e-19	2	As3mt
1.10627e-23	-0.539981	0.11	0.157	3.15089e-19	2	Cadm1
1.0144e-44	-0.541615	0.232	0.316	2.88922e-40	2	Crebzf
1.40019e-32	-0.543549	0.148	0.211	3.98802e-28	2	Dock6
5.96902e-25	-0.54359	0.109	0.157	1.7001e-20	2	Tent5c
3.57094e-17	-0.544674	0.068	0.1	1.01708e-12	2	Rnaset2b
4.9108e-46	-0.545916	0.24	0.325	1.39869e-41	2	Dab2ip
1.5161e-96	-0.545986	0.967	0.983	4.31814e-92	2	Cst3
1.18139e-22	-0.546784	0.092	0.135	3.36483e-18	2	Cxcl16
2.05318e-140	-0.548253	0.916	0.96	5.84786e-136	2	Pdgfra
9.63454e-23	-0.548565	0.081	0.122	2.74411e-18	2	Nid2
2.74899e-20	-0.550131	0.161	0.207	7.82968e-16	2	Cyp1b1
7.36065e-16	-0.554019	0.073	0.105	2.09646e-11	2	Chn1
4.12261e-38	-0.554508	0.346	0.424	1.1742e-33	2	Ccn2
2.33499e-21	-0.554815	0.073	0.11	6.65051e-17	2	Gipc2
4.37152e-26	-0.554946	0.114	0.165	1.2451e-21	2	Pfkfb3
2.40758e-24	-0.557272	0.069	0.109	6.85726e-20	2	Igf2
7.90173e-32	-0.557482	0.362	0.434	2.25057e-27	2	Taf13
2.80366e-12	-0.558811	0.09	0.121	7.98538e-08	2	Cxcl2
1.43529e-98	-0.558928	0.529	0.655	4.08799e-94	2	Ltbp3
1.21076e-36	-0.559083	0.197	0.269	3.44848e-32	2	Cystm1
5.27672e-106	-0.559578	0.556	0.683	1.50292e-101	2	Prelp
1.24285e-29	-0.559792	0.14	0.197	3.53987e-25	2	Gstt2
1.94625e-32	-0.561576	0.117	0.175	5.54332e-28	2	Afap1l2
3.04244e-10	-0.562431	0.086	0.111	8.66548e-06	2	C730034F03Rik
4.01443e-32	-0.562877	0.385	0.453	1.14339e-27	2	Gk5
1.92813e-57	-0.56373	0.298	0.397	5.49169e-53	2	Laptm4b
1.47257e-41	-0.563746	0.2	0.278	4.19417e-37	2	Epas1
1.29941e-18	-0.565209	0.187	0.234	3.70097e-14	2	Npy1r
8.6199e-120	-0.567047	0.575	0.706	2.45512e-115	2	Col4a1
1.66879e-20	-0.567422	0.121	0.165	4.75304e-16	2	Gm3336
5.58333e-16	-0.56784	0.25	0.295	1.59024e-11	2	Dlg2
1.83638e-85	-0.570644	0.536	0.643	5.23038e-81	2	Atp1a1
2.01741e-24	-0.572035	0.083	0.127	5.746e-20	2	Cadps2
8.82011e-66	-0.573817	0.42	0.527	2.51214e-61	2	Aldh1a1
1.10495e-26	-0.574285	0.194	0.253	3.14711e-22	2	Fbxl18
8.68422e-21	-0.574602	0.121	0.166	2.47344e-16	2	Casp3
7.72679e-28	-0.575137	0.102	0.151	2.20074e-23	2	Tnni2
1.68612e-29	-0.576867	0.118	0.173	4.80239e-25	2	Mmgt2
3.5972e-16	-0.578587	0.076	0.108	1.02455e-11	2	Gm49774
1.27483e-44	-0.57965	0.367	0.453	3.63096e-40	2	Ell2
8.476e-46	-0.580302	0.222	0.306	2.41414e-41	2	Fam49a
1.99102e-69	-0.581939	0.803	0.845	5.67081e-65	2	Gas1
6.47214e-28	-0.582652	0.125	0.18	1.84339e-23	2	Ccdc141
1.13876e-27	-0.583231	0.087	0.135	3.24341e-23	2	Shfl
6.02438e-43	-0.585477	0.304	0.387	1.71586e-38	2	Itpkb
4.01787e-32	-0.589068	0.132	0.191	1.14437e-27	2	Trp53inp2
5.58485e-78	-0.590819	0.372	0.492	1.59068e-73	2	Kctd12
7.02312e-36	-0.591369	0.19	0.259	2.00032e-31	2	Fmo1
1.45443e-166	-0.591452	0.777	0.863	4.14252e-162	2	Atp5j
1.74416e-30	-0.59225	0.565	0.633	4.96771e-26	2	Zc3hav1
2.22566e-37	-0.595489	0.31	0.389	6.33911e-33	2	Dab2
4.10945e-34	-0.596384	0.228	0.297	1.17045e-29	2	Spindoc
1.48715e-68	-0.596954	0.371	0.483	4.23571e-64	2	Zfp503
3.26509e-19	-0.597415	0.069	0.104	9.29964e-15	2	Marcksl1
8.68817e-60	-0.597634	0.293	0.393	2.47456e-55	2	Golga7
1.24488e-31	-0.597677	0.129	0.188	3.54566e-27	2	Gm17501
4.36609e-43	-0.599334	0.15	0.225	1.24355e-38	2	Arhgap28
2.65491e-24	-0.599883	0.115	0.162	7.56171e-20	2	Dusp5
8.50036e-50	-0.600686	0.253	0.343	2.42107e-45	2	Frmd4a
1.62581e-76	-0.600816	0.699	0.784	4.63064e-72	2	Arpc3
2.48469e-34	-0.601572	0.105	0.161	7.07689e-30	2	Alcam
2.0544e-18	-0.602444	0.072	0.106	5.85135e-14	2	Vipr2
1.78267e-24	-0.60296	0.086	0.129	5.07739e-20	2	Il4ra
1.9501e-163	-0.603099	0.681	0.805	5.55428e-159	2	Clmp
8.02241e-18	-0.604974	0.102	0.14	2.28494e-13	2	Pdk4
1.7271e-45	-0.605337	0.186	0.266	4.91912e-41	2	Pde7b
8.31844e-11	-0.608437	0.081	0.106	2.36926e-06	2	Atcayos
1.17844e-16	-0.609374	0.212	0.257	3.35644e-12	2	Elovl6
7.85169e-93	-0.609917	0.542	0.655	2.23632e-88	2	Tpm1
6.12326e-93	-0.61124	0.605	0.72	1.74403e-88	2	Pde3a
3.33103e-61	-0.611923	0.4	0.498	9.48745e-57	2	Homer1
2.13132e-11	-0.616727	0.125	0.155	6.07043e-07	2	Nkd1
2.43058e-39	-0.61852	0.339	0.416	6.92277e-35	2	Serpini1
1.24603e-68	-0.620315	0.315	0.424	3.54895e-64	2	Palld
6.44209e-20	-0.624084	0.106	0.148	1.83484e-15	2	Lsmem1
1.92187e-74	-0.62551	0.23	0.341	5.47388e-70	2	Glis3
1.52801e-56	-0.628471	0.249	0.343	4.35207e-52	2	Sc5d
2.65099e-40	-0.632134	0.242	0.319	7.55056e-36	2	Dand5
2.99285e-26	-0.640694	0.169	0.223	8.52422e-22	2	Efna2
3.48603e-22	-0.642746	0.104	0.147	9.92892e-18	2	Ptch1
9.19172e-74	-0.643827	0.411	0.52	2.61799e-69	2	Ptprk
1.03573e-17	-0.64463	0.081	0.115	2.94995e-13	2	Ogfrl1
1.93394e-44	-0.64805	0.123	0.194	5.50825e-40	2	Rasa3
4.64372e-145	-0.648342	0.696	0.807	1.32262e-140	2	Colec12
4.83937e-25	-0.655311	0.157	0.209	1.37835e-20	2	Pde4c
4.79454e-32	-0.655814	0.107	0.162	1.36558e-27	2	Tead2
6.77659e-41	-0.655819	0.12	0.187	1.93011e-36	2	Ccdc8
4.62449e-34	-0.656838	0.124	0.183	1.31715e-29	2	Igsf3
1.44381e-69	-0.657309	0.206	0.313	4.11227e-65	2	Tns3
7.4066e-17	-0.65951	0.129	0.169	2.10955e-12	2	Junos
1.53095e-45	-0.659829	0.203	0.286	4.36044e-41	2	Lpcat3
5.25559e-53	-0.659879	0.237	0.324	1.4969e-48	2	Vwa1
2.16345e-26	-0.661275	0.099	0.147	6.16194e-22	2	Rab26os
9.96678e-27	-0.662103	0.118	0.169	2.83874e-22	2	Nadk2
8.50615e-53	-0.668623	0.17	0.255	2.42272e-48	2	Cdc14a
1.08513e-56	-0.668994	0.165	0.254	3.09067e-52	2	Adgrl1
2.06382e-71	-0.67065	0.23	0.337	5.87816e-67	2	H6pd
4.63858e-31	-0.671579	0.083	0.133	1.32116e-26	2	Ephb2
1.11554e-19	-0.671971	0.116	0.157	3.17728e-15	2	Vamp1
2.18383e-49	-0.6755	0.152	0.232	6.21998e-45	2	Spire1
5.26904e-88	-0.676124	0.389	0.513	1.50073e-83	2	Amotl2
3.66189e-33	-0.676656	0.09	0.144	1.04298e-28	2	Mertk
5.16227e-28	-0.676688	0.247	0.31	1.47032e-23	2	Wdr47
6.4718e-109	-0.678377	0.51	0.635	1.8433e-104	2	Pde5a
8.97883e-20	-0.679875	0.12	0.163	2.55735e-15	2	Pecam1
3.88665e-69	-0.681099	0.255	0.363	1.107e-64	2	Rasl11b
4.7412e-83	-0.6824	0.332	0.453	1.35039e-78	2	Sh3bp5
6.98683e-94	-0.685774	0.278	0.408	1.98999e-89	2	Col5a3
1.32149e-64	-0.686099	0.198	0.299	3.76387e-60	2	Adcy7
3.21489e-27	-0.687644	0.093	0.141	9.15664e-23	2	Lag3
7.99526e-29	-0.68806	0.126	0.179	2.27721e-24	2	1700001K19Rik
6.35366e-41	-0.688482	0.299	0.376	1.80965e-36	2	Fam117a
1.07437e-28	-0.689185	0.159	0.215	3.06002e-24	2	Tril
3.38772e-110	-0.691658	0.567	0.68	9.6489e-106	2	Ccn1
2.60719e-110	-0.691848	0.908	0.937	7.4258e-106	2	Pid1
2.62625e-83	-0.694064	0.338	0.457	7.48009e-79	2	Dkk3
2.13626e-100	-0.694687	0.683	0.751	6.0845e-96	2	Crispld2
2.15841e-34	-0.70103	0.096	0.151	6.14759e-30	2	Slc9a3r2
9.02056e-138	-0.703187	0.642	0.769	2.56924e-133	2	Eln
1.41885e-129	-0.708865	0.587	0.702	4.04118e-125	2	Ms4a4d
3.34492e-15	-0.709523	0.079	0.11	9.527e-11	2	Etl4
7.53714e-70	-0.709996	0.37	0.477	2.14673e-65	2	Mylip
7.3497e-40	-0.711598	0.148	0.216	2.09334e-35	2	Arhgef17
1.98378e-91	-0.713151	0.41	0.52	5.6502e-87	2	Ramp1
7.78818e-75	-0.718076	0.151	0.253	2.21823e-70	2	Vcam1
9.0534e-70	-0.720868	0.234	0.339	2.57859e-65	2	Ngf
2.82145e-81	-0.726478	0.436	0.551	8.03605e-77	2	St5
1.58752e-30	-0.727275	0.079	0.127	4.52158e-26	2	Zfp385b
1.61347e-34	-0.727577	0.269	0.336	4.59549e-30	2	Col12a1
3.57434e-58	-0.727945	0.204	0.295	1.01804e-53	2	Vwa8
9.90556e-26	-0.730084	0.079	0.122	2.8213e-21	2	Rtn2
3.84075e-38	-0.730123	0.143	0.209	1.09392e-33	2	Dpyd
1.18356e-21	-0.731089	0.075	0.113	3.37102e-17	2	Fam13a
7.24345e-28	-0.731894	0.07	0.114	2.06308e-23	2	Sorcs2
6.13216e-27	-0.731905	0.104	0.153	1.74656e-22	2	Enpep
1.32371e-45	-0.732882	0.177	0.254	3.77018e-41	2	Vegfc
1.29905e-58	-0.73427	0.22	0.314	3.69996e-54	2	Ptk7
1.8913e-34	-0.734302	0.15	0.212	5.3868e-30	2	Gm26887
1.0259e-263	-0.73443	0.828	0.912	2.92196e-259	2	App
3.97035e-16	-0.73834	0.086	0.118	1.13084e-11	2	Gm50240
3.74696e-87	-0.739775	0.254	0.371	1.06721e-82	2	Olfml3
2.0157e-41	-0.74154	0.105	0.168	5.74111e-37	2	Ppp1r9a
9.70742e-38	-0.745672	0.103	0.162	2.76487e-33	2	Synpo
1.1728e-108	-0.745917	0.2	0.339	3.34037e-104	2	Barx1
5.96404e-98	-0.746009	0.249	0.379	1.69868e-93	2	Hmcn2
1.74947e-24	-0.74883	0.174	0.227	4.98283e-20	2	Gm26532
1.82744e-85	-0.749611	0.229	0.348	5.20492e-81	2	Tnik
6.38257e-31	-0.74987	0.067	0.113	1.81788e-26	2	Vstm4
1.4328e-156	-0.75195	0.67	0.787	4.08091e-152	2	Rbpms
2.9409e-43	-0.75259	0.092	0.155	8.37627e-39	2	Mbp
6.48509e-34	-0.755363	0.18	0.244	1.84708e-29	2	Ift81
2.49569e-26	-0.7554	0.061	0.1	7.10822e-22	2	Cadm4
3.59535e-16	-0.75945	0.07	0.101	1.02403e-11	2	Ptx3
6.60714e-36	-0.761042	0.067	0.118	1.88185e-31	2	Epha4
3.45897e-55	-0.761896	0.164	0.249	9.85183e-51	2	Pag1
6.84338e-107	-0.763584	0.67	0.745	1.94913e-102	2	Plcb4
1.21545e-37	-0.765927	0.118	0.181	3.46184e-33	2	Nr1d1
1.15973e-30	-0.767753	0.096	0.147	3.30314e-26	2	Fry
1.57885e-65	-0.768097	0.168	0.264	4.49688e-61	2	Lgmn
4.01846e-24	-0.77171	0.08	0.121	1.14454e-19	2	Pafah1b3
1.06296e-34	-0.77233	0.07	0.119	3.02751e-30	2	Arhgef6
9.73601e-82	-0.773025	0.245	0.359	2.77301e-77	2	Jam3
3.19676e-30	-0.774088	0.059	0.102	9.10501e-26	2	Abat
7.34837e-21	-0.779944	0.075	0.112	2.09296e-16	2	Gm12236
5.22366e-45	-0.781838	0.11	0.177	1.4878e-40	2	Slc22a17
1.42939e-112	-0.784431	0.288	0.428	4.0712e-108	2	Lgals3bp
1.65774e-32	-0.78496	0.081	0.131	4.72157e-28	2	Ccl27a
2.23511e-42	-0.790937	0.123	0.19	6.36605e-38	2	Jazf1
5.21185e-30	-0.791403	0.215	0.277	1.48444e-25	2	Bmp2
4.34882e-70	-0.792261	0.17	0.268	1.23863e-65	2	Vamp5
3.31548e-27	-0.794708	0.096	0.143	9.44315e-23	2	Gm41556
1.12023e-41	-0.795607	0.114	0.181	3.19063e-37	2	Ntrk3
7.58021e-109	-0.796276	0.413	0.54	2.15899e-104	2	Ccl11
4.56867e-35	-0.796802	0.095	0.149	1.30125e-30	2	Etv5
3.23545e-121	-0.797894	0.327	0.473	9.21522e-117	2	Fat1
2.10138e-94	-0.79862	0.272	0.396	5.98515e-90	2	Nxn
3.27097e-115	-0.802134	0.316	0.455	9.31638e-111	2	Emilin1
4.34306e-34	-0.802646	0.171	0.235	1.23699e-29	2	Azin2
3.64579e-61	-0.805215	0.499	0.59	1.03839e-56	2	Fosb
2.04365e-36	-0.805609	0.067	0.117	5.82073e-32	2	Ptpn14
1.94033e-66	-0.810479	0.201	0.299	5.52646e-62	2	Dipk2a
4.87673e-60	-0.811692	0.149	0.236	1.38899e-55	2	Stard5
1.0216e-33	-0.813163	0.106	0.162	2.90972e-29	2	Rflnb
9.99475e-29	-0.814202	0.065	0.107	2.8467e-24	2	Adgre5
2.05841e-23	-0.815782	0.067	0.105	5.86277e-19	2	4930532G15Rik
2.57162e-192	-0.817442	0.899	0.94	7.3245e-188	2	Tshz2
7.44939e-60	-0.818132	0.223	0.317	2.12173e-55	2	Peg3
1.0979e-13	-0.819775	0.257	0.302	3.12705e-09	2	Rad51b
2.76645e-20	-0.819922	0.068	0.102	7.87941e-16	2	Gm45885
1.50722e-29	-0.820786	0.133	0.188	4.29287e-25	2	Pik3r3
4.17365e-108	-0.821598	0.318	0.454	1.18874e-103	2	Csrp1
1.97023e-40	-0.821858	0.137	0.203	5.6116e-36	2	Rccd1
2.09628e-51	-0.826877	0.106	0.177	5.97062e-47	2	Prkar1b
4.48176e-191	-0.8301	0.904	0.947	1.27649e-186	2	Meis2
5.8439e-61	-0.83035	0.147	0.233	1.66446e-56	2	Dact3
1.49075e-67	-0.832705	0.153	0.247	4.24596e-63	2	Ankrd50
1.71799e-38	-0.835879	0.082	0.138	4.89318e-34	2	Nectin2
1.63981e-76	-0.838741	0.247	0.353	4.67052e-72	2	Hlf
2.07487e-65	-0.842149	0.175	0.268	5.90965e-61	2	Irak1bp1
1.51465e-13	-0.842715	0.084	0.112	4.31403e-09	2	Egln3
4.16206e-162	-0.844181	0.386	0.551	1.18544e-157	2	Fbln5
1.50062e-54	-0.856224	0.104	0.179	4.27406e-50	2	Sertad4
1.15521e-61	-0.858131	0.283	0.38	3.29026e-57	2	Hotairm1
8.98763e-66	-0.858793	0.14	0.23	2.55986e-61	2	Pygm
4.77314e-32	-0.867305	0.073	0.12	1.35948e-27	2	1700016G22Rik
1.39568e-92	-0.867423	0.272	0.395	3.97518e-88	2	Ldlrad3
1.51302e-63	-0.872278	0.133	0.22	4.30938e-59	2	Cables1
1.68092e-175	-0.876708	0.814	0.889	4.78761e-171	2	Atp2a2
1.02562e-106	-0.878163	0.276	0.408	2.92117e-102	2	Lbh
3.04288e-43	-0.882224	0.083	0.142	8.66672e-39	2	Tjp2
5.15064e-216	-0.88439	0.438	0.623	1.467e-211	2	Gpx3
6.46753e-85	-0.885853	0.306	0.426	1.84208e-80	2	Prickle2
9.40445e-147	-0.886554	0.436	0.592	2.67858e-142	2	Bmp4
7.09334e-50	-0.889066	0.193	0.272	2.02032e-45	2	Adamts19
3.14284e-41	-0.893248	0.064	0.118	8.95145e-37	2	Bche
2.9714e-71	-0.896033	0.133	0.227	8.46314e-67	2	Gucy1a2
2.43573e-41	-0.897425	0.082	0.139	6.93744e-37	2	Smtnl2
1.32421e-68	-0.900685	0.143	0.236	3.7716e-64	2	Mmp16
3.87847e-63	-0.902421	0.133	0.217	1.10467e-58	2	Gjc1
3.55036e-60	-0.903277	0.161	0.256	1.01121e-55	2	Acta2
2.1221e-64	-0.909619	0.179	0.27	6.04415e-60	2	Tfdp2
6.17221e-67	-0.914294	0.142	0.232	1.75797e-62	2	Snai1
2.26524e-40	-0.915868	0.118	0.181	6.45186e-36	2	Pitx2
3.69111e-174	-0.915931	0.637	0.755	1.0513e-169	2	Angptl2
5.51589e-70	-0.924729	0.158	0.252	1.57104e-65	2	Musk
3.70819e-20	-0.936204	0.069	0.104	1.05617e-15	2	AC166172.1
7.89985e-54	-0.938445	0.087	0.157	2.25003e-49	2	Kcnb1
7.62137e-89	-0.943326	0.181	0.292	2.17072e-84	2	Tmem119
2.83605e-75	-0.948815	0.311	0.415	8.07762e-71	2	Tex14
1.28921e-204	-0.94946	0.611	0.754	3.67194e-200	2	Prkg1
2.30224e-40	-0.955823	0.058	0.108	6.55725e-36	2	St3gal5
4.0398e-49	-0.956102	0.161	0.245	1.15061e-44	2	Tagln
1.10441e-110	-0.963746	0.183	0.313	3.14559e-106	2	Plcl1
6.06782e-98	-0.96419	0.175	0.295	1.72824e-93	2	Lox
3.58558e-88	-0.96962	0.24	0.359	1.02125e-83	2	Grm7
1.56835e-110	-0.970083	0.174	0.303	4.46697e-106	2	Thbs1
7.84646e-106	-0.974177	0.159	0.281	2.23483e-101	2	Pdgfrl
6.73369e-207	-0.975226	0.435	0.614	1.91789e-202	2	Ank2
9.86521e-39	-0.97772	0.102	0.161	2.80981e-34	2	Gm15050
1.79798e-154	-0.978772	0.365	0.525	5.12102e-150	2	Itm2a
4.46798e-27	-0.984197	0.128	0.178	1.27257e-22	2	Mob3b
1.59281e-58	-0.986931	0.137	0.218	4.53663e-54	2	Acot7
8.15044e-143	-1.0059	0.224	0.378	2.32141e-138	2	Ccbe1
1.67903e-103	-1.00763	0.191	0.316	4.7822e-99	2	Myl9
3.90466e-23	-1.00913	0.065	0.102	1.11212e-18	2	Dbp
9.93673e-39	-1.01046	0.116	0.177	2.83018e-34	2	Ppp1r3c
2.93797e-104	-1.01451	0.217	0.339	8.36792e-100	2	Prex2
8.75164e-38	-1.01806	0.069	0.12	2.49264e-33	2	Evl
6.93286e-142	-1.01861	0.303	0.45	1.97462e-137	2	Tspan9
2.65666e-113	-1.02403	0.216	0.344	7.56669e-109	2	Rnf144a
9.22969e-236	-1.02405	0.505	0.678	2.6288e-231	2	Plpp1
3.67657e-54	-1.02465	0.081	0.149	1.04716e-49	2	Pde4b
1.44217e-105	-1.0248	0.192	0.315	4.1076e-101	2	Rgs10
7.40206e-100	-1.02663	0.203	0.325	2.10825e-95	2	Dnm3
4.42769e-72	-1.02789	0.106	0.193	1.26109e-67	2	Sema6a
6.09952e-41	-1.02823	0.064	0.116	1.73727e-36	2	Gjc2
1.35356e-52	-1.02865	0.06	0.121	3.85522e-48	2	Ggta1
9.44425e-28	-1.03096	0.072	0.115	2.68991e-23	2	Bmp7
8.54171e-30	-1.03221	0.062	0.105	2.43285e-25	2	Slc43a2
2.88201e-63	-1.03264	0.104	0.183	8.20855e-59	2	Smim3
5.15461e-127	-1.03547	0.25	0.39	1.46814e-122	2	Carmil1
8.96149e-140	-1.06341	0.293	0.446	2.55241e-135	2	Slit2
3.5163e-96	-1.06483	0.153	0.269	1.00151e-91	2	Grik2
2.0143e-30	-1.067	0.073	0.118	5.73714e-26	2	Prtn3
9.08867e-143	-1.0755	0.246	0.395	2.58864e-138	2	Man2a2
3.68744e-91	-1.07995	0.089	0.186	1.05026e-86	2	Nkain4
3.31769e-60	-1.08915	0.101	0.176	9.44945e-56	2	Wasf3
6.91894e-54	-1.10647	0.078	0.144	1.97065e-49	2	Carmn
1.76299e-167	-1.11105	0.326	0.49	5.02136e-163	2	Mpp7
2.17428e-166	-1.11264	0.262	0.424	6.19277e-162	2	Plekha6
1.80329e-87	-1.11873	0.103	0.2	5.13614e-83	2	Sept9
1.33761e-53	-1.12122	0.054	0.114	3.80979e-49	2	Plcl2
5.20782e-64	-1.12519	0.087	0.164	1.48329e-59	2	Cilp
1.40103e-120	-1.12732	0.108	0.23	3.99041e-116	2	Kcnk2
8.7357e-100	-1.13548	0.13	0.241	2.4881e-95	2	Ppp1r14a
5.39356e-167	-1.14598	0.284	0.45	1.53619e-162	2	Col16a1
8.55884e-247	-1.15479	0.418	0.613	2.43773e-242	2	Spry2
2.0229e-65	-1.1626	0.062	0.132	5.76163e-61	2	Mmd
1.30055e-44	-1.16701	0.049	0.1	3.70421e-40	2	Nck2
8.99301e-88	-1.18198	0.104	0.201	2.56139e-83	2	Ctsc
8.86258e-134	-1.19387	0.326	0.471	2.52424e-129	2	Igfbp5
8.63404e-104	-1.20391	0.117	0.227	2.45915e-99	2	Rem1
1.0334e-72	-1.20444	0.084	0.166	2.94332e-68	2	Wnt5b
5.63013e-73	-1.20916	0.221	0.322	1.60357e-68	2	Slc12a2
4.40095e-149	-1.21675	0.157	0.305	1.25348e-144	2	Adcyap1r1
0	-1.2248	0.63	0.79	0	2	Plod2
6.98259e-106	-1.23439	0.126	0.238	1.98878e-101	2	Wnt5a
6.53524e-55	-1.23781	0.074	0.139	1.86137e-50	2	Mapk13
1.50469e-201	-1.23888	0.556	0.685	4.28565e-197	2	Svep1
1.855e-133	-1.24143	0.116	0.245	5.28341e-129	2	Pappa
1.23782e-70	-1.24599	0.076	0.153	3.52557e-66	2	1810010H24Rik
4.5886e-119	-1.2476	0.182	0.315	1.30692e-114	2	Cdh11
8.61297e-81	-1.25733	0.051	0.128	2.45315e-76	2	Hoxb8
7.49945e-140	-1.26331	0.154	0.292	2.13599e-135	2	Fam110b
5.09134e-120	-1.27135	0.215	0.344	1.45012e-115	2	Kitl
4.2765e-54	-1.27647	0.052	0.109	1.21803e-49	2	Mgarp
3.36755e-58	-1.28145	0.044	0.103	9.59145e-54	2	Fscn1
8.16812e-118	-1.28177	0.1	0.212	2.32644e-113	2	Chchd10
4.86356e-69	-1.28569	0.111	0.195	1.38524e-64	2	Hsd11b1
4.0139e-67	-1.29132	0.084	0.161	1.14324e-62	2	Dusp6
6.80007e-86	-1.29617	0.062	0.145	1.9368e-81	2	Pnmal2
2.16898e-205	-1.29732	0.207	0.39	6.17768e-201	2	Pakap.1
4.2989e-134	-1.30303	0.151	0.284	1.22441e-129	2	Phldb2
1.59883e-127	-1.30315	0.123	0.248	4.55379e-123	2	Synm
6.03698e-63	-1.31147	0.064	0.132	1.71945e-58	2	Myo1d
2.70051e-199	-1.31332	0.297	0.472	7.69158e-195	2	Sema5a
7.55459e-122	-1.32968	0.098	0.214	2.1517e-117	2	Irf8
1.90435e-175	-1.33359	0.277	0.442	5.42396e-171	2	Itpr1
9.33793e-271	-1.34881	0.454	0.641	2.65963e-266	2	Tcf21
1.17368e-148	-1.36439	0.214	0.366	3.34286e-144	2	Dgkh
7.90201e-240	-1.3682	0.299	0.485	2.25065e-235	2	Gask1b
3.50539e-254	-1.38272	0.244	0.455	9.98404e-250	2	Sytl2
6.00198e-172	-1.38571	0.205	0.363	1.70949e-167	2	Abcc9
1.27854e-182	-1.41425	0.166	0.331	3.64154e-178	2	Kalrn
6.77745e-64	-1.42876	0.046	0.108	1.93035e-59	2	Cntfr
1.43657e-138	-1.44044	0.105	0.233	4.09164e-134	2	Pgm5
4.35662e-35	-1.45453	0.068	0.115	1.24085e-30	2	Ptgfr
7.89673e-128	-1.45696	0.123	0.247	2.24915e-123	2	Myo10
3.96629e-21	-1.4603	0.094	0.132	1.12968e-16	2	Tmem132c
5.15891e-197	-1.52719	0.16	0.326	1.46936e-192	2	Ggt5
5.98912e-135	-1.53312	0.905	0.927	1.70582e-130	2	Mgp
2.01584e-117	-1.54121	0.15	0.27	5.74151e-113	2	Clu
9.46418e-179	-1.54357	0.201	0.362	2.69559e-174	2	G0s2
3.52497e-92	-1.54449	0.067	0.155	1.00398e-87	2	Mtss1
1.69111e-75	-1.56087	0.167	0.265	4.81661e-71	2	Pde4d
2.69605e-297	-1.58884	0.33	0.532	7.6789e-293	2	Gas6
7.0168e-74	-1.61298	0.102	0.185	1.99852e-69	2	Gm11476
5.76796e-240	-1.62692	0.16	0.35	1.64283e-235	2	9530026P05Rik
7.32626e-31	-1.65612	0.085	0.132	2.08667e-26	2	Col23a1
2.30495e-192	-1.66805	0.109	0.267	6.56497e-188	2	Col27a1
5.92199e-249	-1.67742	0.384	0.56	1.6867e-244	2	Jam2
1.89502e-299	-1.67837	0.331	0.534	5.39739e-295	2	Matn2
1.14009e-83	-1.68686	0.035	0.103	3.24721e-79	2	Jph2
7.69285e-226	-1.70996	0.186	0.371	2.19108e-221	2	Nrp2
1.35743e-104	-1.71196	0.048	0.136	3.86622e-100	2	Cpa6
3.3815e-165	-1.77641	0.165	0.315	9.63118e-161	2	Epha3
6.08107e-173	-1.81494	0.086	0.225	1.73201e-168	2	Mylk
1.25549e-231	-1.81784	0.173	0.356	3.5759e-227	2	Lpl
6.58902e-211	-1.82548	0.098	0.26	1.87669e-206	2	Enpp1
7.05762e-148	-1.8309	0.077	0.199	2.01015e-143	2	Stc2
1.24078e-100	-1.8521	0.034	0.112	3.534e-96	2	Slc38a4
7.74417e-94	-1.86418	0.034	0.108	2.2057e-89	2	Sorl1
2.99096e-71	-1.88584	0.101	0.182	8.51886e-67	2	Tgm2
2.19773e-137	-1.89092	0.077	0.193	6.25959e-133	2	Pak1
2.20174e-114	-1.90576	0.046	0.137	6.27099e-110	2	Chrnb1
0	-1.91596	0.325	0.539	0	2	Cxcl12
1.1774e-245	-1.91611	0.133	0.317	3.35347e-241	2	Cox6b2
2.69716e-286	-1.9176	0.744	0.82	7.68206e-282	2	Sfrp1
1.56547e-147	-1.94653	0.104	0.232	4.45877e-143	2	Itpk1
2.81852e-180	-1.98712	0.068	0.203	8.0277e-176	2	Gpc1
0	-2.01346	0.129	0.351	0	2	Tmem176b
5.40924e-134	-2.03021	0.053	0.157	1.54066e-129	2	Prxl2a
7.05106e-162	-2.06357	0.045	0.161	2.00828e-157	2	Pde1b
3.55263e-143	-2.09696	0.072	0.187	1.01186e-138	2	Spry1
7.71394e-250	-2.09863	0.105	0.285	2.19708e-245	2	Tmem176a
1.12001e-207	-2.10515	0.066	0.213	3.19e-203	2	Actn1
7.56565e-116	-2.11781	0.039	0.126	2.15485e-111	2	Ank1
1.32238e-106	-2.1311	0.029	0.107	3.7664e-102	2	Gfra2
3.36093e-119	-2.13345	0.034	0.121	9.57261e-115	2	Nexn
0	-2.13451	0.578	0.717	0	2	Ces1d
1.38584e-143	-2.17372	0.049	0.155	3.94716e-139	2	Nav3
0	-2.17441	0.249	0.485	0	2	Mfap4
3.86698e-133	-2.19944	0.043	0.141	1.10139e-128	2	Enox1
0	-2.21299	0.094	0.299	0	2	Tox
9.0402e-281	-2.22511	0.126	0.318	2.57483e-276	2	Spock2
5.44986e-139	-2.23088	0.038	0.138	1.55223e-134	2	Gm13889
1.35357e-266	-2.23319	0.096	0.278	3.85523e-262	2	P2ry1
1.55078e-114	-2.24749	0.031	0.114	4.41694e-110	2	Atp1b2
3.78083e-156	-2.27522	0.032	0.136	1.07686e-151	2	Ripor3
9.32761e-268	-2.34126	0.186	0.379	2.65669e-263	2	Fibin
1.90526e-121	-2.3489	0.032	0.118	5.42658e-117	2	Fhl2
2.81278e-296	-2.44698	0.09	0.284	8.01136e-292	2	Slc24a3
3.03915e-129	-2.49856	0.026	0.113	8.6561e-125	2	Pparg
3.19021e-166	-2.51075	0.024	0.127	9.08634e-162	2	Fndc5
6.93719e-195	-2.51208	0.042	0.169	1.97585e-190	2	Spry4
5.69959e-143	-2.54351	0.054	0.162	1.62336e-138	2	Etv1
0	-2.54435	0.375	0.595	0	2	Thbs2
2.53053e-148	-2.58145	0.021	0.113	7.20745e-144	2	Tmem200a
0	-2.59698	0.176	0.454	0	2	Ifitm1
0	-2.6239	0.14	0.369	0	2	Ncald
0	-2.74215	0.165	0.405	0	2	Smoc2
8.05939e-271	-2.8035	0.051	0.217	2.29547e-266	2	Kcnma1
0	-2.86887	0.146	0.41	0	2	Fxyd6
0	-2.8751	0.233	0.503	0	2	Kcnn3
1.57028e-210	-2.91759	0.033	0.161	4.47248e-206	2	Cacna1g
0	-2.93049	0.06	0.282	0	2	Mdk
2.62552e-138	-2.93201	0.03	0.123	7.47801e-134	2	Ptn
7.34107e-82	-2.99538	0.039	0.108	2.09088e-77	2	Rgs5
1.07487e-219	-3.01246	0.046	0.186	3.06144e-215	2	Cacnb2
1.29926e-214	-3.06778	0.026	0.152	3.70055e-210	2	C1qtnf3
0	-3.09603	0.08	0.337	0	2	Gucy1b1
3.51989e-219	-3.16869	0.021	0.146	1.00254e-214	2	Cybrd1
0	-3.27236	0.05	0.256	0	2	F2r
2.53824e-218	-3.27715	0.026	0.153	7.22941e-214	2	Frzb
0	-3.29911	0.033	0.21	0	2	Tmem204
1.862e-209	-3.44151	0.022	0.142	5.30336e-205	2	Atp2a3
0	-3.52134	0.099	0.382	0	2	Gucy1a1
0	-3.52488	0.037	0.213	0	2	Prkar2b
0	-3.53411	0.023	0.188	0	2	Adra1a
4.07512e-197	-3.54968	0.014	0.122	1.16067e-192	2	Mrvi1
2.01038e-197	-3.6155	0.014	0.122	5.72596e-193	2	Cox8b
5.49097e-219	-3.63688	0.013	0.13	1.56394e-214	2	Pla2g7
1.8706e-264	-3.92145	0.031	0.181	5.32784e-260	2	Dner
0	-3.95608	0.084	0.393	0	2	Cacna1d
5.29714e-207	-4.08041	0.011	0.119	1.50873e-202	2	Colq
8.97197e-178	-4.21914	0.029	0.14	2.5554e-173	2	Tnc
3.29788e-282	-4.91542	0.008	0.146	9.39303e-278	2	Rgs7
1.22934e-251	-4.94662	0.009	0.134	3.50141e-247	2	Fat3
2.41168e-303	-4.9999	0.01	0.16	6.86894e-299	2	Lama1

## Sheet: Cluster_3
Cluster 3 marker genes (FindAllMarkers)
p_val	avg_log2FC	pct.1	pct.2	p_val_adj	cluster	gene
0	3.98865	0.762	0.142	0	3	Ifitm1
0	-2.50884	0.25	0.859	0	3	Ly6c1
0	5.23491	0.679	0.072	0	3	Cacna1d
0	4.9808	0.676	0.074	0	3	Gucy1a1
0	-2.36269	0.33	0.927	0	3	Pcolce2
0	-2.93273	0.157	0.739	0	3	Tmem100
0	-2.67404	0.155	0.735	0	3	Cadm3
0	4.15915	0.689	0.12	0	3	Fxyd6
0	4.10724	0.778	0.211	0	3	Kcnn3
0	3.52883	0.771	0.209	0	3	Mfap4
0	-2.84871	0.168	0.728	0	3	Ackr3
0	-2.5812	0.171	0.727	0	3	Ebf2
0	-2.27272	0.236	0.786	0	3	Tek
0	3.27194	0.819	0.279	0	3	Cxcl12
0	-3.15152	0.107	0.646	0	3	Cmah
0	-2.32716	0.195	0.727	0	3	Emilin2
0	-2.21943	0.378	0.905	0	3	Sema3c
0	-2.43173	0.327	0.849	0	3	Gfpt2
0	-3.01903	0.176	0.694	0	3	Anxa3
0	-2.01116	0.227	0.742	0	3	Olfml2b
0	2.60683	0.754	0.247	0	3	Gask1b
0	4.32647	0.573	0.071	0	3	Gucy1b1
0	-2.30218	0.368	0.87	0	3	Adamts5
0	-1.2619	0.467	0.965	0	3	Opcml
0	-2.35019	0.227	0.722	0	3	Lrrn4cl
0	-1.93001	0.434	0.928	0	3	Adgrd1
0	-2.70907	0.452	0.945	0	3	Mfap5
0	-1.29465	0.472	0.959	0	3	Scara5
0	3.96335	0.636	0.151	0	3	Smoc2
0	-2.17537	0.478	0.96	0	3	Ly6a
0	-2.42463	0.142	0.623	0	3	Metrnl
0	-2.49828	0.234	0.71	0	3	Flnb
0	-1.65467	0.361	0.832	0	3	Sntb1
0	3.35418	0.578	0.11	0	3	Tmem176b
0	-3.7494	0.055	0.512	0	3	Efhd1
0	-1.97931	0.16	0.612	0	3	Sfrp4
0	-1.48536	0.308	0.755	0	3	Prrx1
0	4.29536	0.495	0.048	0	3	Mdk
0	2.90841	0.576	0.129	0	3	9530026P05Rik
0	-2.03507	0.473	0.919	0	3	Cd248
0	-1.94708	0.165	0.611	0	3	Fst
0	-1.87032	0.249	0.694	0	3	Mustn1
0	2.65614	0.751	0.307	0	3	Gas6
0	-2.03314	0.186	0.629	0	3	Qpct
0	-1.66127	0.222	0.663	0	3	Arhgap20
0	-2.16019	0.165	0.606	0	3	Limch1
0	3.7318	0.575	0.134	0	3	Ncald
0	-2.66832	0.093	0.532	0	3	Adgrg2
0	-2.53479	0.14	0.572	0	3	Fez1
0	-1.85749	0.548	0.978	0	3	Fndc1
0	3.49798	0.531	0.102	0	3	Spock2
0	1.87763	0.839	0.41	0	3	Gpx3
0	-1.57244	0.356	0.782	0	3	Pde8a
0	3.4244	0.503	0.079	0	3	Tox
0	-1.65698	0.379	0.801	0	3	Tppp3
0	2.84143	0.54	0.125	0	3	Ggt5
0	-1.84648	0.423	0.834	0	3	Pcsk6
0	-4.11565	0.047	0.455	0	3	Stmn4
0	-3.34106	0.073	0.477	0	3	Ildr2
0	-1.80388	0.177	0.58	0	3	Ifi204
0	2.74606	0.725	0.322	0	3	Matn2
0	-1.36222	0.437	0.839	0	3	Gas7
0	-1.81498	0.206	0.607	0	3	Lurap1l
0	-1.68263	0.189	0.588	0	3	Lmo2
0	-2.90048	0.071	0.467	0	3	Tmeff2
0	-2.40091	0.16	0.554	0	3	Dpp4
0	-1.45403	0.52	0.914	0	3	Efemp1
0	3.45685	0.479	0.085	0	3	Tmem176a
0	-1.84862	0.205	0.598	0	3	Irak3
0	-1.65038	0.174	0.567	0	3	Stxbp6
0	-1.34579	0.328	0.718	0	3	Flrt2
0	3.61233	0.468	0.08	0	3	Slc24a3
0	-2.09909	0.194	0.582	0	3	Ptgs1
0	-3.38698	0.057	0.442	0	3	Procr
0	-1.87012	0.393	0.778	0	3	Ppp1r14b
0	-1.30661	0.329	0.713	0	3	Scara3
0	4.36494	0.429	0.05	0	3	F2r
0	-2.10136	0.584	0.961	0	3	Pi16
0	-1.56407	0.301	0.675	0	3	Dcbld2
0	-1.90238	0.394	0.768	0	3	Uap1
0	3.43468	0.458	0.084	0	3	P2ry1
0	-1.85639	0.191	0.565	0	3	Nhsl1
0	-1.31906	0.51	0.883	0	3	Slc43a3
0	-1.98009	0.138	0.51	0	3	Pdlim1
0	-1.31176	0.378	0.749	0	3	Tspan5
0	-1.67888	0.192	0.563	0	3	Zfp385a
0	-0.985808	0.413	0.783	0	3	Tmtc2
0	-1.45425	0.429	0.799	0	3	Ddah2
0	-1.19812	0.268	0.638	0	3	Pi15
0	2.48457	0.549	0.181	0	3	Abcc9
0	-1.49788	0.189	0.556	0	3	Asap2
0	-3.6964	0.09	0.457	0	3	Has1
0	-1.77033	0.483	0.849	0	3	Ugdh
0	-1.76574	0.169	0.535	0	3	Lims2
0	-2.13689	0.114	0.479	0	3	1700019D03Rik
0	-1.6065	0.253	0.617	0	3	Klhl29
0	-1.37562	0.354	0.715	0	3	Hspb8
0	-1.47207	0.395	0.756	0	3	Crip2
0	-0.993506	0.352	0.712	0	3	Nova1
0	2.12783	0.602	0.243	0	3	Plekha6
0	-1.31892	0.272	0.63	0	3	Anpep
0	-1.52928	0.239	0.595	0	3	Ptprj
0	-1.86855	0.253	0.609	0	3	Mt2
0	2.28675	0.641	0.286	0	3	Sema5a
0	-2.00328	0.141	0.495	0	3	Pamr1
0	2.37046	0.873	0.519	0	3	Svep1
0	-1.30281	0.285	0.637	0	3	Bin1
0	-1.16094	0.325	0.676	0	3	Sirpa
0	-2.03321	0.127	0.478	0	3	Has2
0	-2.58917	0.107	0.456	0	3	Hecw2
0	-1.41866	0.305	0.654	0	3	Dbn1
0	4.65309	0.375	0.026	0	3	Tmem204
0	-2.56731	0.059	0.405	0	3	Ano3
0	-1.23613	0.278	0.624	0	3	Lrrc17
0	-1.07215	0.402	0.748	0	3	Adamtsl5
0	-1.81209	0.198	0.543	0	3	Gnpnat1
0	-1.6882	0.643	0.987	0	3	Col14a1
0	-2.60497	0.077	0.418	0	3	Ccn3
0	2.00261	0.614	0.275	0	3	Slit2
0	4.7123	0.371	0.033	0	3	Prkar2b
0	2.97783	0.423	0.086	0	3	Enpp1
0	-1.22412	0.501	0.838	0	3	Jpt1
0	3.26849	0.528	0.192	0	3	Fibin
0	-1.09342	0.322	0.655	0	3	Dock11
0	2.30843	0.471	0.138	0	3	Adcyap1r1
0	1.42612	0.739	0.406	0	3	Col4a6
0	3.26304	0.886	0.554	0	3	Ces1d
0	-1.32167	0.285	0.615	0	3	Capg
0	-1.39527	0.212	0.54	0	3	Tnfaip2
0	-1.33657	0.194	0.521	0	3	Npr1
0	-1.40266	0.291	0.617	0	3	Slc4a4
0	-1.65888	0.161	0.487	0	3	Bmp6
0	5.01098	0.341	0.016	0	3	Adra1a
0	-1.3502	0.245	0.568	0	3	Fam126a
0	2.50095	0.513	0.194	0	3	G0s2
0	2.1849	0.448	0.129	0	3	Pdgfrl
0	-1.21663	0.23	0.548	0	3	Galnt16
0	-1.36972	0.254	0.572	0	3	Srgap1
0	-0.939478	0.404	0.722	0	3	Snx18
0	-0.983875	0.328	0.645	0	3	Mgll
0	2.77584	0.395	0.079	0	3	Pgm5
0	-1.48398	0.249	0.564	0	3	Aig1
0	2.55901	0.404	0.092	0	3	Pappa
0	2.78568	0.453	0.141	0	3	Cox6b2
0	3.87515	0.36	0.049	0	3	Kcnma1
0	-0.949063	0.287	0.597	0	3	Ptpn13
0	-1.08129	0.5	0.809	0	3	Rbpj
0	-1.8186	0.292	0.6	0	3	Cd44
0	-1.1439	0.485	0.79	0	3	Klf3
0	-3.32541	0.033	0.338	0	3	Wnt10b
0	1.89449	0.814	0.509	0	3	Plpp1
0	-0.928547	0.352	0.655	0	3	Palm
0	-1.08758	0.516	0.819	0	3	Col8a1
0	-1.20253	0.345	0.647	0	3	Pla2g4a
0	-1.89801	0.101	0.403	0	3	Wnt11
0	-1.75346	0.579	0.881	0	3	Anxa1
0	-1.37197	0.192	0.494	0	3	Adamtsl4
0	-2.01408	0.107	0.409	0	3	Tubb2b
0	-1.54493	0.162	0.463	0	3	Sgms2
0	-1.41845	0.163	0.464	0	3	Il33
0	-1.08878	0.243	0.543	0	3	Igsf8
0	-3.04575	0.044	0.344	0	3	Tubb4a
0	2.45224	0.498	0.199	0	3	Nrp2
0	-1.21119	0.181	0.48	0	3	Has2os
0	-1.01526	0.414	0.713	0	3	Trip10
0	-1.4818	0.662	0.961	0	3	Creb5
0	-1.03419	0.543	0.842	0	3	Slco3a1
0	-2.2681	0.086	0.384	0	3	Ppp2r2b
0	-1.16225	0.342	0.64	0	3	Fgf2
0	-1.08102	0.308	0.604	0	3	Agpat4
0	-0.961475	0.414	0.709	0	3	Dtnbp1
0	-1.75853	0.109	0.402	0	3	Gngt2
0	-1.14355	0.215	0.506	0	3	Rhou
0	1.73203	0.543	0.252	0	3	Nxn
0	1.96181	0.53	0.239	0	3	Carmil1
0	1.78222	0.513	0.222	0	3	Ccbe1
0	-1.21935	0.173	0.462	0	3	Epdr1
0	2.74102	0.45	0.161	0	3	Epha3
0	3.39685	0.7	0.412	0	3	Thbs2
0	5.18599	0.314	0.027	0	3	Dner
0	-0.912491	0.54	0.827	0	3	Vat1
0	-0.819026	0.472	0.758	0	3	Csf1
0	1.76723	0.654	0.368	0	3	Itm2a
0	1.73973	0.735	0.449	0	3	Ank2
0	-2.97614	0.037	0.322	0	3	Islr2
0	-1.06708	0.325	0.609	0	3	Zyx
0	-1.10101	0.364	0.646	0	3	Rnh1
0	1.74188	0.916	0.634	0	3	Crispld2
0	-0.863217	0.584	0.866	0	3	Lamb2
0	6.30948	0.29	0.008	0	3	Lama1
0	-0.83928	0.518	0.799	0	3	Rap1a
0	1.8503	0.581	0.3	0	3	Tspan9
0	-1.52528	0.172	0.452	0	3	Postn
0	2.26758	0.451	0.171	0	3	Cdh11
0	-1.41149	0.613	0.892	0	3	Ugp2
0	-1.01853	0.451	0.73	0	3	Csrp2
0	1.44126	0.806	0.528	0	3	Apoe
0	-3.56726	0.03	0.308	0	3	Gap43
0	1.30632	0.684	0.407	0	3	Sgcd
0	-0.759777	0.605	0.882	0	3	Nav1
0	2.34457	0.417	0.141	0	3	Phldb2
0	-1.0818	0.494	0.77	0	3	Clic1
0	1.99931	0.477	0.201	0	3	Prex2
0	3.1283	0.335	0.06	0	3	Gpc1
0	-1.05979	0.535	0.81	0	3	Rhoc
0	2.46727	0.388	0.115	0	3	Col27a1
0	-0.970985	0.614	0.886	0	3	Ablim1
0	-1.20886	0.678	0.95	0	3	Heg1
0	2.09227	0.558	0.287	0	3	Itpr1
0	1.95069	0.476	0.205	0	3	Rnf144a
0	3.09807	0.337	0.066	0	3	Actn1
0	2.51974	0.464	0.194	0	3	Lpl
0	1.6917	0.482	0.213	0	3	Tnik
0	-1.99194	0.089	0.358	0	3	Lrrc8c
0	3.13879	0.332	0.063	0	3	Stc2
0	-0.896865	0.47	0.739	0	3	Ndrg1
0	-2.34433	0.073	0.341	0	3	Rorb
0	-0.906347	0.537	0.804	0	3	Ogn
0	3.14048	0.97	0.704	0	3	Sfrp1
0	2.00557	0.427	0.161	0	3	Lox
0	-1.01841	0.435	0.701	0	3	Ecm2
0	-1.94919	0.72	0.985	0	3	Fn1
0	1.84326	0.494	0.229	0	3	Pakap.1
0	-1.32005	0.423	0.687	0	3	Cdkn1a
0	-2.07105	0.085	0.349	0	3	Pgf
0	-1.99919	0.381	0.644	0	3	Tnfaip6
0	-0.973063	0.516	0.779	0	3	Uqcc2
0	2.2648	0.374	0.112	0	3	Ppp1r14a
0	-1.78398	0.087	0.348	0	3	Ace
0	-2.16064	0.063	0.323	0	3	Arhgef28
0	6.27065	0.265	0.007	0	3	Rgs7
0	2.4536	0.662	0.405	0	3	Jam2
0	2.14029	0.409	0.153	0	3	Fam110b
0	1.29812	0.893	0.639	0	3	Col4a5
0	-1.15838	0.559	0.811	0	3	Sulf1
0	2.33019	0.353	0.101	0	3	Rem1
0	-0.821656	0.528	0.78	0	3	Arpc1b
0	1.85816	0.505	0.253	0	3	Man2a2
0	-0.87042	0.677	0.929	0	3	Fyn
0	-1.40987	0.676	0.927	0	3	Serpinb6a
0	-2.73732	0.042	0.29	0	3	Ackr1
0	4.57074	0.269	0.022	0	3	Frzb
0	2.15778	0.431	0.184	0	3	Kalrn
0	4.37293	0.267	0.022	0	3	C1qtnf3
0	2.68894	0.334	0.09	0	3	Mylk
0	-0.903872	0.571	0.815	0	3	Glud1
0	1.35526	0.613	0.37	0	3	Col15a1
0	1.87893	0.532	0.29	0	3	Sytl2
0	-1.06777	0.508	0.749	0	3	Tagln2
0	4.42701	0.258	0.018	0	3	Cybrd1
0	1.44274	0.638	0.398	0	3	Ptprk
0	-2.69494	0.051	0.29	0	3	Npy1r
0	3.95577	0.27	0.032	0	3	Cacna1g
0	-0.926186	0.579	0.817	0	3	Rap1b
0	2.54234	0.326	0.09	0	3	Chchd10
0	-0.713348	0.599	0.835	0	3	Tns1
0	6.16625	0.243	0.008	0	3	Fat3
0	-2.37023	0.069	0.304	0	3	Rgs6
0	-2.12403	0.071	0.305	0	3	Cd109
0	-1.3196	0.756	0.99	0	3	Ebf1
0	3.22779	0.272	0.039	0	3	Pde1b
0	3.75175	0.287	0.054	0	3	Cacnb2
0	-1.50899	0.537	0.77	0	3	Aspn
0	-2.50964	0.055	0.287	0	3	Esrrg
0	2.90466	0.337	0.106	0	3	Itpk1
0	1.70454	0.501	0.271	0	3	Ldlrad3
0	2.012	0.336	0.107	0	3	Kcnk2
0	-0.727247	0.628	0.857	0	3	Prkca
0	-1.07891	0.653	0.881	0	3	S100a13
0	2.18608	0.352	0.124	0	3	Synm
0	1.53214	0.426	0.199	0	3	Fam49a
0	1.87832	0.525	0.301	0	3	Tex14
0	4.52455	0.245	0.021	0	3	Atp2a3
0	-0.894811	0.606	0.83	0	3	Klf2
0	3.78347	0.269	0.046	0	3	Etv1
0	-0.859258	0.679	0.902	0	3	Dst
0	-0.645416	0.672	0.895	0	3	Fbln2
0	1.69871	0.41	0.188	0	3	Plcl1
0	3.37959	0.267	0.046	0	3	Spry4
0	1.97111	0.714	0.493	0	3	Tcf21
0	1.70066	0.682	0.462	0	3	Spry2
0	-1.2887	0.632	0.852	0	3	Mt1
0	2.1221	0.341	0.122	0	3	Wnt5a
0	4.77538	0.229	0.012	0	3	Pla2g7
0	3.05999	0.287	0.07	0	3	Spry1
0	2.4608	0.368	0.152	0	3	Clu
0	2.01897	0.449	0.235	0	3	Dgkh
0	-0.845399	0.657	0.871	0	3	S100a16
0	1.51128	0.542	0.33	0	3	Emilin1
0	2.74284	0.29	0.078	0	3	Pak1
0	-0.87447	0.55	0.762	0	3	Plat
0	-0.802829	0.764	0.976	0	3	Man1a
0	1.63638	0.671	0.46	0	3	Bmp4
0	1.19387	0.74	0.529	0	3	Cygb
0	-0.794852	0.705	0.915	0	3	Medag
0	-0.986214	0.599	0.809	0	3	Cavin3
0	5.00988	0.22	0.01	0	3	Cox8b
0	1.69896	0.565	0.355	0	3	Mpp7
0	2.28505	0.338	0.129	0	3	Myo10
0	4.80404	0.219	0.012	0	3	Mrvi1
0	1.2931	0.738	0.531	0	3	Ror1
0	3.17204	0.251	0.046	0	3	Nav3
0	5.37087	0.214	0.009	0	3	Colq
0	-1.07561	0.752	0.957	0	3	Ecm1
0	1.57433	0.856	0.651	0	3	Eln
0	-1.43204	0.772	0.977	0	3	Igfbp6
0	5.41165	0.233	0.03	0	3	Tnc
0	2.11405	0.304	0.101	0	3	Irf8
0	-0.723119	0.698	0.9	0	3	Lsp1
0	-3.10129	0.022	0.223	0	3	Ackr2
0	-0.763566	0.668	0.869	0	3	Cast
0	1.29391	0.801	0.601	0	3	Igf1
0	2.14083	0.297	0.098	0	3	Ctsc
0	3.71563	0.22	0.022	0	3	Fndc5
0	-3.93841	0.015	0.213	0	3	Gm49212
0	1.39602	0.537	0.34	0	3	Sh3bp5
0	3.02644	0.233	0.037	0	3	Cpa6
0	3.31566	0.227	0.031	0	3	Ripor3
0	-1.19835	0.763	0.957	0	3	Anxa2
0	1.92973	0.856	0.662	0	3	Plod2
0	-0.83961	0.605	0.798	0	3	Rpl29
0	2.74227	0.281	0.09	0	3	Gm11476
0	1.52061	0.825	0.634	0	3	Prkg1
0	-0.893819	0.728	0.918	0	3	Sdc2
0	1.96677	0.275	0.085	0	3	Nkain4
0	1.30492	0.612	0.422	0	3	Aldh1a1
0	-1.46554	0.759	0.947	0	3	Ifi27l2a
0	2.35133	0.288	0.101	0	3	Hsd11b1
0	-0.990273	0.806	0.987	0	3	C3
0	2.97587	0.271	0.091	0	3	Tgm2
0	1.68983	0.504	0.324	0	3	Col16a1
0	2.94169	0.237	0.057	0	3	Prxl2a
0	4.13044	0.206	0.028	0	3	Ptn
0	-0.895995	0.64	0.817	0	3	Tspo
0	-1.03443	0.777	0.951	0	3	Ddr2
0	1.27783	0.858	0.684	0	3	Ghr
0	3.72635	0.195	0.022	0	3	Pparg
0	3.04614	0.218	0.046	0	3	Enox1
0	-1.26909	0.805	0.977	0	3	Cd34
0	-1.31982	0.784	0.954	0	3	Axl
0	3.19061	0.2	0.031	0	3	Nexn
0	1.33882	0.769	0.601	0	3	Ms4a4d
0	2.60831	0.211	0.044	0	3	Gm13889
0	3.02889	0.189	0.029	0	3	Slc38a4
0	2.78634	0.208	0.048	0	3	Chrnb1
0	-0.852758	0.826	0.983	0	3	Plxdc2
0	1.14876	0.903	0.747	0	3	Auts2
0	3.35058	0.188	0.033	0	3	Fhl2
0	4.74269	0.167	0.012	0	3	Gna14
0	-1.22451	0.789	0.943	0	3	S100a10
0	3.09102	0.182	0.029	0	3	Sorl1
0	3.12685	0.178	0.027	0	3	Tmem200a
0	1.10533	0.754	0.604	0	3	Col4a1
0	3.18467	0.181	0.032	0	3	Atp1b2
0	1.27509	0.684	0.536	0	3	Pde5a
0	1.24589	0.859	0.715	0	3	Colec12
0	3.27133	0.166	0.024	0	3	Unc119
0	1.00891	0.783	0.648	0	3	Rbp1
0	1.20436	0.763	0.63	0	3	Pde3a
0	3.72098	0.147	0.014	0	3	Sept4
0	3.81606	0.147	0.014	0	3	Abcg1
0	4.28221	0.144	0.011	0	3	Gfra1
0	3.79465	0.148	0.018	0	3	Syn2
0	5.71144	0.133	0.004	0	3	Tmem229a
0	1.06961	0.689	0.562	0	3	Ltbp3
0	3.93645	0.133	0.011	0	3	Fgf10
0	6.5704	0.123	0.002	0	3	Adora1
0	4.4119	0.127	0.007	0	3	Heyl
0	5.94233	0.122	0.002	0	3	Hp
0	4.18171	0.13	0.011	0	3	Sgip1
0	5.46975	0.131	0.012	0	3	Dlk1
0	5.65143	0.12	0.004	0	3	Csmd2
0	1.48355	0.907	0.791	0	3	Gas1
0	-0.550873	0.84	0.955	0	3	Foxp1
0	-0.615727	0.788	0.901	0	3	Txn1
0	1.29025	0.815	0.702	0	3	Rbpms
0	-0.868339	0.761	0.871	0	3	Emp3
0	1.45203	0.779	0.672	0	3	Angptl2
0	-0.956999	0.877	0.983	0	3	Timp3
0	4.91171	0.11	0.005	0	3	Tnnt1
0	-0.776216	0.863	0.968	0	3	Mast4
0	5.55032	0.109	0.005	0	3	Cntnap5a
0	1.12978	0.858	0.76	0	3	Pik3r1
0	-1.5431	0.884	0.981	0	3	Fbn1
0	1.00512	0.819	0.723	0	3	Clmp
0	-0.842212	0.864	0.958	0	3	Nid1
0	-0.634828	0.884	0.975	0	3	Lamc1
0	1.61174	0.918	0.83	0	3	Atp2a2
0	1.62008	0.985	0.897	0	3	Pid1
0	-0.707109	0.863	0.95	0	3	Rhoa
0	0.841608	0.797	0.715	0	3	Itm2c
0	-1.35304	0.9	0.98	0	3	Crip1
0	-0.754928	0.907	0.986	0	3	Clec3b
0	-0.633042	0.823	0.901	0	3	Nme2
0	-1.47923	0.906	0.98	0	3	Fstl1
0	-0.60483	0.886	0.958	0	3	Eef2
0	-0.982204	0.919	0.99	0	3	Tnxb
0	1.01911	0.93	0.86	0	3	Col6a3
0	1.24751	0.925	0.855	0	3	App
0	0.788993	0.909	0.841	0	3	Pdzrn3
0	-0.60742	0.868	0.936	0	3	Rpl4
0	-1.23644	0.914	0.976	0	3	Vim
0	2.78318	0.958	0.899	0	3	Mgp
0	0.958824	0.97	0.92	0	3	Bgn
0	1.48736	0.96	0.914	0	3	Meis2
0	-0.775792	0.929	0.974	0	3	Actg1
0	0.91393	0.935	0.895	0	3	Bicc1
0	-0.755186	0.948	0.988	0	3	Ahnak
0	1.10803	0.966	0.93	0	3	Pdgfra
0	1.00694	0.974	0.942	0	3	Igfbp7
0	-0.50947	0.921	0.952	0	3	Rpl7a
0	1.37406	0.99	0.964	0	3	Fbln1
0	-0.616475	0.946	0.971	0	3	Rack1
0	-0.554438	0.944	0.968	0	3	Rpl3
0	1.41763	0.939	0.915	0	3	Tshz2
0	0.916362	0.843	0.82	0	3	Atp5j
0	-0.691818	0.949	0.971	0	3	Rpl21
0	-0.677625	0.97	0.991	0	3	Plpp3
0	-0.796491	0.954	0.973	0	3	Rplp0
0	-0.528348	0.943	0.961	0	3	Rpl12
0	-0.619362	0.969	0.987	0	3	Hsp90ab1
0	-0.523435	0.95	0.967	0	3	Rpl10a
0	-0.623111	0.955	0.969	0	3	Rps11
0	0.524476	0.984	0.97	0	3	mt-Nd3
0	-0.782223	0.986	0.995	0	3	S100a6
0	0.647349	0.989	0.98	0	3	Lum
0	0.563045	0.966	0.959	0	3	Sparcl1
0	0.644393	0.996	0.991	0	3	mt-Nd4l
0	0.527523	0.986	0.982	0	3	Psap
0	-0.579061	0.992	0.994	0	3	Timp2
0	0.629719	0.994	0.993	0	3	Pbx1
0	1.20712	0.977	0.976	0	3	Cst3
0	-0.559055	0.997	0.997	0	3	Eef1a1
0	0.555486	1	1	0	3	mt-Co1
0	0.541675	1	1	0	3	mt-Nd4
4.90767e-307	-0.730659	0.718	0.858	1.3978e-302	3	Tuba1a
5.22166e-307	0.53588	0.954	0.941	1.48723e-302	3	Nfib
3.4618e-306	-1.22665	0.272	0.537	9.85989e-302	3	Pdlim2
4.28713e-306	0.745687	0.897	0.774	1.22106e-301	3	Arhgap24
1.21749e-305	-0.564839	0.719	0.916	3.46766e-301	3	Add3
5.08705e-305	-1.26495	0.186	0.465	1.44889e-300	3	Ifi207
1.07402e-303	-1.10947	0.307	0.588	3.05902e-299	3	Abl2
1.61619e-303	-2.66294	0.033	0.239	4.60324e-299	3	Kcnk5
2.55186e-303	0.862901	0.721	0.539	7.2682e-299	3	Atp1a2
3.89941e-303	3.77584	0.131	0.014	1.11063e-298	3	Col8a2
8.6971e-303	4.46061	0.108	0.006	2.47711e-298	3	Dio3os
1.43089e-302	-0.758601	0.515	0.77	4.07546e-298	3	Kif2a
1.64899e-301	-1.50286	0.226	0.483	4.69664e-297	3	Tnfrsf12a
1.6651e-300	3.4584	0.133	0.015	4.74252e-296	3	Hand2
2.23137e-300	5.56091	0.1	0.003	6.35538e-296	3	Apba2
7.94474e-297	-1.46961	0.129	0.38	2.26282e-292	3	Tgm3
2.65307e-296	-0.834148	0.444	0.711	7.55647e-292	3	Loxl2
1.0273e-295	3.55774	0.129	0.014	2.92597e-291	3	Gng2
7.0268e-295	-0.893286	0.386	0.663	2.00137e-290	3	Ahnak2
4.67785e-294	0.9478	0.772	0.706	1.33234e-289	3	Adk
4.81502e-292	1.70204	0.401	0.2	1.37142e-287	3	Myl9
1.25558e-291	-0.709829	0.65	0.812	3.57613e-287	3	Eif5a
6.68283e-291	-1.22144	0.602	0.764	1.9034e-286	3	Krt4
1.2133e-288	3.24792	0.166	0.031	3.45572e-284	3	Igfbp3
1.09538e-287	-0.838894	0.384	0.672	3.11986e-283	3	Kras
6.30091e-285	-1.71757	0.093	0.324	1.79463e-280	3	Nkx6-1
1.32274e-284	-2.73686	0.102	0.321	3.76743e-280	3	Cxcl1
3.0637e-284	1.44275	0.411	0.202	8.72604e-280	3	Tns3
3.18575e-284	-1.22056	0.229	0.486	9.07364e-280	3	Nsg1
3.62934e-283	2.80986	0.188	0.044	1.03371e-278	3	Ank1
1.56244e-282	-1.10851	0.322	0.581	4.45013e-278	3	Ppa1
1.96474e-282	1.79229	0.318	0.127	5.59598e-278	3	Gucy1a2
2.0826e-282	1.61341	0.508	0.314	5.93166e-278	3	Prickle2
5.45715e-282	1.01801	0.745	0.641	1.5543e-277	3	Pde1a
5.92629e-282	1.49933	0.481	0.294	1.68793e-277	3	Lbh
6.91053e-282	1.3914	0.459	0.259	1.96826e-277	3	Olfml3
8.31269e-282	5.63072	0.106	0.007	2.36762e-277	3	Kcnq3
8.98905e-282	4.29708	0.112	0.009	2.56026e-277	3	Hs3st5
1.20147e-281	-3.65172	0.013	0.19	3.42204e-277	3	Fam167a
1.50339e-280	0.55403	0.976	0.966	4.28196e-276	3	Rora
4.84947e-280	-0.918964	0.449	0.673	1.38123e-275	3	Bag1
1.05602e-279	-0.830177	0.412	0.689	3.00774e-275	3	AC149090.1
2.51103e-279	-1.2721	0.615	0.765	7.15193e-275	3	Krt13
2.41956e-278	2.5726	0.178	0.038	6.89138e-274	3	Cntfr
1.22952e-277	-0.958887	0.354	0.615	3.50193e-273	3	Cltb
2.49767e-277	2.59655	0.353	0.164	7.11388e-273	3	Pde4d
2.71908e-277	-1.55259	0.103	0.338	7.74447e-273	3	Defb4
1.02782e-276	-0.611598	0.721	0.929	2.92743e-272	3	Sdk1
1.26428e-276	1.90867	0.282	0.103	3.60093e-272	3	Sept9
1.80768e-276	-1.20687	0.305	0.562	5.14864e-272	3	Stam
2.64513e-276	1.67606	0.377	0.185	7.53387e-272	3	Tmem119
3.25535e-276	-0.82971	0.439	0.696	9.27188e-272	3	Clip1
2.22063e-275	-2.36622	0.039	0.236	6.3248e-271	3	Aif1l
7.42842e-275	1.26792	0.558	0.394	2.11576e-270	3	Mn1
1.17938e-274	1.3906	0.404	0.196	3.35912e-270	3	Scube1
1.17147e-273	-1.75289	0.176	0.422	3.33659e-269	3	Hk2
4.12545e-273	-0.825161	0.533	0.779	1.17501e-268	3	Abi1
8.76655e-273	2.91821	0.164	0.033	2.49689e-268	3	Gfra2
1.34222e-272	-0.77687	0.499	0.736	3.8229e-268	3	Cyb5r3
1.95015e-272	1.02101	0.783	0.563	5.55441e-268	3	Hbb-bs
2.56076e-272	-0.619437	0.693	0.844	7.29354e-268	3	Gpx4
2.87409e-272	-1.04855	0.266	0.537	8.18599e-268	3	Ehd1
6.85436e-272	-0.609083	0.587	0.847	1.95226e-267	3	Antxr1
8.00602e-271	-1.8301	0.067	0.28	2.28027e-266	3	Il18
8.74857e-271	2.74687	0.164	0.033	2.49177e-266	3	Jph2
5.68422e-270	1.15777	0.574	0.383	1.61898e-265	3	Gria3
1.62773e-269	1.57488	0.439	0.249	4.63609e-265	3	Hlf
4.32743e-269	0.664013	0.92	0.905	1.23254e-264	3	Tcf4
5.3371e-269	-3.07352	0.024	0.204	1.52011e-264	3	Dact2
6.23648e-269	1.17581	0.597	0.419	1.77627e-264	3	Stard13
5.11111e-266	-2.1052	0.06	0.263	1.45575e-261	3	Trim30d
1.99873e-265	-1.31697	0.156	0.398	5.69279e-261	3	Ackr4
4.05305e-265	3.09834	0.147	0.026	1.15439e-260	3	C130026L21Rik
4.573e-265	-1.04896	0.372	0.605	1.30248e-260	3	Sbsn
1.15326e-263	3.32767	0.139	0.022	3.28471e-259	3	Arhgef26
2.70977e-262	-0.82314	0.426	0.688	7.71797e-258	3	Msn
4.88084e-262	-2.47553	0.034	0.219	1.39016e-257	3	Mtcl1
9.85495e-261	1.78456	0.415	0.232	2.80689e-256	3	Kitl
1.24425e-260	0.757818	0.863	0.844	3.54386e-256	3	Picalm
3.50238e-260	-1.27288	0.183	0.428	9.97547e-256	3	Ada
6.14752e-260	-0.680287	0.636	0.83	1.75094e-255	3	Rhoq
6.4362e-259	-1.12735	0.131	0.373	1.83316e-254	3	Cpne8
1.01339e-258	-2.18469	0.062	0.262	2.88634e-254	3	Tnfsf9
1.26623e-258	-2.91588	0.024	0.198	3.60649e-254	3	Lmx1a
2.94552e-258	-4.57339	0.007	0.165	8.38942e-254	3	Cldn3
5.64182e-258	0.527688	0.955	0.947	1.6069e-253	3	Col6a2
2.23451e-257	2.35292	0.214	0.065	6.36433e-253	3	Mapk13
2.44005e-257	-0.780062	0.392	0.665	6.94976e-253	3	Blvrb
2.7164e-257	-2.0704	0.043	0.233	7.73684e-253	3	Fgf18
9.11364e-257	1.2556	0.421	0.216	2.59575e-252	3	Barx1
1.24082e-256	-1.14625	0.312	0.542	3.5341e-252	3	Slpi
1.80494e-256	-1.11556	0.211	0.458	5.14083e-252	3	Aldh3a1
1.12284e-255	1.74454	0.398	0.216	3.19808e-251	3	Dnm3
6.28478e-255	-2.7382	0.03	0.207	1.79003e-250	3	Uchl1
1.15525e-253	3.36979	0.122	0.016	3.29038e-249	3	Col13a1
1.41045e-253	1.12813	0.594	0.414	4.01724e-249	3	Slc8a1
6.85421e-253	1.40465	0.34	0.151	1.95222e-248	3	Vcam1
1.76281e-252	-0.897128	0.306	0.575	5.02083e-248	3	Sestd1
2.12408e-252	2.29236	0.183	0.045	6.04982e-248	3	Plcl2
4.47019e-252	1.78886	0.349	0.161	1.2732e-247	3	Grik2
6.65834e-252	1.32835	0.602	0.457	1.89643e-247	3	St5
8.00734e-250	2.75264	0.155	0.032	2.28065e-245	3	Ptgir
2.40505e-249	0.684629	0.834	0.62	6.85007e-245	3	Igfbp4
2.52741e-249	2.16946	0.212	0.064	7.19857e-245	3	Pnmal2
2.82206e-249	1.36655	0.405	0.209	8.03778e-245	3	Deptor
4.16019e-249	-0.531485	0.813	0.928	1.18491e-244	3	Rock2
4.37748e-249	-0.62973	0.68	0.837	1.24679e-244	3	Nptn
1.39422e-248	-1.30775	0.126	0.356	3.97103e-244	3	Kctd9
9.90118e-248	-0.622393	0.726	0.856	2.82005e-243	3	Gpx1
1.07357e-247	1.07108	0.574	0.399	3.05773e-243	3	Gpm6b
2.93838e-247	-1.2131	0.059	0.255	8.36909e-243	3	Thbs4
6.06338e-247	-0.61243	0.726	0.881	1.72697e-242	3	Nupr1
7.26278e-247	2.36189	0.22	0.071	2.06858e-242	3	Mtss1
9.70681e-247	-1.28608	0.151	0.385	2.76469e-242	3	Calm4
3.78604e-246	-2.75385	0.07	0.262	1.07834e-241	3	Ccl7
4.84584e-246	-0.985558	0.213	0.474	1.38019e-241	3	Hsd3b7
6.50202e-246	0.720832	0.815	0.763	1.85191e-241	3	Zfhx3
2.20181e-245	3.14434	0.126	0.019	6.2712e-241	3	Enho
1.01821e-244	-0.560613	0.666	0.848	2.90008e-240	3	Rac1
1.03659e-244	-2.69751	0.028	0.199	2.95243e-240	3	Gpr1
1.06905e-244	-1.20135	0.145	0.379	3.04487e-240	3	Rcan2
1.19877e-244	-0.825382	0.39	0.651	3.41435e-240	3	Ston2
7.40461e-244	2.37343	0.151	0.03	2.10898e-239	3	Steap4
1.06644e-243	4.06438	0.165	0.039	3.03744e-239	3	Rgs5
1.7287e-243	-1.63487	0.086	0.294	4.92368e-239	3	Plekhf1
1.93318e-242	-0.975018	0.356	0.613	5.50608e-238	3	Rcan1
2.01099e-242	-0.71484	0.229	0.501	5.7277e-238	3	Bmpr1b
3.64915e-242	2.8905	0.13	0.021	1.03935e-237	3	A530020G20Rik
3.44527e-241	-2.40677	0.037	0.213	9.81282e-237	3	Mcf2l
7.07131e-241	-1.12645	0.18	0.423	2.01405e-236	3	Vldlr
1.63133e-240	0.824344	0.732	0.629	4.64635e-236	3	Snhg18
1.99741e-240	-1.07878	0.248	0.491	5.68902e-236	3	Sfn
2.02459e-240	-0.563727	0.509	0.755	5.76643e-236	3	Tmod3
2.62474e-240	-0.974844	0.263	0.525	7.47578e-236	3	Smurf1
1.709e-239	0.781993	0.787	0.743	4.86758e-235	3	Svil
3.36142e-239	0.893282	0.807	0.725	9.574e-235	3	Pcsk5
1.32979e-238	1.18267	0.603	0.433	3.7875e-234	3	Ccl11
2.96351e-238	-1.34488	0.109	0.327	8.44066e-234	3	Clip4
3.14588e-238	-0.562643	0.56	0.808	8.96009e-234	3	Fhl1
4.05112e-238	-1.3383	0.147	0.378	1.15384e-233	3	Ifi211
4.91476e-238	-0.889001	0.273	0.536	1.39982e-233	3	Il6ra
2.65892e-237	-1.02261	0.212	0.462	7.57314e-233	3	Fam111a
1.79896e-236	-0.999913	0.335	0.571	5.12381e-232	3	Papss1
2.28697e-236	-0.934549	0.289	0.548	6.51375e-232	3	Vasn
1.14332e-235	1.76988	0.298	0.127	3.25641e-231	3	Dpyd
2.08233e-235	1.32828	0.389	0.203	5.9309e-231	3	Enpp5
4.07428e-235	3.77734	0.103	0.011	1.16044e-230	3	Cap2
2.97719e-234	-0.863347	0.25	0.512	8.47964e-230	3	Pcdh19
6.21465e-233	1.6715	0.312	0.143	1.77006e-228	3	Dact3
1.89704e-231	0.516473	0.965	0.988	5.40315e-227	3	Dpt
3.82193e-231	4.04958	0.141	0.029	1.08856e-226	3	Spon1
1.18987e-229	-1.4908	0.091	0.294	3.38899e-225	3	Il13ra1
1.57585e-229	-0.98256	0.223	0.475	4.48832e-225	3	Pxn
4.37449e-229	-0.68731	0.528	0.761	1.24594e-224	3	Trio
9.36307e-229	-1.6839	0.074	0.267	2.66679e-224	3	Mcub
2.09659e-227	0.948779	0.662	0.562	5.97149e-223	3	Gaa
1.13743e-225	-0.953249	0.183	0.42	3.23962e-221	3	Fap
6.28087e-225	-1.70939	0.133	0.341	1.78892e-220	3	S100a4
1.07428e-224	-1.39726	0.101	0.306	3.05976e-220	3	Serpinb3a
2.90576e-224	-0.766745	0.357	0.625	8.2762e-220	3	Anxa4
6.29133e-224	-0.719794	0.419	0.674	1.7919e-219	3	Plec
1.00805e-223	-0.946136	0.197	0.442	2.87113e-219	3	Rftn1
1.18499e-223	-0.604463	0.644	0.804	3.3751e-219	3	Eif3f
9.37014e-223	-1.20176	0.577	0.744	2.6688e-218	3	Nfkbia
1.67132e-222	0.542068	0.961	0.948	4.76026e-218	3	Mir99ahg
2.09428e-222	-1.56095	0.09	0.288	5.96491e-218	3	Dusp8
2.22199e-222	-0.925298	0.233	0.483	6.32866e-218	3	Ece1
1.21895e-221	-0.964003	0.278	0.518	3.47181e-217	3	Arl4a
1.93899e-221	-0.825669	0.329	0.584	5.52263e-217	3	Tacc2
3.32137e-221	1.19705	0.724	0.71	9.45992e-217	3	Plcb4
3.33733e-221	1.77596	0.265	0.106	9.50538e-217	3	Sema6a
8.16696e-221	1.78287	0.355	0.186	2.32611e-216	3	Adamts19
3.02116e-220	-1.27875	0.137	0.352	8.60487e-216	3	Map3k8
5.73877e-220	1.87282	0.208	0.067	1.63452e-215	3	Ephb2
6.96699e-220	-1.08323	0.164	0.392	1.98434e-215	3	Plaat3
7.94759e-220	1.76166	0.325	0.161	2.26363e-215	3	Musk
1.36097e-219	-1.1061	0.217	0.449	3.87632e-215	3	Crct1
4.97583e-219	-1.22915	0.295	0.517	1.41722e-214	3	Adamtsl1
6.66378e-219	-1.41223	0.12	0.327	1.89798e-214	3	Slc7a1
3.08351e-218	0.621677	0.846	0.825	8.78245e-214	3	Fkbp9
3.76238e-218	0.96745	0.609	0.455	1.0716e-213	3	Thrb
2.67304e-217	-0.668512	0.575	0.761	7.61336e-213	3	Atox1
3.23631e-217	-1.378	0.172	0.39	9.21765e-213	3	Ripk1
3.98717e-217	3.33858	0.118	0.019	1.13563e-212	3	Unc5c
2.99347e-216	-1.32972	0.1	0.302	8.52601e-212	3	Lgi4
3.50143e-216	-0.556625	0.84	0.909	9.97279e-212	3	S100a11
8.43302e-216	2.55419	0.132	0.026	2.40189e-211	3	Echdc2
1.04224e-215	1.79194	0.234	0.085	2.96852e-211	3	Cilp
7.55039e-215	-0.772313	0.263	0.518	2.1505e-210	3	Samhd1
8.27319e-215	1.62856	0.304	0.141	2.35637e-210	3	Pygm
4.91494e-214	-2.01021	0.04	0.205	1.39987e-209	3	4930404H11Rik
5.77722e-214	3.17038	0.123	0.022	1.64547e-209	3	Daam2
1.27097e-213	1.1347	0.439	0.261	3.61998e-209	3	Hpgd
6.37757e-213	-1.13187	0.146	0.36	1.81646e-208	3	Art3
1.14341e-212	-0.813494	0.29	0.541	3.25665e-208	3	Cotl1
1.42936e-212	0.542594	0.939	0.934	4.07111e-208	3	Zfp36l1
3.80457e-212	1.27305	0.403	0.221	1.08362e-207	3	Rnf150
2.64429e-211	-0.791522	0.261	0.509	7.53147e-207	3	Itga9
2.77972e-211	3.39332	0.105	0.015	7.91719e-207	3	Pakap
3.1315e-211	-1.15322	0.146	0.362	8.91914e-207	3	Enah
4.85426e-211	-1.74178	0.116	0.308	1.38259e-206	3	Basp1
1.16785e-210	-0.818625	0.299	0.548	3.32626e-206	3	Tubb6
2.29777e-210	-0.685244	0.432	0.675	6.5445e-206	3	Myof
4.15105e-210	-0.538702	0.975	0.981	1.1823e-205	3	Ftl1
5.60907e-210	-0.934411	0.235	0.467	1.59758e-205	3	Cavin2
9.18959e-209	-0.579119	0.912	0.934	2.61738e-204	3	Ubb
1.06664e-208	1.69032	0.307	0.147	3.03801e-204	3	Mmp16
1.64129e-208	-0.582353	0.725	0.877	4.67473e-204	3	Hivep2
2.27539e-208	-0.770356	0.44	0.659	6.48077e-204	3	Arl6ip5
2.43556e-208	-2.2573	0.032	0.186	6.93696e-204	3	Lrrc8b
1.42878e-206	-0.71851	0.394	0.645	4.06945e-202	3	St3gal2
1.53468e-206	-0.943972	0.201	0.434	4.37107e-202	3	Bmp2k
2.68783e-206	1.72724	0.267	0.113	7.65549e-202	3	Jazf1
1.44328e-205	1.01048	0.585	0.459	4.11075e-201	3	Col4a2
2.20089e-205	0.642012	0.891	0.851	6.26856e-201	3	Abca8a
3.63666e-204	-0.925405	0.253	0.489	1.03579e-199	3	Prr13
4.24186e-204	-0.646668	0.843	0.915	1.20817e-199	3	Fabp5
1.18512e-203	1.10889	0.472	0.299	3.37546e-199	3	Col5a3
2.94998e-203	3.06991	0.111	0.018	8.40214e-199	3	Nalcn
5.42623e-203	1.08534	0.539	0.397	1.5455e-198	3	Kctd12
9.25944e-203	2.72115	0.127	0.026	2.63727e-198	3	Sdk2
1.05685e-202	-0.57436	0.333	0.596	3.01011e-198	3	Triobp
1.09674e-202	1.69324	0.332	0.163	3.12374e-198	3	Acta2
1.32519e-202	-0.863622	0.403	0.615	3.77439e-198	3	Cnfn
2.79878e-202	-0.743542	0.343	0.589	7.97149e-198	3	Carhsp1
4.94493e-202	1.22069	0.503	0.363	1.40842e-197	3	Dkk3
1.95594e-201	-1.48386	0.075	0.254	5.57091e-197	3	Krt15
3.42727e-201	2.87072	0.117	0.021	9.76155e-197	3	Cdr1os
6.87278e-201	-0.69043	0.399	0.641	1.9575e-196	3	Pgls
1.54681e-200	2.60058	0.151	0.04	4.40564e-196	3	6330403K07Rik
1.96068e-200	-0.692817	0.989	0.991	5.58441e-196	3	Sparc
3.10852e-200	-0.716042	0.355	0.603	8.85368e-196	3	Stk38
3.35825e-200	-0.735852	0.626	0.77	9.56497e-196	3	Mt4
4.55322e-200	-0.949448	0.212	0.437	1.29685e-195	3	Dsp
5.19196e-200	1.44011	0.386	0.223	1.47877e-195	3	Ptk7
8.63732e-200	-0.608827	0.506	0.743	2.46008e-195	3	Agap1
9.99294e-200	-0.567628	0.718	0.844	2.84619e-195	3	Islr
3.97904e-199	-0.736057	0.369	0.619	1.13331e-194	3	Phlpp1
2.12178e-198	-0.937211	0.192	0.417	6.04325e-194	3	Disp1
2.13163e-198	-0.901281	0.241	0.47	6.07131e-194	3	C1qtnf1
1.95575e-197	-0.916356	0.279	0.505	5.57036e-193	3	S100a14
2.70423e-197	-0.715426	0.345	0.596	7.70218e-193	3	Bcl7c
6.59239e-197	1.94346	0.181	0.056	1.87765e-192	3	Hoxb8
4.10742e-196	-1.32535	0.101	0.29	1.16988e-191	3	Serpinb1a
7.95937e-196	-0.870184	0.235	0.469	2.26699e-191	3	Coro2b
4.91987e-195	3.14127	0.116	0.022	1.40128e-190	3	Aoc3
7.24586e-195	-1.16035	0.138	0.339	2.06377e-190	3	Calml3
1.3441e-194	3.87358	0.115	0.022	3.82827e-190	3	Dach1
3.29907e-194	-1.36027	0.084	0.264	9.39642e-190	3	Itgb3
3.78727e-194	1.27418	0.491	0.354	1.07869e-189	3	Csrp1
1.48401e-193	1.24905	0.401	0.241	4.22676e-189	3	H6pd
2.35012e-193	0.797601	0.691	0.614	6.6936e-189	3	Cux1
7.16561e-193	-1.25706	0.113	0.305	2.04091e-188	3	Arsi
1.43963e-192	1.96123	0.18	0.057	4.10036e-188	3	Bche
2.59826e-192	-0.517551	0.373	0.644	7.40038e-188	3	Plcxd3
2.72133e-192	1.69338	0.246	0.102	7.75089e-188	3	Sertad4
3.11718e-192	1.00878	0.515	0.347	8.87834e-188	3	Phactr1
3.42478e-192	-0.967266	0.186	0.404	9.75446e-188	3	Pgd
6.57843e-192	-0.656269	0.469	0.687	1.87367e-187	3	Esd
1.32465e-190	-1.09308	0.159	0.364	3.77286e-186	3	Prkx
1.66549e-190	2.10037	0.189	0.064	4.74365e-186	3	Myo1d
5.11077e-190	-1.13179	0.112	0.305	1.45565e-185	3	Ak1
1.02316e-189	-0.9281	0.229	0.456	2.91417e-185	3	Ntn4
3.72026e-189	-0.686	0.379	0.62	1.05961e-184	3	Spsb1
2.25125e-188	-1.29737	0.091	0.271	6.41202e-184	3	Ppp4r4
6.62235e-188	-1.23569	0.107	0.293	1.88618e-183	3	Abca6
3.39083e-187	-0.888092	0.218	0.442	9.65775e-183	3	Elf4
8.45323e-187	1.2864	0.424	0.271	2.40765e-182	3	Cgnl1
1.21341e-186	-0.790449	0.383	0.597	3.45602e-182	3	Psmd8
1.62753e-185	-0.549853	0.91	0.945	4.63552e-181	3	Krtdap
2.11381e-185	0.82298	0.658	0.575	6.02056e-181	3	Maged1
3.08546e-185	-0.719476	0.33	0.565	8.78802e-181	3	Dctn2
3.58143e-185	-0.738335	0.613	0.765	1.02006e-180	3	Lor
4.60225e-185	-1.73893	0.061	0.222	1.31081e-180	3	Car8
3.03497e-184	-0.706735	0.256	0.496	8.6442e-180	3	Ramp2
4.31284e-184	-0.751187	0.228	0.453	1.22838e-179	3	Morrbid
1.18025e-183	2.1986	0.141	0.037	3.36157e-179	3	Lrrn2
1.31251e-183	-0.558353	0.478	0.726	3.7383e-179	3	Thbs3
3.33526e-183	-1.82816	0.066	0.227	9.49949e-179	3	Arid5a
9.58139e-183	1.13982	0.476	0.335	2.72897e-178	3	Scarf2
1.21284e-182	-0.68043	0.344	0.593	3.45441e-178	3	Sqor
2.03647e-181	-1.32031	0.079	0.248	5.80028e-177	3	Adra1b
8.41062e-181	3.14279	0.103	0.018	2.39551e-176	3	Col24a1
9.19448e-181	-0.538777	0.795	0.912	2.61877e-176	3	Akap12
1.08227e-180	-0.724203	0.427	0.641	3.08251e-176	3	Pls3
1.55443e-180	-0.742283	0.469	0.66	4.42731e-176	3	Dmkn
1.93331e-180	2.34694	0.126	0.029	5.50646e-176	3	Pear1
3.34619e-180	2.28273	0.14	0.037	9.53062e-176	3	Cd82
7.17435e-180	-1.27956	0.08	0.25	2.0434e-175	3	Trnp1
1.77157e-179	2.61173	0.108	0.021	5.04579e-175	3	Tmem255a
1.84462e-179	-1.36134	0.54	0.7	5.25383e-175	3	Cryab
2.35549e-179	-0.899223	0.311	0.529	6.70891e-175	3	4930523C07Rik
7.36906e-179	-1.07792	0.149	0.347	2.09886e-174	3	Daglb
1.00367e-178	-1.11402	0.116	0.301	2.85865e-174	3	Tiam1
1.33257e-178	0.677428	0.729	0.689	3.79542e-174	3	Calm3
3.85341e-178	-0.549741	0.55	0.744	1.09753e-173	3	Psmb1
1.40266e-177	2.19483	0.152	0.044	3.99505e-173	3	Fscn1
3.59245e-176	2.74495	0.123	0.029	1.0232e-171	3	2610307P16Rik
6.24914e-175	-0.927025	0.195	0.404	1.77988e-170	3	Slc39a6
8.09011e-175	1.49684	0.261	0.12	2.30422e-170	3	Rasa3
1.503e-174	-0.528146	0.637	0.792	4.28084e-170	3	Tle5
1.6387e-174	-0.771894	0.232	0.457	4.66735e-170	3	Scn1b
3.10476e-174	-0.948853	0.207	0.417	8.84297e-170	3	Serpinb12
5.8699e-174	-0.627919	0.435	0.656	1.67186e-169	3	Tubb2a
8.74696e-174	-0.745073	0.299	0.525	2.49131e-169	3	Csgalnact2
1.12212e-173	-1.45715	0.082	0.246	3.19603e-169	3	Pvr
3.45291e-173	0.581731	0.827	0.776	9.83457e-169	3	Meis1
4.25698e-173	-0.904445	0.172	0.376	1.21247e-168	3	Fam171a1
6.45899e-173	1.91811	0.219	0.091	1.83965e-168	3	Wnt5b
9.6585e-173	-2.64033	0.022	0.148	2.75093e-168	3	P4ha3
1.76347e-172	-2.07404	0.033	0.168	5.02271e-168	3	Foxg1
1.19015e-171	1.28857	0.513	0.395	3.3898e-167	3	Mylip
1.48381e-171	-0.633003	0.418	0.648	4.22618e-167	3	Ndn
3.50118e-171	-0.958652	0.169	0.369	9.97205e-167	3	Ifi205
4.95162e-171	-0.514217	0.738	0.87	1.41032e-166	3	Clic4
7.4174e-171	2.25566	0.133	0.034	2.11262e-166	3	Inpp4b
7.7497e-171	0.793127	0.671	0.58	2.20727e-166	3	Runx1t1
1.49571e-170	1.10449	0.445	0.292	4.26008e-166	3	Map3k5
5.1073e-170	-0.798774	0.225	0.443	1.45466e-165	3	Pfkp
6.87489e-170	2.83757	0.105	0.021	1.95811e-165	3	Myo1b
8.9142e-170	-0.67757	0.33	0.562	2.53894e-165	3	Agfg1
1.17742e-169	1.41247	0.331	0.184	3.35354e-165	3	Fmo1
2.93094e-169	-1.97467	0.041	0.179	8.3479e-165	3	Gata6
4.27868e-169	-0.794255	0.673	0.803	1.21865e-164	3	Hspb1
4.37225e-169	-0.729704	0.302	0.53	1.2453e-164	3	Iqsec1
7.52072e-169	0.86557	0.69	0.652	2.14205e-164	3	Atp1b3
1.37593e-168	-1.84474	0.047	0.188	3.91892e-164	3	Tbx5
6.57995e-168	-0.721272	0.297	0.525	1.8741e-163	3	Trim35
1.03372e-167	-1.88323	0.042	0.181	2.94424e-163	3	Krt80
1.64817e-167	-1.43609	0.069	0.225	4.69433e-163	3	Ndrg4
1.72527e-167	-0.676425	0.344	0.579	4.91392e-163	3	Usp24
3.25077e-167	-0.541269	0.5	0.735	9.25883e-163	3	Arhgap21
5.14346e-167	-0.888657	0.214	0.421	1.46496e-162	3	Mospd2
5.82069e-167	-1.47881	0.07	0.225	1.65785e-162	3	1500009L16Rik
1.5266e-166	2.57543	0.105	0.021	4.34805e-162	3	Arfgef3
1.56125e-166	-0.620123	0.427	0.65	4.44676e-162	3	Actr3
1.60519e-166	-0.892833	0.174	0.374	4.57189e-162	3	Pycard
2.01186e-166	-0.728854	0.244	0.465	5.73017e-162	3	Cxxc5
2.19343e-166	-0.595321	0.445	0.671	6.24732e-162	3	Cyfip1
5.11487e-166	1.05368	0.545	0.441	1.45682e-161	3	Ramp1
6.85218e-166	-1.02914	0.119	0.3	1.95164e-161	3	Slc16a1
9.51072e-166	1.55083	0.319	0.177	2.70884e-161	3	Vegfc
1.01893e-164	1.44533	0.323	0.183	2.90212e-160	3	Vamp5
2.74281e-164	-0.752354	0.284	0.506	7.81206e-160	3	Bax
6.54241e-164	-0.892364	0.293	0.49	1.86341e-159	3	Gsta4
7.84904e-164	-0.579471	0.427	0.657	2.23556e-159	3	Arpc5
1.1758e-163	-3.60247	0.012	0.123	3.34892e-159	3	Ptx3
3.58782e-163	1.40035	0.354	0.212	1.02188e-158	3	Vwa8
8.05024e-163	0.963759	0.713	0.671	2.29287e-158	3	Hexim1
8.34512e-163	-0.872368	0.227	0.433	2.37686e-158	3	Asprv1
1.4025e-162	-0.669921	0.355	0.578	3.99461e-158	3	Taldo1
1.66684e-162	0.562244	0.787	0.738	4.74751e-158	3	Mrc2
1.95206e-162	-1.04442	0.173	0.358	5.55985e-158	3	Ptgs2
6.6969e-162	-1.03448	0.243	0.421	1.90741e-157	3	Dkk2
9.56623e-162	-0.756395	0.24	0.451	2.72465e-157	3	Myo1e
1.05101e-161	-0.592131	0.511	0.725	2.99348e-157	3	Elf1
2.31889e-161	-0.875574	0.165	0.36	6.60465e-157	3	Il10rb
4.28366e-161	0.922655	0.478	0.323	1.22007e-156	3	Igsf10
1.60919e-160	1.05708	0.613	0.526	4.5833e-156	3	Spon2
6.05137e-160	-0.588736	0.28	0.509	1.72355e-155	3	Tmod2
6.63599e-160	-0.669479	0.327	0.555	1.89006e-155	3	Tmem43
8.82095e-160	0.562228	0.811	0.785	2.51238e-155	3	Frmd6
1.96466e-159	2.5415	0.169	0.061	5.59573e-155	3	Ptgfr
6.09188e-159	-0.629927	0.42	0.627	1.73509e-154	3	Rras
1.22312e-158	0.726914	0.704	0.636	3.48368e-154	3	Gli3
1.22815e-158	-0.615233	0.372	0.596	3.49803e-154	3	Vdac3
1.37181e-158	0.985592	0.457	0.304	3.90719e-154	3	Reps2
1.55953e-158	-0.842522	0.16	0.352	4.44187e-154	3	Jcad
2.19838e-158	1.46381	0.353	0.223	6.26142e-154	3	Rgs10
4.56244e-158	-0.694823	0.407	0.606	1.29947e-153	3	Tubb4b
7.38758e-158	1.95122	0.201	0.084	2.10413e-153	3	1810010H24Rik
2.91748e-157	1.07642	0.452	0.31	8.30957e-153	3	Boc
3.00642e-157	-0.513585	0.489	0.725	8.56289e-153	3	Arhgef3
3.37181e-157	-0.574063	0.821	0.895	9.6036e-153	3	Lgals7
3.68569e-157	-0.629746	0.382	0.593	1.04976e-152	3	Rassf1
4.15248e-157	-0.848529	0.203	0.404	1.18271e-152	3	Insig2
4.22912e-157	2.6883	0.119	0.03	1.20454e-152	3	Gckr
6.52877e-157	1.13708	0.49	0.376	1.85952e-152	3	Fat1
1.00053e-156	-1.05469	0.101	0.268	2.8497e-152	3	Adh7
1.00523e-156	-0.801928	0.204	0.408	2.8631e-152	3	Cbr3
2.24479e-156	1.3647	0.289	0.149	6.3936e-152	3	Arhgap28
2.99933e-156	-0.93864	0.163	0.352	8.54269e-152	3	Slc7a6
5.90852e-156	1.56942	0.213	0.089	1.68287e-151	3	Mbp
2.96548e-155	-0.683698	0.334	0.556	8.44629e-151	3	Adam9
3.44532e-155	1.60917	0.204	0.083	9.81295e-151	3	Mertk
3.56588e-155	-0.59498	0.369	0.6	1.01563e-150	3	Rala
7.86507e-155	-0.707191	0.239	0.438	2.24013e-150	3	Thy1
2.51274e-154	-2.22658	0.028	0.148	7.15678e-150	3	Pthlh
3.65974e-154	-1.17197	0.096	0.256	1.04237e-149	3	Kctd11
7.21586e-154	-0.752151	0.347	0.537	2.05522e-149	3	Filip1l
1.0465e-153	0.829067	0.518	0.357	2.98065e-149	3	Ldb2
1.23912e-153	2.04647	0.156	0.053	3.52927e-149	3	Mgarp
2.03495e-153	-0.555754	0.469	0.677	5.79595e-149	3	Polr1d
3.28563e-153	-0.802366	0.392	0.602	9.35814e-149	3	Clec2d
4.08975e-153	-0.638436	0.238	0.452	1.16484e-148	3	Zfp423
5.64458e-153	0.557878	0.84	0.795	1.60769e-148	3	Tent5a
1.86759e-152	2.47958	0.105	0.023	5.31927e-148	3	Egflam
2.42377e-152	1.56531	0.228	0.102	6.90338e-148	3	Ppp1r9a
3.77085e-152	-1.51986	0.059	0.199	1.07401e-147	3	Cdh9
4.24809e-152	-0.681824	0.664	0.809	1.20994e-147	3	Sat1
5.49579e-152	-1.16484	0.113	0.275	1.56531e-147	3	Gabra1
5.82131e-152	-0.862939	0.165	0.353	1.65802e-147	3	Fam124a
2.70264e-151	-0.845008	0.159	0.346	7.69766e-147	3	Rab11fip5
4.6653e-151	-0.85676	0.144	0.325	1.32877e-146	3	Radil
4.95034e-151	-1.03046	0.185	0.37	1.40996e-146	3	Fbxo30
8.60116e-151	-1.48948	0.118	0.279	2.44978e-146	3	Sbno2
9.93567e-151	-0.856215	0.157	0.342	2.82988e-146	3	Nt5c
1.8719e-150	-0.571099	0.879	0.937	5.33155e-146	3	Cmss1
1.84854e-149	-3.35954	0.015	0.12	5.265e-145	3	Serpinb7
2.07854e-149	1.8173	0.169	0.062	5.9201e-145	3	Ggta1
2.40652e-149	-0.704408	0.266	0.479	6.85425e-145	3	Rab7b
3.718e-149	1.63897	0.244	0.117	1.05896e-144	3	1700001K19Rik
8.26977e-149	4.69624	0.145	0.049	2.3554e-144	3	Sfrp2
1.99513e-148	-1.10251	0.1	0.261	5.68254e-144	3	Bdh2
7.37098e-148	-0.809573	0.245	0.44	2.0994e-143	3	Plpbp
9.8186e-148	-0.649335	0.226	0.432	2.79653e-143	3	Pir
1.2743e-147	-0.611596	0.43	0.636	3.62947e-143	3	Glul
1.52914e-147	-0.914233	0.32	0.512	4.3553e-143	3	Maff
2.61146e-146	1.07973	0.425	0.279	7.43797e-142	3	Hmcn2
3.13282e-146	0.503067	0.828	0.818	8.92289e-142	3	Rcn3
6.15148e-146	-2.17434	0.048	0.176	1.75206e-141	3	Gdf15
7.34201e-146	-0.759921	0.358	0.556	2.09115e-141	3	Dact1
8.38158e-146	2.67571	0.113	0.029	2.38724e-141	3	Cbfa2t3
1.01013e-145	-2.80639	0.015	0.12	2.87706e-141	3	Dio2
1.43298e-145	-0.526333	0.565	0.727	4.08143e-141	3	Eif3h
1.74714e-145	-0.707554	0.267	0.468	4.9762e-141	3	Perp
2.09855e-145	-0.62775	0.319	0.54	5.97709e-141	3	Adam15
3.93538e-145	1.84606	0.176	0.069	1.12088e-140	3	Mmd
5.7379e-145	-1.1412	0.091	0.245	1.63427e-140	3	Chst1
6.76668e-145	1.41651	0.304	0.172	1.92728e-140	3	Pag1
6.79319e-145	-1.25648	0.068	0.21	1.93484e-140	3	Pop4
9.22645e-145	1.0816	0.412	0.284	2.62788e-140	3	Isoc1
1.06473e-144	-1.20747	0.082	0.23	3.03255e-140	3	Osr2
2.92089e-144	-0.572792	0.436	0.637	8.31929e-140	3	Eif3i
3.31783e-144	-0.62517	0.36	0.576	9.44984e-140	3	Prdx6
3.94006e-144	-0.739227	0.205	0.402	1.12221e-139	3	Hras
4.54682e-144	-1.01457	0.107	0.268	1.29502e-139	3	Gpsm3
4.9132e-144	1.94886	0.233	0.114	1.39938e-139	3	Ppp1r3c
8.34558e-144	-1.03479	0.105	0.263	2.37699e-139	3	St6gal1
4.44414e-143	-0.842134	0.232	0.423	1.26578e-138	3	Fdps
1.31433e-142	-1.61536	0.045	0.171	3.74346e-138	3	Ces1h
7.20117e-142	1.4483	0.294	0.168	2.05104e-137	3	Ankrd50
1.37332e-141	1.48876	0.273	0.148	3.9115e-137	3	Arhgef17
1.3838e-141	-1.22167	0.069	0.211	3.94133e-137	3	Ino80c
1.92056e-141	-0.685888	0.262	0.467	5.47015e-137	3	Eif6
2.01347e-141	1.2556	0.372	0.249	5.73477e-137	3	Vwa1
2.05614e-141	2.11798	0.135	0.043	5.85631e-137	3	Usp35
2.09304e-141	1.53045	0.317	0.193	5.9614e-137	3	Tfdp2
2.58855e-141	-1.13845	0.107	0.263	7.3727e-137	3	Trim16
2.76591e-141	-0.785825	0.181	0.37	7.87787e-137	3	Ebp
3.16335e-141	1.85087	0.192	0.082	9.00984e-137	3	Carmn
5.28566e-141	2.04331	0.144	0.048	1.50546e-136	3	Nck2
5.30517e-141	-0.617539	0.287	0.501	1.51102e-136	3	Ube2m
6.22286e-141	-1.5266	0.042	0.167	1.7724e-136	3	Nuak2
8.19369e-141	-0.595777	0.405	0.615	2.33373e-136	3	Klf12
1.00915e-140	2.20894	0.126	0.038	2.87427e-136	3	Adamts17
1.07548e-140	1.03904	0.455	0.33	3.06317e-136	3	Lgals3bp
1.50308e-140	-0.893794	0.138	0.31	4.28107e-136	3	Nqo2
8.59277e-140	-0.94989	0.311	0.49	2.44739e-135	3	Ier3
9.03316e-140	1.65881	0.267	0.145	2.57282e-135	3	Acot7
1.07338e-139	-0.632978	0.276	0.485	3.05719e-135	3	Rarg
1.50144e-139	-0.735242	0.215	0.411	4.27641e-135	3	Zdhhc8
1.93954e-139	1.28077	0.306	0.176	5.52419e-135	3	Adgrl1
2.23866e-139	-1.24404	0.074	0.215	6.37616e-135	3	Umps
2.30819e-139	-0.513911	0.458	0.675	6.5742e-135	3	Stx4a
2.498e-139	-0.658093	0.394	0.591	7.11482e-135	3	Ly6d
2.8575e-139	-0.683306	0.285	0.487	8.13874e-135	3	Fam25c
3.50435e-139	-1.17581	0.085	0.233	9.9811e-135	3	Cnnm4
9.74078e-139	-0.558778	0.361	0.582	2.77437e-134	3	Cep170
1.55392e-138	-0.871763	0.153	0.328	4.42588e-134	3	2900026A02Rik
1.96953e-138	-1.45927	0.079	0.219	5.60961e-134	3	9630002D21Rik
2.053e-138	-1.30266	0.089	0.235	5.84737e-134	3	Trim30a
3.28207e-138	-0.665688	0.256	0.46	9.348e-134	3	Cmtm3
6.98682e-138	-0.872491	0.157	0.327	1.98998e-133	3	Slfn5
8.86503e-138	1.742	0.223	0.108	2.52494e-133	3	Wasf3
3.50352e-137	0.583699	0.803	0.719	9.97873e-133	3	Gem
4.19391e-137	1.14368	0.296	0.158	1.19451e-132	3	Ncam1
9.03212e-137	-0.604168	0.349	0.56	2.57253e-132	3	Txnl1
2.27833e-136	-0.910629	0.151	0.318	6.48914e-132	3	Naalad2
8.40223e-136	-1.69012	0.046	0.168	2.39312e-131	3	Klk14
1.4443e-135	-0.641857	0.246	0.449	4.11365e-131	3	Iah1
2.1376e-135	1.18883	0.433	0.315	6.08831e-131	3	Itpkb
2.29896e-135	-1.01726	0.104	0.256	6.54791e-131	3	Edem2
3.07869e-135	-0.970923	0.115	0.272	8.76873e-131	3	Rab25
4.48255e-135	-0.689834	0.186	0.368	1.27672e-130	3	Filip1
5.31687e-135	-0.552792	0.395	0.608	1.51435e-130	3	Cct8
5.49835e-135	-0.832864	0.227	0.411	1.56604e-130	3	Nop14
1.6838e-134	-1.06019	0.121	0.277	4.79581e-130	3	Shroom3
1.96318e-134	-1.10789	0.085	0.227	5.59154e-130	3	Inhba
3.52468e-134	1.58637	0.272	0.148	1.0039e-129	3	Pde4c
3.74826e-134	1.27903	0.436	0.319	1.06758e-129	3	Dab2
6.87059e-134	-0.614699	0.346	0.549	1.95688e-129	3	Rnf19a
3.46619e-133	-2.46639	0.019	0.12	9.87241e-129	3	Spock3
6.08172e-133	0.710147	0.695	0.626	1.7322e-128	3	Btg1
9.09949e-133	-1.062	0.087	0.232	2.59172e-128	3	Insyn1
9.11232e-133	-0.556434	0.238	0.438	2.59537e-128	3	Abhd5
9.24254e-133	-0.684514	0.324	0.524	2.63246e-128	3	Otud7b
1.02525e-132	-0.837431	0.184	0.363	2.92012e-128	3	Megf9
1.35019e-132	-0.847612	0.201	0.381	3.84562e-128	3	Adarb1
6.90598e-132	1.30918	0.31	0.188	1.96696e-127	3	Ndrg2
1.27355e-131	-0.558836	0.521	0.712	3.62732e-127	3	Notch2
1.38296e-131	2.14492	0.135	0.045	3.93894e-127	3	Mamdc2
1.76565e-131	-0.668726	0.241	0.437	5.02891e-127	3	Camk1
2.24742e-131	1.43688	0.31	0.192	6.40111e-127	3	Irak1bp1
2.84792e-131	-0.505725	0.471	0.678	8.11143e-127	3	Shisa5
3.95523e-131	-0.535057	0.55	0.732	1.12653e-126	3	Tpm3
4.2046e-131	-0.814212	0.18	0.354	1.19755e-126	3	Dennd5b
5.49445e-131	2.28243	0.113	0.033	1.56493e-126	3	Susd2
9.01274e-131	-1.37859	0.048	0.168	2.56701e-126	3	Gm16046
1.48722e-130	-1.48614	0.044	0.162	4.2359e-126	3	Prdm8
1.89387e-130	0.613675	0.795	0.741	5.39412e-126	3	Arhgap6
1.11973e-129	0.992453	0.535	0.458	3.18921e-125	3	Fbln5
2.80071e-129	-0.98088	0.114	0.267	7.97698e-125	3	Ifit2
2.98472e-129	1.51061	0.215	0.101	8.50108e-125	3	Cadm1
3.1416e-129	-1.58392	0.049	0.168	8.94792e-125	3	Tll1
3.68866e-129	2.05238	0.126	0.041	1.0506e-124	3	Gm15867
4.43775e-129	0.755436	0.672	0.611	1.26396e-124	3	Prelp
4.52729e-129	-1.09286	0.178	0.343	1.28946e-124	3	Tnfaip3
1.13688e-128	-0.821911	0.297	0.478	3.23807e-124	3	Rnd3
1.67173e-128	1.03927	0.504	0.405	4.76142e-124	3	Zfp503
1.71604e-128	-0.563002	0.418	0.623	4.88762e-124	3	Tmbim1
2.21647e-128	-0.745171	0.188	0.366	6.31296e-124	3	Igdcc4
5.99244e-128	1.83895	0.357	0.244	1.70677e-123	3	Slc12a2
1.73575e-127	-0.606599	0.27	0.473	4.94375e-123	3	Emc2
1.83155e-127	2.36097	0.105	0.029	5.21661e-123	3	Arhgef19
2.80783e-127	-2.63105	0.028	0.13	7.99725e-123	3	Gm17268
2.96396e-127	-0.666019	0.266	0.459	8.44196e-123	3	Plp2
3.42412e-127	-0.60666	0.285	0.486	9.75259e-123	3	Stk39
4.02667e-127	-1.33579	0.084	0.219	1.14688e-122	3	Gm15987
4.19244e-127	-0.517813	0.437	0.632	1.19409e-122	3	Tgfb2
4.78451e-127	-0.720987	0.207	0.391	1.36272e-122	3	Gars
2.52582e-126	-0.694119	0.216	0.402	7.19403e-122	3	Eif4e2
3.10732e-126	-1.23192	0.073	0.204	8.85028e-122	3	Chl1
3.40708e-126	1.10701	0.381	0.256	9.70404e-122	3	Podn
4.90364e-126	-0.711031	0.223	0.412	1.39666e-121	3	Efhd2
5.87622e-126	-1.07539	0.083	0.22	1.67366e-121	3	Dtx2
8.57021e-126	-0.503569	0.445	0.653	2.44097e-121	3	Ehd2
1.18949e-125	0.912476	0.744	0.75	3.3879e-121	3	Arpc3
2.11912e-125	1.11051	0.309	0.174	6.03567e-121	3	Prlr
3.30796e-125	-0.591725	0.532	0.696	9.42174e-121	3	Id3
3.45826e-125	-1.1862	0.077	0.211	9.84982e-121	3	Klk10
5.15495e-125	-2.47882	0.014	0.106	1.46823e-120	3	Diaph3
1.63113e-124	-0.875508	0.133	0.291	4.64578e-120	3	Cysrt1
2.76996e-124	1.21766	0.377	0.258	7.88939e-120	3	Ngf
3.08697e-124	-0.589839	0.384	0.589	8.7923e-120	3	Hdac7
5.30101e-124	-0.708489	0.194	0.373	1.50983e-119	3	Dram1
5.64476e-124	-0.834784	0.132	0.289	1.60774e-119	3	Fam57a
6.42036e-124	-0.948494	0.098	0.241	1.82865e-119	3	Pkp1
3.35672e-123	1.45647	0.27	0.155	9.56061e-119	3	Tril
9.16393e-123	0.684906	0.785	0.781	2.61007e-118	3	P4ha1
1.06305e-122	-0.531665	0.431	0.633	3.02778e-118	3	Zhx2
2.15302e-122	-0.927383	0.117	0.266	6.13224e-118	3	Ifngr2
2.63591e-122	-1.3021	0.062	0.185	7.50761e-118	3	Fmnl1
3.35751e-122	-0.655605	0.134	0.293	9.56285e-118	3	Pygl
3.6316e-122	-0.572015	0.257	0.451	1.03435e-117	3	Cav1
4.06843e-122	-0.833054	0.124	0.276	1.15877e-117	3	Plekhg3
5.99251e-122	-0.502946	0.37	0.584	1.70679e-117	3	Aida
6.50431e-122	1.57396	0.225	0.115	1.85256e-117	3	Smim3
7.6669e-122	-0.673701	0.204	0.386	2.18369e-117	3	Dnpep
1.05378e-121	-0.606013	0.247	0.441	3.00138e-117	3	Tmem63a
1.73818e-121	0.703658	0.619	0.559	4.95069e-117	3	Asph
3.31826e-121	1.22096	0.382	0.279	9.45108e-117	3	Jam3
3.73991e-121	2.16662	0.13	0.045	1.0652e-116	3	Stk26
5.18163e-121	1.91762	0.233	0.122	1.47583e-116	3	Mob3b
5.54101e-121	-2.43881	0.026	0.124	1.57819e-116	3	Ren1
5.64871e-121	-0.704586	0.209	0.387	1.60887e-116	3	Gpx2
1.21967e-120	-0.633978	0.257	0.447	3.47386e-116	3	Rela
1.43602e-120	1.96549	0.124	0.041	4.09008e-116	3	Rasgrp2
1.83254e-120	-2.14404	0.022	0.117	5.21944e-116	3	Eya4
2.63257e-120	-0.506494	0.372	0.583	7.49809e-116	3	Rab11a
4.16585e-120	0.786639	0.629	0.56	1.18652e-115	3	Dock4
5.17925e-120	-0.707815	0.207	0.381	1.47515e-115	3	Epb41l3
5.45162e-120	1.35368	0.366	0.25	1.55273e-115	3	Dand5
6.06104e-120	1.68241	0.161	0.065	1.72631e-115	3	Sorcs2
6.36468e-120	-0.541177	0.094	0.233	1.81279e-115	3	Angptl1
7.83116e-120	-0.811745	0.139	0.297	2.23047e-115	3	Nectin1
9.79324e-120	-0.508466	0.36	0.565	2.78931e-115	3	Adamts12
1.06277e-119	-1.09268	0.063	0.185	3.02699e-115	3	Galm
1.61531e-119	-0.760562	0.15	0.312	4.60074e-115	3	Cttnbp2nl
1.67408e-119	-0.551964	0.298	0.499	4.76811e-115	3	Taf10
1.86286e-119	-1.44699	0.04	0.149	5.30578e-115	3	Dsc2
2.17229e-119	-0.562516	0.329	0.529	6.18711e-115	3	Cdv3
3.40816e-119	-0.838603	0.277	0.449	9.70711e-115	3	Nfkbiz
7.07783e-119	0.643464	0.941	0.942	2.01591e-114	3	Hspa1b
1.45147e-118	-0.54967	0.306	0.507	4.13407e-114	3	Pacsin2
1.91803e-118	-0.700403	0.17	0.338	5.46293e-114	3	Flot1
2.24969e-118	-0.79303	0.075	0.201	6.40755e-114	3	Plaur
4.35522e-118	-0.801782	0.125	0.276	1.24045e-113	3	Card19
6.73305e-118	-0.516096	0.484	0.673	1.91771e-113	3	Phldb1
7.24513e-118	-0.60858	0.344	0.531	2.06356e-113	3	Lgals3
1.10801e-117	1.14528	0.46	0.349	3.15584e-113	3	Serpini1
1.80768e-117	-0.636298	0.199	0.376	5.14863e-113	3	Vsir
2.16846e-117	-2.00275	0.026	0.122	6.17619e-113	3	3110039M20Rik
2.2818e-117	3.20497	0.115	0.037	6.49901e-113	3	Robo2
3.24171e-117	-0.50875	0.41	0.616	9.23304e-113	3	Lasp1
3.56016e-117	-0.833424	0.132	0.284	1.01401e-112	3	Cerk
6.20806e-117	-0.799634	0.122	0.272	1.76818e-112	3	Mical1
8.12298e-117	2.24933	0.116	0.038	2.31359e-112	3	Lepr
1.41181e-116	-0.72495	0.138	0.296	4.02111e-112	3	Cib1
1.66826e-116	-0.633109	0.226	0.406	4.75152e-112	3	Rab23
2.5065e-116	0.901362	0.482	0.382	7.13902e-112	3	Pcdh18
3.0783e-116	-0.997656	0.095	0.23	8.76762e-112	3	Rbp2
3.55389e-116	1.51791	0.293	0.182	1.01222e-111	3	Ift81
3.76343e-116	-1.21284	0.07	0.193	1.0719e-111	3	Zc3h12a
5.79247e-116	1.42761	0.272	0.159	1.64981e-111	3	Snai1
6.9452e-116	-0.80413	0.136	0.289	1.97813e-111	3	Wdr60
2.17612e-115	-0.99435	0.083	0.213	6.19802e-111	3	Serpinb5
2.59934e-115	1.31639	0.333	0.223	7.40345e-111	3	Dipk2a
5.93025e-115	-0.525744	0.316	0.515	1.68905e-110	3	Tbcb
6.9005e-115	-0.501771	0.348	0.55	1.9654e-110	3	Ostf1
7.82779e-115	0.962474	0.406	0.286	2.22951e-110	3	Gli2
1.23236e-114	-0.628889	0.238	0.419	3.51001e-110	3	Nras
1.33515e-114	1.92299	0.122	0.042	3.80278e-110	3	Sdc3
1.69071e-114	2.41051	0.1	0.029	4.81548e-110	3	Gm6277
1.76152e-114	2.43705	0.115	0.038	5.01717e-110	3	Plekha7
4.03926e-114	1.42014	0.211	0.105	1.15046e-109	3	Tead2
4.77087e-114	-0.549517	0.507	0.67	1.35884e-109	3	Bag3
4.94757e-114	1.40385	0.233	0.124	1.40917e-109	3	Igsf3
5.21578e-114	0.712414	0.585	0.499	1.48556e-109	3	Adh1
5.6426e-114	-1.59543	0.037	0.14	1.60712e-109	3	Foxc1
6.24116e-114	-0.841721	0.154	0.306	1.77761e-109	3	Baz1a
1.10224e-113	1.78955	0.133	0.049	3.1394e-109	3	Slc7a2
1.19384e-113	-0.510838	0.275	0.468	3.4003e-109	3	Cdc42ep2
1.64962e-113	-0.930819	0.201	0.362	4.69845e-109	3	Bhlhe40
1.80513e-113	0.822262	0.532	0.455	5.14137e-109	3	Adgra2
4.54248e-113	0.802425	0.368	0.227	1.29379e-108	3	Lrrtm3
5.30234e-113	-0.710819	0.087	0.219	1.51021e-108	3	Cyp2f2
7.60096e-113	-0.748335	0.153	0.31	2.1649e-108	3	Csk
7.76471e-113	1.72705	0.165	0.071	2.21154e-108	3	1700016G22Rik
1.44547e-112	0.986992	0.42	0.317	4.11698e-108	3	Mettl7a1
1.45441e-112	0.847957	0.627	0.599	4.14246e-108	3	Tpm1
1.51711e-112	-0.697337	0.164	0.326	4.32103e-108	3	Tbc1d10a
4.98123e-112	-0.554266	0.325	0.521	1.41875e-107	3	Map7d1
8.53112e-112	-0.639166	0.201	0.374	2.42983e-107	3	Elof1
1.11508e-111	-1.02082	0.103	0.237	3.17596e-107	3	Myc
1.74186e-111	1.54635	0.149	0.059	4.96117e-107	3	Armh4
2.11628e-111	-0.753079	0.145	0.296	6.02759e-107	3	Fsd1l
2.26778e-111	-0.602922	0.306	0.49	6.4591e-107	3	Phlda3
2.55046e-111	0.587819	0.728	0.681	7.26421e-107	3	Gulp1
2.62431e-111	-0.816399	0.146	0.297	7.47456e-107	3	Phka2
1.62861e-110	-1.19399	0.074	0.194	4.63861e-106	3	Gstp2
1.85911e-110	-0.726861	0.304	0.46	5.29512e-106	3	Igfbp5
3.46802e-110	-0.972363	0.183	0.332	9.87761e-106	3	Csrnp1
3.78307e-110	-0.962627	0.085	0.213	1.07749e-105	3	Camkk1
7.88989e-110	-0.507461	0.376	0.57	2.2472e-105	3	Ubtd2
9.0214e-110	-0.536504	0.272	0.461	2.56948e-105	3	Mocs2
1.2776e-109	-0.951846	0.09	0.22	3.63887e-105	3	Fads3
1.78108e-109	0.745859	0.69	0.676	5.07288e-105	3	Reck
4.79662e-109	-1.10141	0.225	0.386	1.36617e-104	3	Socs3
6.72023e-109	-1.5663	0.027	0.121	1.91406e-104	3	Asphd2
1.24229e-108	0.530712	0.748	0.719	3.53829e-104	3	Wwtr1
1.33661e-108	1.90498	0.161	0.071	3.80693e-104	3	Prtn3
1.43737e-108	-0.561058	0.316	0.507	4.09391e-104	3	Csnk1e
1.5008e-108	-0.644617	0.192	0.361	4.27458e-104	3	Nhp2
1.9578e-108	-0.97852	0.1	0.232	5.57619e-104	3	Jag1
3.88386e-108	-0.527391	0.343	0.533	1.1062e-103	3	Steap3
5.07949e-108	-0.515488	0.355	0.544	1.44674e-103	3	Sbds
5.24296e-108	-0.511031	0.386	0.584	1.4933e-103	3	Ywhag
2.39399e-107	1.45566	0.217	0.115	6.81856e-103	3	Prkar1b
2.6389e-107	-0.681671	0.253	0.429	7.5161e-103	3	Fosl2
3.47273e-107	1.41308	0.181	0.084	9.89102e-103	3	Shfl
1.03056e-106	0.952554	0.682	0.65	2.93523e-102	3	Ints6
1.27638e-106	-0.713663	0.172	0.329	3.63538e-102	3	Zfp622
1.8551e-106	0.826531	0.52	0.439	5.2837e-102	3	Tpm2
2.31827e-106	-0.60763	0.273	0.443	6.60289e-102	3	Gabrb2
3.38394e-106	-0.668956	0.175	0.334	9.63814e-102	3	Kmt5a
3.66373e-106	-0.880133	0.093	0.222	1.0435e-101	3	Mrrf
5.91161e-106	1.77011	0.116	0.04	1.68374e-101	3	Arhgdib
6.51128e-106	-1.69146	0.043	0.143	1.85454e-101	3	Ptgs2os
1.32143e-105	-1.0012	0.079	0.2	3.76369e-101	3	Cpne2
1.42255e-105	-0.682295	0.195	0.357	4.05169e-101	3	Pex13
1.50795e-105	-0.892873	0.113	0.247	4.29495e-101	3	Tlnrd1
1.75755e-105	-0.569721	0.178	0.343	5.00586e-101	3	Tmem107
3.38158e-105	1.29128	0.258	0.151	9.63143e-101	3	Dock6
7.16109e-105	0.72065	0.62	0.565	2.03962e-100	3	Ccnd2
8.88656e-105	-0.731603	0.133	0.277	2.53107e-100	3	Rhog
9.33874e-105	-0.814572	0.11	0.243	2.65986e-100	3	Ttc39c
1.19709e-104	0.997426	0.348	0.232	3.40956e-100	3	Hoxa3
1.7281e-104	-0.637828	0.162	0.316	4.92196e-100	3	Lrrc8d
1.738e-104	0.607068	0.671	0.636	4.95017e-100	3	Dlg1
2.47163e-104	0.785607	0.489	0.354	7.03969e-100	3	Tenm3
3.3322e-104	-0.606559	0.242	0.413	9.49077e-100	3	Ttc7b
3.3797e-104	-0.671909	0.147	0.298	9.62606e-100	3	Ptpmt1
4.19856e-104	-0.641179	0.194	0.355	1.19583e-99	3	Fbxo34
6.66345e-104	-1.02847	0.067	0.182	1.89788e-99	3	Trim29
1.17434e-103	-0.532466	0.25	0.43	3.34475e-99	3	Ndufv1
1.92458e-103	1.68023	0.218	0.114	5.4816e-99	3	Nlgn1
1.9944e-103	1.2108	0.294	0.185	5.68044e-99	3	Cdc14a
2.55555e-103	-0.838729	0.22	0.375	7.27872e-99	3	Nfil3
2.77017e-103	-0.643057	0.205	0.367	7.89001e-99	3	Dusp10
3.4073e-103	-0.595471	0.201	0.368	9.70467e-99	3	Sfxn3
4.30087e-103	1.28332	0.272	0.166	1.22497e-98	3	Stard5
4.92606e-103	0.548644	0.473	0.325	1.40304e-98	3	C1qtnf7
6.1862e-103	1.80316	0.159	0.071	1.76195e-98	3	Evl
6.32398e-103	-0.539242	0.27	0.451	1.8012e-98	3	Ddx21
6.83066e-103	-0.762042	0.128	0.268	1.94551e-98	3	Eif2b2
1.14899e-102	-0.635834	0.191	0.352	3.27256e-98	3	Tmcc3
1.47123e-102	1.40126	0.173	0.079	4.19035e-98	3	Cadps2
1.63633e-102	1.76193	0.152	0.067	4.66061e-98	3	Gjc2
4.1285e-102	1.54835	0.159	0.07	1.17588e-97	3	Arhgef6
5.68879e-102	-1.38236	0.044	0.143	1.62028e-97	3	Rnf165
6.51654e-102	-0.586959	0.21	0.376	1.85604e-97	3	Polb
7.16951e-102	0.631921	0.669	0.589	2.04202e-97	3	Zfpm2
8.79748e-102	-0.659806	0.182	0.338	2.5057e-97	3	Gclm
1.18554e-101	-0.617876	0.21	0.375	3.37665e-97	3	Psmc4
1.69156e-101	-1.09223	0.061	0.171	4.81791e-97	3	Hebp2
2.07903e-101	-1.28927	0.055	0.16	5.92148e-97	3	Sp110
2.22161e-101	-0.511092	0.45	0.643	6.32759e-97	3	Sema3e
3.15778e-101	-0.614247	0.533	0.674	8.994e-97	3	AY036118
3.20403e-101	-2.09245	0.019	0.101	9.12572e-97	3	Plau
6.52979e-101	-0.789887	0.1	0.228	1.85982e-96	3	Dynlt1f
7.81263e-101	-0.818578	0.129	0.267	2.22519e-96	3	Tnfrsf1b
1.84788e-100	-0.579506	0.192	0.355	5.26312e-96	3	Ciao2b
1.97802e-100	1.9337	0.122	0.046	5.6338e-96	3	Rgs3
2.3171e-100	0.733227	0.76	0.766	6.59958e-96	3	Brd2
3.06267e-100	1.79416	0.133	0.053	8.72311e-96	3	Slc2a3
3.24679e-100	1.25374	0.294	0.192	9.2475e-96	3	Lgmn
4.00525e-100	-0.77187	0.121	0.255	1.14078e-95	3	Lamc2
4.86859e-100	0.745436	0.569	0.514	1.38667e-95	3	P3h3
6.71445e-100	1.02952	0.464	0.38	1.91241e-95	3	Nrp1
1.1816e-99	-0.570856	0.212	0.377	3.36542e-95	3	Psmc2
1.32304e-99	-0.552491	0.283	0.461	3.76829e-95	3	Tmbim4
1.66102e-99	-0.841342	0.147	0.287	4.7309e-95	3	Snx10
2.42846e-99	-0.516279	0.279	0.456	6.91674e-95	3	Nudc
2.69594e-99	1.39048	0.216	0.118	7.67857e-95	3	Slc22a17
3.58755e-99	-0.881112	0.099	0.224	1.02181e-94	3	Vav2
7.85978e-99	-0.713339	0.17	0.318	2.23862e-94	3	Prkab2
8.26971e-99	0.631394	0.624	0.575	2.35538e-94	3	Scd2
1.3383e-98	0.878919	0.383	0.265	3.81174e-94	3	Hoxa5
2.97028e-98	-0.521363	0.281	0.461	8.45994e-94	3	Fam104a
3.54715e-98	1.63445	0.283	0.176	1.0103e-93	3	Tagln
7.99771e-98	-0.647608	0.186	0.34	2.27791e-93	3	Katnbl1
1.02759e-97	-0.519391	0.335	0.517	2.9268e-93	3	Clcn5
1.24709e-97	-0.607851	0.418	0.574	3.55196e-93	3	Pdzd2
1.29169e-97	1.49854	0.254	0.155	3.67899e-93	3	Gm26887
1.58063e-97	-0.529498	0.297	0.474	4.50195e-93	3	Ephx1
1.99025e-97	-1.1463	0.054	0.156	5.66863e-93	3	Ces2g
2.29098e-97	1.44413	0.4	0.312	6.52518e-93	3	Hotairm1
3.10845e-97	-0.560198	0.197	0.358	8.85348e-93	3	Pold4
5.06483e-97	-0.548033	0.261	0.433	1.44257e-92	3	Ahsa1
9.51778e-97	1.16175	0.277	0.17	2.71085e-92	3	Il1r1
1.37126e-96	-0.679129	0.138	0.278	3.90562e-92	3	Ap1m1
1.41656e-96	-0.595299	0.197	0.355	4.03465e-92	3	Ugcg
1.56342e-96	-0.502803	0.255	0.425	4.45295e-92	3	Snx21
1.58022e-96	1.47402	0.243	0.144	4.50079e-92	3	Rccd1
4.3239e-96	1.40708	0.27	0.168	1.23153e-91	3	Efna2
4.50563e-96	-0.593954	0.185	0.34	1.28329e-91	3	Me1
5.05037e-96	-0.716839	0.116	0.248	1.43845e-91	3	Abhd11
6.32681e-96	-1.28894	0.046	0.142	1.802e-91	3	Gdpd5
7.66355e-96	-0.730202	0.144	0.284	2.18273e-91	3	Eif4ebp1
8.60077e-96	-1.56867	0.075	0.182	2.44967e-91	3	Cxcl10
9.51009e-96	1.38113	0.251	0.153	2.70866e-91	3	Cables1
1.91575e-95	0.606283	0.675	0.647	5.45645e-91	3	Tacc1
2.5176e-95	0.934736	0.418	0.326	7.17062e-91	3	Laptm4b
3.27272e-95	1.10049	0.303	0.198	9.32136e-91	3	Kazald1
3.69667e-95	-0.639643	0.265	0.428	1.05289e-90	3	Ormdl3
4.79343e-95	-0.554777	0.269	0.437	1.36527e-90	3	Tlr4
5.3204e-95	1.85135	0.121	0.047	1.51536e-90	3	Ninl
5.64637e-95	1.04687	0.321	0.215	1.6082e-90	3	Mpzl1
7.0016e-95	1.88065	0.111	0.04	1.9942e-90	3	Miga1
1.44301e-94	1.19323	0.455	0.38	4.10997e-90	3	Taf13
1.88466e-94	0.582649	0.631	0.588	5.3679e-90	3	Mif
2.05731e-94	-1.39458	0.157	0.285	5.85964e-90	3	Ccl2
2.44359e-94	-0.733725	0.118	0.248	6.95983e-90	3	Slc2a1
2.76484e-94	-1.16215	0.06	0.163	7.87481e-90	3	9930111J21Rik2
2.87647e-94	-0.542853	0.269	0.438	8.19275e-90	3	Cebpg
4.07915e-94	-0.514107	0.231	0.398	1.16182e-89	3	Fbl
5.77943e-94	-0.573042	0.214	0.372	1.6461e-89	3	Lrrc49
1.43928e-93	-1.12232	0.067	0.173	4.09935e-89	3	Clic3
2.18215e-93	-0.612383	0.234	0.397	6.2152e-89	3	Slc3a2
2.69158e-93	1.37615	0.573	0.543	7.66615e-89	3	Fosb
3.15715e-93	1.79814	0.189	0.101	8.9922e-89	3	Dusp6
5.61408e-93	0.968246	0.275	0.164	1.599e-88	3	Hoxa7
7.86028e-93	0.64705	0.66	0.615	2.23876e-88	3	Ltbp1
1.75908e-92	0.819641	0.627	0.606	5.01021e-88	3	Nr2f2
2.58476e-92	0.878095	0.491	0.415	7.36191e-88	3	Cyp27a1
3.6103e-92	-0.630857	0.15	0.291	1.02829e-87	3	Dbndd2
3.62288e-92	2.05318	0.102	0.036	1.03187e-87	3	Mafa
4.0976e-92	-0.810584	0.089	0.202	1.16708e-87	3	Aff2
5.70677e-92	-1.01113	0.097	0.213	1.6254e-87	3	Sema3b
5.78624e-92	-0.502215	0.329	0.505	1.64804e-87	3	Mast2
7.58557e-92	1.56974	0.182	0.093	2.16052e-87	3	Pde4b
9.61629e-92	-1.36739	0.035	0.123	2.73891e-87	3	Slc35e4
1.29272e-91	0.968999	0.386	0.285	3.68192e-87	3	Aspa
1.32813e-91	-0.577176	0.167	0.314	3.78279e-87	3	Praf2
2.14316e-91	0.78479	0.509	0.427	6.10414e-87	3	Mllt3
4.23629e-91	-0.66343	0.147	0.285	1.20658e-86	3	Plxna1
4.29663e-91	0.578504	0.66	0.632	1.22377e-86	3	Creb3l2
1.26296e-90	1.00834	0.376	0.254	3.59716e-86	3	Hba-a1
1.31173e-90	-0.970432	0.057	0.155	3.73607e-86	3	Necab1
1.42348e-90	0.507251	0.79	0.798	4.05436e-86	3	BC005537
1.58122e-90	0.891597	0.49	0.402	4.50364e-86	3	Maml3
1.92289e-90	-0.953532	0.068	0.173	5.47678e-86	3	Them5
6.07146e-90	0.853343	0.535	0.484	1.72927e-85	3	Rgmb
7.95644e-90	-0.52677	0.211	0.368	2.26615e-85	3	Cops6
9.13433e-90	-0.837799	0.102	0.221	2.60164e-85	3	Sptssb
1.58384e-89	1.50946	0.133	0.056	4.51109e-85	3	Adam23
1.68236e-89	-0.609621	0.152	0.292	4.79169e-85	3	Mpst
2.00107e-89	-0.629934	0.173	0.313	5.69945e-85	3	Papss2
2.01408e-89	0.675383	0.625	0.57	5.73651e-85	3	Elmo1
2.3845e-89	-0.967633	0.075	0.181	6.79153e-85	3	Gm49767
2.966e-89	0.912386	0.428	0.346	8.44777e-85	3	2310022B05Rik
4.44885e-89	-1.42054	0.044	0.133	1.26712e-84	3	Panx1
5.17074e-89	-1.30248	0.088	0.195	1.47273e-84	3	Pla1a
6.46609e-89	-0.638624	0.123	0.252	1.84167e-84	3	Lefty1
7.32548e-89	-0.500937	0.201	0.355	2.08644e-84	3	Calml4
9.64292e-89	-1.22563	0.052	0.147	2.7465e-84	3	Gprc5a
1.10146e-88	-0.62441	0.145	0.28	3.13717e-84	3	Pgm3
1.83823e-88	-0.780486	0.11	0.232	5.23565e-84	3	Crabp2
1.99849e-88	1.33844	0.177	0.09	5.6921e-84	3	Cxcl16
2.23283e-88	-0.717098	0.097	0.214	6.35955e-84	3	Arhgap22
1.68493e-87	-0.528742	0.163	0.307	4.79902e-83	3	Itgb1bp1
1.94424e-87	-0.919445	0.116	0.235	5.5376e-83	3	Bcl3
2.25752e-87	0.606436	0.591	0.558	6.42987e-83	3	Il11ra1
2.78875e-87	-0.729074	0.191	0.324	7.94292e-83	3	Cfb
6.9598e-87	-0.527095	0.198	0.348	1.98229e-82	3	Ift27
7.2717e-87	1.43454	0.161	0.078	2.07113e-82	3	Rtn2
7.48881e-87	0.951761	0.505	0.441	2.13296e-82	3	Amotl2
1.07013e-86	1.38932	0.21	0.118	3.04795e-82	3	Gm3336
1.44351e-86	-0.984125	0.067	0.169	4.1114e-82	3	Rin3
1.64695e-86	-0.53896	0.179	0.323	4.69084e-82	3	Btbd10
1.6498e-86	1.22707	0.251	0.153	4.69897e-82	3	Gm34455
1.87411e-86	-0.542142	0.217	0.369	5.33785e-82	3	Trak2
2.71186e-86	-0.862081	0.09	0.2	7.72392e-82	3	Bbc3
3.10031e-86	0.770376	0.471	0.374	8.83029e-82	3	Ntrk2
3.9589e-86	-1.29643	0.043	0.131	1.12757e-81	3	Ccdc88c
4.15164e-86	1.77419	0.139	0.063	1.18247e-81	3	Slc43a2
5.90104e-86	-0.853053	0.07	0.174	1.68073e-81	3	Lsm10
9.86814e-86	1.38024	0.152	0.071	2.81064e-81	3	Epha4
1.17603e-85	-1.07995	0.056	0.152	3.34958e-81	3	Lce3c
1.89666e-85	1.10653	0.303	0.2	5.40206e-81	3	Pde7b
1.98746e-85	-0.59944	0.181	0.326	5.66067e-81	3	Kctd17
3.08481e-85	-0.524017	0.244	0.396	8.78617e-81	3	Plk2
3.336e-85	-0.879206	0.096	0.208	9.50159e-81	3	Apex1
4.31912e-85	1.73773	0.116	0.047	1.23017e-80	3	Gm42743
5.38469e-85	-0.720543	0.119	0.241	1.53367e-80	3	Atg101
5.76571e-85	-0.690151	0.121	0.244	1.64219e-80	3	Morc4
6.24369e-85	-0.645967	0.155	0.289	1.77833e-80	3	Sdf2l1
6.33084e-85	-1.13096	0.056	0.15	1.80315e-80	3	Kcnq5
1.17662e-84	0.950434	0.372	0.278	3.35126e-80	3	Rgma
1.82858e-84	-0.679168	0.132	0.259	5.20815e-80	3	Naf1
1.83042e-84	-0.501099	0.218	0.374	5.2134e-80	3	Ptgr1
1.88912e-84	-0.527199	0.265	0.422	5.38058e-80	3	Cry1
1.94044e-84	0.606939	0.479	0.358	5.52676e-80	3	Cpxm1
1.96087e-84	-0.541304	0.268	0.43	5.58494e-80	3	Ly6g6c
2.715e-84	0.608961	0.757	0.76	7.73287e-80	3	Snhg8
3.59563e-84	1.55864	0.152	0.072	1.02411e-79	3	Fam13a
3.74068e-84	-0.581471	0.162	0.301	1.06542e-79	3	Npepl1
3.98893e-84	-1.26335	0.041	0.127	1.13613e-79	3	Msx1
4.40014e-84	0.50486	0.796	0.795	1.25325e-79	3	Atrnl1
4.79712e-84	-0.508879	0.219	0.374	1.36632e-79	3	Rab3il1
5.46872e-84	-1.28487	0.041	0.127	1.5576e-79	3	Lce3a
9.30855e-84	-1.27545	0.044	0.13	2.65126e-79	3	Map3k6
1.08803e-83	-0.849636	0.066	0.166	3.09893e-79	3	Fam13c
1.10376e-83	-1.33869	0.037	0.119	3.14373e-79	3	Cldn10
1.16997e-83	-0.662123	0.638	0.744	3.33231e-79	3	Ccnl1
1.19128e-83	-0.565243	0.168	0.306	3.39301e-79	3	Vamp3
1.20404e-83	2.07798	0.102	0.039	3.42934e-79	3	Gm49708
1.20699e-83	-1.28683	0.058	0.152	3.43774e-79	3	Fosl1
1.40396e-83	2.55123	0.167	0.087	3.99877e-79	3	Col23a1
1.53348e-83	0.745082	0.324	0.215	4.36767e-79	3	Thbs1
1.6045e-83	0.901278	0.492	0.431	4.56993e-79	3	Esyt1
1.61853e-83	1.31121	0.243	0.154	4.6099e-79	3	Gjc1
1.70339e-83	-0.890484	0.07	0.171	4.85159e-79	3	Pinlyp
1.72982e-83	-0.612702	0.164	0.3	4.92689e-79	3	Syt11
1.73683e-83	-0.607923	0.157	0.29	4.94684e-79	3	Soga1
2.28468e-83	1.30206	0.34	0.249	6.50722e-79	3	Peg3
3.40947e-83	-0.664333	0.119	0.24	9.71085e-79	3	Gamt
5.98472e-83	1.80106	0.125	0.055	1.70457e-78	3	Stard10
6.67272e-83	-0.573169	0.188	0.332	1.90052e-78	3	Gsto1
7.6129e-83	-0.52823	0.184	0.326	2.1683e-78	3	Zbtb7c
1.16e-82	-1.40955	0.037	0.12	3.30391e-78	3	Serpinb3c
1.83102e-82	0.541715	0.677	0.644	5.2151e-78	3	Cdk14
2.40411e-82	-1.38764	0.062	0.154	6.84739e-78	3	Abcb1b
2.84694e-82	-0.510937	0.183	0.327	8.10866e-78	3	Pde6d
3.54022e-82	-0.743547	0.111	0.227	1.00833e-77	3	Stk35
4.08503e-82	-0.683731	0.111	0.229	1.1635e-77	3	Cyth2
5.07864e-82	-0.558855	0.144	0.274	1.4465e-77	3	Asnsd1
5.8336e-82	-0.905332	0.066	0.163	1.66152e-77	3	Aqp3
8.83187e-82	0.87546	0.375	0.27	2.51549e-77	3	Flrt3
1.43546e-81	-0.990837	0.071	0.17	4.08847e-77	3	Tsku
3.1641e-81	-0.853958	0.081	0.185	9.01198e-77	3	Nudt18
5.58664e-81	-0.558048	0.139	0.267	1.59119e-76	3	Tmem237
5.93387e-81	1.55901	0.138	0.064	1.69008e-76	3	St3gal5
7.16659e-81	1.79548	0.119	0.05	2.04119e-76	3	Paqr7
9.09839e-81	1.56312	0.11	0.043	2.5914e-76	3	Dchs2
1.33155e-80	0.538921	0.675	0.643	3.79252e-76	3	Ptprm
2.27092e-80	-0.514936	0.199	0.342	6.46803e-76	3	Ccdc174
3.99413e-80	1.43577	0.146	0.07	1.13761e-75	3	Vstm4
4.00278e-80	-0.560714	0.226	0.372	1.14007e-75	3	Mfn2
4.7791e-80	-0.55614	0.241	0.391	1.36118e-75	3	Piezo1
4.7842e-80	-0.573346	0.143	0.273	1.36264e-75	3	Dda1
5.20201e-80	1.67377	0.149	0.072	1.48164e-75	3	Gm12236
6.29511e-80	-0.596191	0.175	0.308	1.79297e-75	3	0610010F05Rik
8.34841e-80	-0.612465	0.536	0.658	2.37779e-75	3	Atf3
8.43762e-80	-0.593658	0.13	0.254	2.4032e-75	3	Mtmr11
9.01212e-80	-1.36559	0.031	0.108	2.56683e-75	3	Krt32
1.08088e-79	0.612392	0.677	0.645	3.07858e-75	3	Ppp1r10
1.23694e-79	-0.536	0.141	0.269	3.52306e-75	3	Evi5l
1.4391e-79	0.963393	0.343	0.254	4.09885e-75	3	Jade1
2.569e-79	-1.28695	0.033	0.112	7.31702e-75	3	Sept5
2.98028e-79	-0.504624	0.206	0.352	8.48843e-75	3	Ang
3.7068e-79	-0.80597	0.078	0.179	1.05577e-74	3	Ogfr
4.56358e-79	1.53209	0.14	0.066	1.2998e-74	3	Adgre5
7.46711e-79	-0.506953	0.314	0.474	2.12678e-74	3	Gm15675
8.0849e-79	1.75507	0.103	0.04	2.30274e-74	3	Mboat2
8.72531e-79	0.516802	0.671	0.656	2.48514e-74	3	Eif4g3
1.16302e-78	1.24212	0.291	0.199	3.31252e-74	3	Fbxl18
1.59975e-78	-0.530999	0.397	0.56	4.5564e-74	3	Eif4e
1.66292e-78	-0.525259	0.17	0.305	4.73632e-74	3	Ttc7
2.48102e-78	-0.60788	0.125	0.245	7.06643e-74	3	Pcbp4
2.94373e-78	-1.07488	0.07	0.165	8.38432e-74	3	Pde12
4.28132e-78	-0.542849	0.215	0.359	1.2194e-73	3	Pdzd8
9.23706e-78	-0.578293	0.14	0.265	2.6309e-73	3	Gprc5b
1.97855e-77	-0.506443	0.214	0.357	5.6353e-73	3	Dapl1
3.08524e-77	0.566106	0.701	0.703	8.78738e-73	3	Cyth3
3.31464e-77	1.16617	0.26	0.17	9.44075e-73	3	Spire1
3.34799e-77	-0.50646	0.168	0.3	9.53574e-73	3	Aven
8.01477e-77	-0.757277	0.057	0.147	2.28277e-72	3	Zfp697
1.51568e-76	-1.20159	0.062	0.151	4.31696e-72	3	Gm42047
1.70123e-76	-1.27793	0.036	0.113	4.84544e-72	3	Tbx18
2.20321e-76	-0.605294	0.105	0.217	6.27519e-72	3	Pts
2.62591e-76	-1.18743	0.061	0.15	7.47912e-72	3	Tubb3
3.26124e-76	-0.6392	0.096	0.204	9.28867e-72	3	Evpl
3.52914e-76	1.40627	0.185	0.103	1.00517e-71	3	Ptch1
4.50354e-76	1.68362	0.125	0.056	1.2827e-71	3	Hspa1l
4.92019e-76	2.4539	0.168	0.092	1.40137e-71	3	Tmem132c
1.11665e-75	0.732923	0.338	0.233	3.18044e-71	3	Mecom
1.5716e-75	-0.593977	0.146	0.269	4.47624e-71	3	Tmem63b
1.85188e-75	1.05558	0.317	0.229	5.27451e-71	3	Adcy7
2.02543e-75	-0.918085	0.076	0.173	5.76883e-71	3	Mrgbp
3.62747e-75	-0.793396	0.088	0.191	1.03317e-70	3	Dnase2a
8.79465e-75	-0.531278	0.13	0.251	2.50489e-70	3	Gtf3a
9.23191e-75	-0.588767	0.115	0.229	2.62943e-70	3	Dnase1l1
1.01949e-74	-0.715745	0.134	0.248	2.9037e-70	3	Rbbp8
1.02587e-74	0.898443	0.375	0.289	2.92189e-70	3	Agtpbp1
1.07996e-74	1.30418	0.183	0.102	3.07594e-70	3	Slc9a3r2
1.14515e-74	-0.861343	0.093	0.195	3.26161e-70	3	Tgif1
1.21316e-74	0.984386	0.345	0.264	3.45531e-70	3	Dab2ip
2.35131e-74	-0.635114	0.109	0.219	6.697e-70	3	Kazn
2.77206e-74	1.67044	0.136	0.066	7.89538e-70	3	Gm45885
4.16939e-74	1.02	0.277	0.185	1.18753e-69	3	Bcl9
4.64332e-74	1.53317	0.106	0.043	1.32251e-69	3	Bmf
5.3739e-74	-0.526333	0.14	0.262	1.53059e-69	3	Ift57
5.56673e-74	-0.709776	0.093	0.196	1.58552e-69	3	Map6
5.77428e-74	-1.15905	0.053	0.136	1.64463e-69	3	Ankrd6
7.71785e-74	1.49908	0.266	0.182	2.1982e-69	3	Azin2
9.29602e-74	-0.606341	0.175	0.301	2.64769e-69	3	B4galt5
1.17637e-73	1.95545	0.103	0.042	3.35054e-69	3	Inf2
7.6874e-73	-0.996152	0.048	0.13	2.18953e-68	3	Dsg3
1.35541e-72	1.35634	0.203	0.122	3.86049e-68	3	Nadk2
1.8235e-72	0.537232	0.641	0.62	5.19369e-68	3	Lrp6
1.87747e-72	-1.00362	0.055	0.14	5.3474e-68	3	Barx2
2.11347e-72	1.02231	0.355	0.28	6.01957e-68	3	Sc5d
3.06694e-72	-0.664106	0.083	0.181	8.73525e-68	3	E2f1
4.5274e-72	-0.707454	0.15	0.263	1.2895e-67	3	Tes
5.24839e-72	0.976717	0.314	0.227	1.49485e-67	3	Gnb4
7.51586e-72	-0.603796	0.104	0.211	2.14067e-67	3	Cnp
9.79877e-72	0.807427	0.39	0.295	2.79089e-67	3	Galnt17
1.06713e-71	1.60368	0.104	0.043	3.0394e-67	3	Plxnd1
1.15481e-71	1.62475	0.128	0.061	3.28912e-67	3	G630016G05Rik
1.17651e-71	-0.802341	0.086	0.183	3.35094e-67	3	Sp140
1.24692e-71	-0.595684	0.167	0.29	3.55147e-67	3	Gramd3
1.3355e-71	-1.07034	0.043	0.12	3.80376e-67	3	Slc27a3
1.36115e-71	1.39354	0.336	0.259	3.87683e-67	3	Wdr47
1.75889e-71	-0.661972	0.085	0.185	5.00966e-67	3	Nxt1
2.83726e-71	0.78997	0.419	0.345	8.08107e-67	3	Arsb
2.91905e-71	-0.524393	0.156	0.278	8.31404e-67	3	Pfkfb4
3.49695e-71	1.43472	0.14	0.069	9.96e-67	3	Vipr2
3.63049e-71	-0.511736	0.131	0.248	1.03404e-66	3	AI413582
4.59235e-71	1.20063	0.387	0.324	1.30799e-66	3	Fam117a
4.82857e-71	-0.848128	0.066	0.156	1.37527e-66	3	Arvcf
5.11067e-71	0.535298	0.657	0.653	1.45562e-66	3	Pten
6.5551e-71	0.909003	0.408	0.334	1.86702e-66	3	Nabp1
6.61266e-71	-0.584649	0.157	0.279	1.88342e-66	3	Zfp655
6.74576e-71	-0.678281	0.2	0.32	1.92133e-66	3	Srpx
7.5902e-71	0.822754	0.324	0.225	2.16184e-66	3	Zfhx4
8.01694e-71	-0.600013	0.114	0.224	2.28338e-66	3	Sorbs3
9.22395e-71	-1.03606	0.041	0.118	2.62716e-66	3	Alox12b
1.07424e-70	-1.38962	0.072	0.16	3.05966e-66	3	Il6
1.13128e-70	0.575189	0.563	0.518	3.22211e-66	3	Map3k20
1.33409e-70	1.40627	0.16	0.086	3.79976e-66	3	Ccl27a
1.4882e-70	1.85302	0.137	0.068	4.2387e-66	3	AC166172.1
1.5317e-70	-0.543552	0.187	0.313	4.3626e-66	3	Nr6a1
1.94169e-70	0.521453	0.77	0.787	5.53032e-66	3	Tcf12
2.30418e-70	-0.74108	0.108	0.212	6.56276e-66	3	Dagla
2.37552e-70	1.00029	0.328	0.225	6.76596e-66	3	Hba-a2
2.73563e-70	-0.618811	0.101	0.205	7.79162e-66	3	Snap29
4.57167e-70	-0.769664	0.093	0.192	1.3021e-65	3	Ptp4a3
4.96531e-70	1.07842	0.266	0.182	1.41422e-65	3	Fzd7
1.12665e-69	-0.602677	0.109	0.215	3.20893e-65	3	Pdzk1ip1
1.14977e-69	1.62798	0.189	0.112	3.27479e-65	3	Gm15050
1.17074e-69	-0.594702	0.12	0.231	3.3345e-65	3	Prmt7
1.91144e-69	-0.525093	0.176	0.303	5.44416e-65	3	Fam20c
2.13329e-69	-0.632027	0.054	0.136	6.07604e-65	3	Prg4
2.71296e-69	1.76456	0.102	0.043	7.72704e-65	3	Gm41555
3.33087e-69	1.31759	0.158	0.084	9.48699e-65	3	Zfp385b
3.88184e-69	-0.92577	0.054	0.137	1.10563e-64	3	Tlr2
4.38036e-69	1.44379	0.175	0.099	1.24761e-64	3	Gm41556
4.6204e-69	-0.535184	0.143	0.26	1.31598e-64	3	Inpp1
4.76038e-69	0.655088	0.459	0.373	1.35585e-64	3	Nr3c2
5.1182e-69	0.758414	0.402	0.314	1.45776e-64	3	Bcl2
5.21355e-69	1.46159	0.149	0.078	1.48492e-64	3	Ogfrl1
5.77855e-69	1.04226	0.304	0.223	1.64585e-64	3	Gabbr1
7.46107e-69	-0.52981	0.136	0.251	2.12506e-64	3	Got1
1.00712e-68	1.31193	0.243	0.162	2.86847e-64	3	Cyp1b1
1.96489e-68	-0.804657	0.068	0.157	5.5964e-64	3	Cyp2s1
3.8358e-68	-0.518797	0.177	0.303	1.09251e-63	3	Fnip2
3.90713e-68	-0.700512	0.087	0.184	1.11283e-63	3	Thop1
5.13331e-68	1.14175	0.308	0.225	1.46207e-63	3	Lpcat3
5.96662e-68	1.01181	0.421	0.36	1.69941e-63	3	Gtf2a1
6.93589e-68	-0.556981	0.142	0.257	1.97548e-63	3	Dusp22
7.87708e-68	1.38148	0.178	0.103	2.24355e-63	3	Etv5
1.08087e-67	-0.609841	0.101	0.204	3.07853e-63	3	Spsb2
1.18391e-67	-0.63719	0.111	0.215	3.37202e-63	3	Samd9l
1.72297e-67	-0.576645	0.443	0.587	4.90736e-63	3	Nop58
1.94899e-67	-0.960108	0.055	0.136	5.55111e-63	3	Gm50012
2.57114e-67	-0.804854	0.148	0.255	7.32313e-63	3	Dleu2
4.77794e-67	0.507795	0.65	0.656	1.36085e-62	3	Ndufc2
5.00369e-67	-0.542405	0.195	0.323	1.42515e-62	3	Rbm18
8.03636e-67	-0.603755	0.149	0.263	2.28892e-62	3	Rras2
8.92998e-67	-0.662939	0.098	0.198	2.54344e-62	3	Samd1
1.41107e-66	0.795592	0.3	0.203	4.01901e-62	3	Hoxb6
1.59446e-66	-0.530331	0.128	0.236	4.54134e-62	3	Arhgap18
1.68051e-66	-0.592559	0.146	0.26	4.78642e-62	3	Plscr1
1.89172e-66	-0.537016	0.136	0.247	5.38801e-62	3	Zbtb1
2.00727e-66	-0.787198	0.052	0.131	5.71711e-62	3	Cntn4
2.52095e-66	-1.38549	0.036	0.104	7.18017e-62	3	Itga2
2.82595e-66	0.966543	0.306	0.226	8.04886e-62	3	Bex3
3.22318e-66	-0.539201	0.128	0.238	9.18027e-62	3	Lypd3
3.6142e-66	-0.578609	0.105	0.207	1.0294e-61	3	Tbcc
3.72665e-66	-0.649595	0.109	0.212	1.06143e-61	3	Teddm3
4.32926e-66	-0.959163	0.083	0.173	1.23306e-61	3	Cdr2l
6.06685e-66	-0.566369	0.152	0.266	1.72796e-61	3	Fam102a
6.32426e-66	0.916667	0.393	0.332	1.80128e-61	3	Golga7
6.58765e-66	-0.507708	0.12	0.229	1.87629e-61	3	Necap2
1.99363e-65	-0.533628	0.301	0.44	5.67826e-61	3	Rnf213
3.18412e-65	1.0248	0.356	0.282	9.06902e-61	3	Frmd4a
5.28209e-65	-0.757349	0.073	0.16	1.50445e-60	3	Stk10
7.70465e-65	-0.963067	0.044	0.118	2.19444e-60	3	Chst7
8.24957e-65	-0.819183	0.092	0.184	2.34964e-60	3	Tbc1d4
1.41143e-64	3.35913	0.105	0.047	4.02003e-60	3	Ggnbp1
1.44548e-64	-0.722689	0.104	0.202	4.11702e-60	3	Bphl
3.82407e-64	-0.799414	0.086	0.177	1.08917e-59	3	Dmtn
1.14484e-63	1.27963	0.188	0.114	3.26074e-59	3	Synpo
1.52127e-63	1.28421	0.599	0.607	4.33288e-59	3	Zc3hav1
1.88837e-63	1.36932	0.189	0.115	5.37847e-59	3	Rflnb
3.18057e-63	1.35859	0.177	0.104	9.0589e-59	3	Rab26os
3.19823e-63	1.37594	0.163	0.092	9.1092e-59	3	Nectin2
4.32712e-63	0.566937	0.657	0.656	1.23245e-58	3	Sept11
4.56198e-63	0.827197	0.465	0.413	1.29934e-58	3	Glcci1
4.57663e-63	-0.957824	0.041	0.111	1.30351e-58	3	Car13
6.4255e-63	-1.01913	0.038	0.108	1.83011e-58	3	Lad1
9.04299e-63	0.898649	0.35	0.277	2.57562e-58	3	Bcr
1.20431e-62	1.67998	0.105	0.047	3.43012e-58	3	Impa2
2.39715e-62	0.642345	0.541	0.504	6.82756e-58	3	Gng11
3.65541e-62	0.974961	0.298	0.22	1.04113e-57	3	Rcbtb2
5.17532e-62	-0.626946	0.113	0.212	1.47403e-57	3	Ppp3cc
6.04514e-62	-0.661948	0.089	0.18	1.72178e-57	3	Fxyd3
6.75389e-62	1.1524	0.138	0.071	1.92364e-57	3	Igf2
7.10956e-62	0.751486	0.589	0.602	2.02494e-57	3	Atp1a1
8.01699e-62	-0.726564	0.086	0.175	2.2834e-57	3	Sox13
9.14345e-62	-0.685161	0.077	0.163	2.60424e-57	3	Arpin
1.09481e-61	-0.537202	0.171	0.287	3.11823e-57	3	Gadd45a
2.06487e-61	-1.0375	0.042	0.112	5.88117e-57	3	Dsc3
2.62523e-61	0.974926	0.458	0.398	7.47718e-57	3	Ell2
4.44687e-61	-0.523892	0.134	0.24	1.26656e-56	3	Limk1
5.61421e-61	-0.995838	0.063	0.141	1.59904e-56	3	Muc13
7.70137e-61	1.49608	0.133	0.069	2.1935e-56	3	Rhobtb1
7.72759e-61	-0.759767	0.066	0.147	2.20097e-56	3	Sytl1
8.66779e-61	1.01727	0.185	0.108	2.46876e-56	3	Pced1b
1.02692e-60	1.04121	0.459	0.409	2.92489e-56	3	Gk5
1.1701e-60	-1.00288	0.04	0.108	3.33268e-56	3	Capns2
1.93178e-60	-1.16626	0.045	0.114	5.5021e-56	3	Bcat1
3.71752e-60	1.16203	0.316	0.246	1.05882e-55	3	Spindoc
1.48869e-59	0.75173	0.562	0.549	4.24009e-55	3	Vegfd
1.79061e-59	1.32699	0.14	0.075	5.10001e-55	3	Ptpn14
2.08935e-59	-0.600333	0.084	0.171	5.95088e-55	3	Rtn4rl1
2.35135e-59	-0.603456	0.115	0.213	6.6971e-55	3	Phgdh
2.39052e-59	-0.995653	0.04	0.108	6.80869e-55	3	Mall
3.75948e-59	-0.527523	0.118	0.218	1.07077e-54	3	Aacs
8.62708e-59	-0.578282	0.169	0.278	2.45717e-54	3	Taf4b
1.25002e-58	-1.11454	0.039	0.104	3.56031e-54	3	Xkr4
2.42546e-58	-0.777191	0.094	0.182	6.9082e-54	3	G530011O06Rik
3.47225e-58	-0.584062	0.101	0.194	9.88966e-54	3	Psapl1
3.65721e-58	0.704552	0.437	0.383	1.04165e-53	3	Arhgef40
5.17779e-58	-0.546451	0.324	0.457	1.47474e-53	3	Tiparp
5.9221e-58	-0.895843	0.057	0.131	1.68673e-53	3	Rrad
6.22006e-58	-0.921976	0.044	0.113	1.7716e-53	3	Pkp3
6.48581e-58	-0.507381	0.612	0.741	1.84729e-53	3	Nfkb1
7.70666e-58	-0.507844	0.095	0.187	2.19501e-53	3	Nipsnap3b
1.09278e-57	-0.542346	0.156	0.261	3.11246e-53	3	Runx1
1.12974e-57	1.17794	0.151	0.084	3.21773e-53	3	Nid2
1.44777e-57	-0.579054	0.108	0.203	4.12354e-53	3	Tmem120a
1.98945e-57	0.604327	0.522	0.479	5.66634e-53	3	Pltp
2.60523e-57	-0.578524	0.094	0.185	7.42021e-53	3	Nfkbib
2.92548e-57	0.875013	0.282	0.2	8.33236e-53	3	Tmtc1
3.13912e-57	-1.10264	0.041	0.106	8.94085e-53	3	Nr1h4
5.26795e-57	0.602535	0.519	0.448	1.50042e-52	3	Eda
1.29045e-56	-0.500889	0.111	0.206	3.67547e-52	3	Stk38l
1.82045e-56	0.823448	0.422	0.358	5.18502e-52	3	Palld
2.40145e-56	-0.516614	0.103	0.196	6.83982e-52	3	Mrto4
2.48893e-56	-0.845439	0.049	0.118	7.08896e-52	3	Aldh3b2
3.24717e-56	-0.805849	0.038	0.102	9.24858e-52	3	Bend6
3.31556e-56	1.28679	0.172	0.102	9.44337e-52	3	B130024G19Rik
3.40355e-56	-0.575188	0.11	0.202	9.694e-52	3	Fat4
3.88989e-56	0.579562	0.533	0.488	1.10792e-51	3	Dock9
5.57704e-56	0.868728	0.332	0.263	1.58845e-51	3	Pxdn
1.41986e-55	-0.814498	0.083	0.164	4.04404e-51	3	Phf11d
2.11351e-55	-0.545057	0.101	0.191	6.01971e-51	3	Prkaa2
2.19381e-55	-0.703385	0.066	0.142	6.2484e-51	3	Them4
3.82039e-55	1.33978	0.187	0.118	1.08812e-50	3	Vamp1
9.9785e-55	1.35927	0.102	0.048	2.84208e-50	3	Espn
1.20477e-54	0.825111	0.384	0.321	3.43144e-50	3	Plekhh2
1.26546e-54	-0.554662	0.106	0.198	3.6043e-50	3	Snx33
1.96269e-54	-0.820656	0.055	0.126	5.59014e-50	3	Lypd5
3.67332e-54	1.5587	0.101	0.048	1.04623e-49	3	Fmnl3
4.34809e-54	-0.825224	0.108	0.195	1.23842e-49	3	Pqlc1
5.19364e-54	0.902301	0.368	0.308	1.47925e-49	3	Gramd4
8.36616e-54	0.593002	0.486	0.435	2.38285e-49	3	Bbx
8.56809e-54	-0.522254	0.1	0.19	2.44036e-49	3	Zfand2b
1.15423e-53	1.3742	0.108	0.053	3.28749e-49	3	Me3
1.23578e-53	-0.932867	0.042	0.106	3.51976e-49	3	Klk13
1.37682e-53	0.606263	0.582	0.571	3.92145e-49	3	Stim1
1.45595e-53	0.811372	0.354	0.284	4.14684e-49	3	Hoxb3
1.70479e-53	1.0757	0.221	0.151	4.85558e-49	3	Gstt2
1.79919e-53	-0.512276	0.106	0.196	5.12445e-49	3	Ggct
2.29721e-53	-0.847165	0.047	0.113	6.54293e-49	3	Esrp1
3.2093e-53	1.24869	0.173	0.107	9.14073e-49	3	Kcnb1
3.49073e-53	-0.553135	0.119	0.213	9.9423e-49	3	Lce3f
4.18645e-53	-0.574253	0.073	0.151	1.19238e-48	3	Tma16
8.17279e-53	-0.589349	0.099	0.186	2.32778e-48	3	Gpr137b
8.32306e-53	1.32143	0.172	0.106	2.37057e-48	3	Prx
1.03307e-52	0.747132	0.249	0.168	2.94238e-48	3	Hbb-bt
1.41682e-52	-0.912504	0.05	0.116	4.03538e-48	3	Hist1h1e
1.72857e-52	0.727814	0.435	0.389	4.92331e-48	3	Tle3
1.75425e-52	1.11162	0.16	0.094	4.99646e-48	3	8430419K02Rik
1.82581e-52	-0.559431	0.084	0.165	5.20027e-48	3	Il16
2.53821e-52	1.06277	0.231	0.16	7.22932e-48	3	4921531C22Rik
2.72357e-52	0.503066	0.621	0.601	7.75726e-48	3	Akt3
2.86081e-52	0.898388	0.331	0.266	8.14817e-48	3	Spats2l
4.87563e-52	-0.570729	0.071	0.147	1.38868e-47	3	Agtr1a
6.42618e-52	0.955115	0.323	0.261	1.83031e-47	3	Crebzf
7.11609e-52	0.579047	0.545	0.514	2.02681e-47	3	Foxo3
1.11953e-51	0.546385	0.54	0.504	3.18865e-47	3	Atp2b4
1.29149e-51	-0.552589	0.154	0.254	3.67842e-47	3	Sema4c
1.9858e-51	0.96947	0.25	0.18	5.65596e-47	3	Pccb
2.01432e-51	-0.615475	0.076	0.153	5.73719e-47	3	Mrgprf
2.17856e-51	0.644601	0.459	0.41	6.20499e-47	3	Rin2
2.43678e-51	1.29672	0.192	0.123	6.94043e-47	3	Pecam1
3.34379e-51	1.03065	0.176	0.109	9.52377e-47	3	Tnni2
3.73114e-51	0.966682	0.12	0.062	1.0627e-46	3	Slc1a3
4.17129e-51	1.49059	0.128	0.07	1.18807e-46	3	4930532G15Rik
4.61024e-51	-0.856992	0.048	0.112	1.31309e-46	3	Rad18
5.32287e-51	1.42319	0.102	0.05	1.51606e-46	3	Hvcn1
1.2007e-50	0.608473	0.556	0.531	3.41984e-46	3	Aopep
1.23528e-50	1.01197	0.218	0.146	3.51833e-46	3	Tiam2
1.70294e-50	0.529711	0.581	0.566	4.85032e-46	3	Polr2a
1.79342e-50	-0.886897	0.041	0.102	5.10801e-46	3	2610528A11Rik
1.82555e-50	0.717473	0.297	0.219	5.19952e-46	3	Rspo1
1.88895e-50	1.00118	0.157	0.091	5.3801e-46	3	Slco2b1
2.08484e-50	-0.604842	0.114	0.202	5.93805e-46	3	Kank1
2.08952e-50	-0.545109	0.117	0.205	5.95136e-46	3	Kif21a
2.27166e-50	1.49185	0.198	0.131	6.47015e-46	3	Junos
2.76852e-50	1.50808	0.102	0.05	7.8853e-46	3	Cabyr
2.85426e-50	-0.644829	0.078	0.154	8.12949e-46	3	Sult2b1
3.11127e-50	-0.821785	0.048	0.112	8.86151e-46	3	Klk11
5.71421e-50	-0.688419	0.074	0.148	1.62752e-45	3	Gpr161
6.13506e-50	1.21483	0.166	0.102	1.74739e-45	3	Gnai1
2.11755e-49	1.56934	0.105	0.053	6.03119e-45	3	Uck2
2.4818e-49	0.730337	0.364	0.292	7.06866e-45	3	Lncppara
2.64775e-49	0.780949	0.443	0.392	7.54132e-45	3	Cdkn1c
3.13196e-49	-0.529939	0.147	0.242	8.92046e-45	3	Des
5.28842e-49	-0.522607	0.087	0.166	1.50625e-44	3	Hr
5.63262e-49	-0.876979	0.045	0.106	1.60428e-44	3	9130008F23Rik
6.96835e-49	1.19872	0.164	0.101	1.98472e-44	3	Lag3
7.5271e-49	0.572253	0.423	0.341	2.14387e-44	3	Rspo3
8.46671e-49	0.774436	0.424	0.379	2.41149e-44	3	Tug1
9.24728e-49	-0.518216	0.984	0.986	2.63381e-44	3	Col1a1
9.97954e-49	-0.542107	0.091	0.171	2.84237e-44	3	Cdc34
1.30357e-48	1.11303	0.13	0.072	3.71283e-44	3	Icosl
1.48226e-48	0.526342	0.698	0.691	4.22178e-44	3	Negr1
1.71125e-48	1.31172	0.169	0.106	4.87399e-44	3	Fry
3.8662e-48	-0.558366	0.15	0.245	1.10117e-43	3	Slc41a1
4.44509e-48	-0.823407	0.045	0.105	1.26605e-43	3	Dsc1
6.20418e-48	-0.56167	0.076	0.149	1.76707e-43	3	Lmnb1
7.14415e-48	-0.505191	0.1	0.183	2.0348e-43	3	Rrs1
9.83131e-48	-0.727458	0.048	0.11	2.80015e-43	3	Gjb2
9.9086e-48	-0.75412	0.049	0.112	2.82217e-43	3	Cdh1
1.08421e-47	-0.50456	0.098	0.179	3.08805e-43	3	Capn5
1.42041e-47	1.34799	0.209	0.144	4.04562e-43	3	Pik3r3
1.65371e-47	-0.511769	0.076	0.15	4.7101e-43	3	Arl6
2.59609e-47	0.898455	0.304	0.232	7.39419e-43	3	Immp2l
3.70246e-47	1.26258	0.174	0.11	1.05454e-42	3	Lsmem1
4.76879e-47	0.672175	0.447	0.402	1.35825e-42	3	Khdrbs3
5.27001e-47	-0.668968	0.093	0.169	1.501e-42	3	Prkg2
6.39439e-47	-0.516316	0.078	0.151	1.82125e-42	3	Gm28875
6.41523e-47	-0.664153	0.044	0.104	1.82719e-42	3	4933408B17Rik
6.99007e-47	-0.589837	0.072	0.142	1.99091e-42	3	Gdpd1
1.08987e-46	-0.531732	0.113	0.197	3.10416e-42	3	Parp9
1.31863e-46	0.926749	0.28	0.215	3.75571e-42	3	Tmem47
1.33587e-46	-0.512666	0.081	0.157	3.80481e-42	3	Ino80b
2.03749e-46	0.75369	0.365	0.313	5.80318e-42	3	Siva1
2.20073e-46	1.03958	0.202	0.139	6.26811e-42	3	Ccdc8
2.58765e-46	-0.59121	0.071	0.141	7.37014e-42	3	1500004A13Rik
3.05443e-46	0.976936	0.19	0.125	8.69964e-42	3	Nrbp2
3.13024e-46	0.545372	0.659	0.668	8.91555e-42	3	Plscr4
6.34066e-46	-0.644319	0.054	0.118	1.80595e-41	3	Klf16
7.95564e-46	-0.729444	0.056	0.12	2.26593e-41	3	Krt5
1.03864e-45	0.992169	0.191	0.125	2.95826e-41	3	Lyn
1.32087e-45	0.530871	0.559	0.54	3.7621e-41	3	Galnt15
1.91677e-45	1.18775	0.227	0.165	5.45935e-41	3	Vav3
1.93725e-45	-0.560059	0.082	0.156	5.51768e-41	3	4833423E24Rik
2.34602e-45	-0.685241	0.064	0.13	6.68192e-41	3	Gpatch4
4.50601e-45	0.570807	0.655	0.64	1.2834e-40	3	Tgfbi
4.56904e-45	1.38713	0.108	0.057	1.30135e-40	3	1700010K24Rik
6.78548e-45	-0.871691	0.046	0.105	1.93264e-40	3	Lce3e
8.30672e-45	-0.630916	0.066	0.133	2.36592e-40	3	Zfp524
8.95702e-45	1.64366	0.138	0.083	2.55114e-40	3	Egln3
9.08389e-45	1.18112	0.316	0.257	2.58727e-40	3	Dlg2
1.03447e-44	-0.578167	0.138	0.225	2.94637e-40	3	Fas
1.3547e-44	1.12986	0.153	0.094	3.85847e-40	3	Phyhd1
3.07993e-44	0.875984	0.356	0.3	8.77226e-40	3	Rasl11b
3.90954e-44	-0.524262	0.085	0.159	1.11352e-39	3	Tradd
4.11796e-44	-0.6486	0.183	0.276	1.17288e-39	3	Birc3
7.08403e-44	-0.5064	0.082	0.154	2.01767e-39	3	Dxo
1.03614e-43	0.955398	0.194	0.13	2.95115e-39	3	Ttyh3
1.60631e-43	1.19668	0.128	0.074	4.5751e-39	3	AI480526
1.87413e-43	0.681875	0.402	0.356	5.33789e-39	3	Cyb5b
2.0058e-43	0.891493	0.288	0.226	5.71291e-39	3	Epas1
2.0131e-43	0.711438	0.37	0.319	5.73373e-39	3	Pld3
2.94141e-43	-0.714633	0.088	0.159	8.37772e-39	3	Cmya5
3.20423e-43	-0.985265	0.065	0.128	9.12628e-39	3	Cish
4.41629e-43	0.698051	0.49	0.451	1.25785e-38	3	Bcl6
6.3203e-43	0.737205	0.381	0.338	1.80015e-38	3	Eva1b
8.04657e-43	-0.668894	0.06	0.123	2.29183e-38	3	Mthfd2
1.73868e-42	-0.581536	0.083	0.153	4.95211e-38	3	Pus7
1.81877e-42	-0.645766	0.06	0.122	5.18023e-38	3	Sgtb
2.09709e-42	1.32287	0.124	0.072	5.97293e-38	3	Lgals4
2.40256e-42	0.933284	0.196	0.133	6.84298e-38	3	Gm47071
3.2958e-42	-0.693568	0.071	0.137	9.38711e-38	3	Mob3c
3.53322e-42	-0.651502	0.072	0.137	1.00633e-37	3	Smad9
3.58534e-42	1.03761	0.191	0.131	1.02118e-37	3	Mmgt2
5.25093e-42	0.615644	0.472	0.418	1.49557e-37	3	Prickle1
5.34088e-42	-0.556856	0.067	0.132	1.52119e-37	3	Naprt
5.67533e-42	-0.566758	0.306	0.41	1.61645e-37	3	Osmr
6.41881e-42	1.27755	0.117	0.066	1.82821e-37	3	Mast1
7.5144e-42	0.620301	0.404	0.351	2.14025e-37	3	Adamts10
7.98874e-42	1.33644	0.132	0.079	2.27535e-37	3	Atcayos
9.82484e-42	-0.511499	0.07	0.136	2.79831e-37	3	Suox
9.90916e-42	0.555528	0.483	0.447	2.82233e-37	3	Spred2
9.95592e-42	1.223	0.153	0.098	2.83565e-37	3	Smtnl2
1.51183e-41	0.672153	0.541	0.517	4.30601e-37	3	Sertad2
1.70035e-41	-0.525519	0.064	0.128	4.84292e-37	3	R3hcc1
2.28269e-41	-0.635302	0.056	0.115	6.50155e-37	3	Fbxl13
3.26375e-41	0.842203	0.634	0.632	9.29582e-37	3	Ccn1
4.83777e-41	1.31854	0.14	0.088	1.37789e-36	3	Pafah1b3
5.86672e-41	0.964891	0.214	0.153	1.67096e-36	3	Tmem38b
5.95298e-41	-0.630267	0.055	0.115	1.69553e-36	3	Gmip
6.75224e-41	1.29692	0.165	0.108	1.92317e-36	3	Hist1h2be
1.06419e-40	0.588645	0.532	0.509	3.03104e-36	3	Braf
1.35592e-40	-0.504632	0.087	0.158	3.86193e-36	3	Pgm2l1
1.50276e-40	0.655034	0.428	0.395	4.28017e-36	3	Pofut2
1.72695e-40	1.05559	0.185	0.126	4.91869e-36	3	Scly
2.21856e-40	0.76965	0.314	0.256	6.31892e-36	3	Pcnx
3.16719e-40	-0.718635	0.116	0.19	9.0208e-36	3	Stx11
4.23368e-40	0.919367	0.354	0.313	1.20584e-35	3	Lrrc8a
5.39878e-40	0.928339	0.278	0.221	1.53768e-35	3	Cystm1
5.47527e-40	-0.54767	0.059	0.118	1.55947e-35	3	Mrm1
7.01048e-40	-0.584334	0.065	0.128	1.99672e-35	3	Il17ra
8.19168e-40	-0.60697	0.057	0.116	2.33315e-35	3	Cyb561d2
8.36054e-40	0.773734	0.431	0.394	2.38125e-35	3	Hmgb2
8.93786e-40	0.522899	0.524	0.515	2.54568e-35	3	Gm2a
9.71471e-40	-0.567258	0.061	0.121	2.76694e-35	3	Hspbap1
1.48921e-39	-0.996051	0.086	0.152	4.24156e-35	3	Iigp1
1.51057e-39	-0.963664	0.053	0.109	4.30239e-35	3	Irf7
1.75308e-39	1.17877	0.346	0.292	4.99312e-35	3	Grm7
2.01066e-39	-0.531685	0.067	0.13	5.72675e-35	3	Psmd10
2.16522e-39	1.28912	0.193	0.137	6.16699e-35	3	Pitx2
3.66745e-39	1.07887	0.183	0.127	1.04456e-34	3	Aldh9a1
4.23519e-39	-0.692415	0.05	0.105	1.20627e-34	3	Rdh12
5.27914e-39	-0.707904	0.051	0.106	1.50361e-34	3	Tnnt3
5.65295e-39	0.980622	0.281	0.226	1.61007e-34	3	Smim4
7.24712e-39	0.761717	0.291	0.228	2.06413e-34	3	Arsj
1.03504e-38	-0.58218	0.047	0.102	2.948e-34	3	Pusl1
1.14043e-38	-0.630117	0.051	0.106	3.24816e-34	3	Mtbp
1.25298e-38	1.34586	0.112	0.064	3.56874e-34	3	Gm36107
1.28289e-38	-0.561913	0.049	0.103	3.65392e-34	3	Ccdc181
1.3691e-38	0.830369	0.472	0.45	3.89948e-34	3	Homer1
1.69818e-38	0.669113	0.44	0.407	4.83676e-34	3	Sesn3
1.79141e-38	-0.580074	0.053	0.109	5.10229e-34	3	Snrpn
1.82737e-38	0.741001	0.344	0.295	5.20471e-34	3	Plod1
1.96901e-38	-0.559509	0.055	0.112	5.60814e-34	3	Kcns3
2.08288e-38	-0.523634	0.108	0.181	5.93246e-34	3	Xaf1
2.17196e-38	1.22729	0.117	0.069	6.18619e-34	3	Abat
2.5342e-38	-0.52372	0.062	0.122	7.21791e-34	3	1700037H04Rik
2.95025e-38	-0.575634	0.059	0.117	8.40289e-34	3	Comtd1
3.69901e-38	1.13458	0.166	0.111	1.05355e-33	3	Pcx
3.73745e-38	-0.642827	0.05	0.104	1.0645e-33	3	Tex30
4.3138e-38	-0.669692	0.058	0.114	1.22866e-33	3	Tspan18
1.03499e-37	-0.602034	0.058	0.115	2.94786e-33	3	Kctd1
1.1928e-37	0.503173	0.476	0.434	3.39734e-33	3	Insr
1.28755e-37	1.2017	0.122	0.073	3.6672e-33	3	P2ry14
1.3675e-37	0.950348	0.209	0.152	3.89491e-33	3	Tafa5
1.37498e-37	1.00556	0.185	0.129	3.91621e-33	3	Lrp5
2.01344e-37	0.569879	0.449	0.418	5.73467e-33	3	Dtx3
2.15994e-37	0.672682	0.323	0.266	6.15193e-33	3	Fam193b
2.25215e-37	-0.529198	0.066	0.126	6.41459e-33	3	Kctd15
2.61025e-37	1.06896	0.203	0.146	7.43451e-33	3	Adam33
2.937e-37	0.724619	0.318	0.264	8.36516e-33	3	Cers4
3.32343e-37	-0.685349	0.056	0.111	9.46579e-33	3	Engase
3.32696e-37	-0.512535	0.054	0.11	9.47584e-33	3	Tent5b
3.56035e-37	-0.572677	0.068	0.128	1.01406e-32	3	Stx1b
4.68371e-37	1.32754	0.117	0.07	1.33401e-32	3	C1qtnf12
4.75894e-37	1.06854	0.187	0.132	1.35544e-32	3	P4htm
5.17638e-37	-0.52911	0.088	0.154	1.47434e-32	3	Dclre1c
7.82777e-37	1.01379	0.165	0.11	2.22951e-32	3	Ppm1h
8.20328e-37	0.51238	0.414	0.349	2.33646e-32	3	Serpine2
8.37256e-37	-0.545486	0.087	0.153	2.38467e-32	3	C1qtnf6
1.08342e-36	1.25737	0.152	0.101	3.08579e-32	3	Tjp2
1.30119e-36	1.23353	0.105	0.059	3.70605e-32	3	Cacng7
2.26898e-36	0.708605	0.386	0.326	6.4625e-32	3	Dock10
2.32743e-36	-0.505383	0.065	0.123	6.62899e-32	3	Hhipl1
2.43115e-36	0.839028	0.261	0.207	6.92441e-32	3	Cyp2d22
2.46484e-36	-0.578481	0.116	0.189	7.02036e-32	3	Helz2
2.48318e-36	-0.64263	0.061	0.117	7.0726e-32	3	Mfsd7a
2.94561e-36	-0.584339	0.048	0.101	8.38968e-32	3	Sco2
2.99347e-36	1.2533	0.139	0.088	8.526e-32	3	Unc13b
4.94468e-36	-0.645801	0.05	0.103	1.40835e-31	3	Ttll1
5.64313e-36	0.699124	0.445	0.42	1.60728e-31	3	Txndc11
6.89071e-36	0.853639	0.186	0.128	1.96261e-31	3	Zfp618
7.83449e-36	-0.797974	0.059	0.113	2.23142e-31	3	Gbp3
1.03826e-35	0.886851	0.302	0.25	2.95717e-31	3	Gt(ROSA)26Sor
1.24647e-35	0.946446	0.186	0.131	3.55021e-31	3	Phpt1
1.35114e-35	0.765275	0.258	0.2	3.8483e-31	3	Bbip1
1.41495e-35	-0.540761	0.056	0.11	4.03007e-31	3	Utp23
1.86799e-35	0.90425	0.272	0.21	5.3204e-31	3	Astn2
4.72436e-35	0.753787	0.236	0.178	1.34559e-30	3	Firre
1.82338e-34	0.561696	0.437	0.406	5.19334e-30	3	Zcchc14
2.00426e-34	0.583624	0.449	0.417	5.70854e-30	3	Dnmt3a
2.27472e-34	-0.785891	0.053	0.105	6.47887e-30	3	Slfn8
2.57867e-34	-0.587136	0.052	0.104	7.34458e-30	3	Rasgef1b
3.56912e-34	-0.568838	0.102	0.168	1.01656e-29	3	Irgm2
3.64974e-34	0.928732	0.117	0.069	1.03952e-29	3	Hoxb7
4.25208e-34	0.55809	0.435	0.405	1.21108e-29	3	Ranbp9
5.48729e-34	-0.522159	0.056	0.109	1.56289e-29	3	Gas8
7.15618e-34	0.991989	0.174	0.121	2.03822e-29	3	Garnl3
9.27762e-34	0.67179	0.387	0.35	2.64245e-29	3	Gna12
1.12787e-33	0.683668	0.367	0.328	3.21239e-29	3	Mxi1
1.3709e-33	1.20381	0.19	0.138	3.90461e-29	3	Nr1d1
1.70613e-33	0.822482	0.197	0.139	4.85941e-29	3	A830012C17Rik
1.76589e-33	-0.90979	0.051	0.1	5.02961e-29	3	Nlrc5
1.86039e-33	0.777498	0.145	0.093	5.29875e-29	3	Adamts9
3.12202e-33	-0.55238	0.146	0.219	8.89214e-29	3	Slc10a6
5.29289e-33	0.536471	0.696	0.742	1.50752e-28	3	Fmo2
6.94142e-33	0.636616	0.446	0.414	1.97706e-28	3	Atxn1
8.21352e-33	-0.511311	0.071	0.128	2.33937e-28	3	B3gntl1
9.37122e-33	-0.510145	0.058	0.111	2.66911e-28	3	Setdb2
1.12885e-32	0.504092	0.52	0.517	3.2152e-28	3	Spred1
1.64324e-32	0.778	0.389	0.359	4.68027e-28	3	Snhg3
2.16043e-32	-0.528198	0.069	0.124	6.15334e-28	3	Zfp189
2.35346e-32	0.53203	0.468	0.435	6.70314e-28	3	Ksr1
2.80389e-32	1.18642	0.109	0.065	7.98604e-28	3	Tet1
3.15723e-32	1.00629	0.247	0.195	8.99243e-28	3	Cul9
4.31979e-32	1.3135	0.238	0.19	1.23036e-27	3	Gm26532
7.11421e-32	1.08066	0.108	0.064	2.02627e-27	3	Slc7a11
9.48441e-32	0.769978	0.311	0.259	2.70135e-27	3	Serpina3n
3.3907e-31	0.987301	0.162	0.113	9.65741e-27	3	Dlg3
3.80734e-31	0.730522	0.348	0.314	1.08441e-26	3	Ston1
5.38301e-31	0.867207	0.284	0.238	1.53319e-26	3	Rab31
6.10141e-31	1.25151	0.132	0.087	1.7378e-26	3	C730034F03Rik
8.10632e-31	0.566098	0.461	0.432	2.30884e-26	3	Csgalnact1
9.29421e-31	1.00509	0.123	0.078	2.64718e-26	3	Fam174b
9.43854e-31	0.713685	0.203	0.147	2.68828e-26	3	Hoxb5
1.48262e-30	0.526687	0.494	0.491	4.22279e-26	3	Zbtb4
2.00111e-30	0.811753	0.198	0.146	5.69956e-26	3	Srgap3
2.29686e-30	1.2829	0.135	0.091	6.54192e-26	3	Gm50240
2.69371e-30	0.924736	0.461	0.434	7.67223e-26	3	Pcdh7
4.69464e-30	-0.622715	0.103	0.164	1.33713e-25	3	Irgm1
4.88787e-30	0.535486	0.469	0.448	1.39216e-25	3	5031425E22Rik
5.96481e-30	0.679526	0.279	0.226	1.6989e-25	3	Sh3rf3
1.64569e-29	1.04949	0.155	0.108	4.68724e-25	3	Nemp1
3.73413e-29	0.961937	0.104	0.063	1.06355e-24	3	Smarca1
4.91031e-29	0.878749	0.285	0.239	1.39855e-24	3	Aff3
7.15165e-29	0.77242	0.225	0.175	2.03693e-24	3	Pcgf2
8.23428e-29	0.828994	0.305	0.264	2.34529e-24	3	Gpcpd1
1.91691e-28	0.71586	0.301	0.255	5.45975e-24	3	Ankrd44
2.68431e-28	0.766646	0.236	0.186	7.64545e-24	3	Rhbdl3
3.18706e-28	0.880325	0.156	0.109	9.07738e-24	3	Fam71a
3.22137e-28	0.860421	0.277	0.235	9.17511e-24	3	Txndc16
1.18573e-27	0.548671	0.402	0.378	3.37721e-23	3	Vamp2
1.28729e-27	1.14073	0.108	0.068	3.66647e-23	3	Isoc2a
1.55724e-27	0.614905	0.454	0.437	4.43533e-23	3	Irs2
1.87299e-27	1.01186	0.138	0.094	5.33464e-23	3	Gm11520
2.78258e-27	0.587379	0.375	0.341	7.92536e-23	3	Fnbp1
3.2558e-27	0.799617	0.223	0.176	9.27316e-23	3	Zfp354c
3.78196e-27	0.65171	0.428	0.398	1.07718e-22	3	Nox4
5.05805e-27	1.11302	0.111	0.071	1.44064e-22	3	Bhlhb9
7.31979e-27	1.40249	0.125	0.084	2.08482e-22	3	Etl4
7.61363e-27	0.56581	0.58	0.6	2.16851e-22	3	Zfas1
2.41397e-26	1.04728	0.158	0.114	6.87547e-22	3	Nars2
2.44937e-26	0.978447	0.161	0.118	6.97631e-22	3	Ldhb
2.88385e-26	0.925489	0.107	0.067	8.21378e-22	3	Ctnna3
3.03919e-26	0.861483	0.135	0.092	8.65622e-22	3	4732471J01Rik
3.2799e-26	1.0446	0.132	0.09	9.34182e-22	3	Mb21d2
3.56073e-26	0.661728	0.341	0.308	1.01417e-21	3	Mgrn1
3.82021e-26	0.931407	0.234	0.189	1.08807e-21	3	Prkd2
4.08552e-26	1.32759	0.11	0.071	1.16364e-21	3	Exd1
6.75207e-26	-0.833068	0.192	0.257	1.92313e-21	3	Nup210l
9.09353e-26	0.726193	0.204	0.157	2.59002e-21	3	Mvb12b
9.21702e-26	0.779167	0.199	0.151	2.62519e-21	3	Dtnb
3.76176e-25	0.927518	0.143	0.1	1.07142e-20	3	Pianp
4.38775e-25	0.74242	0.19	0.143	1.24972e-20	3	AU020206
5.58423e-25	0.970252	0.105	0.066	1.5905e-20	3	Myh11
5.64316e-25	0.560083	0.402	0.376	1.60728e-20	3	Bicral
5.65386e-25	0.940621	0.121	0.081	1.61033e-20	3	Satb1
1.16449e-24	0.984812	0.143	0.102	3.3167e-20	3	Cmtm4
1.19656e-24	1.13738	0.161	0.119	3.40803e-20	3	Enpep
1.48105e-24	0.771796	0.39	0.364	4.21832e-20	3	Nr4a2
1.64846e-24	0.748372	0.304	0.263	4.69515e-20	3	Znrf3
2.23069e-24	0.864818	0.355	0.32	6.35345e-20	3	Plcb1
2.40586e-24	0.581544	0.369	0.339	6.85236e-20	3	Setd1b
3.08326e-24	1.00789	0.123	0.084	8.78175e-20	3	Zfr2
5.6728e-24	0.716533	0.278	0.236	1.61573e-19	3	Sp4
6.20228e-24	1.01828	0.115	0.076	1.76653e-19	3	Lrp4
6.57531e-24	0.557303	0.394	0.372	1.87278e-19	3	Nab1
6.60427e-24	0.703777	0.258	0.218	1.88103e-19	3	Ampd2
6.88339e-24	1.11289	0.108	0.071	1.96053e-19	3	Msrb2
6.89074e-24	0.820379	0.163	0.119	1.96262e-19	3	Frk
9.14021e-24	0.848808	0.169	0.127	2.60331e-19	3	Zfp827
9.93673e-24	0.958894	0.186	0.144	2.83018e-19	3	Ccdc141
1.00754e-23	0.9268	0.117	0.078	2.86967e-19	3	Adamts3
1.07963e-23	0.875744	0.173	0.13	3.075e-19	3	Msh3
1.08328e-23	0.572214	0.352	0.322	3.08539e-19	3	Ptar1
1.27474e-23	0.517252	0.587	0.603	3.63071e-19	3	Herc1
1.56514e-23	1.15389	0.109	0.073	4.45783e-19	3	Ankrd35
2.10229e-23	0.875612	0.127	0.088	5.98775e-19	3	H2-DMa
2.88404e-23	0.686075	0.41	0.394	8.21432e-19	3	Dnajb14
2.98047e-23	0.533769	0.353	0.323	8.48899e-19	3	Limd1
3.1017e-23	0.785859	0.243	0.203	8.83425e-19	3	Mapre3
8.04584e-23	0.948012	0.16	0.12	2.29162e-18	3	Pde4a
8.45229e-23	0.730031	0.209	0.166	2.40738e-18	3	Pou6f1
8.62854e-23	0.95017	0.186	0.145	2.45758e-18	3	Bahcc1
8.84674e-23	0.554511	0.438	0.426	2.51973e-18	3	Synj2
1.06929e-22	0.94042	0.299	0.273	3.04555e-18	3	Tdp2
1.1796e-22	0.878563	0.193	0.152	3.35974e-18	3	Prpsap2
1.53913e-22	0.974463	0.119	0.082	4.38374e-18	3	Uba7
2.11703e-22	0.690029	0.195	0.151	6.02972e-18	3	Dgkd
2.14174e-22	0.742416	0.238	0.199	6.10011e-18	3	Lrig3
2.23187e-22	0.828851	0.238	0.203	6.35681e-18	3	Anapc7
2.50094e-22	0.917078	0.107	0.07	7.12317e-18	3	Npas3
2.51643e-22	0.956539	0.137	0.098	7.16728e-18	3	Gsta3
6.35061e-22	0.621515	0.312	0.281	1.80878e-17	3	Fkbp14
7.10117e-22	0.525794	0.424	0.4	2.02256e-17	3	Rfx3
8.25755e-22	0.877865	0.227	0.189	2.35192e-17	3	Map3k12
9.02709e-22	0.905886	0.134	0.095	2.5711e-17	3	Zfp446
9.21256e-22	0.881347	0.259	0.226	2.62392e-17	3	Nckap5l
9.69996e-22	1.1034	0.261	0.227	2.76274e-17	3	Elovl6
1.06441e-21	0.80253	0.26	0.228	3.03165e-17	3	Smim26
1.06853e-21	0.644331	0.369	0.345	3.04339e-17	3	Slf2
1.88975e-21	1.42103	0.109	0.076	5.3824e-17	3	Dbp
2.13551e-21	0.670453	0.248	0.207	6.08237e-17	3	L3mbtl3
2.37364e-21	0.737251	0.342	0.324	6.76061e-17	3	Tmem230
2.64334e-21	0.979311	0.111	0.075	7.52876e-17	3	Pald1
2.72258e-20	0.680201	0.22	0.18	7.75447e-16	3	Msra
2.81085e-20	0.600837	0.348	0.322	8.00586e-16	3	Btbd3
3.35245e-20	0.981788	0.111	0.077	9.54846e-16	3	L2hgdh
3.98624e-20	0.985242	0.174	0.138	1.13536e-15	3	Btbd19
4.11499e-20	0.6953	0.208	0.169	1.17203e-15	3	Obsl1
4.40273e-20	0.521875	0.346	0.31	1.25399e-15	3	Atxn7l1
5.22845e-20	0.853579	0.212	0.176	1.48917e-15	3	Gtpbp1
1.00502e-19	0.910255	0.116	0.081	2.86251e-15	3	1700023F06Rik
1.14311e-19	0.990002	0.111	0.077	3.2558e-15	3	Hoxaas3
1.46736e-19	1.01809	0.236	0.201	4.17933e-15	3	Caprin2
1.64416e-19	0.902861	0.141	0.106	4.6829e-15	3	Kctd12b
2.06363e-19	0.508448	0.44	0.434	5.87763e-15	3	Msrb3
2.77818e-19	0.644322	0.31	0.283	7.91282e-15	3	Cnn2
4.4704e-19	0.563082	0.46	0.463	1.27326e-14	3	Fgfr2
4.51605e-19	-0.607575	0.762	0.802	1.28626e-14	3	Junb
5.23345e-19	-0.707592	0.093	0.137	1.49059e-14	3	Isg15
6.99988e-19	0.538047	0.223	0.181	1.99371e-14	3	Retnla
9.95679e-19	1.01964	0.13	0.096	2.83589e-14	3	Gng7
1.31505e-18	1.06569	0.117	0.084	3.74552e-14	3	Gm49774
1.4092e-18	0.656901	0.268	0.234	4.01369e-14	3	Zfp532
2.91584e-18	0.632241	0.121	0.085	8.30489e-14	3	Lpar4
3.06934e-18	0.86446	0.189	0.154	8.7421e-14	3	Zswim3
3.19315e-18	0.698587	0.25	0.218	9.09472e-14	3	Tef
3.41134e-18	0.514374	0.361	0.328	9.71619e-14	3	Macrod2
3.81575e-18	0.576617	0.517	0.538	1.0868e-13	3	Zranb1
6.48061e-18	0.773444	0.347	0.337	1.84581e-13	3	Nelfb
6.60009e-18	0.893856	0.132	0.098	1.87984e-13	3	Abcb10
6.82561e-18	0.659135	0.267	0.237	1.94407e-13	3	Ttc39b
1.01638e-17	1.20641	0.119	0.087	2.89486e-13	3	Cpe
1.4718e-17	0.679426	0.113	0.08	4.19199e-13	3	Pf4
1.5363e-17	0.916663	0.142	0.109	4.3757e-13	3	Sort1
1.93593e-17	0.644052	0.338	0.318	5.51391e-13	3	Klf10
2.92771e-17	0.714938	0.274	0.248	8.3387e-13	3	Fzd2
5.74612e-17	0.803801	0.4	0.387	1.63661e-12	3	Ccn2
6.96335e-17	0.755277	0.214	0.18	1.9833e-12	3	Zfp438
8.01942e-17	0.514879	0.384	0.381	2.28409e-12	3	Plxnb2
9.72021e-17	0.573148	0.306	0.282	2.76851e-12	3	Mmp19
1.22076e-16	0.989632	0.101	0.071	3.47697e-12	3	Cemip2
1.31188e-16	0.849673	0.202	0.169	3.7365e-12	3	Strada
1.40794e-16	0.870109	0.127	0.094	4.01009e-12	3	Tpk1
1.52253e-16	0.660833	0.155	0.118	4.33647e-12	3	Ntm
2.25723e-16	0.798701	0.132	0.1	6.42905e-12	3	Paqr4
2.43802e-16	0.675673	0.119	0.086	6.94397e-12	3	Fcer1g
2.97177e-16	0.563741	0.384	0.37	8.46421e-12	3	Arrdc3
3.17704e-16	0.798927	0.15	0.116	9.04886e-12	3	Gm16083
3.21581e-16	0.891394	0.101	0.072	9.15926e-12	3	Zbtb9
3.83084e-16	0.788784	0.202	0.17	1.0911e-11	3	Itga1
4.0441e-16	1.21067	0.163	0.133	1.15184e-11	3	Nkd1
4.26572e-16	0.629595	0.271	0.243	1.21496e-11	3	Pip4k2b
4.66815e-16	0.663314	0.236	0.207	1.32958e-11	3	Trp53i13
6.22257e-16	0.687661	0.227	0.194	1.77231e-11	3	Ptpn4
6.44685e-16	0.547511	0.33	0.306	1.83619e-11	3	Dync2h1
9.75436e-16	0.916695	0.104	0.075	2.77824e-11	3	Spef1
1.20201e-15	0.733115	0.16	0.127	3.42355e-11	3	Slc6a9
1.26922e-15	0.729026	0.26	0.232	3.61499e-11	3	Epb41l5
1.57016e-15	0.619299	0.247	0.218	4.47212e-11	3	Galnt7
1.6176e-15	0.656351	0.255	0.226	4.60725e-11	3	Upf3b
1.63506e-15	0.610877	0.258	0.227	4.65696e-11	3	Fam126b
1.63791e-15	0.978719	0.119	0.088	4.66511e-11	3	Tesk2
1.65821e-15	0.57868	0.312	0.287	4.72292e-11	3	Glis3
1.83418e-15	0.874497	0.166	0.135	5.22411e-11	3	Pdlim3
2.23769e-15	0.976347	0.065	0.102	6.3734e-11	3	Grip1
2.89382e-15	0.616583	0.189	0.155	8.24217e-11	3	Brpf3
3.27846e-15	0.943829	0.127	0.097	9.33772e-11	3	Gm26881
3.49555e-15	0.701085	0.202	0.17	9.95602e-11	3	Gm12940
4.75189e-15	0.63769	0.407	0.412	1.35343e-10	3	Rab5b
5.07022e-15	0.88596	0.12	0.091	1.4441e-10	3	Pfkm
5.54099e-15	0.844071	0.151	0.12	1.57819e-10	3	Rnf157
6.32129e-15	0.689474	0.24	0.215	1.80043e-10	3	Kctd10
7.86585e-15	0.700461	0.185	0.154	2.24035e-10	3	Cbx7
8.28636e-15	0.520021	0.333	0.316	2.36012e-10	3	Mettl1
8.57657e-15	0.838264	0.193	0.164	2.44278e-10	3	D830025C05Rik
9.13037e-15	0.668933	0.289	0.271	2.60051e-10	3	Cpt1a
9.18376e-15	0.841088	0.106	0.077	2.61572e-10	3	Hhat
9.26928e-15	0.660036	0.16	0.127	2.64008e-10	3	Cdk6
1.1148e-14	0.887271	0.109	0.08	3.17516e-10	3	Fmn1
1.22564e-14	0.937652	0.176	0.143	3.49087e-10	3	Ntrk3
1.36355e-14	0.522536	0.323	0.3	3.88367e-10	3	Pip4k2a
1.42922e-14	0.792326	0.111	0.081	4.07071e-10	3	Gpnmb
2.15107e-14	0.567572	0.285	0.263	6.12666e-10	3	Idh2
3.01302e-14	0.575087	0.285	0.259	8.58167e-10	3	Socs2
3.16142e-14	0.630792	0.338	0.326	9.00435e-10	3	Abhd2
3.42102e-14	0.56458	0.319	0.306	9.74376e-10	3	Chrd
3.99662e-14	0.710155	0.111	0.082	1.13832e-09	3	Fli1
4.08834e-14	0.827053	0.119	0.09	1.16444e-09	3	Wdr6
4.3273e-14	0.794191	0.131	0.102	1.2325e-09	3	Agrn
6.28304e-14	0.537049	0.336	0.325	1.78954e-09	3	Pcyox1
8.07046e-14	0.956493	0.11	0.083	2.29863e-09	3	Cdc25b
8.70814e-14	0.909102	0.112	0.085	2.48025e-09	3	Itfg2
9.36639e-14	0.773738	0.178	0.151	2.66773e-09	3	Podxl2
9.5384e-14	0.777514	0.13	0.101	2.71673e-09	3	Kantr
1.20551e-13	0.861606	0.167	0.138	3.43354e-09	3	Mttp
1.34435e-13	0.538082	0.208	0.171	3.82897e-09	3	Fgl2
1.44793e-13	0.76652	0.225	0.2	4.12399e-09	3	Adnp2
1.55169e-13	0.759134	0.174	0.147	4.41952e-09	3	Inppl1
2.18927e-13	1.08163	0.122	0.095	6.23547e-09	3	Acer1
2.26554e-13	0.682557	0.199	0.173	6.45272e-09	3	Bloc1s1
3.16299e-13	0.554761	0.414	0.419	9.00884e-09	3	Hs2st1
3.57889e-13	0.815908	0.25	0.229	1.01934e-08	3	Paip2b
[truncated: 127 more rows]

## Sheet: Cluster_4
Cluster 4 marker genes (FindAllMarkers)
p_val	avg_log2FC	pct.1	pct.2	p_val_adj	cluster	gene
0	1.535	0.927	0.425	0	4	Tmem100
0	1.75479	0.729	0.242	0	4	Efhd1
0	1.51137	0.826	0.354	0	4	Cmah
0	1.37994	0.899	0.43	0	4	Ackr3
0	1.60773	0.874	0.411	0	4	Anxa3
0	1.13317	0.873	0.44	0	4	Cadm3
0	1.33871	0.881	0.456	0	4	Lrrn4cl
0	1.23135	0.871	0.45	0	4	Emilin2
0	1.85272	0.636	0.218	0	4	Stmn4
0	1.17917	0.776	0.365	0	4	Metrnl
0	1.22537	0.863	0.454	0	4	Flnb
0	1.11368	0.97	0.561	0	4	Ly6c1
0	1.09743	0.766	0.363	0	4	Limch1
0	1.05695	0.764	0.366	0	4	Sfrp4
0	1.23394	0.679	0.281	0	4	Bmp6
0	1.03894	0.845	0.452	0	4	Mustn1
0	0.977709	0.903	0.512	0	4	Tek
0	1.05961	0.777	0.389	0	4	Qpct
0	0.898882	0.861	0.481	0	4	Olfml2b
0	1.32115	0.966	0.586	0	4	Gfpt2
0	1.99299	0.623	0.243	0	4	Has1
0	1.02057	0.833	0.453	0	4	Ebf2
0	1.65295	0.626	0.253	0	4	Ildr2
0	1.2243	0.734	0.364	0	4	Ptgs1
0	1.06881	0.667	0.298	0	4	Adgrg2
0	1.14015	0.703	0.334	0	4	Dpp4
0	1.5249	0.594	0.226	0	4	Procr
0	1.30936	0.613	0.248	0	4	Tmeff2
0	1.04285	0.813	0.45	0	4	Dbn1
0	1.17455	0.714	0.353	0	4	Nhsl1
0	1.67534	0.677	0.318	0	4	Igfbp5
0	1.15502	0.629	0.271	0	4	1700019D03Rik
0	1.11443	0.701	0.344	0	4	Fez1
0	0.918826	0.735	0.378	0	4	Fst
0	1.12959	0.698	0.342	0	4	Gnpnat1
0	1.38695	0.973	0.621	0	4	Adamts5
0	1.30384	0.644	0.293	0	4	Pamr1
0	0.96666	0.703	0.356	0	4	Zfp385a
0	1.44373	0.563	0.222	0	4	Ccn3
0	0.867042	0.73	0.393	0	4	Lurap1l
0	1.01015	0.648	0.312	0	4	Adamtsl4
0	1.30949	0.563	0.227	0	4	Tubb2b
0	-4.65967	0.089	0.424	0	4	Ifitm1
0	0.902012	0.914	0.582	0	4	Tppp3
0	0.884085	0.79	0.46	0	4	Fgf2
0	1.24798	0.894	0.565	0	4	Uap1
0	0.976238	0.983	0.654	0	4	Pcolce2
0	2.09869	0.458	0.13	0	4	Npy1r
0	0.906135	0.696	0.368	0	4	Ifi204
0	0.921473	0.726	0.398	0	4	Ptprj
0	1.11499	0.947	0.619	0	4	Pcsk6
0	1.00092	0.717	0.389	0	4	Irak3
0	1.59622	0.498	0.172	0	4	Rorb
0	0.901642	0.708	0.382	0	4	Vasn
0	-3.89879	0.209	0.534	0	4	Cxcl12
0	0.833019	0.798	0.473	0	4	Dcbld2
0	1.04582	0.898	0.573	0	4	Ppp1r14b
0	0.9737	0.633	0.308	0	4	Pdlim1
0	-2.93917	0.167	0.491	0	4	Gask1b
0	1.2764	0.979	0.655	0	4	Sema3c
0	0.965435	0.675	0.353	0	4	Tnfaip2
0	1.43455	0.488	0.166	0	4	Tubb4a
0	-4.06206	0.148	0.469	0	4	Mfap4
0	0.78675	0.884	0.565	0	4	Pde8a
0	1.04495	0.604	0.285	0	4	Sgms2
0	1.15561	0.636	0.32	0	4	Tnfrsf12a
0	0.897361	0.704	0.39	0	4	Srgap1
0	1.01071	0.726	0.413	0	4	Dact1
0	1.33644	0.576	0.266	0	4	Hecw2
0	-6.02742	0.034	0.344	0	4	Gucy1a1
0	1.77015	0.449	0.14	0	4	Gap43
0	1.46653	0.457	0.153	0	4	Islr2
0	0.814074	0.908	0.604	0	4	Ddah2
0	1.36113	0.728	0.424	0	4	Cd44
0	0.960926	0.518	0.218	0	4	Ano3
0	1.38957	0.463	0.164	0	4	Wnt10b
0	-4.2133	0.08	0.376	0	4	Fxyd6
0	0.991219	0.525	0.232	0	4	Wnt11
0	0.959628	0.986	0.697	0	4	Adgrd1
0	1.2608	0.948	0.659	0	4	Ugdh
0	1.49053	0.442	0.156	0	4	Rgs6
0	1.22194	0.99	0.704	0	4	Cd248
0	-3.93493	0.179	0.463	0	4	Kcnn3
0	-5.11323	0.053	0.337	0	4	Cacna1d
0	1.55447	0.996	0.717	0	4	Mfap5
0	0.683282	0.918	0.641	0	4	Gas7
0	0.719286	0.936	0.661	0	4	Jpt1
0	0.835096	0.923	0.654	0	4	Rhoc
0	1.45566	0.446	0.178	0	4	Basp1
0	1.34969	0.408	0.143	0	4	Ackr1
0	0.921322	0.986	0.721	0	4	Efemp1
0	1.46597	0.757	0.493	0	4	Tnfaip6
0	1.06061	0.893	0.629	0	4	Aspn
0	0.962677	0.927	0.664	0	4	Sulf1
0	2.00703	0.395	0.134	0	4	Ccl7
0	0.740519	0.888	0.629	0	4	Uqcc2
0	1.59915	0.443	0.185	0	4	Cxcl1
0	-3.39924	0.079	0.337	0	4	9530026P05Rik
0	1.59777	0.363	0.107	0	4	Aif1l
0	-3.47511	0.068	0.322	0	4	Ggt5
0	1.00362	0.997	0.743	0	4	Ly6a
0	0.623671	0.929	0.685	0	4	Slco3a1
0	0.820894	0.922	0.681	0	4	Cavin3
0	1.07107	0.963	0.723	0	4	Anxa1
0	1.88011	0.327	0.089	0	4	Gm49212
0	-2.42805	0.272	0.509	0	4	Gas6
0	1.56713	0.335	0.099	0	4	Ackr2
0	-3.83944	0.083	0.319	0	4	Tmem176b
0	-1.85089	0.337	0.572	0	4	Col4a6
0	-3.78969	0.131	0.365	0	4	Smoc2
0	1.7633	0.324	0.091	0	4	Uchl1
0	-3.67115	0.065	0.298	0	4	Spock2
0	-4.09469	0.058	0.289	0	4	Gucy1b1
0	1.83302	0.317	0.088	0	4	Dact2
0	-1.95737	0.554	0.782	0	4	Crispld2
0	-1.8033	0.377	0.604	0	4	Gpx3
0	1.88268	0.298	0.078	0	4	Fam167a
0	-2.4151	0.469	0.687	0	4	Svep1
0	0.777814	0.919	0.704	0	4	Klf2
0	0.651481	0.895	0.682	0	4	Rpl29
0	0.965559	0.962	0.749	0	4	Ugp2
0	0.829766	0.998	0.788	0	4	Fndc1
0	1.23248	0.996	0.788	0	4	Pi16
0	0.655973	0.91	0.71	0	4	Tspo
0	0.690156	0.957	0.758	0	4	S100a13
0	-3.18766	0.647	0.837	0	4	Sfrp1
0	-2.96014	0.524	0.706	0	4	Ces1d
0	0.837728	0.983	0.801	0	4	Serpinb6a
0	0.76513	0.992	0.823	0	4	Creb5
0	2.43128	0.21	0.045	0	4	Ptx3
0	0.830654	0.999	0.836	0	4	Col14a1
0	0.750014	0.949	0.797	0	4	Emp3
0	0.859122	0.991	0.851	0	4	Ifi27l2a
0	0.643053	0.992	0.857	0	4	Ecm1
0	1.12556	0.999	0.867	0	4	Fn1
0	-1.35401	0.622	0.753	0	4	Col4a5
0	1.00449	0.995	0.868	0	4	Axl
0	0.695612	0.99	0.863	0	4	Anxa2
0	0.612318	0.988	0.864	0	4	Ddr2
0	0.700267	0.99	0.869	0	4	Cd55
0	0.715537	0.984	0.863	0	4	S100a10
0	0.830552	0.997	0.883	0	4	Igfbp6
0	0.67974	0.971	0.858	0	4	S100a11
0	-1.3117	0.712	0.825	0	4	Auts2
0	0.526886	0.998	0.888	0	4	Ebf1
0	-1.20775	0.736	0.84	0	4	Arhgap24
0	0.760849	0.998	0.896	0	4	Cd34
0	0.549992	0.991	0.899	0	4	Rhoa
0	0.841931	0.996	0.905	0	4	Nid1
0	-1.51186	0.773	0.847	0	4	Gas1
0	0.665113	0.998	0.933	0	4	Timp3
0	-1.65019	0.877	0.941	0	4	Pid1
0	1.07698	0.998	0.934	0	4	Fbn1
0	0.808482	0.998	0.94	0	4	Crip1
0	1.16171	0.999	0.942	0	4	Fstl1
0	0.781318	0.996	0.943	0	4	Vim
0	0.567652	0.993	0.948	0	4	Actg1
0	0.530781	0.998	0.957	0	4	Tnxb
0	-3.08996	0.892	0.927	0	4	Mgp
0	-0.794926	0.966	0.948	0	4	Igfbp7
0	0.582682	1	0.989	0	4	S100a6
0	-1.37606	0.974	0.971	0	4	Fbln1
0	-0.89368	0.994	0.993	0	4	Pbx1
5.66791e-308	0.56074	1	0.987	1.61433e-303	4	Sparc
1.09678e-307	0.731948	0.875	0.633	3.12385e-303	4	Plat
1.80354e-307	0.660444	0.906	0.685	5.13684e-303	4	Rap1b
1.49752e-305	1.14676	0.723	0.418	4.26524e-301	4	Mt2
2.63885e-305	0.792033	0.745	0.441	7.51596e-301	4	Zyx
4.43429e-305	-2.53098	0.302	0.501	1.26298e-300	4	Matn2
3.22731e-304	0.672969	0.851	0.555	9.19202e-300	4	Tspan5
1.14057e-302	0.977014	0.705	0.427	3.24858e-298	4	Ppa1
5.53871e-302	0.853876	0.696	0.386	1.57753e-297	4	Fam126a
5.98265e-302	1.32751	0.372	0.138	1.70398e-297	4	Tnfsf9
1.16667e-298	0.602171	0.923	0.671	3.3229e-294	4	Vat1
2.20356e-298	-1.07752	0.929	0.929	6.27618e-294	4	Meis2
1.4611e-297	0.746801	0.813	0.519	4.16151e-293	4	Flrt2
8.1779e-297	0.598033	0.942	0.769	2.32923e-292	4	Tuba1a
2.02008e-295	-4.70403	0.029	0.245	5.75359e-291	4	Mdk
1.31765e-294	0.928772	0.697	0.406	3.75292e-290	4	Stam
3.45742e-293	-1.20925	0.859	0.857	9.84743e-289	4	Atp2a2
1.82927e-292	0.910995	0.588	0.29	5.21014e-288	4	Has2
5.07803e-291	1.33638	0.332	0.115	1.44632e-286	4	Car8
6.63227e-291	0.731718	0.729	0.423	1.889e-286	4	Klhl29
7.56037e-291	0.681135	0.852	0.569	2.15334e-286	4	Crip2
8.35088e-291	0.628485	0.946	0.703	2.3785e-286	4	Slc43a3
1.84178e-290	1.16842	0.546	0.274	5.24574e-286	4	Hk2
4.1824e-290	0.697727	0.834	0.555	1.19123e-285	4	Loxl2
1.54569e-289	1.27075	0.336	0.117	4.40242e-285	4	Fgf18
3.84727e-286	0.551923	0.943	0.758	1.09578e-281	4	Cast
5.58266e-286	0.604865	0.901	0.681	1.59005e-281	4	Glud1
8.2596e-286	1.18461	0.408	0.166	2.3525e-281	4	Plekhf1
2.6874e-285	1.34656	0.312	0.104	7.65427e-281	4	Mcf2l
2.87563e-285	0.648873	0.902	0.658	8.19036e-281	4	Vcan
1.39194e-283	1.12175	0.412	0.166	3.96453e-279	4	Il13ra1
4.09034e-282	0.629935	0.844	0.534	1.16501e-277	4	Prrx1
8.84254e-282	0.693249	0.895	0.609	2.51853e-277	4	Sntb1
9.46215e-282	0.526717	0.97	0.807	2.69501e-277	4	Medag
1.81183e-281	0.656817	0.767	0.439	5.16044e-277	4	Arhgap20
5.02726e-280	-0.532011	1	1	1.43186e-275	4	mt-Nd4
1.45207e-279	0.867699	0.677	0.391	4.13578e-275	4	Aig1
1.05052e-278	0.894426	0.517	0.237	2.99208e-274	4	Gngt2
2.16988e-277	1.18425	0.376	0.147	6.18027e-273	4	Mcub
1.86395e-276	0.50829	0.985	0.821	5.30891e-272	4	Heg1
4.52208e-276	0.755459	0.744	0.459	1.28798e-271	4	Cltb
3.01406e-275	1.14102	0.45	0.201	8.58464e-271	4	Pgf
1.54224e-274	0.802931	0.673	0.375	4.3926e-270	4	Ehd1
7.97027e-273	0.764858	0.646	0.341	2.27009e-268	4	Lims2
1.50365e-272	0.624561	0.922	0.716	4.28268e-268	4	Rhoq
1.67028e-272	-0.803647	0.953	0.937	4.7573e-268	4	Pdgfra
2.61672e-271	1.75578	0.234	0.064	7.45295e-267	4	P4ha3
8.27178e-271	0.972977	0.515	0.254	2.35597e-266	4	Ackr4
4.01866e-270	0.998793	0.459	0.208	1.1446e-265	4	Lrrc8c
1.16991e-269	0.616374	0.898	0.663	3.33214e-265	4	Col8a1
2.92984e-269	0.6574	0.833	0.544	8.34476e-265	4	Trip10
9.02418e-268	0.686861	0.753	0.447	2.57027e-263	4	Bin1
5.39698e-267	-1.33501	0.571	0.697	1.53717e-262	4	Igf1
1.2931e-266	0.685019	0.847	0.612	3.683e-262	4	Tagln2
5.51892e-266	-4.0255	0.055	0.264	1.5719e-261	4	Tmem176a
1.798e-265	0.735863	0.672	0.369	5.12107e-261	4	Galnt16
2.32705e-265	1.63139	0.244	0.071	6.6279e-261	4	Cldn3
3.54036e-265	0.700954	0.845	0.587	1.00837e-260	4	Ndrg1
4.58521e-265	-1.584	0.521	0.635	1.30596e-260	4	Plpp1
4.98571e-264	0.533954	0.965	0.79	1.42003e-259	4	Loxl1
1.65761e-262	0.728399	0.685	0.384	4.72121e-258	4	Lmo2
2.20555e-261	0.539363	0.955	0.789	6.28186e-257	4	Dst
1.65807e-259	0.600763	0.881	0.628	4.72252e-255	4	Klf3
1.97426e-259	0.688118	0.802	0.531	5.6231e-255	4	Hspb8
1.44155e-258	-3.32232	0.058	0.267	4.10582e-254	4	Tox
5.4907e-258	0.655913	0.664	0.366	1.56386e-253	4	Stxbp6
3.05301e-255	-0.594651	0.994	0.992	8.6956e-251	4	mt-Nd4l
3.19433e-255	-1.85653	0.299	0.498	9.0981e-251	4	Col15a1
1.41072e-253	0.634167	0.895	0.66	4.01801e-249	4	Rhob
2.1886e-253	0.996552	0.833	0.642	6.23356e-249	4	Nfkbia
2.8012e-252	-1.79186	0.507	0.654	7.97839e-248	4	Apoe
2.25396e-248	1.2996	0.372	0.159	6.41974e-244	4	Esrrg
2.83516e-248	1.45227	0.323	0.123	8.07509e-244	4	9630002D21Rik
5.27544e-247	-1.09178	0.765	0.8	1.50255e-242	4	Pik3r1
1.13817e-246	1.26406	0.294	0.103	3.24174e-242	4	4930404H11Rik
4.5286e-246	-3.27634	0.123	0.325	1.28984e-241	4	Ncald
9.34813e-245	1.33192	0.391	0.171	2.66253e-240	4	Sbno2
1.49416e-244	0.719285	0.683	0.395	4.25568e-240	4	Tubb6
8.48068e-243	1.06287	0.392	0.167	2.41547e-238	4	Dusp8
1.14375e-242	1.21588	0.348	0.14	3.25762e-238	4	Pvr
7.94506e-242	0.57248	0.906	0.672	2.26291e-237	4	Bmp1
2.79066e-241	0.741811	0.704	0.428	7.94835e-237	4	Abl2
3.94338e-241	-2.42749	0.143	0.351	1.12315e-236	4	Abcc9
6.96044e-241	1.17632	0.303	0.11	1.98247e-236	4	Mtcl1
7.33144e-241	0.621068	0.806	0.517	2.08814e-236	4	Scara3
1.58326e-240	0.651691	0.663	0.362	4.50945e-236	4	Asap2
2.94828e-240	0.695128	0.719	0.438	8.3973e-236	4	Capg
2.19939e-239	1.04576	0.376	0.157	6.2643e-235	4	Trim16
1.00527e-237	0.568734	0.85	0.565	2.8632e-233	4	Adamtsl5
3.65949e-237	0.7541	0.719	0.443	1.0423e-232	4	Slc4a4
2.02111e-234	1.11642	0.321	0.123	5.75653e-230	4	Kcnk5
2.63818e-234	0.554811	0.877	0.623	7.51407e-230	4	Kif2a
4.93721e-234	1.01432	0.354	0.142	1.40621e-229	4	Chst1
6.22722e-234	0.546032	0.895	0.659	1.77364e-229	4	Ogn
1.65126e-233	-2.05361	0.211	0.407	4.70311e-229	4	Plekha6
7.59835e-233	1.04936	0.502	0.258	2.16416e-228	4	Ripk1
2.56876e-232	-3.44759	0.041	0.227	7.31633e-228	4	Pgm5
2.73318e-232	0.53269	0.892	0.648	7.78465e-228	4	Rbpj
7.02415e-231	1.91237	0.207	0.06	2.00062e-226	4	Gm17268
1.50061e-230	0.584559	0.857	0.622	4.27403e-226	4	Clic1
1.96563e-229	1.25097	0.32	0.126	5.59851e-225	4	Arid5a
6.93707e-229	0.696681	0.772	0.543	1.97582e-224	4	Bag1
1.26025e-227	0.713997	0.621	0.342	3.58944e-223	4	Rhou
1.6887e-227	0.640066	0.879	0.639	4.80974e-223	4	Abi1
3.08893e-226	0.550055	0.876	0.639	8.79788e-222	4	Arpc1b
3.24375e-226	0.769042	0.617	0.344	9.23885e-222	4	Prr13
8.75436e-226	1.24658	0.267	0.093	2.49342e-221	4	Lrrc8b
2.60598e-225	-2.60575	0.085	0.281	7.42234e-221	4	Pdgfrl
1.24868e-224	0.53916	0.948	0.787	3.5565e-220	4	Clic4
1.99923e-224	-1.07228	0.526	0.673	5.69422e-220	4	Inmt
4.5921e-224	-1.14922	0.689	0.757	1.30792e-219	4	Ghr
3.4514e-223	-1.02079	0.643	0.708	9.83028e-219	4	Rbp1
5.0826e-223	-1.073	0.482	0.636	1.44763e-218	4	Atp1a2
5.87623e-223	0.599554	0.861	0.646	1.67367e-218	4	Atox1
9.95145e-223	0.733073	0.729	0.463	2.83437e-218	4	Rcan1
3.21209e-222	-3.33168	0.064	0.25	9.14868e-218	4	P2ry1
3.45593e-222	0.793473	0.547	0.29	9.84317e-218	4	Mospd2
7.08244e-222	-0.969864	0.991	0.971	2.01722e-217	4	Cst3
2.32947e-221	-1.46223	0.67	0.732	6.6348e-217	4	Eln
5.47968e-221	-5.0241	0.013	0.179	1.56072e-216	4	Tmem204
6.58689e-220	0.81823	0.465	0.229	1.87608e-215	4	Ppp2r2b
1.339e-219	1.03583	0.811	0.593	3.81375e-215	4	Cryab
5.52516e-219	0.583804	0.836	0.574	1.57368e-214	4	Csrp2
1.53786e-218	0.591038	0.823	0.544	4.38014e-214	4	Dtnbp1
1.73901e-218	0.64863	0.671	0.389	4.95305e-214	4	Cotl1
1.9939e-217	0.510259	0.917	0.742	5.67903e-213	4	Nptn
5.46752e-217	0.888208	0.607	0.356	1.55726e-212	4	Rnd3
6.44585e-216	-3.32212	0.066	0.25	1.83591e-211	4	Slc24a3
1.86639e-215	1.24785	0.513	0.274	5.31584e-211	4	Socs3
3.7014e-215	-3.26768	0.056	0.238	1.05423e-210	4	Pappa
8.81171e-215	1.71037	0.173	0.044	2.50975e-210	4	Diaph3
8.08263e-214	-1.19741	0.507	0.627	2.30209e-209	4	Cygb
7.97104e-213	0.880548	0.629	0.389	2.27031e-208	4	Maff
1.66235e-212	0.577893	0.804	0.531	4.73471e-208	4	AC149090.1
2.21845e-211	0.895143	0.368	0.158	6.31859e-207	4	Il18
1.24556e-210	-6.23121	0.005	0.158	3.5476e-206	4	Adra1a
2.22337e-210	0.824634	0.468	0.233	6.3326e-206	4	Enah
2.66485e-210	0.802554	0.46	0.224	7.59003e-206	4	Map3k8
6.41514e-209	1.05138	0.345	0.148	1.82716e-204	4	Trim30d
2.14499e-208	0.67971	0.566	0.303	6.10935e-204	4	Epdr1
5.33925e-208	0.78821	0.757	0.55	1.52072e-203	4	Cdkn1a
5.99656e-208	0.797478	0.475	0.235	1.70794e-203	4	Cpne8
1.93299e-207	0.735858	0.554	0.313	5.50555e-203	4	Thy1
6.19598e-207	0.580461	0.733	0.442	1.76474e-202	4	Anpep
2.62335e-206	0.560649	0.782	0.489	7.47184e-202	4	Sirpa
3.17006e-205	1.03328	0.447	0.229	9.02898e-201	4	Csrnp1
5.6441e-205	0.747991	0.522	0.274	1.60755e-200	4	Slc39a6
3.23781e-204	-1.96736	0.274	0.442	9.22193e-200	4	Sema5a
1.91421e-203	1.51535	0.255	0.094	5.45206e-199	4	Gdf15
3.64972e-201	0.74216	0.576	0.318	1.03951e-196	4	Ntn4
2.60677e-200	0.866914	0.293	0.115	7.42459e-196	4	Plaur
4.2156e-200	1.30891	0.289	0.117	1.20069e-195	4	Pla1a
7.97164e-200	0.534015	0.864	0.626	2.27048e-195	4	Trio
8.97278e-200	0.782578	0.457	0.224	2.55563e-195	4	Daglb
2.31215e-198	0.737983	0.499	0.258	6.58547e-194	4	Plaat3
9.59754e-198	0.757113	0.642	0.396	2.73357e-193	4	4930523C07Rik
1.05986e-197	0.587857	0.75	0.49	3.01869e-193	4	Rnh1
5.46491e-197	-2.28174	0.108	0.29	1.55652e-192	4	Adcyap1r1
2.58479e-195	1.01376	0.331	0.141	7.36199e-191	4	Jag1
3.09039e-195	-2.89483	0.065	0.237	8.80204e-191	4	Enpp1
4.26748e-195	0.840436	0.529	0.306	1.21546e-190	4	Postn
4.44517e-195	0.591132	0.754	0.495	1.26607e-190	4	Rras
4.59529e-194	0.851328	0.423	0.206	1.30883e-189	4	Slc7a1
5.63147e-194	-1.27594	0.508	0.627	1.60396e-189	4	Ror1
6.98042e-194	0.589103	0.622	0.346	1.98816e-189	4	Npr1
2.72506e-193	0.738	0.43	0.208	7.76152e-189	4	Ace
1.07319e-192	-0.752478	0.849	0.869	3.05666e-188	4	Abca8a
4.2757e-192	-1.31447	0.71	0.728	1.21781e-187	4	Plod2
1.34897e-191	0.526832	0.859	0.601	3.84213e-187	4	Csf1
5.63628e-191	0.580261	0.716	0.46	1.60533e-186	4	Rassf1
2.32106e-190	-3.76163	0.05	0.212	6.61085e-186	4	F2r
3.94852e-190	-0.704261	0.923	0.902	1.12462e-185	4	Bicc1
6.94548e-190	0.672423	0.627	0.378	1.97821e-185	4	Arl4a
2.96365e-189	0.552758	0.832	0.601	8.44106e-185	4	Cyb5r3
3.36653e-188	-4.3331	0.027	0.179	9.58856e-184	4	Prkar2b
3.22925e-187	0.656164	0.548	0.296	9.19755e-183	4	Rab32
5.67237e-187	0.943532	0.431	0.221	1.6156e-182	4	S100a4
8.40818e-187	0.539518	0.74	0.477	2.39482e-182	4	Mgll
2.15887e-186	-1.75363	0.25	0.428	6.14888e-182	4	Slit2
2.59441e-186	0.653001	0.603	0.345	7.38939e-182	4	Rab7b
4.1661e-186	1.35889	0.385	0.196	1.18659e-181	4	Ccl2
4.44465e-185	0.93178	0.31	0.129	1.26593e-180	4	Ndrg4
9.24336e-185	0.626886	0.771	0.517	2.63269e-180	4	Sema3e
5.38169e-184	1.0496	0.263	0.102	1.53281e-179	4	Lmx1a
3.39365e-181	0.577024	0.829	0.59	9.66579e-177	4	Notch2
4.21523e-181	1.32679	0.231	0.084	1.20058e-176	4	Fosl1
4.97558e-181	0.530016	0.717	0.444	1.41714e-176	4	Lrrc17
9.60762e-181	-0.520404	0.996	0.978	2.73644e-176	4	Lum
1.72299e-180	0.877927	0.322	0.139	4.90741e-176	4	Cnnm4
6.67054e-180	0.76764	0.389	0.186	1.8999e-175	4	Lgi4
1.3661e-179	-0.537064	0.976	0.974	3.89091e-175	4	mt-Nd3
1.5582e-177	1.68285	0.179	0.055	4.43807e-173	4	Dio2
3.38391e-177	0.895012	0.333	0.149	9.63806e-173	4	Trnp1
3.42513e-177	-1.11804	0.722	0.761	9.75544e-173	4	Pcsk5
3.56276e-177	-0.755737	0.901	0.869	1.01475e-172	4	App
5.4546e-177	0.957692	0.449	0.248	1.55358e-172	4	Ptgs2
9.40488e-177	1.12409	0.251	0.097	2.6787e-172	4	Krt80
1.1523e-176	-0.914181	0.742	0.767	3.28199e-172	4	Colec12
1.97849e-176	0.641086	0.546	0.307	5.63514e-172	4	Il33
2.68848e-176	0.563402	0.708	0.442	7.65734e-172	4	Carhsp1
5.19005e-176	1.78632	0.14	0.035	1.47823e-171	4	Wnt2
1.61566e-174	0.753093	0.396	0.192	4.60172e-170	4	Arsi
3.01975e-174	-0.768688	0.86	0.864	8.60086e-170	4	Pdzrn3
1.11731e-173	0.674349	0.446	0.227	3.18231e-169	4	Kctd9
2.02298e-173	0.616686	0.563	0.322	5.76184e-169	4	Myo1e
1.9326e-172	0.5952	0.58	0.331	5.50442e-168	4	Pxn
1.73293e-171	0.649231	0.667	0.437	4.93573e-167	4	Papss1
4.05086e-171	0.822964	0.592	0.379	1.15377e-166	4	Ier3
2.773e-170	-0.530505	0.958	0.941	7.89806e-166	4	Nfib
5.28056e-170	1.62056	0.149	0.04	1.50401e-165	4	Lgi3
3.34586e-169	0.749755	0.384	0.191	9.52969e-165	4	Arhgef28
3.56111e-169	-0.819906	0.774	0.799	1.01427e-164	4	Meis1
5.04933e-169	0.517765	0.766	0.515	1.43815e-164	4	Actr3
2.66201e-168	0.686955	0.458	0.244	7.58193e-164	4	Prkx
4.62768e-168	0.590975	0.564	0.32	1.31806e-163	4	Fam111a
6.85003e-168	0.562501	0.578	0.327	1.95102e-163	4	Hsd3b7
7.30662e-168	0.580652	0.758	0.531	2.08107e-163	4	Arl6ip5
6.48851e-166	1.81029	0.175	0.056	1.84806e-161	4	Serpinb7
1.43304e-165	-1.30489	0.388	0.532	4.08158e-161	4	Sgcd
2.5231e-165	0.777798	0.556	0.339	7.18629e-161	4	Nfkbiz
2.66194e-165	0.571904	0.633	0.376	7.58173e-161	4	Smurf1
3.2155e-165	0.575857	0.669	0.421	9.15839e-161	4	Rnf19a
5.59035e-165	0.573019	0.52	0.286	1.59224e-160	4	Disp1
5.67671e-165	-6.18846	0.005	0.129	1.61684e-160	4	Lama1
5.99142e-165	0.793567	0.469	0.256	1.70648e-160	4	Fbxo30
8.06552e-165	0.504492	0.958	0.846	2.29722e-160	4	Akap12
2.03989e-164	0.5061	0.756	0.503	5.81002e-160	4	Ston2
1.04371e-163	-3.54032	0.041	0.185	2.97268e-159	4	Stc2
1.58152e-163	0.515455	0.691	0.438	4.50448e-159	4	Tacc2
4.72553e-163	0.528088	0.694	0.447	1.34593e-158	4	Agpat4
2.88938e-162	0.874701	0.368	0.184	8.22954e-158	4	Cd109
1.19992e-161	0.665165	0.634	0.423	3.41761e-157	4	Filip1l
1.60947e-161	-2.01988	0.146	0.315	4.5841e-157	4	Lrrtm3
1.72047e-160	-5.12513	0.021	0.152	4.90023e-156	4	Dner
3.12247e-160	0.898927	0.286	0.123	8.89342e-156	4	Pop4
3.24635e-160	-0.940897	0.941	0.916	9.24626e-156	4	Tshz2
5.94252e-160	0.516652	0.624	0.373	1.69255e-155	4	Samhd1
8.12671e-160	0.613533	0.572	0.337	2.31465e-155	4	Plp2
3.39176e-159	1.71006	0.13	0.033	9.66042e-155	4	Gm12796
6.00935e-159	-1.62109	0.225	0.386	1.71158e-154	4	Nxn
6.38315e-159	0.504166	0.784	0.543	1.81805e-154	4	Msn
2.73891e-158	0.596344	0.7	0.47	7.80096e-154	4	Psmd8
3.70362e-158	1.83397	0.128	0.032	1.05486e-153	4	1700003F12Rik
4.28148e-158	1.80021	0.147	0.042	1.21945e-153	4	Edn1
6.75694e-158	0.576389	0.577	0.333	1.92451e-153	4	Cmtm3
8.85168e-158	0.783683	0.302	0.133	2.52114e-153	4	Dtx2
5.61619e-157	0.58385	0.572	0.337	1.5996e-152	4	C1qtnf1
1.00053e-156	0.519236	0.676	0.424	2.84971e-152	4	Agfg1
2.19953e-156	0.674882	0.385	0.193	6.26469e-152	4	Tiam1
6.2969e-155	-1.33065	0.471	0.563	1.79348e-150	4	Ank2
1.44266e-154	0.729009	0.46	0.251	4.10898e-150	4	Ifi211
1.70554e-154	1.00013	0.232	0.091	4.85771e-150	4	Nuak2
2.19668e-154	1.32003	0.199	0.072	6.25658e-150	4	Panx1
6.98408e-154	0.656544	0.833	0.668	1.9892e-149	4	Ccnl1
8.84269e-154	0.511952	0.665	0.413	2.51857e-149	4	Samd4b
8.67525e-153	0.58815	0.503	0.277	2.47088e-148	4	Pgd
1.99177e-152	1.11119	0.207	0.077	5.67296e-148	4	Pthlh
2.99817e-152	-1.76134	0.221	0.37	8.53939e-148	4	Carmil1
4.98896e-152	0.509702	0.644	0.393	1.42096e-147	4	Iqsec1
5.88461e-152	0.82836	0.285	0.125	1.67606e-147	4	Ino80c
7.60969e-152	0.560524	0.463	0.25	2.16739e-147	4	Rcan2
6.68801e-151	0.590936	0.561	0.336	1.90488e-146	4	Cavin2
1.04041e-150	0.660367	0.388	0.194	2.96329e-146	4	Ak1
4.21674e-150	0.910666	0.266	0.115	1.20101e-145	4	Zc3h12a
5.8299e-150	-0.94573	0.705	0.735	1.66047e-145	4	Fmo2
8.01298e-150	0.69509	0.383	0.192	2.28226e-145	4	Plxna1
8.28536e-150	0.768286	0.907	0.739	2.35984e-145	4	Mt1
8.55342e-150	-6.37311	0.005	0.117	2.43619e-145	4	Rgs7
8.68454e-150	-2.35968	0.085	0.233	2.47353e-145	4	Ppp1r14a
1.84775e-149	-1.91519	0.174	0.328	5.26277e-145	4	Prex2
7.84486e-149	0.844016	0.295	0.134	2.23437e-144	4	1500009L16Rik
8.70039e-149	-1.29012	0.38	0.507	2.47804e-144	4	Ptprk
1.70948e-148	-1.30549	0.34	0.479	4.86895e-144	4	Gria3
5.11925e-148	-2.05736	0.184	0.333	1.45806e-143	4	G0s2
1.1928e-147	0.582123	0.886	0.721	3.39734e-143	4	Sat1
3.07375e-147	0.851355	0.289	0.13	8.75466e-143	4	Umps
4.5044e-147	0.801285	0.473	0.275	1.28294e-142	4	Nfil3
5.02067e-147	0.623544	0.416	0.217	1.42999e-142	4	Serinc5
2.26797e-146	0.516182	0.531	0.301	6.45964e-142	4	Bmp2k
4.8809e-146	1.37311	0.204	0.079	1.39018e-141	4	Ptgs2os
1.04459e-145	0.544796	0.506	0.29	2.9752e-141	4	Fap
2.40988e-145	0.515386	0.619	0.377	6.86381e-141	4	Adprh
2.88296e-145	0.514182	0.641	0.396	8.21124e-141	4	Map7d1
3.42731e-145	-2.88693	0.047	0.181	9.76165e-141	4	Gpc1
5.5793e-145	-3.27494	0.048	0.182	1.5891e-140	4	Kcnma1
1.79852e-144	1.0162	0.251	0.109	5.12254e-140	4	Gpr1
5.28622e-144	0.810834	0.433	0.241	1.50562e-139	4	Tnfaip3
6.57158e-143	-0.954162	0.624	0.665	1.87172e-138	4	Ms4a4d
6.83868e-143	1.2667	0.155	0.049	1.94779e-138	4	Spsb4
1.7597e-142	1.0347	0.279	0.128	5.01197e-138	4	Stx11
2.09031e-142	0.807841	0.455	0.261	5.95362e-138	4	Bhlhe40
2.11553e-142	0.545051	0.52	0.294	6.02545e-138	4	Efhd2
4.15599e-142	0.612474	0.539	0.323	1.18371e-137	4	Plpbp
8.16004e-142	0.522581	0.667	0.423	2.32414e-137	4	Adam9
8.32665e-141	-2.3959	0.077	0.217	2.3716e-136	4	Rem1
9.63601e-141	0.558611	0.473	0.26	2.74453e-136	4	Sfxn3
5.83508e-140	0.715332	0.346	0.172	1.66195e-135	4	Gpsm3
1.45566e-139	0.646115	0.379	0.196	4.14601e-135	4	Slc16a1
1.94897e-139	0.583065	0.611	0.398	5.55105e-135	4	Pdlim2
2.36235e-139	-1.37296	0.301	0.445	6.72845e-135	4	Ldb2
5.00594e-139	0.510368	0.611	0.375	1.42579e-134	4	Bax
7.95598e-139	-1.97308	0.274	0.406	2.26602e-134	4	Tex14
6.35446e-138	-4.61182	0.016	0.129	1.80988e-133	4	Frzb
9.6016e-138	0.880683	0.306	0.154	2.73473e-133	4	Thbs4
1.11628e-137	0.705704	0.359	0.182	3.17939e-133	4	Rras2
1.53393e-137	0.503743	0.543	0.326	4.36894e-133	4	Morrbid
1.90511e-137	1.28209	0.25	0.113	5.42613e-133	4	Cxcl10
1.05178e-136	1.47783	0.14	0.043	2.99568e-132	4	Gm12840
1.44116e-136	0.649411	0.387	0.203	4.1047e-132	4	Gadd45a
1.60145e-136	-1.76102	0.184	0.327	4.56125e-132	4	Rnf144a
2.50923e-136	0.555164	0.683	0.469	7.14678e-132	4	Pdzd2
2.85917e-136	-1.00037	0.451	0.552	8.14348e-132	4	Adh1
3.31478e-136	-0.677433	0.891	0.879	9.44116e-132	4	Col6a3
3.57158e-136	-2.55928	0.198	0.333	1.01726e-131	4	Fibin
7.1812e-136	1.7472	0.106	0.025	2.04535e-131	4	Adora2b
1.25092e-135	-1.66618	0.188	0.337	3.56287e-131	4	Tnik
1.38414e-135	-1.50258	0.295	0.421	3.94232e-131	4	Tspan9
3.33173e-135	0.646145	0.376	0.194	9.48942e-131	4	Pxdc1
4.95122e-135	0.727645	0.307	0.146	1.41021e-130	4	Dynlt1f
5.74013e-135	0.565189	0.44	0.241	1.6349e-130	4	Slc7a6
5.83596e-135	0.603427	0.558	0.352	1.6622e-130	4	Nsg1
7.91492e-135	-4.32447	0.013	0.122	2.25433e-130	4	Cybrd1
9.31684e-135	-1.3231	0.297	0.436	2.65362e-130	4	Phactr1
1.3004e-134	-4.43094	0.017	0.128	3.70379e-130	4	C1qtnf3
1.803e-134	0.548013	0.399	0.209	5.1353e-130	4	Clip4
2.86033e-134	0.752249	0.327	0.162	8.14678e-130	4	Tlnrd1
3.52579e-134	0.604216	0.435	0.238	1.00422e-129	4	Gclm
3.93167e-134	0.515245	0.84	0.631	1.11982e-129	4	Pdpn
1.05185e-133	-2.01453	0.14	0.282	2.99587e-129	4	Lox
1.607e-133	0.536568	0.512	0.294	4.57707e-129	4	C1qtnf2
1.81856e-133	0.877901	0.306	0.148	5.17963e-129	4	Trim30a
2.91543e-132	0.569982	0.461	0.265	8.30374e-128	4	Dusp10
8.34604e-132	-5.68917	0.006	0.108	2.37712e-127	4	Fat3
2.22337e-131	-0.55327	0.958	0.95	6.33261e-127	4	Mir99ahg
3.32455e-131	0.58818	0.45	0.253	9.46899e-127	4	Fbxo34
5.25871e-131	0.72154	0.291	0.138	1.49779e-126	4	Arhgap22
5.46874e-131	0.509831	0.619	0.387	1.55761e-126	4	Csnk1e
2.01679e-130	0.593752	0.496	0.296	5.74423e-126	4	Plk2
6.83504e-130	-2.17469	0.127	0.264	1.94676e-125	4	Phldb2
1.3246e-129	-2.33452	0.148	0.288	3.77274e-125	4	Epha3
1.8679e-129	0.554031	0.406	0.219	5.32015e-125	4	Radil
2.77112e-129	0.644253	0.344	0.175	7.8927e-125	4	Ifit2
4.94639e-129	0.606426	0.382	0.2	1.40883e-124	4	Dbndd2
1.55725e-128	0.685872	0.358	0.186	4.43537e-124	4	Serpinb1a
2.20614e-128	0.664543	0.345	0.175	6.28354e-124	4	Naf1
2.51556e-128	-2.05234	0.156	0.295	7.16482e-124	4	Cdh11
2.95172e-128	0.759159	0.251	0.111	8.40709e-124	4	Sox13
7.97842e-128	0.502778	0.502	0.288	2.27241e-123	4	Eif4e2
1.24391e-127	-1.62082	0.164	0.308	3.5429e-123	4	Fam49a
1.36044e-127	-1.77747	0.167	0.307	3.87481e-123	4	Deptor
3.17566e-127	0.570279	0.502	0.301	9.04493e-123	4	Nop14
1.02289e-126	0.721596	0.248	0.111	2.9134e-122	4	Galm
1.74532e-126	0.721556	0.35	0.186	4.97102e-122	4	Runx1
2.33766e-126	0.620782	0.395	0.214	6.65814e-122	4	B4galt5
8.41748e-126	1.01059	0.207	0.086	2.39747e-121	4	Gprc5a
1.01273e-125	-5.45437	0.005	0.102	2.88446e-121	4	Cox8b
1.26579e-125	0.600593	0.39	0.212	3.60524e-121	4	Baz1a
2.54908e-125	0.709336	0.351	0.185	7.26028e-121	4	Shroom3
4.98853e-125	1.10241	0.194	0.077	1.42083e-120	4	Rrad
7.19134e-125	0.523935	0.544	0.335	2.04824e-120	4	Kpna1
1.82602e-124	-0.575273	0.955	0.929	5.20087e-120	4	Bgn
7.10075e-124	0.504373	0.55	0.33	2.02244e-119	4	Rela
2.20173e-123	-3.48782	0.02	0.127	6.27096e-119	4	Cpa6
2.55612e-123	0.517255	0.428	0.235	7.28034e-119	4	Flot1
1.24298e-122	-3.03127	0.03	0.142	3.54024e-118	4	Pde1b
6.96209e-122	1.29434	0.172	0.066	1.98294e-117	4	Ren1
1.0581e-121	0.500438	0.77	0.564	3.01367e-117	4	Ecm2
2.09585e-121	0.6173	0.368	0.195	5.96941e-117	4	Zfp655
2.41834e-121	0.58845	0.743	0.576	6.88793e-117	4	Atf3
3.32258e-121	-3.77611	0.033	0.145	9.46338e-117	4	Etv1
9.46719e-121	-1.34086	0.38	0.485	2.69645e-116	4	Itm2a
1.64612e-120	0.819719	0.291	0.145	4.68849e-116	4	Osr2
2.35284e-120	0.558056	0.447	0.256	6.70136e-116	4	Pex13
2.94977e-120	0.535527	0.528	0.32	8.40153e-116	4	Fosl2
4.2244e-120	0.504182	0.536	0.324	1.20319e-115	4	Ahsa1
5.4699e-120	0.828963	0.232	0.103	1.55794e-115	4	Rin3
7.2473e-120	0.546651	0.377	0.2	2.06417e-115	4	Cib1
1.00206e-119	0.524283	0.771	0.6	2.85406e-115	4	Id3
3.30635e-119	0.527983	0.448	0.253	9.41714e-115	4	Ciao2b
1.9759e-118	-4.61688	0.007	0.102	5.62777e-114	4	Mrvi1
2.90248e-118	0.505207	0.428	0.245	8.26685e-114	4	Art3
4.48912e-118	0.508768	0.489	0.289	1.27859e-113	4	Insig2
4.71513e-118	0.501264	0.565	0.349	1.34296e-113	4	Tmbim4
9.39135e-118	0.511751	0.386	0.207	2.67484e-113	4	Tpst2
5.07363e-117	0.595176	0.347	0.181	1.44507e-112	4	Eif2b2
3.58227e-116	0.502824	0.392	0.215	1.0203e-111	4	Cttnbp2nl
5.64251e-116	0.715048	0.241	0.11	1.6071e-111	4	Rtn4rl1
2.17649e-115	0.532786	0.404	0.225	6.19909e-111	4	Prkab2
2.60493e-115	0.597516	0.292	0.143	7.41935e-111	4	Pts
1.56654e-114	-2.48694	0.468	0.515	4.46182e-110	4	Thbs2
1.68154e-114	0.563781	0.325	0.166	4.78935e-110	4	Slc2a1
1.77978e-114	-1.70927	0.438	0.503	5.06918e-110	4	Jam2
1.95494e-114	0.654424	0.318	0.163	5.56807e-110	4	Atg101
3.34202e-114	0.639513	0.297	0.147	9.51873e-110	4	Insyn1
8.2336e-114	0.564169	0.338	0.178	2.34509e-109	4	Ifngr2
8.59811e-114	0.568662	0.351	0.186	2.44891e-109	4	Card19
9.14642e-114	0.515188	0.672	0.452	2.60508e-109	4	Eif4e
9.6842e-114	0.952461	0.213	0.094	2.75825e-109	4	Foxg1
1.33408e-113	0.707801	0.367	0.21	3.79972e-109	4	Nkx6-1
1.50421e-113	-2.95825	0.077	0.195	4.2843e-109	4	Chchd10
1.61859e-113	0.619648	0.321	0.165	4.61008e-109	4	Kctd11
2.38808e-113	-1.08435	0.435	0.528	6.80172e-109	4	Thrb
1.01792e-112	0.596264	0.322	0.167	2.89923e-108	4	Itgb3
1.82101e-112	0.741948	0.27	0.132	5.18661e-108	4	Ggct
2.70608e-112	0.662637	0.286	0.142	7.70745e-108	4	Fads3
7.41342e-112	-3.30835	0.03	0.134	2.11149e-107	4	Cacna1g
1.40442e-111	1.21083	0.144	0.051	4.00007e-107	4	Plau
2.33145e-111	1.17345	0.132	0.044	6.64044e-107	4	Ppp1r14c
1.10924e-110	-4.17138	0.012	0.105	3.15933e-106	4	Pla2g7
1.68576e-110	0.65994	0.287	0.144	4.80138e-106	4	Ttyh2
1.86203e-110	0.542647	0.327	0.173	5.30342e-106	4	St6gal1
2.63084e-110	0.521734	0.399	0.222	7.49316e-106	4	Praf2
3.71023e-110	0.523992	0.411	0.233	1.05675e-105	4	Zfp622
5.6933e-110	0.55337	0.445	0.268	1.62157e-105	4	Nedd9
9.39897e-110	0.854346	0.238	0.112	2.67702e-105	4	Cdr2l
9.57181e-110	1.18303	0.128	0.043	2.72624e-105	4	Myo16
1.44485e-109	-2.50038	0.066	0.181	4.11522e-105	4	Actn1
1.83231e-109	1.28763	0.13	0.044	5.21878e-105	4	Smpd3
2.9962e-109	0.677771	0.34	0.184	8.53378e-105	4	Plscr1
2.06506e-108	-3.84706	0.021	0.117	5.88171e-104	4	Atp2a3
2.86519e-108	0.512329	0.377	0.206	8.16064e-104	4	Ptpmt1
5.33783e-108	-2.87331	0.066	0.18	1.52032e-103	4	Gm11476
9.09004e-108	1.31708	0.122	0.04	2.58902e-103	4	Gm45187
1.10126e-107	0.595157	0.263	0.127	3.13661e-103	4	Cpne2
1.11017e-107	-0.881889	0.751	0.761	3.16198e-103	4	Arhgap6
1.67141e-107	0.580887	0.429	0.255	4.76051e-103	4	Rel
3.0153e-107	1.31128	0.127	0.043	8.58817e-103	4	Pld5
1.05534e-106	0.537064	0.331	0.174	3.00583e-102	4	Mtmr11
1.7041e-106	-1.68467	0.571	0.654	4.85362e-102	4	Hbb-bs
2.65937e-106	0.668122	0.321	0.174	7.57442e-102	4	Rbbp8
5.37213e-106	0.573609	0.287	0.144	1.53009e-101	4	Mrrf
4.21453e-105	0.560048	0.372	0.209	1.20038e-100	4	Gramd3
1.02507e-104	-3.67055	0.017	0.108	2.91961e-100	4	Fndc5
1.67827e-104	0.610233	0.28	0.14	4.78004e-100	4	Sema3b
2.86104e-104	0.543765	0.322	0.171	8.14882e-100	4	Bdh2
9.1732e-104	0.508906	0.52	0.327	2.61271e-99	4	Ormdl3
4.68217e-103	-1.13639	0.426	0.502	1.33358e-98	4	Aldh1a1
7.52097e-103	0.661492	0.299	0.158	2.14212e-98	4	Myc
1.10757e-102	-0.553578	0.589	0.722	3.15458e-98	4	Igfbp4
1.24146e-102	0.55242	0.31	0.165	3.53593e-98	4	Arhgap18
1.26322e-102	0.846807	0.191	0.082	3.59791e-98	4	Gm50012
5.66727e-102	0.508296	0.35	0.191	1.61415e-97	4	Rhog
1.29872e-101	0.732953	0.323	0.177	3.69901e-97	4	Slc41a1
2.25325e-101	0.67423	0.302	0.161	6.4177e-97	4	Bcl3
1.034e-100	0.861248	0.246	0.122	2.94503e-96	4	G530011O06Rik
2.09995e-100	0.74161	0.274	0.142	5.98109e-96	4	Gm15987
3.23669e-99	-2.04498	0.156	0.269	9.21875e-95	4	Cox6b2
5.98903e-99	-1.25051	0.267	0.382	1.7058e-94	4	Reps2
7.20522e-99	0.56438	0.273	0.138	2.05219e-94	4	Camkk1
8.45262e-99	0.529221	0.408	0.239	2.40748e-94	4	Rbm18
1.00401e-98	-1.3397	0.221	0.346	2.85962e-94	4	Ccbe1
1.56545e-98	-0.880827	0.584	0.617	4.45872e-94	4	Runx1t1
1.60497e-98	0.504359	0.316	0.167	4.57129e-94	4	Abhd11
3.58285e-98	1.11217	0.118	0.04	1.02047e-93	4	Fzd10os
7.34999e-98	0.500338	0.348	0.191	2.09343e-93	4	Dda1
1.87087e-97	0.501857	0.668	0.484	5.32862e-93	4	Skil
3.16019e-97	0.542271	0.553	0.367	9.00086e-93	4	Tiparp
1.55912e-96	0.961825	0.215	0.103	4.44069e-92	4	Il6
1.59505e-96	0.873242	0.162	0.067	4.54302e-92	4	Asphd2
1.68399e-96	0.69364	0.231	0.111	4.79634e-92	4	Mrgbp
2.89055e-96	-1.14366	0.389	0.465	8.23287e-92	4	Mn1
3.36713e-96	-1.25681	0.5	0.536	9.59027e-92	4	Bmp4
3.91825e-95	0.508619	0.628	0.452	1.11599e-90	4	Dnajb4
8.6885e-95	0.511521	0.285	0.149	2.47466e-90	4	Kazn
9.48294e-95	0.651955	0.225	0.109	2.70093e-90	4	Tsku
3.59094e-94	-0.811947	0.755	0.732	1.02277e-89	4	Rbpms
5.94861e-94	-0.998798	0.609	0.657	1.69428e-89	4	Tgfbi
6.37481e-94	0.514642	0.532	0.349	1.81567e-89	4	Rnf213
1.13939e-93	-0.524671	0.978	0.937	3.24522e-89	4	Lama2
1.58538e-93	0.543967	0.291	0.155	4.51548e-89	4	Stk35
1.908e-93	0.637392	0.234	0.115	5.43436e-89	4	Fmnl1
2.16902e-93	-1.41169	0.175	0.292	6.17781e-89	4	Scube1
2.84664e-93	0.519571	0.26	0.133	8.10781e-89	4	Rai14
7.23362e-93	1.00416	0.201	0.096	2.06028e-88	4	Gm42047
3.3733e-92	-1.48445	0.301	0.398	9.60784e-88	4	Itpr1
9.40202e-92	-0.934295	0.668	0.703	2.67788e-87	4	Prkg1
1.18594e-91	0.843751	0.185	0.084	3.37781e-87	4	Prg4
1.26162e-91	0.846933	0.165	0.071	3.59335e-87	4	Slc35e4
1.85167e-91	-1.73976	0.152	0.263	5.27394e-87	4	Fam110b
5.34001e-91	0.647797	0.267	0.14	1.52094e-86	4	Apex1
5.46244e-91	-1.04569	0.326	0.432	1.55581e-86	4	Ntrk2
6.05858e-91	0.722815	0.192	0.088	1.7256e-86	4	Suox
7.69217e-91	-1.45712	0.269	0.37	2.19088e-86	4	Ldlrad3
2.26675e-90	0.935403	0.152	0.064	6.45617e-86	4	Eya4
2.66725e-90	0.963726	0.131	0.05	7.59685e-86	4	Ttll7
2.90375e-90	0.603082	0.242	0.121	8.27046e-86	4	Nudt18
5.66595e-90	0.602072	0.569	0.405	1.61378e-85	4	Adamtsl1
9.04359e-90	0.762631	0.207	0.099	2.57579e-85	4	Sp110
9.90242e-90	-2.61646	0.041	0.135	2.82041e-85	4	Nav3
1.77948e-89	-0.616756	0.764	0.733	5.06831e-85	4	Itm2c
1.78705e-89	0.694759	0.211	0.102	5.08987e-85	4	9930111J21Rik2
1.11068e-88	0.731539	0.187	0.085	3.16343e-84	4	Gdpd5
2.32844e-88	0.540911	0.851	0.731	6.63187e-84	4	Hspb1
3.95955e-88	0.79043	0.192	0.09	1.12776e-83	4	Mob3c
6.94736e-88	-1.03955	0.421	0.494	1.97875e-83	4	Stard13
1.11154e-87	0.518368	0.716	0.56	3.16588e-83	4	Ier2
1.32237e-87	0.585751	0.258	0.135	3.76638e-83	4	Tmem158
1.56083e-87	-1.38381	0.181	0.29	4.44555e-83	4	Enpp5
2.3351e-87	-0.764622	0.65	0.652	6.65082e-83	4	Col4a1
2.5772e-87	-1.97403	0.102	0.209	7.34038e-83	4	Dpyd
4.8044e-87	0.936918	0.18	0.083	1.36839e-82	4	Cish
7.45009e-87	1.20405	0.109	0.038	2.12193e-82	4	Gm17455
2.463e-86	0.624025	0.252	0.131	7.01512e-82	4	Tgif1
2.50186e-86	-2.43936	0.043	0.135	7.12579e-82	4	Ephb2
2.64555e-86	0.58805	0.216	0.106	7.53505e-82	4	Fam13c
4.61303e-86	-2.27149	0.085	0.186	1.31388e-81	4	Hsd11b1
6.2831e-86	0.531108	0.857	0.734	1.78955e-81	4	Ifrd1
1.35875e-85	0.514074	0.265	0.139	3.86998e-81	4	Snap29
3.805e-85	0.511094	0.254	0.132	1.08374e-80	4	Me2
5.04418e-85	-2.73376	0.03	0.115	1.43668e-80	4	Ripor3
5.88952e-85	-4.92727	0.031	0.116	1.67745e-80	4	Tnc
1.22726e-84	1.01064	0.127	0.049	3.49549e-80	4	Gng4
3.00226e-84	0.560176	0.431	0.272	8.55105e-80	4	Ahcyl2
4.72498e-84	-2.67442	0.075	0.173	1.34577e-79	4	Tgm2
7.22396e-84	0.587746	0.205	0.099	2.05753e-79	4	Tma16
7.26019e-84	-1.40449	0.266	0.356	2.06785e-79	4	Man2a2
1.14184e-83	-2.42896	0.068	0.164	3.25219e-79	4	Spry1
1.83052e-83	-1.64867	0.219	0.32	5.21368e-79	4	Nrp2
2.70562e-83	0.506422	0.448	0.288	7.70614e-79	4	Stat2
3.67989e-83	0.695053	0.183	0.085	1.04811e-78	4	Tlr2
9.47828e-83	0.82736	0.148	0.063	2.6996e-78	4	Nr1h4
1.40558e-82	-1.59038	0.134	0.245	4.00336e-78	4	Prlr
6.72228e-82	0.520548	0.243	0.126	1.91464e-77	4	Nfkbib
1.37932e-81	-1.25722	0.251	0.349	3.92857e-77	4	Gli2
1.98082e-81	0.646598	0.207	0.102	5.64177e-77	4	Mrgprf
3.30447e-81	-2.92172	0.022	0.1	9.41178e-77	4	Slc38a4
9.21061e-81	0.940586	0.114	0.043	2.62337e-76	4	Rnf152
9.94745e-81	-3.81288	0.026	0.105	2.83323e-76	4	Ptn
1.55763e-80	0.914013	0.13	0.052	4.43644e-76	4	Six2
1.58535e-80	0.548406	0.293	0.165	4.51539e-76	4	Fas
6.4504e-80	0.945681	0.114	0.043	1.8372e-75	4	Slc35g1
6.50161e-80	1.07764	0.109	0.04	1.85179e-75	4	Btc
6.61312e-80	-2.33636	0.107	0.204	1.88355e-75	4	Itpk1
1.14171e-79	-2.44316	0.075	0.172	3.25182e-75	4	Nlgn1
1.20451e-79	0.546669	0.26	0.139	3.43068e-75	4	Hs6st1
5.85013e-79	0.599668	0.271	0.151	1.66623e-74	4	Inhba
6.8298e-79	0.633145	0.254	0.138	1.94526e-74	4	Pqlc1
1.06861e-78	0.924987	0.102	0.036	3.04362e-74	4	Frat2
1.44727e-78	-1.71194	0.116	0.217	4.12211e-74	4	Wnt5a
1.54498e-78	-0.868281	0.726	0.699	4.40042e-74	4	Angptl2
4.53433e-78	-1.70742	0.126	0.227	1.29147e-73	4	Col27a1
5.38002e-78	0.53696	0.496	0.336	1.53234e-73	4	Osmr
1.7495e-77	-0.836127	0.567	0.595	4.98292e-73	4	Elmo1
2.94933e-77	0.561773	0.182	0.087	8.40029e-73	4	Rnf165
4.33907e-77	-2.75165	0.027	0.104	1.23585e-72	4	Nexn
1.21571e-76	-0.985823	0.401	0.473	3.46258e-72	4	Gpm6b
1.63081e-76	0.690395	0.36	0.22	4.64488e-72	4	Socs1
1.92835e-76	-0.858363	0.673	0.671	5.49233e-72	4	Pde3a
1.96411e-76	-1.89401	0.09	0.185	5.59418e-72	4	Ctsc
2.36797e-76	0.760513	0.149	0.065	6.74446e-72	4	Sept5
2.60548e-76	0.906009	0.12	0.048	7.42093e-72	4	Tbc1d9
4.1823e-76	0.643404	0.212	0.108	1.1912e-71	4	Gata6
9.53422e-76	1.11776	0.113	0.044	2.71554e-71	4	Fbxw10
9.5734e-76	1.01247	0.125	0.052	2.72669e-71	4	Duox1
1.17251e-75	-2.60347	0.026	0.102	3.33955e-71	4	Cntfr
2.6113e-75	0.635989	0.159	0.072	7.43751e-71	4	Chst7
4.12137e-75	0.705532	0.155	0.071	1.17385e-70	4	Tent5b
5.14937e-75	0.701476	0.193	0.097	1.46664e-70	4	Tubb3
5.65766e-75	0.794957	0.142	0.062	1.61142e-70	4	Itga2
7.11072e-75	1.01212	0.112	0.044	2.02527e-70	4	Gm11342
7.63947e-75	-2.62401	0.031	0.109	2.17588e-70	4	Plcl2
1.19353e-74	0.805249	0.153	0.07	3.3994e-70	4	3110039M20Rik
3.81653e-74	-0.63409	0.696	0.696	1.08702e-69	4	Gulp1
3.95671e-74	-0.911432	0.574	0.586	1.12695e-69	4	Pde5a
8.04653e-74	-1.99052	0.098	0.191	2.29181e-69	4	Mylk
1.21274e-73	0.53059	0.219	0.114	3.45413e-69	4	Lsm10
1.68535e-73	-0.73005	0.671	0.675	4.80022e-69	4	Pde1a
3.50662e-73	0.868021	0.113	0.044	9.98755e-69	4	Gm11084
3.70028e-73	0.841269	0.136	0.059	1.05391e-68	4	Cdc6
4.19118e-73	0.857963	0.261	0.151	1.19373e-68	4	Serpine1
5.42577e-73	-1.18811	0.556	0.565	1.54537e-68	4	Tcf21
2.74061e-72	-0.882032	0.594	0.626	7.80581e-68	4	Penk
3.2486e-72	-2.34537	0.051	0.133	9.25265e-68	4	Mapk13
5.0878e-72	-1.61832	0.107	0.204	1.44911e-67	4	Kcnk2
6.20548e-72	-2.44762	0.055	0.137	1.76745e-67	4	Spry4
6.21884e-72	0.640132	0.668	0.511	1.77125e-67	4	Zfp36
2.80853e-71	-1.72845	0.127	0.22	7.99925e-67	4	Synm
3.00367e-71	0.574472	0.209	0.109	8.55504e-67	4	Pde12
3.59436e-71	-1.45459	0.128	0.228	1.02375e-66	4	Ncam1
3.89397e-71	-1.61415	0.156	0.255	1.10908e-66	4	Astn2
6.20726e-71	0.612923	0.135	0.059	1.76795e-66	4	Zfp954
1.17426e-70	0.716366	0.125	0.052	3.34453e-66	4	Traip
2.21621e-70	0.512393	0.2	0.102	6.31221e-66	4	Arvcf
2.33622e-70	-1.35953	0.204	0.3	6.65402e-66	4	Serpina3n
2.44668e-70	-1.10607	0.356	0.419	6.96865e-66	4	Sh3bp5
2.45019e-70	0.623976	0.174	0.085	6.97862e-66	4	Il17ra
8.39833e-70	0.50411	0.206	0.107	2.39201e-65	4	Stk10
8.80069e-70	0.654218	0.166	0.081	2.50661e-65	4	Map3k6
9.43197e-70	0.556835	0.258	0.146	2.68641e-65	4	Kank1
1.03297e-69	-0.644349	0.75	0.719	2.94211e-65	4	Adk
1.26248e-69	-1.13389	0.353	0.412	3.59578e-65	4	Emilin1
1.44914e-69	0.813831	0.144	0.066	4.12743e-65	4	9130008F23Rik
1.84017e-69	0.648706	0.342	0.213	5.24117e-65	4	Birc3
1.93731e-69	0.842938	0.115	0.047	5.51785e-65	4	Epb41l4a
4.41293e-69	-1.99445	0.079	0.168	1.25689e-64	4	Pak1
6.81321e-69	0.709741	0.162	0.078	1.94054e-64	4	Msx1
4.05439e-68	-1.5925	0.118	0.212	1.15477e-63	4	Gucy1a2
6.04801e-68	0.533352	0.405	0.275	1.7226e-63	4	Col12a1
6.5944e-68	0.551146	0.218	0.118	1.87822e-63	4	Tbx5
2.41431e-67	0.795063	0.115	0.048	6.87643e-63	4	Duoxa1
4.9679e-67	-0.556703	0.749	0.735	1.41496e-62	4	Maml2
8.10435e-67	-2.02567	0.053	0.133	2.30828e-62	4	Slco2b1
1.18828e-66	-2.59067	0.067	0.149	3.38447e-62	4	Cacnb2
1.86755e-66	0.58168	0.231	0.129	5.31915e-62	4	Tbc1d4
4.40514e-66	0.933359	0.141	0.066	1.25467e-61	4	Nlrc5
7.51774e-65	-1.22172	0.2	0.292	2.1412e-60	4	Tns3
7.81765e-65	0.572443	0.158	0.076	2.22662e-60	4	Klf16
3.77952e-64	-1.23111	0.261	0.339	1.07648e-59	4	Cgnl1
4.43948e-64	0.580086	0.165	0.082	1.26445e-59	4	Ccdc88c
4.73053e-64	-0.647639	0.706	0.689	1.34735e-59	4	Plekha5
5.61265e-64	-1.93818	0.157	0.242	1.5986e-59	4	Clu
8.18684e-64	-1.0417	0.38	0.447	2.33178e-59	4	Maml3
1.06871e-63	-1.02869	0.253	0.34	3.0439e-59	4	Hpgd
1.75506e-63	0.568483	0.858	0.766	4.99876e-59	4	Junb
1.86485e-63	-1.50132	0.163	0.248	5.31145e-59	4	Ndrg2
4.859e-63	0.57354	0.144	0.068	1.38394e-58	4	Tex30
1.09024e-62	-1.22322	0.211	0.302	3.10522e-58	4	Rnf150
3.17072e-62	-1.66704	0.098	0.184	9.03085e-58	4	Jazf1
3.50987e-62	-1.59816	0.083	0.167	9.99681e-58	4	Nkain4
5.53759e-62	-1.6035	0.174	0.262	1.57722e-57	4	Adamts19
1.03063e-61	-1.86347	0.095	0.179	2.93544e-57	4	1700001K19Rik
1.4777e-61	0.82442	0.131	0.06	4.20878e-57	4	Tfpi2
3.69106e-61	-0.701638	0.693	0.693	1.05129e-56	4	Negr1
1.22418e-60	0.783999	0.108	0.046	3.48672e-56	4	Gm9913
1.27096e-60	-0.812704	0.641	0.669	3.61994e-56	4	Lsamp
3.78599e-60	0.508737	0.208	0.114	1.07833e-55	4	Phf11d
6.59458e-60	-0.553671	0.795	0.743	1.87827e-55	4	Svil
9.03186e-60	0.787308	0.115	0.05	2.57245e-55	4	Serpinb8
1.1967e-59	0.651642	0.168	0.087	3.40845e-55	4	Foxc1
1.38183e-59	-0.507002	0.827	0.803	3.93573e-55	4	Tent5a
1.90251e-59	-2.221	0.037	0.105	5.41873e-55	4	Armh4
2.91044e-59	0.577787	0.153	0.076	8.28951e-55	4	Slc27a3
3.55096e-59	1.06588	0.119	0.055	1.01138e-54	4	Ifit1
5.77158e-59	-0.72257	0.615	0.598	1.64386e-54	4	Ltbp3
2.48867e-58	0.508341	0.196	0.108	7.08822e-54	4	Tll1
8.71098e-58	-2.27542	0.163	0.245	2.48106e-53	4	Pde4d
1.17087e-57	0.553085	0.147	0.073	3.33486e-53	4	Chn1
1.32136e-57	0.774585	0.112	0.05	3.7635e-53	4	Rom1
1.51128e-57	0.823156	0.107	0.046	4.30443e-53	4	Apobr
1.69199e-57	0.644702	0.166	0.086	4.81912e-53	4	Timp1
3.19177e-57	0.505126	0.225	0.13	9.09081e-53	4	Cdh9
4.79896e-57	-0.785021	0.625	0.608	1.36684e-52	4	Nr2f2
5.85019e-57	0.726521	0.14	0.07	1.66625e-52	4	Spock3
8.36867e-57	-1.21913	0.251	0.329	2.38356e-52	4	Hlf
1.07675e-56	0.65972	0.133	0.064	3.0668e-52	4	Noct
2.92125e-56	0.829663	0.101	0.043	8.3203e-52	4	Necab3
3.30458e-56	0.744609	0.102	0.044	9.4121e-52	4	Gm46323
3.49666e-56	0.598605	0.151	0.076	9.95918e-52	4	Hist1h1e
4.93628e-56	1.00085	0.119	0.056	1.40595e-51	4	H19
8.80185e-56	0.515269	0.239	0.14	2.50694e-51	4	Helz2
9.89446e-56	0.692823	0.114	0.051	2.81814e-51	4	CAAA01147332.1
1.01517e-55	-0.552123	0.79	0.74	2.89141e-51	4	Clmp
1.12529e-55	0.694626	0.111	0.049	3.20506e-51	4	Rbm38
4.25854e-55	-1.52573	0.106	0.186	1.21292e-50	4	Irf8
7.03385e-55	0.563363	0.153	0.078	2.00338e-50	4	Cyb561d2
8.66504e-55	-1.44058	0.138	0.217	2.46798e-50	4	Dact3
1.57647e-54	-2.24207	0.062	0.132	4.49011e-50	4	Prxl2a
6.67254e-54	0.561424	0.132	0.064	1.90047e-49	4	Ubxn8
8.41754e-54	0.775053	0.144	0.073	2.39748e-49	4	Irf7
9.09503e-54	-1.69771	0.139	0.215	2.59045e-49	4	Myo10
9.55112e-54	-1.53323	0.21	0.281	2.72035e-49	4	Kalrn
1.75561e-53	-2.0249	0.046	0.113	5.00032e-49	4	Bche
2.09062e-53	-0.637044	0.613	0.598	5.95451e-49	4	Mif
5.16748e-53	-0.67059	0.533	0.551	1.4718e-48	4	Galnt15
5.95531e-53	-0.616185	0.676	0.657	1.69619e-48	4	Snhg18
1.20163e-52	-1.04786	0.307	0.371	3.4225e-48	4	Boc
1.31384e-52	0.77808	0.102	0.045	3.74209e-48	4	Vash1
1.58318e-52	-0.898518	0.434	0.483	4.50922e-48	4	Slc8a1
2.03009e-52	-1.19612	0.33	0.392	5.7821e-48	4	Prickle2
2.92667e-52	-2.19772	0.051	0.117	8.33575e-48	4	Enox1
5.57965e-52	0.51568	0.299	0.194	1.5892e-47	4	Dleu2
1.41361e-51	-1.00092	0.269	0.341	4.02623e-47	4	Olfml3
2.87197e-51	-1.60249	0.229	0.297	8.17996e-47	4	Lpl
3.3122e-51	0.545144	0.134	0.067	9.43382e-47	4	Sco2
9.14244e-51	0.726773	0.102	0.045	2.60395e-46	4	Gm36033
1.25355e-50	-1.64128	0.13	0.207	3.57037e-46	4	Pde4c
1.7273e-50	-1.54967	0.127	0.204	4.91968e-46	4	Gm34455
2.13495e-50	0.717133	0.114	0.054	6.08076e-46	4	Esr1
2.29102e-50	-1.24481	0.2	0.279	6.52528e-46	4	Plcl1
2.77728e-50	-1.43745	0.104	0.179	7.91025e-46	4	Sept9
3.33406e-50	0.507926	0.152	0.08	9.49606e-46	4	Comtd1
4.49589e-50	0.759405	0.115	0.054	1.28052e-45	4	Adgrv1
4.8969e-50	-2.11845	0.051	0.116	1.39474e-45	4	Chrnb1
5.73106e-50	1.63567	0.161	0.09	1.63232e-45	4	Cxcl2
7.40654e-50	-0.718369	0.609	0.589	2.10953e-45	4	Gaa
7.55842e-50	-1.24994	0.191	0.265	2.15279e-45	4	Tmem119
1.76623e-49	0.647267	0.102	0.046	5.03059e-45	4	Eif3j2
8.52694e-49	0.627406	0.107	0.05	2.42864e-44	4	Car5a
1.19605e-48	-2.46276	0.049	0.111	3.4066e-44	4	Ptgfr
3.57474e-48	-0.945984	0.489	0.508	1.01816e-43	4	St5
3.76006e-48	0.633015	0.117	0.057	1.07094e-43	4	Cd55b
3.87653e-48	-1.04867	0.152	0.231	1.10411e-43	4	Vcam1
4.19975e-48	-1.0947	0.313	0.367	1.19617e-43	4	Lbh
5.60634e-48	-1.30429	0.176	0.249	1.5968e-43	4	Fmo1
9.75786e-48	0.565612	0.116	0.057	2.77923e-43	4	Efnb2
1.0581e-47	-0.58041	0.67	0.639	3.01367e-43	4	Dlg1
1.46771e-47	0.632802	0.206	0.123	4.18032e-43	4	Irgm1
2.7145e-47	-1.44473	0.102	0.176	7.73145e-43	4	A830012C17Rik
1.64091e-46	0.585903	0.101	0.047	4.67364e-42	4	Gm20721
1.76682e-46	0.522765	0.138	0.072	5.03225e-42	4	Car13
2.49401e-46	-0.72335	0.529	0.533	7.10345e-42	4	Map3k20
6.65702e-46	-0.950489	0.356	0.411	1.89605e-41	4	Cpxm1
9.04893e-46	-1.59814	0.072	0.139	2.57732e-41	4	Mertk
2.18228e-45	0.505683	0.102	0.049	6.21557e-41	4	Cpne4
2.69769e-45	0.527185	0.155	0.085	7.68355e-41	4	Cd40
2.83277e-45	0.541095	0.125	0.064	8.06828e-41	4	Rfc3
4.12378e-45	0.552016	0.18	0.106	1.17454e-40	4	Abcb1b
2.91259e-44	0.568052	0.112	0.055	8.29565e-40	4	Tle6
3.46318e-44	-1.18239	0.214	0.281	9.86383e-40	4	Myl9
5.97839e-44	-1.20579	0.08	0.15	1.70277e-39	4	Cilp
8.00091e-44	0.518014	0.237	0.149	2.27882e-39	4	Nnmt
1.0207e-43	0.518958	0.115	0.057	2.90715e-39	4	4930590J08Rik
1.13147e-43	0.566052	0.144	0.079	3.22267e-39	4	Gbp3
1.3488e-43	0.603811	0.1	0.047	3.84165e-39	4	Zfp575
2.57972e-43	-0.708149	0.489	0.507	7.34757e-39	4	Dock9
4.24648e-43	-0.582106	0.683	0.649	1.20948e-38	4	Gli3
4.65829e-43	0.520243	0.142	0.077	1.32677e-38	4	Engase
4.67059e-43	-1.665	0.088	0.154	1.33028e-38	4	Cadm1
4.82787e-43	-0.945441	0.534	0.53	1.37507e-38	4	Spry2
4.97617e-43	-1.13983	0.227	0.291	1.41731e-38	4	Ptk7
5.62435e-43	-0.805087	0.719	0.672	1.60193e-38	4	Hexim1
7.74448e-43	0.612657	0.1	0.048	2.20578e-38	4	Ptgs2os2
1.25997e-42	-1.39956	0.114	0.182	3.58865e-38	4	Rasa3
2.14391e-42	0.50229	0.121	0.062	6.10629e-38	4	Hyls1
1.88773e-41	-1.2437	0.052	0.112	5.37662e-37	4	Gm13889
1.92551e-41	0.5451	0.139	0.076	5.48424e-37	4	Mirg
4.84485e-41	-1.28421	0.142	0.21	1.37991e-36	4	Pygm
1.14987e-40	-0.772602	0.549	0.555	3.27507e-36	4	Spon2
1.22645e-40	-1.46855	0.166	0.229	3.49319e-36	4	Musk
2.07203e-39	-0.553726	0.666	0.629	5.90157e-35	4	Cux1
2.3693e-39	0.547776	0.101	0.05	6.74825e-35	4	Fam177a
5.87595e-39	-1.00251	0.27	0.328	1.67359e-34	4	Pakap.1
8.41878e-39	-1.68303	0.068	0.126	2.39784e-34	4	Pnmal2
1.18211e-38	-1.83049	0.107	0.168	3.36688e-34	4	Ppp1r3c
2.00979e-38	-0.931128	0.319	0.36	5.72429e-34	4	Mettl7a1
4.0689e-38	-1.4015	0.102	0.164	1.1589e-33	4	Sertad4
4.66505e-38	-1.36737	0.177	0.238	1.3287e-33	4	Vegfc
5.80238e-38	-0.899173	0.357	0.388	1.65264e-33	4	Scarf2
8.30976e-38	-0.805393	0.348	0.414	2.36679e-33	4	Tenm3
8.78351e-38	-1.36482	0.15	0.214	2.50172e-33	4	Mmp16
9.66225e-38	-0.594762	0.595	0.572	2.752e-33	4	Asph
1.10337e-37	-1.02397	0.402	0.428	3.14263e-33	4	Mpp7
1.2951e-37	-1.28851	0.109	0.173	3.68871e-33	4	Sema6a
1.64622e-37	-0.721612	0.331	0.386	4.68878e-33	4	Igsf10
2.71125e-37	-0.830353	0.3	0.354	7.72218e-33	4	Map3k5
5.30201e-37	-1.52524	0.08	0.14	1.51012e-32	4	B130024G19Rik
3.23361e-36	-1.26834	0.147	0.207	9.20998e-32	4	Tril
9.96516e-36	-1.30391	0.171	0.232	2.83828e-31	4	Acta2
2.00987e-35	0.689453	0.181	0.114	5.72452e-31	4	Iigp1
5.76042e-35	-0.697361	0.499	0.499	1.64068e-30	4	Col4a2
7.41948e-35	0.602564	0.143	0.085	2.11322e-30	4	Hdx
1.23689e-34	-1.72956	0.114	0.172	3.52291e-30	4	Mob3b
1.23935e-34	-1.79623	0.06	0.113	3.52991e-30	4	Prtn3
2.29401e-34	-1.82174	0.052	0.103	6.53379e-30	4	Ank1
5.09961e-34	-0.783336	0.397	0.42	1.45247e-29	4	Pcdh18
5.35356e-34	-1.30344	0.145	0.202	1.5248e-29	4	Arhgef17
8.65978e-34	-1.53428	0.088	0.144	2.46648e-29	4	Ntm
9.58361e-34	-1.25853	0.237	0.286	2.72961e-29	4	Dnm3
1.12502e-33	-1.69911	0.078	0.132	3.20428e-29	4	Mtss1
1.20657e-33	-0.780022	0.409	0.444	3.43656e-29	4	Prickle1
1.45744e-33	-1.19223	0.149	0.209	4.15107e-29	4	Arhgap28
2.98455e-33	-1.27432	0.268	0.314	8.5006e-29	4	Dgkh
5.24507e-33	-0.702693	0.367	0.412	1.4939e-28	4	Nr3c2
6.92768e-33	-1.34305	0.099	0.156	1.97314e-28	4	Ppp1r9a
3.6269e-32	-1.33071	0.088	0.142	1.03301e-27	4	Mbp
3.98125e-32	-0.513615	0.669	0.642	1.13394e-27	4	Nbea
1.93642e-31	-1.50329	0.066	0.117	5.51532e-27	4	Myo1d
2.59458e-31	-1.6517	0.064	0.114	7.3899e-27	4	1700016G22Rik
4.4811e-31	-1.05822	0.161	0.219	1.27631e-26	4	Il1r1
5.01089e-31	-1.41786	0.106	0.161	1.4272e-26	4	Gm3336
5.03677e-31	-1.07883	0.265	0.306	1.43457e-26	4	Podn
6.95062e-31	-1.0493	0.333	0.364	1.97967e-26	4	Dab2
7.0075e-31	-1.6286	0.059	0.108	1.99588e-26	4	Sorcs2
1.89997e-30	-0.668065	0.447	0.478	5.41151e-26	4	Eda
2.03511e-30	0.515692	0.168	0.108	5.7964e-26	4	Isg15
8.40174e-30	-1.04617	0.254	0.303	2.39298e-25	4	Kitl
3.28368e-29	-0.926437	0.277	0.319	9.35259e-25	4	Rgma
3.41129e-29	-0.552478	0.6	0.557	9.71605e-25	4	Il11ra1
5.94012e-29	-1.14642	0.197	0.243	1.69187e-24	4	Kazald1
7.78588e-29	-0.898881	0.298	0.333	2.21757e-24	4	Isoc1
8.35668e-29	-1.61849	0.055	0.101	2.38015e-24	4	Rhobtb1
1.09006e-28	-1.2224	0.18	0.234	3.1047e-24	4	Grik2
2.36595e-28	-1.09797	0.223	0.269	6.73871e-24	4	Vwa8
4.22297e-28	-0.953836	0.427	0.434	1.20279e-23	4	Mylip
6.85858e-28	-0.702791	0.435	0.444	1.95346e-23	4	Kctd12
9.47399e-28	-0.82544	0.286	0.328	2.69838e-23	4	Aspa
1.12374e-27	-0.574588	0.529	0.522	3.20064e-23	4	Foxo3
1.29984e-27	-1.29456	0.163	0.213	3.70221e-23	4	Efna2
1.50951e-27	-1.21224	0.257	0.297	4.29939e-23	4	Dand5
4.61007e-27	-0.613802	0.594	0.588	1.31304e-22	4	Ism1
1.44856e-26	-0.735767	0.433	0.441	4.12578e-22	4	Cyp27a1
1.54793e-26	-1.26377	0.183	0.229	4.40882e-22	4	Ift81
1.56577e-26	-0.920848	0.424	0.449	4.45962e-22	4	Pcdh7
1.99934e-26	-0.753696	0.34	0.377	5.69451e-22	4	Rspo3
2.75029e-26	-0.923328	0.306	0.347	7.83338e-22	4	Krt1
3.17421e-26	-0.840191	0.263	0.302	9.04078e-22	4	H6pd
5.94796e-26	-0.887877	0.332	0.359	1.6941e-21	4	Itpkb
6.09021e-26	-1.30112	0.074	0.12	1.73461e-21	4	Cadps2
1.12899e-25	-1.32413	0.147	0.195	3.21559e-21	4	4921531C22Rik
1.77397e-25	-0.912577	0.415	0.429	5.05261e-21	4	Angpt1
2.44521e-25	-0.765871	0.283	0.326	6.96446e-21	4	Lncppara
2.82866e-25	-0.594394	0.635	0.607	8.05659e-21	4	Zfpm2
2.82904e-25	-1.30557	0.081	0.127	8.05768e-21	4	Shfl
3.76167e-25	-1.65577	0.064	0.108	1.0714e-20	4	Gm12236
4.62759e-25	-0.839334	0.318	0.35	1.31803e-20	4	Bcl2
7.61331e-25	-1.17453	0.189	0.236	2.16842e-20	4	Gm29683
8.43026e-25	-0.797425	0.36	0.392	2.40111e-20	4	Serpini1
3.24341e-24	-1.19501	0.124	0.17	9.23789e-20	4	Igsf3
4.84719e-24	-0.924761	0.263	0.296	1.38058e-19	4	Vwa1
5.77501e-24	-0.775972	0.403	0.409	1.64484e-19	4	Dkk3
1.34922e-23	-0.729881	0.413	0.418	3.84286e-19	4	Khdrbs3
1.45885e-23	-2.32124	0.085	0.127	4.1551e-19	4	Tmem132c
1.81428e-23	-0.883847	0.239	0.279	5.16742e-19	4	Hoxa3
2.65813e-23	-1.06749	0.098	0.144	7.57088e-19	4	Pced1b
3.04135e-23	-1.17354	0.106	0.15	8.66237e-19	4	Tead2
5.51029e-23	0.527835	0.106	0.065	1.56944e-18	4	Gm4951
1.04122e-22	-0.707829	0.248	0.292	2.96561e-18	4	Barx1
2.33992e-22	-1.25373	0.083	0.126	6.66455e-18	4	8430419K02Rik
2.93014e-22	-1.3818	0.067	0.108	8.34564e-18	4	Fam13a
4.06666e-22	-0.625115	0.446	0.447	1.15827e-17	4	Insr
4.93458e-22	-1.34798	0.066	0.106	1.40547e-17	4	Ggta1
5.86928e-22	-1.3504	0.156	0.197	1.67169e-17	4	Gm26887
6.37108e-22	-1.75234	0.264	0.302	1.81461e-17	4	Hba-a1
6.94839e-22	-0.561695	0.56	0.548	1.97904e-17	4	Ptprd
8.51301e-22	-0.729884	0.353	0.38	2.42468e-17	4	Acss3
9.52378e-22	-1.2274	0.086	0.128	2.71256e-17	4	Cxcl16
1.47735e-21	-1.00535	0.404	0.404	4.20779e-17	4	Taf13
1.94854e-21	-0.979523	0.184	0.225	5.54983e-17	4	Bcl9
2.74647e-21	-0.675127	0.453	0.453	7.82249e-17	4	Mllt3
2.84088e-21	-1.74257	0.227	0.268	8.09139e-17	4	Hba-a2
3.35031e-21	-1.22573	0.066	0.106	9.54237e-17	4	Hoxb8
3.57509e-21	-1.16342	0.155	0.195	1.01826e-16	4	Dock6
8.83767e-21	-1.33814	0.062	0.1	2.51714e-16	4	Icosl
1.6591e-20	-1.3491	0.087	0.127	4.72544e-16	4	Carmn
1.99998e-20	-0.522481	0.597	0.576	5.69633e-16	4	Dock4
2.55732e-20	-0.611517	0.331	0.362	7.28376e-16	4	Col5a3
3.59374e-20	-0.657595	0.771	0.694	1.02357e-15	4	Plcb4
4.14764e-20	-0.705279	0.537	0.524	1.18133e-15	4	Krt10
6.80331e-20	-1.03489	0.185	0.223	1.93772e-15	4	Pag1
7.471e-20	-1.37354	0.064	0.101	2.12789e-15	4	Vipr2
8.42065e-20	-1.37437	0.073	0.11	2.39837e-15	4	Ogfrl1
1.27612e-19	-0.895676	0.223	0.257	3.63463e-15	4	Mpzl1
2.89458e-19	-1.05726	0.204	0.235	8.24433e-15	4	Vamp5
6.29888e-19	-1.30365	0.103	0.142	1.79405e-14	4	Wnt5b
1.13146e-18	-1.02376	0.229	0.262	3.22262e-14	4	Aff3
1.54158e-18	-1.09715	0.076	0.114	4.39073e-14	4	Rtn2
1.59899e-18	-1.46181	0.072	0.108	4.55423e-14	4	Evl
2.47608e-18	-1.07128	0.203	0.237	7.05236e-14	4	Fbxl18
2.94009e-18	-1.39556	0.098	0.136	8.37397e-14	4	Hist1h2be
3.19723e-18	-0.968876	0.386	0.379	9.10636e-14	4	Col16a1
4.46392e-18	-1.37202	0.099	0.137	1.27141e-13	4	Prx
4.64454e-18	-0.7103	0.3	0.333	1.32286e-13	4	Galnt17
6.48724e-18	-1.2187	0.101	0.139	1.8477e-13	4	Ptch1
1.09245e-17	-1.25875	0.072	0.108	3.11152e-13	4	Arhgef6
1.2358e-17	-1.26755	0.159	0.193	3.5198e-13	4	Vav3
1.29433e-17	-1.19147	0.117	0.154	3.6865e-13	4	Wasf3
2.08458e-17	-1.21089	0.096	0.133	5.93729e-13	4	Gm41556
2.49151e-17	-1.48886	0.166	0.203	7.09631e-13	4	Hbb-bt
2.7473e-17	-0.677396	0.215	0.253	7.82487e-13	4	Rspo1
4.78463e-17	-1.16028	0.159	0.192	1.36276e-12	4	Acot7
5.09299e-17	-0.753614	0.238	0.276	1.45058e-12	4	Mecom
5.18449e-17	-0.531966	0.472	0.492	1.47665e-12	4	Ccl11
5.3646e-17	-0.952757	0.369	0.366	1.52795e-12	4	Sytl2
7.27768e-17	-1.17275	0.096	0.132	2.07283e-12	4	Gnai1
7.58007e-17	-1.06328	0.211	0.239	2.15895e-12	4	Tfdp2
1.2875e-16	-0.841119	0.225	0.256	3.66707e-12	4	Arsj
1.30181e-16	-0.559086	0.421	0.425	3.7078e-12	4	Zfp395
1.62161e-16	-1.25405	0.071	0.105	4.61866e-12	4	Atcayos
2.22464e-16	-0.809552	0.412	0.405	6.33623e-12	4	Nrp1
5.99391e-16	-0.742847	0.303	0.321	1.70719e-11	4	Agtpbp1
8.18561e-16	-2.02994	0.087	0.121	2.33143e-11	4	Col23a1
1.08244e-15	-1.19021	0.085	0.119	3.083e-11	4	Gsta3
1.42479e-15	-0.889267	0.195	0.225	4.05808e-11	4	Adgrl1
1.73774e-15	-1.13232	0.098	0.133	4.94942e-11	4	Fam71a
2.36699e-15	-1.3131	0.08	0.113	6.74167e-11	4	Unc13b
4.05668e-15	-1.28365	0.098	0.129	1.15542e-10	4	1810010H24Rik
4.15954e-15	-1.53027	0.08	0.112	1.18472e-10	4	Acer1
6.45245e-15	-1.29543	0.071	0.102	1.83779e-10	4	Gjc2
6.50259e-15	-1.23681	0.079	0.111	1.85207e-10	4	Mmd
1.1727e-14	-1.0496	0.122	0.154	3.34008e-10	4	Nrbp2
1.19161e-14	-0.516146	0.424	0.432	3.39396e-10	4	Cd74
1.52909e-14	-1.1762	0.166	0.195	4.35516e-10	4	Cyp1b1
1.85e-14	-0.756905	0.295	0.31	5.26917e-10	4	Hoxb3
2.29682e-14	-1.1816	0.116	0.148	6.5418e-10	4	Vamp1
3.15358e-14	-0.657685	0.368	0.368	8.98204e-10	4	Adamts10
3.73694e-14	-0.543159	0.461	0.447	1.06436e-09	4	Bbx
4.82703e-14	-0.793787	0.41	0.407	1.37484e-09	4	Nox4
5.28795e-14	-1.09019	0.152	0.183	1.50612e-09	4	Rccd1
5.12831e-13	-0.594405	0.437	0.424	1.46064e-08	4	Dnmt3a
1.15485e-12	-1.125	0.122	0.153	3.28923e-08	4	Pecam1
1.68232e-12	-0.529207	0.484	0.458	4.7916e-08	4	Tpm2
1.9259e-12	-0.972587	0.191	0.213	5.48535e-08	4	Ankrd50
3.2133e-12	-0.649993	0.378	0.37	9.15212e-08	4	2310022B05Rik
4.17803e-12	-1.47695	0.131	0.16	1.18999e-07	4	Junos
4.65365e-12	-0.505736	0.486	0.47	1.32545e-07	4	Ramp1
5.64305e-12	-1.00321	0.264	0.28	1.60725e-07	4	Dlg2
5.96252e-12	-1.03872	0.129	0.156	1.69824e-07	4	P4htm
6.33623e-12	-1.08427	0.127	0.155	1.80469e-07	4	Nadk2
8.0261e-12	-0.589576	0.439	0.421	2.28599e-07	4	Rin2
8.92762e-12	-1.15639	0.276	0.286	2.54277e-07	4	Wdr47
1.71948e-11	-0.504336	0.507	0.47	4.89743e-07	4	Adgra2
2.54838e-11	-0.751683	0.242	0.259	7.25829e-07	4	Gnb4
4.01613e-11	-1.05021	0.075	0.101	1.14387e-06	4	Vstm4
4.65512e-11	-0.959933	0.085	0.112	1.32587e-06	4	4732471J01Rik
5.0578e-11	-0.53511	0.46	0.44	1.44056e-06	4	Ksr1
8.35004e-11	-0.818625	0.179	0.202	2.37826e-06	4	Firre
8.35455e-11	-0.519095	0.479	0.451	2.37954e-06	4	Spred2
8.73962e-11	-1.09251	0.11	0.137	2.48922e-06	4	Lsmem1
9.212e-11	-0.940876	0.219	0.233	2.62376e-06	4	Irak1bp1
9.31889e-11	-1.33017	0.081	0.108	2.65421e-06	4	Tmem150c
1.05435e-10	-0.845978	0.239	0.252	3.003e-06	4	Gabbr1
1.15788e-10	-0.6602	0.621	0.553	3.29786e-06	4	Polr2a
1.2824e-10	-0.936004	0.077	0.104	3.65254e-06	4	Epha4
1.32918e-10	-0.962797	0.13	0.155	3.78577e-06	4	Slc22a17
1.35077e-10	-0.642679	0.715	0.641	3.84726e-06	4	Ints6
1.71003e-10	-1.01475	0.129	0.154	4.87052e-06	4	Prkar1b
1.71692e-10	-0.875213	0.206	0.225	4.89015e-06	4	Cdc14a
2.74148e-10	-0.940584	0.269	0.281	7.80829e-06	4	Sned1
3.97068e-10	-0.881412	0.155	0.178	1.13093e-05	4	Mvb12b
5.40308e-10	-0.849705	0.14	0.164	1.53891e-05	4	AU020206
5.72095e-10	-0.92596	0.132	0.156	1.62944e-05	4	Smim3
5.79424e-10	-0.567843	0.386	0.376	1.65031e-05	4	Nab1
6.44479e-10	-1.1122	0.109	0.133	1.83561e-05	4	Rab26os
6.88524e-10	-1.18437	0.195	0.213	1.96105e-05	4	Azin2
6.96729e-10	-0.673156	0.412	0.392	1.98442e-05	4	Csrp1
8.70127e-10	-0.637817	0.292	0.307	2.4783e-05	4	Flrt3
9.11983e-10	-0.810901	0.394	0.374	2.59751e-05	4	Gtf2a1
1.04931e-09	-0.525169	0.477	0.447	2.98863e-05	4	5031425E22Rik
1.09914e-09	-0.615988	0.336	0.348	3.13058e-05	4	Dock10
1.14718e-09	-1.10336	0.09	0.114	3.26741e-05	4	Zfp446
1.43675e-09	-0.994761	0.146	0.17	4.09216e-05	4	Adam33
2.64729e-09	-0.999299	0.095	0.119	7.54002e-05	4	Phyhd1
3.68107e-09	-0.726661	0.363	0.355	0.000104844	4	Nabp1
3.87039e-09	-0.701093	0.277	0.284	0.000110236	4	Jade1
4.39838e-09	-0.748508	0.224	0.24	0.000125275	4	Tmem47
4.40884e-09	-0.797783	0.135	0.159	0.000125572	4	Gm47071
5.36819e-09	-0.802837	0.146	0.168	0.000152897	4	Srgap3
5.74819e-09	-0.512741	0.596	0.538	0.00016372	4	Vegfd
6.03768e-09	-0.972494	0.09	0.113	0.000171965	4	Zfp385b
8.30495e-09	-1.30859	0.085	0.106	0.000236541	4	Egln3
8.61365e-09	-1.1009	0.082	0.104	0.000245334	4	Ptpru
1.17592e-08	-0.915533	0.088	0.111	0.000334927	4	Nid2
1.79575e-08	-1.11706	0.085	0.106	0.000511464	4	C730034F03Rik
1.87512e-08	-1.10555	0.08	0.102	0.000534072	4	Aox3
1.90752e-08	-0.776027	0.152	0.174	0.000543299	4	Tiam2
2.37698e-08	-0.556182	0.396	0.38	0.000677013	4	Bicral
2.68043e-08	-0.691404	0.213	0.231	0.00076344	4	Tmtc1
2.98741e-08	-0.808877	0.198	0.212	0.000850875	4	Fzd7
3.05716e-08	-0.939011	0.092	0.114	0.000870741	4	Gm11520
3.85058e-08	-0.904467	0.132	0.152	0.00109672	4	Tpd52
4.78481e-08	-0.754041	0.243	0.259	0.00136281	4	Immp2l
4.89107e-08	-0.956191	0.108	0.129	0.00139308	4	Nemp1
5.06644e-08	-0.966351	0.113	0.134	0.00144302	4	Pcx
5.81427e-08	-0.625563	0.278	0.282	0.00165602	4	Cers4
5.87318e-08	-1.04169	0.087	0.107	0.0016728	4	Retreg1
6.07485e-08	-0.768581	0.223	0.238	0.00173024	4	Irs1
6.23309e-08	-0.764127	0.165	0.184	0.00177531	4	Pou6f1
6.40072e-08	-0.972856	0.095	0.115	0.00182305	4	Ccl27a
6.4147e-08	-0.754423	0.293	0.296	0.00182703	4	Ngf
7.3998e-08	-0.775289	0.219	0.237	0.00210761	4	Pde7b
8.59639e-08	-0.603428	0.46	0.428	0.00244842	4	Zfp503
9.38178e-08	-0.895461	0.113	0.133	0.00267212	4	Slc9a3r2
9.69909e-08	-0.856449	0.136	0.155	0.00276249	4	Ttyh3
1.41257e-07	-0.857184	0.356	0.34	0.00402328	4	Fam117a
1.77507e-07	-0.691122	0.192	0.209	0.00505577	4	Gm12216
1.97991e-07	-0.764002	0.241	0.246	0.00563917	4	Rcbtb2
2.26633e-07	-0.529018	0.453	0.422	0.00645496	4	Synj2
2.48739e-07	-0.555089	0.321	0.322	0.00708459	4	Atxn7l1
2.66492e-07	-0.71636	0.271	0.278	0.00759023	4	Znrf3
2.79217e-07	-0.52978	0.51	0.465	0.00795266	4	Fzd1
2.97266e-07	-1.16556	0.28	0.279	0.00846672	4	Slc12a2
3.32726e-07	-0.528134	0.422	0.393	0.0094767	4	Arhgef40
4.44564e-07	-0.537953	0.297	0.304	0.0126621	4	Hoxa5
5.75972e-07	-0.963564	0.153	0.169	0.0164048	4	Zswim3
5.78294e-07	-0.85134	0.132	0.151	0.016471	4	Lyn
7.59512e-07	-0.74982	0.309	0.311	0.0216324	4	Prr16
8.76607e-07	-0.70734	0.443	0.418	0.0249675	4	Gk5
9.40964e-07	-1.17404	0.084	0.102	0.0268005	4	Cpe
1.25404e-06	-1.02149	0.115	0.132	0.0357177	4	Nars2
1.46017e-06	-1.10351	0.203	0.212	0.0415885	4	Tagln
1.57251e-06	-0.535341	0.374	0.375	0.0447881	4	Lrmda
1.58451e-06	-0.9012	0.103	0.121	0.04513	4	Cobll1
1.60664e-06	-0.866877	0.117	0.135	0.0457604	4	Rnf157
1.6334e-06	-0.776177	0.154	0.169	0.0465226	4	Dgkd
1.71262e-06	-0.911613	0.268	0.268	0.0487788	4	Spindoc

## Sheet: Cluster_19
Cluster 19 marker genes (FindAllMarkers)
p_val	avg_log2FC	pct.1	pct.2	p_val_adj	cluster	gene
2.21893e-91	2.2323	1	0.918	6.31994e-87	19	Cmss1
2.16796e-82	2.19087	0.973	0.725	6.1748e-78	19	Lars2
8.88211e-78	-3.02264	0.164	0.94	2.5298e-73	19	Krtdap
1.08406e-73	3.60249	0.284	0.034	3.08761e-69	19	Rmrp
6.63386e-68	1.82073	0.934	0.36	1.88946e-63	19	Dkk2
5.87265e-66	-3.01407	0.153	0.878	1.67265e-61	19	Lgals7
1.7176e-65	2.60828	0.727	0.242	4.89207e-61	19	Gm15564
6.86617e-65	-2.60125	0.208	0.898	1.95562e-60	19	Fabp5
1.12296e-64	1.56423	1	0.999	3.19841e-60	19	Gm42418
1.18194e-64	2.30858	0.842	0.421	3.36641e-60	19	Il31ra
5.41215e-56	3.76285	0.104	0.006	1.54149e-51	19	St6galnac1
4.70716e-54	3.00616	0.355	0.066	1.34069e-49	19	Gm42743
5.79445e-54	3.32777	0.656	0.233	1.65038e-49	19	Ccnb1ip1
1.8013e-52	1.62433	0.891	0.425	5.13046e-48	19	Dpp4
3.64845e-52	-1.22664	1	1	1.03915e-47	19	mt-Co1
5.95525e-50	1.33005	0.984	0.918	1.69617e-45	19	Camk1d
9.32282e-50	-1.68922	0.022	0.638	2.65532e-45	19	Hbb-bs
4.1052e-49	2.86667	0.393	0.089	1.16924e-44	19	3110039M20Rik
1.0011e-47	3.2537	0.219	0.03	2.85133e-43	19	Phkg1
1.08733e-46	-3.05606	0.126	0.722	3.09694e-42	19	Lor
3.94672e-46	-2.94434	0.137	0.729	1.1241e-41	19	Mt4
5.64851e-46	2.59287	0.317	0.06	1.60881e-41	19	Gm28068
3.87008e-45	3.45332	0.202	0.028	1.10228e-40	19	Gm9530
2.34676e-44	3.37347	0.158	0.018	6.68403e-40	19	F10
5.39445e-44	1.42457	0.967	0.753	1.53645e-39	19	Cdk8
1.0766e-43	1.20909	0.973	0.856	3.06639e-39	19	Gphn
1.84954e-42	3.03758	0.202	0.029	5.26786e-38	19	Gm12703
7.42286e-42	2.12995	0.546	0.18	2.11418e-37	19	Osr2
7.89468e-42	2.64869	0.202	0.029	2.24856e-37	19	Gm5627
2.58961e-41	1.71569	0.902	0.499	7.37574e-37	19	Klhl29
2.76588e-41	3.56603	0.104	0.008	7.87779e-37	19	Gm14232
1.21201e-40	-3.7289	0.082	0.621	3.45205e-36	19	Apoe
4.1494e-40	-7.04289	0.016	0.55	1.18183e-35	19	Gpx3
7.86875e-40	-3.7946	0.454	0.791	2.24118e-35	19	Sfrp1
1.47075e-39	2.59678	0.328	0.074	4.189e-35	19	Gm35853
4.31609e-38	-2.16798	0.158	0.722	1.22931e-33	19	Krt13
1.25827e-37	-2.24199	0.153	0.717	3.58381e-33	19	Krt4
1.84514e-37	3.234	0.158	0.021	5.25533e-33	19	E2f2
1.89131e-37	1.77894	0.694	0.29	5.38684e-33	19	Frmd4b
2.36329e-37	3.11511	0.131	0.014	6.73112e-33	19	Syce1l
7.07271e-37	1.51986	0.765	0.36	2.01445e-32	19	Postn
2.55011e-36	2.13093	0.53	0.181	7.26323e-32	19	Gm34455
7.7406e-36	1.72175	0.71	0.31	2.20468e-31	19	Slc7a5
1.66004e-35	1.49877	0.716	0.307	4.72813e-31	19	Ccn3
3.33945e-34	1.35697	0.776	0.371	9.51143e-30	19	Thy1
4.43435e-34	-2.65223	0.344	0.722	1.26299e-29	19	Col4a5
1.46545e-33	-3.79147	0.219	0.634	4.17388e-29	19	Svep1
6.43762e-33	1.15212	0.869	0.439	1.83356e-28	19	Stxbp6
3.32483e-32	2.92565	0.153	0.022	9.46977e-28	19	Gm33508
9.35347e-32	-2.72895	0.142	0.603	2.66406e-27	19	Dmkn
8.40491e-31	1.92419	0.475	0.162	2.39389e-26	19	Zswim3
2.0447e-30	1.94997	0.399	0.123	5.82372e-26	19	Foxg1
2.14564e-30	-3.64621	0.279	0.662	6.11122e-26	19	Ces1d
4.00379e-30	1.28002	0.732	0.346	1.14036e-25	19	Ildr2
1.43123e-29	1.08564	0.842	0.456	4.07643e-25	19	Ptgs1
3.48258e-29	-2.54092	0.104	0.552	9.91908e-25	19	Cnfn
4.12859e-29	1.16211	0.803	0.433	1.17591e-24	19	Fez1
5.30133e-29	2.3791	0.137	0.019	1.50992e-24	19	Snx31
5.45436e-29	1.113	0.896	0.633	1.55351e-24	19	Ntn1
7.00444e-29	0.912097	1	0.916	1.995e-24	19	Ebf1
8.28552e-29	-1.27323	0.978	0.991	2.35988e-24	19	Sparc
1.03026e-28	0.982918	0.956	0.695	2.93439e-24	19	Aspn
1.55994e-28	-3.24901	0.077	0.51	4.44302e-24	19	Spink5
1.8364e-28	1.36658	0.82	0.462	5.23044e-24	19	Aig1
2.1502e-28	-0.928155	1	1	6.12421e-24	19	mt-Co2
2.42139e-28	2.56622	0.164	0.027	6.8966e-24	19	Hist2h2bb
3.49032e-28	1.21894	0.732	0.343	9.94113e-24	19	Hecw2
4.40771e-28	-1.14698	0.978	0.996	1.2554e-23	19	Col1a2
5.6464e-28	2.69837	0.131	0.018	1.60821e-23	19	Kif28
5.96096e-28	-2.72554	0.098	0.544	1.6978e-23	19	Sprr3
6.12166e-28	1.27926	0.612	0.248	1.74357e-23	19	Nkx6-1
7.90654e-28	-0.907067	0.913	0.972	2.25194e-23	19	Serpinh1
1.34334e-27	-1.48084	0.716	0.895	3.82609e-23	19	Marcks
1.97593e-27	-1.42628	0.907	0.973	5.62784e-23	19	Fbln1
2.0717e-27	2.99643	0.131	0.019	5.90062e-23	19	Gm29282
4.38304e-27	1.97849	0.377	0.122	1.24838e-22	19	Necab1
4.60945e-27	1.65016	0.481	0.181	1.31286e-22	19	Gm19951
4.85737e-27	1.85412	0.432	0.152	1.38348e-22	19	Cdh9
5.10728e-27	1.22062	0.738	0.38	1.45466e-22	19	Pamr1
5.19714e-27	2.28074	0.262	0.065	1.48025e-22	19	Klhl14
6.27815e-27	1.2966	0.612	0.266	1.78814e-22	19	Il1rapl1
7.27364e-27	2.63914	0.153	0.025	2.07168e-22	19	Gm10649
1.16427e-26	-2.56219	0.098	0.532	3.31607e-22	19	Ly6d
1.51795e-26	-1.67855	0.41	0.765	4.32343e-22	19	Hspb1
2.44398e-26	2.6482	0.131	0.02	6.96095e-22	19	Sfta2
4.92453e-26	2.76801	0.191	0.038	1.4026e-21	19	BC051537
5.54407e-26	1.82803	0.388	0.128	1.57906e-21	19	Gm16046
9.93738e-26	-0.845374	1	1	2.83036e-21	19	mt-Nd4
1.82902e-25	1.92831	0.454	0.172	5.20942e-21	19	Kcnk5
2.16761e-25	0.996867	0.88	0.549	6.17377e-21	19	Pla2g4a
4.31001e-25	1.72595	0.475	0.18	1.22758e-20	19	4921531C22Rik
5.06812e-25	-3.9106	0.055	0.45	1.4435e-20	19	Col15a1
7.81416e-25	-1.23983	0.934	0.976	2.22563e-20	19	Cst3
7.97236e-25	2.39073	0.175	0.034	2.27069e-20	19	Gm50399
8.99896e-25	1.16945	0.929	0.627	2.56308e-20	19	AY036118
1.88697e-24	-4.12486	0.055	0.433	5.37446e-20	19	Cd74
2.04598e-24	2.76062	0.104	0.014	5.82737e-20	19	Gm17112
2.56895e-24	1.99005	0.333	0.104	7.31687e-20	19	Cntn4
4.8432e-24	-1.55928	0.694	0.859	1.37944e-19	19	Atp2a2
7.05679e-24	1.2615	0.836	0.557	2.00991e-19	19	Flnb
1.05162e-23	-3.0804	0.066	0.454	2.99521e-19	19	Gm94
1.06914e-23	3.41356	0.126	0.02	3.04513e-19	19	Rbm20
1.1539e-23	-2.94648	0.191	0.53	3.28652e-19	19	Krt10
2.14624e-23	-0.784615	0.929	0.984	6.11293e-19	19	Psap
2.37421e-23	-2.99069	0.148	0.514	6.76223e-19	19	Col4a6
2.45485e-23	-0.676432	0.945	0.995	6.9919e-19	19	Rpl38
2.81142e-23	0.640952	0.978	0.956	8.0075e-19	19	Vim
3.60741e-23	2.16067	0.213	0.05	1.02746e-18	19	L3mbtl1
4.22246e-23	2.25686	0.23	0.057	1.20264e-18	19	B230206L02Rik
6.08541e-23	2.00546	0.197	0.044	1.73325e-18	19	1700112J16Rik
7.43321e-23	-3.50459	0.071	0.436	2.11713e-18	19	S100a14
1.48325e-22	0.903604	0.891	0.694	4.2246e-18	19	Plat
1.74003e-22	1.5167	0.574	0.267	4.95595e-18	19	Wnt9a
2.59097e-22	1.52278	0.53	0.238	7.3796e-18	19	Arhgef28
2.80201e-22	0.731243	0.951	0.686	7.98069e-18	19	Igfbp4
3.48963e-22	2.29211	0.169	0.035	9.93917e-18	19	4930461C15Rik
3.83362e-22	1.31991	0.366	0.121	1.09189e-17	19	Gm41556
4.21172e-22	1.0158	0.754	0.402	1.19958e-17	19	Nsg1
4.4383e-22	-4.84164	0.033	0.389	1.26412e-17	19	Mfap4
4.48796e-22	2.63823	0.115	0.018	1.27826e-17	19	Ttbk1
4.95411e-22	2.61601	0.164	0.033	1.41103e-17	19	Cfap45
8.79687e-22	1.16151	0.792	0.464	2.50552e-17	19	Limch1
9.65137e-22	-1.81901	0.88	0.942	2.7489e-17	19	Hspa1b
1.51544e-21	-2.81785	0.825	0.918	4.31627e-17	19	Mgp
1.78673e-21	0.568752	0.94	0.956	5.08895e-17	19	Rpl12
1.81276e-21	1.28357	0.667	0.343	5.1631e-17	19	Fap
2.02341e-21	1.63629	0.306	0.097	5.76308e-17	19	Rerg
2.05729e-21	-1.10979	0.77	0.923	5.85956e-17	19	Meg3
2.63635e-21	1.49995	0.464	0.197	7.50885e-17	19	Trim30d
3.94343e-21	0.80818	0.913	0.666	1.12317e-16	19	Tppp3
4.40301e-21	1.72227	0.208	0.051	1.25407e-16	19	Cd4
4.975e-21	-7.31577	0	0.339	1.41698e-16	19	Krt1
5.0265e-21	2.27616	0.279	0.086	1.43165e-16	19	Spock3
5.24437e-21	-2.07607	0.311	0.617	1.4937e-16	19	Zfpm2
5.92907e-21	2.36102	0.24	0.067	1.68872e-16	19	2700054A10Rik
6.50561e-21	1.29882	0.607	0.291	1.85293e-16	19	Pvt1
8.69252e-21	2.63176	0.142	0.027	2.4758e-16	19	Stpg4
9.42237e-21	0.873357	0.918	0.752	2.68368e-16	19	Hexb
1.28527e-20	1.28786	0.464	0.191	3.6607e-16	19	Thbs4
1.47682e-20	0.684607	0.956	0.737	4.20628e-16	19	Pcolce2
1.57411e-20	-4.30033	0.131	0.452	4.48339e-16	19	Cxcl12
1.77167e-20	0.751923	0.989	0.865	5.04607e-16	19	Creb5
2.08492e-20	-0.699686	1	1	5.93827e-16	19	mt-Co3
2.47994e-20	-5.26867	0.066	0.393	7.06336e-16	19	Kcnn3
3.14009e-20	0.831782	0.896	0.71	8.94361e-16	19	Rbpj
4.02785e-20	0.542603	0.923	0.955	1.14721e-15	19	Rps18
4.11734e-20	1.33187	0.743	0.46	1.1727e-15	19	Fgfr2
4.26384e-20	-2.99561	0.137	0.461	1.21443e-15	19	Itm2a
6.30931e-20	1.19161	0.852	0.61	1.79702e-15	19	Tek
8.40529e-20	2.23634	0.18	0.042	2.394e-15	19	Gm29585
9.33049e-20	-1.72125	0.328	0.604	2.65751e-15	19	Mif
9.67932e-20	1.91594	0.273	0.085	2.75687e-15	19	Eya4
1.02258e-19	-2.42903	0.077	0.426	2.91252e-15	19	Fam25c
1.25401e-19	1.43309	0.481	0.211	3.57166e-15	19	St6gal1
1.96137e-19	2.49576	0.104	0.016	5.58639e-15	19	Hapln3
2.00094e-19	0.536704	0.945	0.967	5.69908e-15	19	Rplp0
2.21726e-19	2.5103	0.109	0.018	6.3152e-15	19	5033421B08Rik
2.63429e-19	2.27207	0.175	0.041	7.50298e-15	19	6030407O03Rik
2.64245e-19	-1.4086	0.847	0.923	7.52621e-15	19	Gpc6
4.30233e-19	0.556134	0.934	0.914	1.22539e-14	19	Rpl4
4.55849e-19	-0.605734	0.967	0.998	1.29835e-14	19	Rpl41
4.63731e-19	0.855182	0.803	0.471	1.3208e-14	19	Irak3
6.11866e-19	0.511615	0.951	0.964	1.74272e-14	19	Rpl21
6.20661e-19	2.2928	0.12	0.022	1.76777e-14	19	Ldhc
6.68429e-19	1.75912	0.836	0.568	1.90382e-14	19	Polr2a
8.45692e-19	-2.29643	0.071	0.407	2.4087e-14	19	Perp
8.67975e-19	2.1714	0.246	0.074	2.47217e-14	19	Neto1
8.70115e-19	1.64067	0.279	0.088	2.47826e-14	19	Rhebl1
1.64471e-18	1.58769	0.366	0.144	4.68446e-14	19	Gpr1
1.80837e-18	2.9486	0.109	0.019	5.15061e-14	19	Gm16541
2.02317e-18	1.61778	0.322	0.117	5.7624e-14	19	Zfp697
2.23791e-18	-2.65795	0.093	0.417	6.37401e-14	19	Sfn
2.45206e-18	1.17141	0.557	0.271	6.98395e-14	19	Lrrc8c
2.5707e-18	-2.31008	0.098	0.431	7.32186e-14	19	Gsta4
2.98824e-18	1.21055	0.672	0.397	8.5111e-14	19	Dnajb14
2.99019e-18	0.830844	0.88	0.615	8.51666e-14	19	Ecm2
3.55588e-18	2.4017	0.153	0.035	1.01278e-13	19	Itgb6
3.81473e-18	1.75641	0.301	0.106	1.08651e-13	19	Foxc1
3.86512e-18	0.798948	0.923	0.779	1.10086e-13	19	Asap1
5.1053e-18	2.77448	0.131	0.027	1.45409e-13	19	Itgam
5.2313e-18	1.21803	0.645	0.339	1.48998e-13	19	Tmeff2
7.53628e-18	-3.92805	0.022	0.326	2.14648e-13	19	Sprr1a
8.47263e-18	0.794368	0.836	0.528	2.41317e-13	19	Anxa3
8.56038e-18	0.88554	0.847	0.555	2.43817e-13	19	Dcbld2
8.62705e-18	1.52319	0.213	0.058	2.45716e-13	19	Gm826
9.09258e-18	0.878921	0.863	0.611	2.58975e-13	19	Phldb1
9.64332e-18	0.943502	0.869	0.63	2.74661e-13	19	Tspan5
9.89507e-18	1.69968	0.311	0.111	2.81831e-13	19	Ptger3
1.07102e-17	1.81778	0.284	0.093	3.05047e-13	19	Iqcn
1.32126e-17	1.02461	0.721	0.428	3.76323e-13	19	Itga9
1.37844e-17	-1.54245	0.514	0.717	3.92606e-13	19	Eln
1.39529e-17	1.88836	0.344	0.132	3.97405e-13	19	Klhl11
1.66563e-17	-2.76579	0.104	0.41	4.74406e-13	19	Gask1b
1.81279e-17	1.77217	0.213	0.06	5.16319e-13	19	Gm44577
1.89787e-17	-3.06171	0.066	0.37	5.4055e-13	19	Asprv1
1.95582e-17	1.00272	0.71	0.412	5.57056e-13	19	Bmpr1b
2.10945e-17	0.568223	0.967	0.927	6.00812e-13	19	Ubb
2.35502e-17	-1.7019	0.448	0.666	6.70756e-13	19	Igf1
2.70044e-17	2.33923	0.109	0.02	7.69141e-13	19	Marc1
2.92076e-17	-0.984009	0.814	0.896	8.31892e-13	19	Selenop
2.97173e-17	-0.919277	0.82	0.937	8.46408e-13	19	Bgn
3.08112e-17	0.689591	0.929	0.764	8.77565e-13	19	Fermt2
3.18843e-17	-1.54123	0.574	0.752	9.08129e-13	19	Pcsk5
3.6218e-17	0.581999	0.984	0.912	1.03156e-12	19	Igfbp6
4.28239e-17	1.56809	0.35	0.136	1.21971e-12	19	Lrrc8b
4.42776e-17	2.0195	0.224	0.067	1.26111e-12	19	Hist4h4
4.47799e-17	-0.566578	1	1	1.27542e-12	19	mt-Cytb
5.21656e-17	2.21391	0.208	0.061	1.48578e-12	19	9530062K07Rik
5.42881e-17	0.846907	0.891	0.702	1.54623e-12	19	Pcsk6
5.67898e-17	-0.924323	0.918	0.938	1.61749e-12	19	Cfh
5.75847e-17	0.736683	0.913	0.73	1.64013e-12	19	Sulf1
5.93348e-17	1.23244	0.497	0.229	1.68997e-12	19	Islr2
6.02585e-17	0.923745	0.705	0.393	1.71628e-12	19	Cacna1c
6.0959e-17	-2.55953	0.066	0.378	1.73623e-12	19	Crct1
6.12997e-17	-3.00888	0.071	0.37	1.74594e-12	19	Rspo3
6.24373e-17	0.676913	0.984	0.918	1.77834e-12	19	Foxp1
6.36216e-17	-2.73622	0.005	0.295	1.81207e-12	19	Hba-a1
7.65406e-17	-3.25178	0.12	0.399	2.18003e-12	19	Cpxm1
8.47335e-17	1.98664	0.257	0.086	2.41338e-12	19	Dio2
9.04476e-17	-3.10231	0.055	0.353	2.57613e-12	19	Serpinb12
9.06927e-17	-1.4826	0.361	0.631	2.58311e-12	19	Ltbp1
9.5306e-17	2.06858	0.109	0.02	2.71451e-12	19	Kcnmb4
9.69267e-17	-0.807241	0.76	0.898	2.76067e-12	19	H2-K1
9.69815e-17	-0.50265	1	1	2.76223e-12	19	mt-Nd1
9.85124e-17	0.832732	0.825	0.557	2.80583e-12	19	Emilin2
1.01592e-16	2.36709	0.448	0.202	2.89355e-12	19	Cx3cr1
1.07923e-16	2.59999	0.126	0.026	3.07387e-12	19	Olfr655
1.08492e-16	1.69073	0.164	0.04	3.09006e-12	19	Camk2a
1.16069e-16	-4.59063	0.055	0.34	3.30587e-12	19	Ifitm1
1.21376e-16	2.00484	0.202	0.058	3.45703e-12	19	Zfand4
1.25334e-16	1.63978	0.224	0.066	3.56977e-12	19	B230369F24Rik
1.35281e-16	0.825869	0.765	0.478	3.85307e-12	19	Peli2
1.37478e-16	-0.864948	0.902	0.953	3.91565e-12	19	Igfbp7
1.72877e-16	1.73699	0.175	0.045	4.92387e-12	19	Arhgap4
2.03553e-16	-0.668313	0.923	0.983	5.79761e-12	19	Lum
2.15132e-16	2.44648	0.109	0.021	6.12738e-12	19	Gm5544
2.34958e-16	-2.16747	0.208	0.489	6.69208e-12	19	Ccl11
2.39857e-16	1.50455	0.202	0.057	6.8316e-12	19	Gm9967
2.40145e-16	1.58194	0.169	0.043	6.83981e-12	19	Ryr1
2.45222e-16	-5.31613	0.022	0.302	6.98442e-12	19	Fxyd6
2.57143e-16	-1.45118	0.65	0.814	7.32394e-12	19	Arhgap24
2.75902e-16	-0.728058	0.989	0.993	7.85823e-12	19	mt-Nd4l
2.96912e-16	-3.64757	0.033	0.319	8.45666e-12	19	Pitx1
3.33974e-16	2.67582	0.137	0.031	9.51225e-12	19	Gramd2
3.41636e-16	2.27592	0.126	0.026	9.73049e-12	19	Ptpn6
3.50769e-16	-0.936902	0.732	0.848	9.99059e-12	19	Mmp2
3.83486e-16	2.40232	0.115	0.023	1.09224e-11	19	Gm36211
4.11788e-16	0.850312	0.738	0.431	1.17286e-11	19	Gnpnat1
4.5918e-16	1.40029	0.404	0.171	1.30784e-11	19	D830025C05Rik
5.03012e-16	-1.13154	0.82	0.882	1.43268e-11	19	Col6a3
5.62998e-16	-1.51095	0.574	0.741	1.60353e-11	19	Ghr
6.69799e-16	1.33969	0.284	0.098	1.90772e-11	19	Prtn3
6.74367e-16	0.897227	0.803	0.508	1.92073e-11	19	Agpat4
7.2332e-16	-3.011	0.027	0.314	2.06016e-11	19	Dapl1
7.34927e-16	-0.791761	0.77	0.867	2.09322e-11	19	Ndufa4
7.94955e-16	1.19318	0.514	0.263	2.26419e-11	19	Ace
8.65502e-16	1.15882	0.628	0.37	2.46512e-11	19	Tex14
9.05402e-16	0.8075	0.825	0.555	2.57877e-11	19	Myh10
9.58653e-16	2.24637	0.104	0.019	2.73043e-11	19	D530033B14Rik
1.01585e-15	0.765166	0.858	0.612	2.89335e-11	19	Prrx1
1.13573e-15	-8.50619	0	0.266	3.23478e-11	19	Gucy1a1
1.17189e-15	0.618426	0.863	0.548	3.33778e-11	19	Ackr3
1.22365e-15	1.76219	0.284	0.103	3.48521e-11	19	Ccdc57
1.34001e-15	0.840844	0.798	0.474	3.81662e-11	19	Filip1l
1.38901e-15	1.33877	0.503	0.254	3.95618e-11	19	Rorb
1.56703e-15	1.00583	0.721	0.438	4.46322e-11	19	Abca8b
1.71303e-15	-1.12763	0.973	0.986	4.87904e-11	19	Col1a1
1.85102e-15	1.99419	0.109	0.022	5.27209e-11	19	6330411D24Rik
1.94389e-15	2.28306	0.104	0.02	5.5366e-11	19	Gpr152
1.94508e-15	-0.755535	0.891	0.95	5.53999e-11	19	Col6a2
2.02093e-15	2.13339	0.12	0.026	5.75601e-11	19	Ttc21a
2.22655e-15	1.33512	0.475	0.232	6.34166e-11	19	Abca6
2.34102e-15	1.29774	0.268	0.093	6.66769e-11	19	Gipc2
2.42596e-15	1.94033	0.142	0.034	6.90961e-11	19	Soat2
2.74579e-15	0.854046	0.536	0.258	7.82057e-11	19	Rgs7bp
2.7729e-15	-1.21366	0.71	0.81	7.89779e-11	19	Tent5a
2.853e-15	1.37738	0.426	0.194	8.12591e-11	19	Polg2
2.86924e-15	-7.51186	0	0.26	8.17217e-11	19	Tmem176b
3.40744e-15	1.97109	0.224	0.072	9.70508e-11	19	2010310C07Rik
3.45244e-15	1.70033	0.246	0.082	9.83323e-11	19	Gm14963
3.50809e-15	-0.617249	0.913	0.94	9.99173e-11	19	Rbm39
3.79242e-15	1.30576	0.639	0.346	1.08016e-10	19	Gm48099
3.80539e-15	-1.38697	0.404	0.62	1.08385e-10	19	Ckap4
4.11551e-15	2.61099	0.104	0.02	1.17218e-10	19	Vstm2a
4.91711e-15	0.683958	0.94	0.759	1.40049e-10	19	Tns1
5.11555e-15	0.585747	0.984	0.77	1.45701e-10	19	Adgrd1
5.60556e-15	-0.772911	0.852	0.892	1.59658e-10	19	Sec61g
5.83095e-15	-4.38837	0.022	0.283	1.66077e-10	19	Barx1
5.93721e-15	0.869444	0.743	0.495	1.69104e-10	19	Papss1
6.0108e-15	1.43997	0.399	0.178	1.712e-10	19	A530013C23Rik
6.02606e-15	1.81383	0.18	0.051	1.71634e-10	19	Ankrd42
6.96888e-15	-1.35151	0.59	0.759	1.98488e-10	19	Arhgap6
7.98507e-15	1.70221	0.137	0.032	2.27431e-10	19	Gm36660
8.26297e-15	1.64456	0.246	0.084	2.35346e-10	19	Slc23a3
8.50941e-15	1.37138	0.355	0.152	2.42365e-10	19	E130114P18Rik
1.01288e-14	-0.80945	0.787	0.867	2.88487e-10	19	Dbi
1.08671e-14	1.62002	0.24	0.083	3.09516e-10	19	Gm17749
1.13556e-14	-3.2163	0.082	0.346	3.23429e-10	19	Nxn
1.22582e-14	0.945002	0.628	0.367	3.49139e-10	19	Il33
1.4349e-14	-0.532322	0.989	0.987	4.08688e-10	19	mt-Nd5
1.5133e-14	1.38554	0.546	0.318	4.31018e-10	19	Garem1
1.62598e-14	1.80863	0.224	0.074	4.63113e-10	19	Msh5
1.66385e-14	-2.46961	0.005	0.26	4.73898e-10	19	Hba-a2
1.70489e-14	1.67833	0.262	0.095	4.85588e-10	19	Mtus2
1.88528e-14	1.72151	0.262	0.095	5.36964e-10	19	Aox3
1.98344e-14	1.83491	0.137	0.033	5.64924e-10	19	Mrgprd
2.2032e-14	1.2725	0.541	0.292	6.27514e-10	19	Dnaja3
2.23103e-14	1.14685	0.361	0.154	6.35443e-10	19	Syn3
2.29612e-14	0.756993	0.847	0.64	6.53982e-10	19	Csrp2
2.59837e-14	-1.28577	0.355	0.598	7.40068e-10	19	Cygb
2.64614e-14	0.538635	0.984	0.908	7.53672e-10	19	Man1a
2.73167e-14	1.38771	0.35	0.149	7.78034e-10	19	Colgalt2
3.20963e-14	-0.538534	0.907	0.964	9.14167e-10	19	Cd63
3.73147e-14	-4.77211	0.016	0.264	1.0628e-09	19	Scube1
4.19488e-14	1.95831	0.164	0.046	1.19478e-09	19	4932443L11Rik
4.71087e-14	-0.695364	0.913	0.941	1.34175e-09	19	Htra3
5.69376e-14	-1.39459	0.383	0.608	1.6217e-09	19	Plpp1
5.72736e-14	1.76903	0.109	0.023	1.63127e-09	19	Gm13387
5.8913e-14	0.598033	0.891	0.776	1.67796e-09	19	Lamb2
5.89695e-14	0.570164	0.951	0.909	1.67957e-09	19	Txnip
6.41578e-14	0.852505	0.727	0.451	1.82734e-09	19	Pdlim2
6.62396e-14	1.84925	0.164	0.046	1.88664e-09	19	Lrrc51
6.86922e-14	1.11401	0.443	0.218	1.95649e-09	19	Gap43
7.97034e-14	-3.91617	0.016	0.264	2.27011e-09	19	H2-Aa
9.13708e-14	2.20669	0.158	0.043	2.60242e-09	19	Elavl3
9.35608e-14	1.05548	0.503	0.253	2.6648e-09	19	Apcdd1
9.40347e-14	-1.91204	0.093	0.368	2.6783e-09	19	Dsp
1.01315e-13	1.22516	0.437	0.212	2.88567e-09	19	Esrrg
1.02217e-13	1.0035	0.623	0.366	2.91135e-09	19	Efhd1
1.07441e-13	-1.96161	0.066	0.333	3.06013e-09	19	Gpx2
1.09511e-13	1.84339	0.115	0.026	3.1191e-09	19	Arhgap8
1.1188e-13	-2.75342	0.148	0.399	3.18656e-09	19	Tenm3
1.31144e-13	1.56028	0.104	0.022	3.73523e-09	19	4930417O13Rik
1.33332e-13	-0.823821	0.667	0.76	3.79757e-09	19	Xbp1
1.74904e-13	-1.45082	0.29	0.533	4.98162e-09	19	Sbsn
1.83691e-13	1.86569	0.126	0.03	5.23187e-09	19	Serpinc1
1.83976e-13	1.87315	0.142	0.037	5.24001e-09	19	Gm32786
1.89063e-13	0.675633	0.896	0.694	5.3849e-09	19	Trps1
2.1312e-13	-0.597927	0.852	0.927	6.07008e-09	19	Dynll1
2.26272e-13	-7.28563	0	0.232	6.44468e-09	19	Gucy1b1
2.27618e-13	-2.40651	0.126	0.384	6.48301e-09	19	Slit2
2.38758e-13	1.34776	0.175	0.052	6.80031e-09	19	2010013B24Rik
2.59524e-13	1.3756	0.306	0.123	7.39177e-09	19	Prdm8
2.8347e-13	-1.82272	0.115	0.381	8.07379e-09	19	Ly6g6c
3.18287e-13	1.41417	0.279	0.109	9.06544e-09	19	Pik3ip1
3.47781e-13	1.3309	0.279	0.108	9.90549e-09	19	Ankrd6
3.50832e-13	2.22187	0.12	0.029	9.99239e-09	19	AC142100.1
3.56097e-13	1.10168	0.459	0.229	1.01424e-08	19	Cd109
3.7275e-13	0.746903	0.699	0.422	1.06167e-08	19	Trabd2b
3.84776e-13	1.92582	0.164	0.048	1.09592e-08	19	2810032G03Rik
4.24857e-13	0.584175	0.902	0.736	1.21008e-08	19	Glud1
4.31924e-13	-2.43519	0.153	0.401	1.23021e-08	19	Sema5a
4.48804e-13	-1.30393	0.486	0.667	1.27828e-08	19	Prss23
4.62298e-13	1.07407	0.399	0.187	1.31672e-08	19	Angptl1
5.45489e-13	-5.18073	0.033	0.266	1.55366e-08	19	Cacna1d
5.54253e-13	2.3388	0.115	0.027	1.57862e-08	19	Kif17
5.65093e-13	0.860811	0.361	0.156	1.6095e-08	19	1700001K19Rik
6.47015e-13	0.697878	0.809	0.55	1.84283e-08	19	Cadm3
6.54253e-13	-1.44638	0.448	0.627	1.86344e-08	19	Rian
6.57105e-13	0.726088	0.809	0.568	1.87157e-08	19	Tgfb2
6.58304e-13	-4.2191	0.071	0.307	1.87498e-08	19	Smoc2
8.93382e-13	-7.07301	0	0.222	2.54453e-08	19	Grik2
1.0485e-12	1.63194	0.202	0.067	2.98635e-08	19	Poln
1.10384e-12	1.27482	0.596	0.355	3.14395e-08	19	Nabp1
1.15089e-12	1.36964	0.224	0.08	3.27795e-08	19	Ahr
1.18051e-12	0.936381	0.77	0.566	3.36232e-08	19	Ston2
1.21804e-12	0.504019	0.918	0.784	3.46922e-08	19	Anxa1
1.31734e-12	1.01091	0.361	0.164	3.75204e-08	19	Gm37240
1.32529e-12	0.934179	0.601	0.369	3.7747e-08	19	Epdr1
1.44565e-12	-1.89677	0.273	0.496	4.11749e-08	19	Sgcd
1.5407e-12	-4.04273	0.038	0.268	4.38823e-08	19	Mecom
1.62104e-12	1.03043	0.311	0.129	4.61704e-08	19	Lsmem1
1.6331e-12	-1.24559	0.721	0.829	4.65139e-08	19	Gas1
1.6443e-12	1.76663	0.142	0.039	4.68331e-08	19	5330417C22Rik
1.66722e-12	1.16372	0.47	0.247	4.74857e-08	19	Phka2
1.73687e-12	0.701645	0.765	0.512	4.94696e-08	19	Lrrc17
1.86201e-12	0.672972	0.945	0.746	5.30339e-08	19	Slco3a1
1.9363e-12	1.17097	0.366	0.17	5.51498e-08	19	Car8
1.94652e-12	1.26957	0.399	0.192	5.54407e-08	19	Thsd4
2.18975e-12	0.980259	0.295	0.124	6.23684e-08	19	Apod
2.20618e-12	-0.95261	0.76	0.864	6.28363e-08	19	Pdzrn3
2.24177e-12	1.50436	0.301	0.127	6.38501e-08	19	Cacna2d3
2.26407e-12	-0.988363	0.601	0.722	6.44851e-08	19	Atp5md
2.48025e-12	0.537407	0.907	0.803	7.06423e-08	19	Islr
2.62253e-12	1.68024	0.191	0.064	7.4695e-08	19	Car5a
3.02215e-12	2.39142	0.104	0.024	8.6077e-08	19	Trim72
3.0231e-12	1.74726	0.137	0.037	8.61041e-08	19	Il27
3.3616e-12	0.571835	0.923	0.788	9.5745e-08	19	Efemp1
3.45656e-12	-2.01202	0.137	0.382	9.84498e-08	19	Aldh3a1
3.48276e-12	1.28696	0.47	0.259	9.91959e-08	19	Cttnbp2nl
3.90589e-12	1.91437	0.104	0.024	1.11248e-07	19	4931428L18Rik
3.96575e-12	0.741476	0.792	0.548	1.12952e-07	19	Dock11
3.98404e-12	1.37323	0.186	0.06	1.13474e-07	19	Trim69
4.39659e-12	1.00215	0.175	0.054	1.25224e-07	19	Gm49801
4.61735e-12	1.0479	0.563	0.324	1.31511e-07	19	Mfn2
4.78233e-12	-0.95018	0.574	0.722	1.3621e-07	19	Ccdc80
4.93808e-12	-2.08313	0.109	0.353	1.40646e-07	19	Ada
5.31645e-12	0.938781	0.694	0.467	1.51423e-07	19	Sfrp4
5.41942e-12	1.10747	0.421	0.212	1.54356e-07	19	Ppp4r4
5.66716e-12	0.967621	0.574	0.342	1.61412e-07	19	Fam117a
5.99123e-12	1.02843	0.617	0.402	1.70642e-07	19	Gclc
6.10028e-12	1.55756	0.164	0.05	1.73748e-07	19	Plekhg5
6.29428e-12	0.675842	0.863	0.649	1.79274e-07	19	Rabgap1l
6.52025e-12	1.30036	0.224	0.082	1.8571e-07	19	Glrb
6.65722e-12	-3.2099	0.049	0.27	1.89611e-07	19	Tns3
6.82722e-12	1.46178	0.142	0.04	1.94453e-07	19	Gm36862
7.03846e-12	0.697964	0.842	0.63	2.00469e-07	19	Tob1
7.66588e-12	1.78175	0.142	0.04	2.1834e-07	19	Hist1h2ac
7.67211e-12	0.784719	0.776	0.51	2.18517e-07	19	Triobp
8.11721e-12	2.46438	0.137	0.039	2.31194e-07	19	Gm26512
8.12173e-12	-1.42337	0.437	0.608	2.31323e-07	19	Maf
8.14677e-12	0.677436	0.705	0.441	2.32036e-07	19	Tm4sf1
8.31179e-12	1.05195	0.639	0.423	2.36736e-07	19	Angpt1
8.52177e-12	0.612924	0.923	0.772	2.42717e-07	19	Antxr2
8.5842e-12	-5.46647	0.005	0.215	2.44495e-07	19	Tox
9.84136e-12	1.33982	0.213	0.078	2.80302e-07	19	4931423N10Rik
1.12228e-11	1.01648	0.601	0.383	3.19647e-07	19	Myo1e
1.14809e-11	0.710087	0.776	0.521	3.27e-07	19	Arhgap20
1.15822e-11	0.765651	0.579	0.324	3.29885e-07	19	Epb41l3
1.20018e-11	1.07146	0.41	0.205	3.41834e-07	19	Mcub
1.23404e-11	0.527912	0.885	0.664	3.51478e-07	19	Ly6c1
1.24167e-11	0.794521	0.929	0.865	3.53652e-07	19	Spag9
1.3018e-11	0.923983	0.623	0.388	3.70778e-07	19	Syne2
1.31133e-11	0.882239	0.639	0.402	3.73494e-07	19	Ntrk2
1.33549e-11	1.96402	0.137	0.039	3.80373e-07	19	Ankdd1a
1.53535e-11	0.824913	0.628	0.396	4.37298e-07	19	C1qtnf1
1.611e-11	1.12695	0.361	0.17	4.58846e-07	19	Bphl
1.62911e-11	0.599596	0.956	0.833	4.64003e-07	19	Psd3
1.65023e-11	0.9711	0.191	0.064	4.70017e-07	19	Gm42456
1.69464e-11	1.63393	0.158	0.049	4.82668e-07	19	Gmfg
1.86942e-11	0.957501	0.53	0.309	5.32449e-07	19	Filip1
1.95106e-11	-1.72581	0.131	0.374	5.55701e-07	19	C1qtnf7
1.96493e-11	-5.96528	0	0.2	5.59651e-07	19	Hoxa7
2.01439e-11	1.71113	0.191	0.066	5.73738e-07	19	Cabyr
2.06099e-11	1.30325	0.317	0.142	5.87013e-07	19	Tbx5
2.45483e-11	-3.79204	0.027	0.235	6.99184e-07	19	Hoxb6
2.48169e-11	1.04678	0.71	0.528	7.06836e-07	19	Trak1
2.49458e-11	1.68911	0.18	0.061	7.10506e-07	19	Fbxw10
2.50211e-11	0.692514	0.776	0.542	7.1265e-07	19	Dbn1
2.66432e-11	0.869813	0.639	0.402	7.58853e-07	19	Ece1
2.71754e-11	-0.740034	0.738	0.817	7.74009e-07	19	Tomm6
2.86903e-11	1.17241	0.235	0.089	8.17158e-07	19	Gpr137c
2.90715e-11	1.12238	0.284	0.121	8.28014e-07	19	Tubb3
2.97918e-11	0.626632	0.825	0.589	8.48529e-07	19	Scara3
3.03287e-11	-1.86614	0.235	0.449	8.63823e-07	19	Gas6
3.03764e-11	-3.55496	0.049	0.261	8.65181e-07	19	Cdh11
3.29094e-11	0.617085	0.869	0.668	9.37326e-07	19	Pdlim5
3.32177e-11	1.15098	0.29	0.125	9.46106e-07	19	Hist1h2be
3.43308e-11	-4.77878	0.016	0.218	9.77809e-07	19	Acta2
3.47869e-11	1.36146	0.186	0.064	9.90801e-07	19	Pcdh10
3.60384e-11	1.28499	0.251	0.1	1.02645e-06	19	Hspbap1
3.74247e-11	1.461	0.137	0.039	1.06593e-06	19	Cldn11
4.25914e-11	-4.91517	0.011	0.211	1.21309e-06	19	Tmem176a
4.56264e-11	1.00848	0.694	0.444	1.29953e-06	19	Nhsl1
4.63903e-11	0.758636	0.743	0.523	1.32129e-06	19	Pdzd2
5.10795e-11	-0.801451	0.809	0.878	1.45485e-06	19	App
5.29847e-11	0.872631	0.459	0.241	1.50911e-06	19	Pygl
5.33088e-11	1.65019	0.197	0.071	1.51834e-06	19	4930590J08Rik
5.60385e-11	-2.8713	0.049	0.261	1.59609e-06	19	H2-Ab1
5.68395e-11	-2.89216	0.06	0.273	1.6189e-06	19	Lrrtm3
6.1547e-11	0.706497	0.552	0.319	1.75298e-06	19	Procr
6.1684e-11	1.42347	0.311	0.144	1.75688e-06	19	Pecam1
6.24778e-11	0.76182	0.754	0.518	1.77949e-06	19	Zyx
6.27026e-11	-0.956627	0.634	0.721	1.78589e-06	19	Rhob
6.64634e-11	1.00023	0.404	0.205	1.89301e-06	19	Avil
6.70681e-11	1.59803	0.393	0.197	1.91024e-06	19	Syne3
6.76026e-11	1.06291	0.23	0.087	1.92546e-06	19	Piwil2
7.06063e-11	0.570551	0.907	0.732	2.01101e-06	19	Wls
7.22696e-11	0.639335	0.743	0.473	2.05838e-06	19	Cmah
7.795e-11	-1.31786	0.355	0.553	2.22017e-06	19	Gpc3
7.84663e-11	0.652927	0.743	0.487	2.23488e-06	19	Qpct
8.27617e-11	-0.640423	0.891	0.952	2.35722e-06	19	Mir99ahg
8.64451e-11	-4.04011	0.016	0.214	2.46213e-06	19	Lyz2
8.68406e-11	-2.27787	0.093	0.304	2.4734e-06	19	Hoxa5
9.41142e-11	-2.45221	0.038	0.242	2.68056e-06	19	Cysrt1
1.10806e-10	1.94203	0.137	0.041	3.15599e-06	19	Cxxc4
1.15109e-10	-0.519077	0.913	0.95	3.27853e-06	19	Rrbp1
1.17974e-10	2.43828	0.142	0.044	3.36014e-06	19	Ptpro
1.22657e-10	0.814582	0.814	0.596	3.49353e-06	19	Nova1
1.26663e-10	1.34359	0.35	0.173	3.6076e-06	19	Sh3d21
1.27429e-10	-0.777166	0.749	0.795	3.62943e-06	19	1810037I17Rik
1.30187e-10	0.789033	0.721	0.525	3.70798e-06	19	Slc16a10
1.32087e-10	0.743163	0.77	0.588	3.7621e-06	19	Ism1
1.32267e-10	-2.74516	0.098	0.305	3.76723e-06	19	Flrt3
1.34751e-10	-1.33766	0.344	0.542	3.83799e-06	19	Lgi2
1.35099e-10	2.29989	0.115	0.031	3.84789e-06	19	Vwce
1.36327e-10	1.93973	0.131	0.039	3.88286e-06	19	Ppp1r36
1.399e-10	1.36552	0.153	0.048	3.98462e-06	19	Ccdc162
1.60252e-10	-2.4065	0.066	0.277	4.56429e-06	19	Calml3
1.75623e-10	1.63887	0.126	0.036	5.0021e-06	19	Vav1
1.7685e-10	-1.69561	0.005	0.195	5.03703e-06	19	Hbb-bt
1.84538e-10	-3.41609	0.044	0.24	5.25601e-06	19	H2-Eb1
1.95541e-10	1.86444	0.142	0.045	5.56941e-06	19	Ccdc42
1.98629e-10	1.24941	0.295	0.133	5.65735e-06	19	Fam13c
2.04122e-10	-1.79819	0.186	0.391	5.81379e-06	19	Gltp
2.21506e-10	0.845661	0.721	0.525	6.30893e-06	19	Pdpk1
2.25888e-10	-5.43596	0.005	0.191	6.43373e-06	19	Mdk
2.26017e-10	1.17417	0.508	0.292	6.43743e-06	19	Dgat1
2.26423e-10	-4.53746	0.027	0.218	6.44899e-06	19	Prlr
2.30719e-10	1.11846	0.164	0.054	6.57133e-06	19	Gm26802
2.37536e-10	1.3154	0.131	0.038	6.76551e-06	19	Mb
2.41556e-10	1.01236	0.503	0.294	6.88e-06	19	Rnaseh2a
2.42561e-10	0.86283	0.645	0.406	6.90862e-06	19	Qser1
2.61011e-10	1.5484	0.175	0.061	7.43411e-06	19	Ddias
2.64311e-10	1.08335	0.333	0.159	7.52811e-06	19	Mtcl1
2.79102e-10	0.645767	0.902	0.794	7.9494e-06	19	Nav1
2.80588e-10	-0.773829	0.661	0.763	7.99172e-06	19	Snrnp70
3.02721e-10	1.37069	0.115	0.031	8.62211e-06	19	Hyal3
3.1034e-10	-1.26895	0.617	0.724	8.83912e-06	19	Crispld2
3.2139e-10	-1.74515	0.087	0.313	9.15382e-06	19	Calm4
3.39635e-10	0.825215	0.574	0.351	9.67349e-06	19	Cdon
3.47845e-10	1.88497	0.115	0.032	9.90732e-06	19	Stk36
3.62861e-10	2.02884	0.137	0.042	1.0335e-05	19	Nptx2
3.65795e-10	-1.76904	0.109	0.315	1.04186e-05	19	Pakap.1
4.13107e-10	1.31785	0.388	0.209	1.17661e-05	19	Cog7
4.14475e-10	1.54516	0.164	0.056	1.18051e-05	19	Mmp25
4.15292e-10	1.41034	0.208	0.081	1.18283e-05	19	Vit
4.24961e-10	1.71103	0.126	0.037	1.21037e-05	19	Tomt
4.44391e-10	-3.11655	0.038	0.232	1.26572e-05	19	Pdgfrl
4.97452e-10	1.94065	0.104	0.027	1.41684e-05	19	Map3k15
5.83547e-10	-2.02727	0.093	0.302	1.66206e-05	19	Tgm3
6.01361e-10	1.38413	0.131	0.04	1.7128e-05	19	G930009F23Rik
6.42204e-10	-2.40622	0.071	0.27	1.82913e-05	19	Hopx
7.03363e-10	0.891254	0.284	0.126	2.00332e-05	19	Prx
7.2556e-10	0.831391	0.508	0.293	2.06654e-05	19	Glis3
8.44637e-10	1.3531	0.224	0.091	2.40569e-05	19	Chn1
8.49097e-10	0.5982	0.863	0.652	2.4184e-05	19	Ndrg1
9.29321e-10	-0.592723	0.536	0.687	2.64689e-05	19	Cebpb
9.57162e-10	0.956602	0.432	0.24	2.72619e-05	19	Gnao1
9.59611e-10	1.20802	0.213	0.086	2.73316e-05	19	Serpinb7
9.74272e-10	0.891253	0.481	0.285	2.77492e-05	19	Rnf103
9.77392e-10	0.628864	0.934	0.799	2.78381e-05	19	Ablim1
1.01613e-09	1.18959	0.268	0.117	2.89415e-05	19	Sfxn5
1.04791e-09	-3.82767	0.022	0.203	2.98466e-05	19	Ncam1
1.06306e-09	-3.69964	0.016	0.196	3.02782e-05	19	Retnla
1.19442e-09	-4.70975	0.011	0.185	3.40196e-05	19	Lce3f
1.21134e-09	0.785461	0.459	0.254	3.45013e-05	19	Gbe1
1.21277e-09	1.61712	0.169	0.061	3.4542e-05	19	Gm42809
1.22404e-09	1.04499	0.432	0.249	3.48631e-05	19	Simc1
1.24999e-09	-0.992541	0.492	0.638	3.56021e-05	19	Lamb1
1.33477e-09	-1.3322	0.388	0.572	3.80168e-05	19	Efna5
1.43333e-09	0.530343	0.913	0.816	4.0824e-05	19	Aplp2
1.45233e-09	1.34651	0.18	0.066	4.13652e-05	19	Nusap1
1.50185e-09	-0.828575	0.661	0.754	4.27756e-05	19	Mrc2
1.50677e-09	0.982157	0.279	0.125	4.29158e-05	19	Coq3
1.50949e-09	1.81185	0.158	0.055	4.29933e-05	19	Gm42941
1.54186e-09	-0.938771	0.699	0.797	4.39152e-05	19	Auts2
1.70301e-09	1.0614	0.213	0.085	4.8505e-05	19	Gm47096
1.70685e-09	1.32507	0.246	0.109	4.86146e-05	19	Pthlh
1.71152e-09	0.774695	0.574	0.352	4.87476e-05	19	Crybg3
1.808e-09	1.13355	0.301	0.138	5.14954e-05	19	Vamp1
1.82117e-09	-4.29542	0.011	0.184	5.18705e-05	19	Fgl2
1.91732e-09	-1.05535	0.415	0.566	5.46091e-05	19	Creg1
2.01872e-09	1.23011	0.29	0.138	5.74973e-05	19	Il16
2.16185e-09	-5.13518	0.011	0.18	6.15739e-05	19	Pgm5
2.16235e-09	-0.754172	0.945	0.96	6.1588e-05	19	Tmsb10
2.26851e-09	1.55152	0.126	0.039	6.46117e-05	19	Gm48742
2.32733e-09	0.583707	0.842	0.646	6.62871e-05	19	Pde8a
2.36969e-09	0.820951	0.366	0.188	6.74936e-05	19	Trim30a
2.3978e-09	-2.4323	0.038	0.224	6.82942e-05	19	Rab25
2.47913e-09	0.52791	0.623	0.384	7.06105e-05	19	Has2os
2.54389e-09	1.10106	0.246	0.107	7.2455e-05	19	Ifitm10
2.60033e-09	1.47019	0.169	0.062	7.40627e-05	19	Enkur
2.60823e-09	-4.13165	0.011	0.181	7.42876e-05	19	Teddm3
2.63029e-09	1.08694	0.284	0.132	7.4916e-05	19	Stk10
2.85935e-09	1.08282	0.197	0.076	8.14399e-05	19	Mtfr2
2.89359e-09	0.690569	0.639	0.418	8.24152e-05	19	Lims2
3.09956e-09	-1.53821	0.279	0.45	8.82816e-05	19	Chpf
3.14153e-09	1.01312	0.372	0.195	8.9477e-05	19	Cars2
3.17493e-09	-2.78749	0.022	0.197	9.04284e-05	19	Pkp1
3.18463e-09	0.634684	0.65	0.43	9.07045e-05	19	Mylip
3.32545e-09	0.71427	0.754	0.529	9.47156e-05	19	Fam107b
3.37501e-09	0.923667	0.191	0.073	9.61271e-05	19	Rhof
3.45845e-09	1.07004	0.322	0.156	9.85035e-05	19	Ccdc141
3.53526e-09	1.72667	0.109	0.032	0.000100691	19	Gm10785
3.56064e-09	1.40667	0.158	0.056	0.000101414	19	Dnah2
3.5888e-09	-1.22891	0.273	0.466	0.000102216	19	Tpm2
3.71435e-09	0.5086	0.923	0.763	0.000105792	19	Antxr1
3.7179e-09	0.690055	0.71	0.48	0.000105893	19	Stard9
3.7826e-09	1.45944	0.148	0.05	0.000107736	19	Slc2a9
3.83187e-09	1.44843	0.322	0.166	0.000109139	19	Zmym6
3.83254e-09	1.05295	0.284	0.134	0.000109158	19	Gata6
3.88223e-09	1.04354	0.393	0.21	0.000110574	19	Caprin2
3.89201e-09	1.47659	0.213	0.088	0.000110852	19	Myom1
3.97566e-09	0.824817	0.475	0.281	0.000113235	19	Sema3a
4.21177e-09	1.37927	0.115	0.034	0.00011996	19	Gm20536
4.33659e-09	-2.13996	0.055	0.242	0.000123515	19	Serpinb3a
4.35156e-09	1.20064	0.213	0.087	0.000123941	19	Ccdc28a
4.48572e-09	0.824501	0.475	0.274	0.000127762	19	Grasp
4.55835e-09	-0.5665	0.869	0.917	0.000129831	19	Pcolce
4.57599e-09	1.07855	0.454	0.26	0.000130333	19	Washc5
4.73132e-09	1.68057	0.137	0.046	0.000134757	19	Ptp4a1
5.02759e-09	0.803836	0.514	0.306	0.000143196	19	Mfsd11
5.11433e-09	1.14879	0.197	0.078	0.000145666	19	Grtp1
5.142e-09	0.802978	0.557	0.351	0.000146455	19	Adgrl2
5.31998e-09	-3.97991	0.033	0.204	0.000151524	19	Slc24a3
5.73745e-09	-0.505331	0.803	0.897	0.000163414	19	Bsg
5.88607e-09	-0.848152	0.59	0.687	0.000167647	19	Tsc22d1
5.91921e-09	0.74283	0.787	0.632	0.000168591	19	Ep400
5.95219e-09	1.25635	0.186	0.071	0.00016953	19	Gm16196
6.16923e-09	1.88672	0.126	0.04	0.000175712	19	Klhl33
6.40107e-09	0.847199	0.525	0.318	0.000182315	19	Plaat3
6.40592e-09	0.584282	0.836	0.648	0.000182453	19	Dock1
6.48543e-09	0.715762	0.617	0.392	0.000184718	19	Cavin2
6.62398e-09	-1.67281	0.251	0.449	0.000188664	19	Adamtsl1
7.25673e-09	1.37747	0.169	0.064	0.000206686	19	Epb41l4a
7.2582e-09	0.686789	0.65	0.446	0.000206728	19	Galnt16
7.30558e-09	1.06045	0.311	0.152	0.000208077	19	Tmem140
7.39438e-09	1.18871	0.235	0.103	0.000210607	19	Slc12a8
7.45111e-09	-0.541131	0.792	0.875	0.000212223	19	Luc7l2
7.68969e-09	1.20943	0.235	0.104	0.000219018	19	Eaf2
7.85536e-09	1.54893	0.109	0.032	0.000223736	19	Gm43713
7.95021e-09	0.884395	0.306	0.15	0.000226438	19	Nxpe4
8.06606e-09	0.800582	0.781	0.581	0.000229738	19	Sap18
8.10693e-09	-1.17909	0.601	0.701	0.000230902	19	Fos
8.20513e-09	-2.6143	0.049	0.224	0.000233698	19	Slc16a2
8.35663e-09	-0.509482	0.896	0.951	0.000238014	19	C1s1
8.43523e-09	-2.05934	0.077	0.265	0.000240252	19	Defb4
8.81153e-09	-2.16311	0.06	0.241	0.00025097	19	Fam57a
8.99871e-09	0.977023	0.388	0.211	0.000256301	19	Lamc2
9.18618e-09	0.735012	0.634	0.44	0.000261641	19	Ccnyl1
1.01883e-08	0.997333	0.344	0.179	0.000290182	19	Gm12940
1.03789e-08	0.694511	0.656	0.45	0.000295611	19	Cirbp
1.04261e-08	0.574793	0.792	0.596	0.000296957	19	Myof
1.09609e-08	0.507588	0.858	0.668	0.000312187	19	Arid5b
1.17982e-08	0.950015	0.268	0.122	0.000336036	19	Nemp1
1.25911e-08	1.54664	0.164	0.062	0.000358619	19	Hyal1
1.36983e-08	1.2652	0.383	0.22	0.000390155	19	Dleu2
1.37859e-08	0.585721	0.831	0.692	0.000392651	19	Klf3
1.3799e-08	1.48899	0.262	0.127	0.000393022	19	Nhej1
1.38339e-08	1.32844	0.202	0.084	0.000394017	19	4933408B17Rik
1.39833e-08	1.35747	0.158	0.058	0.000398273	19	Gm35867
1.4281e-08	0.655969	0.574	0.351	0.000406752	19	Lbh
1.45112e-08	-4.62419	0.022	0.18	0.000413307	19	Kcnk2
1.53973e-08	0.858616	0.224	0.095	0.000438546	19	Atcayos
1.60713e-08	0.66652	0.732	0.502	0.000457742	19	Tacc2
1.6155e-08	-4.84881	0.011	0.166	0.000460126	19	Chchd10
1.62514e-08	-1.10131	0.574	0.655	0.000462873	19	Ms4a4d
1.66418e-08	1.86408	0.137	0.048	0.000473992	19	Gm29358
1.68486e-08	2.08673	0.109	0.034	0.000479883	19	Gabra2
1.71e-08	1.04814	0.322	0.163	0.000487041	19	Pik3r3
1.72087e-08	0.72907	0.508	0.307	0.000490139	19	Col12a1
1.73244e-08	-1.77979	0.186	0.368	0.000493433	19	Sytl2
1.7428e-08	-0.700775	0.803	0.821	0.000496384	19	Rcn3
1.77446e-08	1.01825	0.24	0.107	0.0005054	19	Gm11520
1.90832e-08	1.33237	0.18	0.071	0.000543528	19	Arntl2
1.9219e-08	1.67068	0.18	0.073	0.000547396	19	Ebf3
1.93279e-08	1.76711	0.153	0.057	0.000550496	19	Foxd1
1.96264e-08	-1.91978	0.137	0.315	0.000559	19	Ccbe1
2.01278e-08	0.564488	0.749	0.511	0.00057328	19	Selenbp1
2.16407e-08	1.03361	0.35	0.185	0.000616369	19	Tlcd2
2.30125e-08	0.958419	0.377	0.206	0.000655442	19	Itgb3
2.32029e-08	-2.25475	0.126	0.297	0.000660865	19	Podn
2.46479e-08	-2.54636	0.038	0.204	0.00070202	19	Lypd3
2.47118e-08	-5.59217	0	0.146	0.000703842	19	Nkain4
2.49167e-08	1.61026	0.175	0.07	0.000709679	19	Ttll7
2.52657e-08	-3.03569	0.06	0.225	0.000719618	19	Gabra1
2.70789e-08	-0.768687	0.738	0.779	0.00077126	19	Pmepa1
2.80817e-08	-0.774348	0.639	0.702	0.000799824	19	Calm3
2.94266e-08	0.622887	0.361	0.185	0.000838129	19	Gm26887
2.98407e-08	1.20854	0.273	0.132	0.000849924	19	Tmem88
2.99007e-08	0.95807	0.24	0.11	0.000851632	19	Ptgs2os
3.03935e-08	1.33878	0.148	0.053	0.000865669	19	Gm49417
3.11315e-08	1.8889	0.202	0.088	0.000886688	19	Pou3f1
3.25188e-08	0.817723	0.486	0.294	0.000926201	19	Ano3
3.28916e-08	0.738371	0.426	0.238	0.00093682	19	Cdkn2aip
3.35661e-08	0.627038	0.437	0.243	0.000956029	19	Ak1
3.43413e-08	-0.762385	0.683	0.753	0.000978108	19	Grn
3.48959e-08	0.996212	0.388	0.215	0.000993904	19	Cnnm2
3.88979e-08	1.45762	0.153	0.057	0.00110789	19	Necab3
3.89139e-08	-1.13426	0.546	0.673	0.00110835	19	Pde3a
3.89968e-08	-2.45808	0.077	0.244	0.00111071	19	Adcyap1r1
3.90625e-08	-0.850482	0.536	0.644	0.00111258	19	Cops9
3.98883e-08	1.68562	0.197	0.084	0.0011361	19	Pcdh17
4.29549e-08	0.70141	0.525	0.31	0.00122344	19	Pdgfd
4.30404e-08	0.92529	0.322	0.16	0.00122588	19	Zfp507
4.31129e-08	0.848808	0.301	0.148	0.00122794	19	Gpr155
4.33095e-08	0.768577	0.383	0.211	0.00123354	19	Il18
4.39045e-08	1.69141	0.164	0.064	0.00125049	19	Pld5
4.83289e-08	-3.07486	0.044	0.202	0.0013765	19	Col27a1
4.8504e-08	1.09683	0.142	0.051	0.00138149	19	Kcnq1
4.98142e-08	0.836238	0.459	0.278	0.00141881	19	Gm15726
5.03742e-08	1.12534	0.208	0.089	0.00143476	19	Zfp408
5.04899e-08	0.770314	0.454	0.267	0.00143805	19	Spindoc
5.11873e-08	1.02589	0.311	0.16	0.00145792	19	Pla1a
5.14708e-08	1.71843	0.104	0.032	0.00146599	19	Gm21859
5.18078e-08	0.825433	0.536	0.338	0.00147559	19	Tcp11l2
5.33345e-08	1.45972	0.284	0.146	0.00151907	19	Dact2
5.34113e-08	1.70973	0.115	0.038	0.00152126	19	Wdr95
5.37198e-08	1.52457	0.104	0.032	0.00153005	19	Ccdc148
5.53901e-08	0.743605	0.514	0.326	0.00157762	19	Amd1
5.60828e-08	0.640863	0.667	0.452	0.00159735	19	Csgalnact2
5.68115e-08	-2.76984	0.109	0.275	0.0016181	19	Ncald
5.69724e-08	1.09929	0.224	0.1	0.00162269	19	A730056A06Rik
5.7454e-08	-2.78141	0.077	0.239	0.0016364	19	Spock2
5.81026e-08	0.617313	0.656	0.446	0.00165488	19	Snx29
6.1052e-08	0.70395	0.71	0.488	0.00173888	19	Sestd1
6.11978e-08	0.50863	0.787	0.581	0.00174304	19	Nop53
6.27113e-08	0.559594	0.754	0.581	0.00178614	19	Itsn1
6.61295e-08	0.684711	0.71	0.55	0.0018835	19	Lasp1
6.89496e-08	-2.46285	0.093	0.258	0.00196382	19	Zfhx4
6.89864e-08	-3.60694	0.022	0.17	0.00196487	19	Cst6
7.01772e-08	-1.45174	0.404	0.532	0.00199879	19	Spry2
7.06279e-08	0.810122	0.705	0.497	0.00201162	19	Ppa1
7.29353e-08	1.1267	0.284	0.146	0.00207734	19	Gm49767
7.64744e-08	1.37816	0.131	0.046	0.00217815	19	Ccdc74a
7.79197e-08	-1.90954	0.033	0.188	0.00221931	19	Rbp2
7.82907e-08	-0.640495	0.776	0.832	0.00222988	19	Fkbp9
7.96164e-08	0.882806	0.126	0.042	0.00226763	19	Hist1h1d
8.06733e-08	0.828104	0.508	0.311	0.00229774	19	Fam214a
8.08141e-08	-0.614302	0.705	0.757	0.00230175	19	Rab1a
8.18693e-08	1.21678	0.175	0.072	0.0023318	19	Cd55b
8.32301e-08	-0.949736	0.399	0.553	0.00237056	19	Zfp36
8.37048e-08	0.949247	0.53	0.351	0.00238408	19	Dusp16
8.44034e-08	1.34356	0.164	0.065	0.00240398	19	Duoxa1
8.81151e-08	0.850586	0.508	0.314	0.0025097	19	Dusp10
9.20433e-08	0.886496	0.29	0.147	0.00262158	19	Cdkl3
9.39895e-08	-3.09591	0.044	0.196	0.00267701	19	Ppp1r14a
9.46614e-08	0.508524	0.492	0.285	0.00269615	19	Dand5
9.50333e-08	-0.804763	0.492	0.611	0.00270674	19	Tsc22d3
9.62604e-08	-3.73723	0.022	0.166	0.00274169	19	Psapl1
9.82015e-08	1.20353	0.202	0.089	0.00279697	19	Epm2a
1.02107e-07	-0.841225	0.656	0.732	0.00290821	19	Man2a1
1.07329e-07	0.821463	0.443	0.275	0.00305695	19	Dlg2
1.08545e-07	0.899405	0.361	0.195	0.00309159	19	Trnp1
1.09036e-07	-0.737097	0.612	0.684	0.00310555	19	Uqcrq
1.1004e-07	0.755405	0.35	0.185	0.00313415	19	Insyn1
1.11546e-07	1.14577	0.158	0.062	0.00317704	19	Mettl27
1.1188e-07	-1.20291	0.016	0.162	0.00318656	19	Ctsc
1.12137e-07	-2.43102	0.022	0.173	0.00319388	19	Serpinb5
1.16085e-07	1.25563	0.18	0.074	0.00330633	19	Ccdc136
1.16259e-07	-1.73175	0.087	0.258	0.00331129	19	Tuba4a
1.20005e-07	1.24551	0.131	0.047	0.00341798	19	Bmp8a
1.20207e-07	1.11972	0.262	0.129	0.00342372	19	Adcy5
1.28114e-07	1.6603	0.148	0.057	0.00364894	19	1500015L24Rik
1.28893e-07	1.01515	0.388	0.224	0.00367112	19	Nsun6
1.31334e-07	0.664119	0.448	0.261	0.00374066	19	Aldh1a3
1.31639e-07	0.76745	0.246	0.113	0.00374935	19	Prrg2
1.34233e-07	-2.52077	0.022	0.17	0.00382322	19	Klk10
1.34909e-07	0.570826	0.721	0.543	0.00384249	19	Mgll
1.36665e-07	-0.707443	0.689	0.78	0.00389249	19	Zfhx3
1.37794e-07	-0.66311	0.809	0.844	0.00392466	19	Entpd2
1.38022e-07	-3.54757	0.005	0.143	0.00393114	19	Rptn
1.39484e-07	0.943588	0.301	0.156	0.00397278	19	Trim17
1.4213e-07	1.75191	0.12	0.041	0.00404813	19	9430091E24Rik
1.44994e-07	-0.935453	0.41	0.552	0.00412972	19	Creb3l1
1.45269e-07	0.814447	0.311	0.166	0.00413755	19	Srpx2
1.50508e-07	0.866314	0.421	0.246	0.00428677	19	Basp1
1.5263e-07	0.883618	0.53	0.339	0.0043472	19	Insig2
1.53418e-07	0.844238	0.546	0.37	0.00436966	19	2210408F21Rik
1.55294e-07	0.643901	0.607	0.403	0.00442308	19	Tmbim4
1.59923e-07	0.901256	0.24	0.113	0.00455493	19	Ccdc15
1.6307e-07	1.21704	0.104	0.033	0.00464456	19	4932412D23Rik
1.66173e-07	0.945371	0.262	0.128	0.00473293	19	Shc2
1.74689e-07	-1.3416	0.251	0.404	0.00497549	19	Sh3bp5
1.7783e-07	0.57263	0.508	0.306	0.00506496	19	Pold4
1.78517e-07	-0.968839	0.459	0.598	0.00508452	19	Ror1
1.81856e-07	-2.15829	0.044	0.199	0.00517961	19	Krt15
1.86708e-07	1.49734	0.12	0.042	0.00531783	19	D830036C21Rik
1.91011e-07	1.55372	0.109	0.036	0.00544036	19	AC160336.1
1.93334e-07	-2.56432	0.044	0.196	0.00550655	19	Sox6
1.98936e-07	-3.21735	0.071	0.225	0.00566609	19	Pde4d
1.99383e-07	1.04881	0.213	0.096	0.00567884	19	Recql5
2.03502e-07	1.0131	0.426	0.261	0.00579615	19	Ttc7
2.07087e-07	0.685399	0.497	0.306	0.00589825	19	Wnt11
2.12691e-07	-3.08408	0.044	0.192	0.00605788	19	Pappa
2.18744e-07	0.559847	0.787	0.564	0.00623025	19	St3gal2
2.27083e-07	1.14001	0.322	0.176	0.00646777	19	Arhgap22
2.28634e-07	0.62145	0.454	0.259	0.00651195	19	Ror2
2.33402e-07	-2.91195	0.055	0.203	0.00664775	19	P2ry1
2.33971e-07	0.82466	0.328	0.176	0.00666396	19	Cnp
2.34102e-07	0.7276	0.607	0.409	0.0066677	19	Rab5b
2.35025e-07	0.80454	0.596	0.41	0.00669398	19	Npas2
2.37999e-07	0.561899	0.869	0.748	0.00677867	19	Nsd3
2.41546e-07	0.576288	0.585	0.392	0.0068797	19	Adgrg2
2.41921e-07	1.36738	0.186	0.082	0.00689038	19	Tex26
2.4503e-07	-1.5887	0.284	0.419	0.00697896	19	Nr2f1
2.45511e-07	-0.658921	0.831	0.827	0.00699265	19	Atp5j
2.4819e-07	1.04736	0.317	0.173	0.00706896	19	Kank1
2.51773e-07	-0.998233	0.388	0.521	0.00717099	19	Slc39a1
2.5375e-07	0.57343	0.738	0.563	0.00722732	19	Daam1
2.54718e-07	1.60133	0.153	0.061	0.00725487	19	Gm9913
2.57634e-07	-0.783281	0.923	0.923	0.00733793	19	Tshz2
2.57775e-07	1.24023	0.306	0.163	0.00734195	19	Glb1l
2.61112e-07	0.685137	0.612	0.416	0.00743699	19	Ephx1
2.61838e-07	0.567193	0.481	0.298	0.00745767	19	Ptgs2
2.71241e-07	-2.50523	0.044	0.192	0.00772549	19	Elovl4
2.73014e-07	1.27783	0.137	0.052	0.007776	19	B230217O12Rik
2.77961e-07	1.0718	0.284	0.146	0.00791689	19	Mttp
2.78278e-07	-0.678941	0.667	0.758	0.00792592	19	Svil
2.79124e-07	1.10763	0.29	0.152	0.00795	19	Zfp367
2.81858e-07	1.43432	0.131	0.048	0.00802789	19	Dhrs11
3.03068e-07	1.45297	0.104	0.034	0.00863198	19	Glra1
3.0839e-07	0.588921	0.678	0.476	0.00878355	19	Nasp
3.09424e-07	-3.82563	0.033	0.171	0.00881302	19	Prdm6
3.22537e-07	0.877132	0.268	0.132	0.0091865	19	Hoxb3os
3.31226e-07	-1.60209	0.131	0.299	0.00943398	19	Abcc9
3.54968e-07	-2.15729	0.06	0.21	0.0101102	19	Sdc1
3.60291e-07	-0.685113	0.689	0.749	0.0102618	19	Atp5mpl
3.66285e-07	-1.00554	0.852	0.896	0.0104325	19	Hspa1a
3.67659e-07	0.735946	0.65	0.48	0.0104717	19	Stam
3.7079e-07	-3.91239	0.011	0.141	0.0105608	19	Them5
3.73672e-07	0.676756	0.596	0.4	0.0106429	19	Washc2
3.79131e-07	-1.14693	0.191	0.371	0.0107984	19	Serpine2
3.86221e-07	-3.88892	0.005	0.133	0.0110004	19	Aqp3
3.88668e-07	0.801007	0.383	0.217	0.01107	19	Ifit2
3.99238e-07	-1.94903	0.093	0.246	0.0113711	19	Lox
4.03503e-07	-0.930471	0.65	0.72	0.0114926	19	Ogn
4.0492e-07	0.668237	0.716	0.533	0.0115329	19	Smad3
4.05799e-07	-2.13252	0.038	0.183	0.011558	19	Pdzk1ip1
4.14331e-07	-4.03206	0.016	0.148	0.011801	19	Gpc1
4.34781e-07	1.08851	0.262	0.136	0.0123834	19	Tent5c
4.35015e-07	1.64215	0.137	0.053	0.0123901	19	Gm43050
4.35502e-07	-0.630161	0.661	0.727	0.012404	19	Atp5k
4.35618e-07	-2.65385	0.071	0.221	0.0124073	19	Clu
4.38647e-07	-1.88908	0.038	0.185	0.0124935	19	Sptssb
4.3955e-07	1.07716	0.35	0.2	0.0125193	19	Ipmk
4.50892e-07	1.13906	0.131	0.049	0.0128423	19	Gm47200
4.5372e-07	1.09251	0.35	0.205	0.0129229	19	Xpnpep3
4.5579e-07	-0.811499	0.612	0.654	0.0129818	19	Ndufc1
4.58032e-07	-2.34879	0.049	0.195	0.0130457	19	Crabp2
4.61259e-07	0.715624	0.525	0.346	0.0131376	19	Plk2
4.95679e-07	2.04247	0.158	0.065	0.0141179	19	Itgb7
5.06818e-07	1.01314	0.142	0.055	0.0144352	19	Kif5a
5.11785e-07	1.15819	0.208	0.094	0.0145767	19	Gm49774
5.17805e-07	0.957089	0.175	0.074	0.0147481	19	Myo1f
5.30853e-07	0.714574	0.546	0.366	0.0151197	19	Cdk19
5.37981e-07	0.849386	0.437	0.267	0.0153228	19	Serinc5
5.40004e-07	1.15492	0.268	0.139	0.0153804	19	2810006K23Rik
5.47948e-07	0.96394	0.235	0.115	0.0156067	19	Muc13
5.49486e-07	0.509921	0.82	0.671	0.0156505	19	Dync1h1
5.5011e-07	1.25944	0.115	0.04	0.0156682	19	Prr5l
5.60722e-07	0.862063	0.328	0.184	0.0159705	19	Ccdc138
5.80509e-07	1.11298	0.268	0.136	0.0165341	19	Cmya5
5.88082e-07	-0.80661	0.454	0.598	0.0167497	19	Atp1a2
5.95864e-07	-1.89573	0.12	0.272	0.0169714	19	Fam49a
5.98641e-07	0.915985	0.317	0.172	0.0170505	19	Aif1l
6.0201e-07	0.907027	0.372	0.219	0.0171465	19	Mpdu1
6.03348e-07	0.914834	0.148	0.058	0.0171846	19	A230083G16Rik
6.04785e-07	1.29814	0.202	0.093	0.0172255	19	Osbpl3
6.0948e-07	0.580673	0.836	0.643	0.0173592	19	Peak1
6.10479e-07	-0.786241	0.475	0.599	0.0173877	19	Herc1
6.24994e-07	1.75708	0.153	0.064	0.0178011	19	Myo16
6.78365e-07	1.40677	0.126	0.047	0.0193212	19	Unc13d
6.88661e-07	1.04388	0.23	0.11	0.0196144	19	Rsph9
6.90847e-07	-3.30351	0.022	0.152	0.0196767	19	Fxyd3
7.31181e-07	0.792227	0.328	0.181	0.0208255	19	Inhba
7.36273e-07	-2.4293	0.033	0.171	0.0209705	19	Evpl
7.62797e-07	-0.867271	0.481	0.584	0.021726	19	Ccnd2
7.978e-07	1.07931	0.131	0.049	0.022723	19	Zdhhc15
8.02535e-07	1.61039	0.115	0.041	0.0228578	19	Ubox5
8.298e-07	0.888938	0.208	0.095	0.0236344	19	Herc3
8.42216e-07	0.575072	0.448	0.266	0.023988	19	B4gat1
8.66284e-07	1.25396	0.191	0.088	0.0246735	19	Tnnt3
8.80236e-07	0.73784	0.492	0.322	0.0250709	19	Snx24
9.17315e-07	1.12853	0.148	0.059	0.026127	19	4930447K03Rik
9.40947e-07	0.71339	0.541	0.367	0.0268001	19	Ern1
9.77236e-07	-0.55072	0.634	0.735	0.0278336	19	Rab10
9.79204e-07	-4.04348	0.022	0.149	0.0278897	19	Stc2
1.01459e-06	-0.847103	0.552	0.62	0.0288975	19	Ndufa3
1.01579e-06	0.860946	0.153	0.063	0.0289317	19	Tmem132b
1.02771e-06	1.36547	0.12	0.044	0.0292713	19	Rec8
1.03272e-06	1.2197	0.137	0.053	0.0294138	19	Gm36839
1.04122e-06	1.30204	0.115	0.041	0.029656	19	Prc1
1.05806e-06	-1.88449	0.131	0.28	0.0301356	19	Rnf150
1.05913e-06	0.679585	0.743	0.592	0.0301662	19	Micu1
1.08085e-06	-1.44427	0.213	0.356	0.0307848	19	Boc
1.08474e-06	0.843075	0.311	0.169	0.0308957	19	Umps
1.1186e-06	-1.2696	0.339	0.471	0.03186	19	Slpi
1.13219e-06	-0.520407	0.918	0.936	0.032247	19	Zfp36l1
1.15085e-06	0.720883	0.481	0.298	0.0327785	19	Ier5l
1.15255e-06	0.508327	0.738	0.568	0.032827	19	Pgrmc1
1.15477e-06	0.834889	0.421	0.264	0.0328901	19	Naalad2
1.16966e-06	0.609479	0.541	0.348	0.0333143	19	Mturn
1.18723e-06	1.28583	0.219	0.107	0.0338148	19	B230217C12Rik
1.21851e-06	0.658802	0.727	0.569	0.0347057	19	Glul
1.22882e-06	1.102	0.191	0.088	0.0349992	19	Tbx18
1.24619e-06	0.862043	0.295	0.156	0.035494	19	Mcf2l
1.24821e-06	-3.00921	0.022	0.149	0.0355516	19	Sertad4
1.31067e-06	0.9323	0.377	0.222	0.0373304	19	Zc3h6
1.36135e-06	0.840173	0.164	0.069	0.038774	19	Parp16
1.3993e-06	0.54892	0.59	0.394	0.0398549	19	Cxxc5
1.40538e-06	0.566978	0.77	0.635	0.0400281	19	Nsmce2
1.42593e-06	1.67212	0.12	0.046	0.0406133	19	Kcnc2
1.44387e-06	0.96922	0.175	0.076	0.0411243	19	R74862
1.4492e-06	1.58584	0.109	0.04	0.0412762	19	Meak7
1.45361e-06	-5.27844	0	0.113	0.0414018	19	Slco2b1
1.504e-06	-1.79463	0.131	0.275	0.0428369	19	Fxyd5
1.53102e-06	0.857301	0.262	0.136	0.0436067	19	Synpo
1.58951e-06	0.649354	0.273	0.14	0.0452724	19	Ulk4
1.59241e-06	0.840008	0.224	0.108	0.045355	19	Ankrd39
1.59652e-06	1.23474	0.109	0.039	0.045472	19	Gm9725
1.60953e-06	-3.02306	0.016	0.139	0.0458425	19	Slurp1
1.64024e-06	0.629113	0.208	0.097	0.0467174	19	Tesk2
1.65328e-06	-1.01597	0.295	0.434	0.0470888	19	Safb
1.71006e-06	0.624267	0.568	0.398	0.048706	19	Sorbs1
