# Supplementary material for: Precancerous niche remodelling dictates nascent tumour persistence
Source: Nature. 2026 Mar 4;653(8113):242–53. doi: 10.1038/s41586-026-10157-8 (PMC13148994; doi:10.1038/s41586-026-10157-8)
Supplement: Supplementary file 3 — Supplementary Tables 1–15 [file 41586_2026_10157_MOESM3_ESM.zip › Supplementary_Table_6_Skrupskelyte_et_al_2026.xlsx]

## Sheet: Control_only_Pdgfra_Low_v_High 
Control only, Pdgfra low clusters (2,4,19) vs Pdgfra high cluster (3) Differentially expressed genes
gene	p_val	avg_log2FC	pct.1	pct.2	p_val_adj
Cldn3	2.94552e-258	4.57339	0.165	0.007	8.38942e-254
Stmn4	0	4.11565	0.455	0.047	0
Gm49212	0	3.93841	0.213	0.015	0
Efhd1	0	3.7494	0.512	0.055	0
Has1	0	3.6964	0.457	0.09	0
Fam167a	1.20147e-281	3.65172	0.19	0.013	3.42204e-277
Ptx3	1.1758e-163	3.60247	0.123	0.012	3.34892e-159
Gap43	0	3.56726	0.308	0.03	0
Procr	0	3.38698	0.442	0.057	0
Serpinb7	1.84854e-149	3.35954	0.12	0.015	5.265e-145
Ildr2	0	3.34106	0.477	0.073	0
Wnt10b	0	3.32541	0.338	0.033	0
Cmah	0	3.15152	0.646	0.107	0
Ackr2	0	3.10129	0.223	0.022	0
Dact2	5.3371e-269	3.07352	0.204	0.024	1.52011e-264
Tubb4a	0	3.04575	0.344	0.044	0
Anxa3	0	3.01903	0.694	0.176	0
Islr2	0	2.97614	0.322	0.037	0
Tmem100	0	2.93273	0.739	0.157	0
Lmx1a	1.26623e-258	2.91588	0.198	0.024	3.60649e-254
Tmeff2	0	2.90048	0.467	0.071	0
Ackr3	0	2.84871	0.728	0.168	0
Dio2	1.01013e-145	2.80639	0.12	0.015	2.87706e-141
Ccl7	3.78604e-246	2.75385	0.262	0.07	1.07834e-241
Uchl1	6.28478e-255	2.7382	0.207	0.03	1.79003e-250
Ackr1	0	2.73732	0.29	0.042	0
Cxcl1	1.32274e-284	2.73686	0.321	0.102	3.76743e-280
Mfap5	0	2.70907	0.945	0.452	0
Gpr1	1.03659e-244	2.69751	0.199	0.028	2.95243e-240
Npy1r	0	2.69494	0.29	0.051	0
Cadm3	0	2.67404	0.735	0.155	0
Adgrg2	0	2.66832	0.532	0.093	0
Kcnk5	1.61619e-303	2.66294	0.239	0.033	4.60324e-299
P4ha3	9.6585e-173	2.64033	0.148	0.022	2.75093e-168
Gm17268	2.80783e-127	2.63105	0.13	0.028	7.99725e-123
Ccn3	0	2.60497	0.418	0.077	0
Hecw2	0	2.58917	0.456	0.107	0
Ebf2	0	2.5812	0.727	0.171	0
Ano3	0	2.56731	0.405	0.059	0
Fez1	0	2.53479	0.572	0.14	0
Esrrg	0	2.50964	0.287	0.055	0
Ly6c1	0	2.50884	0.859	0.25	0
Flnb	0	2.49828	0.71	0.234	0
Diaph3	5.15495e-125	2.47882	0.106	0.014	1.46823e-120
Mtcl1	4.88084e-262	2.47553	0.219	0.034	1.39016e-257
Spock3	3.46619e-133	2.46639	0.12	0.019	9.87241e-129
Ren1	5.54101e-121	2.43881	0.124	0.026	1.57819e-116
Gfpt2	0	2.43173	0.849	0.327	0
Metrnl	0	2.42463	0.623	0.142	0
Mcf2l	3.44527e-241	2.40677	0.213	0.037	9.81282e-237
Dpp4	0	2.40091	0.554	0.16	0
Rgs6	0	2.37023	0.304	0.069	0
Aif1l	2.22063e-275	2.36622	0.236	0.039	6.3248e-271
Pcolce2	0	2.36269	0.927	0.33	0
Lrrn4cl	0	2.35019	0.722	0.227	0
Rorb	0	2.34433	0.341	0.073	0
Emilin2	0	2.32716	0.727	0.195	0
Adamts5	0	2.30218	0.87	0.368	0
Tek	0	2.27272	0.786	0.236	0
Ppp2r2b	0	2.2681	0.384	0.086	0
Lrrc8b	2.43556e-208	2.2573	0.186	0.032	6.93696e-204
Pthlh	2.51274e-154	2.22658	0.148	0.028	7.15678e-150
Sema3c	0	2.21943	0.905	0.378	0
Tnfsf9	1.01339e-258	2.18469	0.262	0.062	2.88634e-254
Ly6a	0	2.17537	0.96	0.478	0
Gdf15	6.15148e-146	2.17434	0.176	0.048	1.75206e-141
Arhgef28	0	2.16064	0.323	0.063	0
Limch1	0	2.16019	0.606	0.165	0
Eya4	1.83254e-120	2.14404	0.117	0.022	5.21944e-116
1700019D03Rik	0	2.13689	0.479	0.114	0
Cd109	0	2.12403	0.305	0.071	0
Trim30d	5.11111e-266	2.1052	0.263	0.06	1.45575e-261
Pi16	0	2.10136	0.961	0.584	0
Ptgs1	0	2.09909	0.582	0.194	0
Plau	3.20403e-101	2.09245	0.101	0.019	9.12572e-97
Foxg1	1.76347e-172	2.07404	0.168	0.033	5.02271e-168
Pgf	0	2.07105	0.349	0.085	0
Fgf18	2.7164e-257	2.0704	0.233	0.043	7.73684e-253
Cd248	0	2.03507	0.919	0.473	0
Has2	0	2.03321	0.478	0.127	0
Qpct	0	2.03314	0.629	0.186	0
Tubb2b	0	2.01408	0.409	0.107	0
Olfml2b	0	2.01116	0.742	0.227	0
4930404H11Rik	4.91494e-214	2.01021	0.205	0.04	1.39987e-209
Pamr1	0	2.00328	0.495	0.141	0
3110039M20Rik	2.16846e-117	2.00275	0.122	0.026	6.17619e-113
Tnfaip6	0	1.99919	0.644	0.381	0
Lrrc8c	0	1.99194	0.358	0.089	0
Pdlim1	0	1.98009	0.51	0.138	0
Sfrp4	0	1.97931	0.612	0.16	0
Gata6	2.93094e-169	1.97467	0.179	0.041	8.3479e-165
Fn1	0	1.94919	0.985	0.72	0
Fst	0	1.94708	0.611	0.165	0
Adgrd1	0	1.93001	0.928	0.434	0
Uap1	0	1.90238	0.768	0.394	0
Wnt11	0	1.89801	0.403	0.101	0
Krt80	1.03372e-167	1.88323	0.181	0.042	2.94424e-163
Mustn1	0	1.87032	0.694	0.249	0
Ppp1r14b	0	1.87012	0.778	0.393	0
Mt2	0	1.86855	0.609	0.253	0
Fndc1	0	1.85749	0.978	0.548	0
Nhsl1	0	1.85639	0.565	0.191	0
Irak3	0	1.84862	0.598	0.205	0
Pcsk6	0	1.84648	0.834	0.423	0
Tbx5	1.37593e-168	1.84474	0.188	0.047	3.91892e-164
Il18	8.00602e-271	1.8301	0.28	0.067	2.28027e-266
Arid5a	3.33526e-183	1.82816	0.227	0.066	9.49949e-179
Cd44	0	1.8186	0.6	0.292	0
Lurap1l	0	1.81498	0.607	0.206	0
Gnpnat1	0	1.81209	0.543	0.198	0
Ifi204	0	1.80388	0.58	0.177	0
Ace	0	1.78398	0.348	0.087	0
Ugdh	0	1.77033	0.849	0.483	0
Lims2	0	1.76574	0.535	0.169	0
Gngt2	0	1.75853	0.402	0.109	0
Anxa1	0	1.75346	0.881	0.579	0
Hk2	1.17147e-273	1.75289	0.422	0.176	3.33659e-269
Basp1	4.85426e-211	1.74178	0.308	0.116	1.38259e-206
Car8	4.60225e-185	1.73893	0.222	0.061	1.31081e-180
Nkx6-1	6.30091e-285	1.71757	0.324	0.093	1.79463e-280
S100a4	6.28087e-225	1.70939	0.341	0.133	1.78892e-220
Ptgs2os	6.51128e-106	1.69146	0.143	0.043	1.85454e-101
Klk14	8.40223e-136	1.69012	0.168	0.046	2.39312e-131
Col14a1	0	1.6882	0.987	0.643	0
Mcub	9.36307e-229	1.6839	0.267	0.074	2.66679e-224
Lmo2	0	1.68263	0.588	0.189	0
Zfp385a	0	1.67888	0.563	0.192	0
Arhgap20	0	1.66127	0.663	0.222	0
Bmp6	0	1.65888	0.487	0.161	0
Tppp3	0	1.65698	0.801	0.379	0
Sntb1	0	1.65467	0.832	0.361	0
Stxbp6	0	1.65038	0.567	0.174	0
Plekhf1	1.7287e-243	1.63487	0.294	0.086	4.92368e-239
Ces1h	1.31433e-142	1.61536	0.171	0.045	3.74346e-138
Klhl29	0	1.6065	0.617	0.253	0
Foxc1	5.6426e-114	1.59543	0.14	0.037	1.60712e-109
Tll1	3.1416e-129	1.58392	0.168	0.049	8.94792e-125
Pde8a	0	1.57244	0.782	0.356	0
Cxcl10	8.60077e-96	1.56867	0.182	0.075	2.44967e-91
Asphd2	6.72023e-109	1.5663	0.121	0.027	1.91406e-104
Dcbld2	0	1.56407	0.675	0.301	0
Dusp8	2.09428e-222	1.56095	0.288	0.09	5.96491e-218
Defb4	2.71908e-277	1.55259	0.338	0.103	7.74447e-273
Sgms2	0	1.54493	0.463	0.162	0
Fbn1	0	1.5431	0.981	0.884	0
Ptprj	0	1.52928	0.595	0.239	0
Nuak2	6.22286e-141	1.5266	0.167	0.042	1.7724e-136
Postn	0	1.52528	0.452	0.172	0
Cdh9	3.77085e-152	1.51986	0.199	0.059	1.07401e-147
Aspn	0	1.50899	0.77	0.537	0
Tnfrsf12a	1.64899e-301	1.50286	0.483	0.226	4.69664e-297
Asap2	0	1.49788	0.556	0.189	0
Il13ra1	1.18987e-229	1.4908	0.294	0.091	3.38899e-225
Sbno2	8.60116e-151	1.48948	0.279	0.118	2.44978e-146
Prdm8	1.48722e-130	1.48614	0.162	0.044	4.2359e-126
Prrx1	0	1.48536	0.755	0.308	0
Aig1	0	1.48398	0.564	0.249	0
Krt15	1.95594e-201	1.48386	0.254	0.075	5.57091e-197
Creb5	0	1.4818	0.961	0.662	0
Fstl1	0	1.47923	0.98	0.906	0
1500009L16Rik	5.82069e-167	1.47881	0.225	0.07	1.65785e-162
Crip2	0	1.47207	0.756	0.395	0
Tgm3	7.94474e-297	1.46961	0.38	0.129	2.26282e-292
Ifi27l2a	0	1.46554	0.947	0.759	0
9630002D21Rik	1.96953e-138	1.45927	0.219	0.079	5.60961e-134
Pvr	1.12212e-173	1.45715	0.246	0.082	3.19603e-169
Ddah2	0	1.45425	0.799	0.429	0
Efemp1	0	1.45403	0.914	0.52	0
Dsc2	1.86286e-119	1.44699	0.149	0.04	5.30578e-115
Ndrg4	1.64817e-167	1.43609	0.225	0.069	4.69433e-163
Igfbp6	0	1.43204	0.977	0.772	0
Panx1	4.44885e-89	1.42054	0.133	0.044	1.26712e-84
Cxcl2	2.25955e-09	1.41913	0.116	0.09	6.43565e-05
Dbn1	0	1.41866	0.654	0.305	0
Il33	0	1.41845	0.464	0.163	0
Slc7a1	6.66378e-219	1.41223	0.327	0.12	1.89798e-214
Ugp2	0	1.41149	0.892	0.613	0
Serpinb6a	0	1.40987	0.927	0.676	0
Serpinb3c	1.16e-82	1.40955	0.12	0.037	3.30391e-78
Slc4a4	0	1.40266	0.617	0.291	0
Serpinb3a	1.07428e-224	1.39726	0.306	0.101	3.05976e-220
Tnfaip2	0	1.39527	0.54	0.212	0
Ccl2	2.05731e-94	1.39458	0.285	0.157	5.85964e-90
Il6	1.07424e-70	1.38962	0.16	0.072	3.05966e-66
Abcb1b	2.40411e-82	1.38764	0.154	0.062	6.84739e-78
Itga2	2.52095e-66	1.38549	0.104	0.036	7.18017e-62
Rnf165	5.68879e-102	1.38236	0.143	0.044	1.62028e-97
Gm16046	9.01274e-131	1.37859	0.168	0.048	2.56701e-126
Ripk1	3.23631e-217	1.378	0.39	0.172	9.21765e-213
Hspb8	0	1.37562	0.715	0.354	0
Adamtsl4	0	1.37197	0.494	0.192	0
Srgap1	0	1.36972	0.572	0.254	0
Slc35e4	9.61629e-92	1.36739	0.123	0.035	2.73891e-87
Krt32	9.01212e-80	1.36559	0.108	0.031	2.56683e-75
Gas7	0	1.36222	0.839	0.437	0
Cryab	1.84462e-179	1.36134	0.7	0.54	5.25383e-175
Itgb3	3.29907e-194	1.36027	0.264	0.084	9.39642e-190
Crip1	0	1.35304	0.98	0.9	0
Fam126a	0	1.3502	0.568	0.245	0
Flrt2	0	1.34579	0.718	0.328	0
Clip4	2.96351e-238	1.34488	0.327	0.109	8.44066e-234
Cldn10	1.10376e-83	1.33869	0.119	0.037	3.14373e-79
Ifi211	4.05112e-238	1.3383	0.378	0.147	1.15384e-233
Npr1	0	1.33657	0.521	0.194	0
Gm15987	4.02667e-127	1.33579	0.219	0.084	1.14688e-122
Lgi4	2.99347e-216	1.32972	0.302	0.1	8.52601e-212
Serpinb1a	4.10742e-196	1.32535	0.29	0.101	1.16988e-191
Capg	0	1.32167	0.615	0.285	0
Adra1b	2.03647e-181	1.32031	0.248	0.079	5.80028e-177
Cdkn1a	0	1.32005	0.687	0.423	0
Axl	0	1.31982	0.954	0.784	0
Ebf1	0	1.3196	0.99	0.756	0
Slc43a3	0	1.31906	0.883	0.51	0
Anpep	0	1.31892	0.63	0.272	0
Ackr4	1.99873e-265	1.31697	0.398	0.156	5.69279e-261
Tspan5	0	1.31176	0.749	0.378	0
Kctd9	1.39422e-248	1.30775	0.356	0.126	3.97103e-244
Scara3	0	1.30661	0.713	0.329	0
Bin1	0	1.30281	0.637	0.285	0
Trim30a	2.053e-138	1.30266	0.235	0.089	5.84737e-134
Pla1a	5.17074e-89	1.30248	0.195	0.088	1.47273e-84
Fmnl1	2.63591e-122	1.3021	0.185	0.062	7.50761e-118
Ppp4r4	2.25125e-188	1.29737	0.271	0.091	6.41202e-184
Ccdc88c	3.9589e-86	1.29643	0.131	0.043	1.12757e-81
Scara5	0	1.29465	0.959	0.472	0
Sp110	2.07903e-101	1.28927	0.16	0.055	5.92148e-97
Gdpd5	6.32681e-96	1.28894	0.142	0.046	1.802e-91
Mt1	0	1.2887	0.852	0.632	0
2005-09-01	2.569e-79	1.28695	0.112	0.033	7.31702e-75
Fosl1	1.20699e-83	1.28683	0.152	0.058	3.43774e-79
Calm4	9.70681e-247	1.28608	0.385	0.151	2.76469e-242
Lce3a	5.46872e-84	1.28487	0.127	0.041	1.5576e-79
Trnp1	7.17435e-180	1.27956	0.25	0.08	2.0434e-175
Map3k8	3.02116e-220	1.27875	0.352	0.137	8.60487e-216
Tbx18	1.70123e-76	1.27793	0.113	0.036	4.84544e-72
Map3k6	9.30855e-84	1.27545	0.13	0.044	2.65126e-79
Ada	3.50238e-260	1.27288	0.428	0.183	9.97547e-256
Krt13	2.51103e-279	1.2721	0.765	0.615	7.15193e-275
Cd34	0	1.26909	0.977	0.805	0
Ifi207	5.08705e-305	1.26495	0.465	0.186	1.44889e-300
Msx1	3.98893e-84	1.26335	0.127	0.041	1.13613e-79
Opcml	0	1.2619	0.965	0.467	0
Arsi	7.16561e-193	1.25706	0.305	0.113	2.04091e-188
Pop4	6.79319e-145	1.25648	0.21	0.068	1.93484e-140
Umps	2.23866e-139	1.24404	0.215	0.074	6.37616e-135
Vim	0	1.23644	0.976	0.914	0
Lrrc17	0	1.23613	0.624	0.278	0
Abca6	6.62235e-188	1.23569	0.293	0.107	1.88618e-183
Chl1	3.10732e-126	1.23192	0.204	0.073	8.85028e-122
Adamtsl1	4.97583e-219	1.22915	0.517	0.295	1.41722e-214
Pdlim2	3.4618e-306	1.22665	0.537	0.272	9.85989e-302
Gprc5a	9.64292e-89	1.22563	0.147	0.052	2.7465e-84
S100a10	0	1.22451	0.943	0.789	0
Jpt1	0	1.22412	0.838	0.501	0
Ino80c	1.3838e-141	1.22167	0.211	0.069	3.94133e-137
Krt4	6.68283e-291	1.22144	0.764	0.602	1.9034e-286
Nsg1	3.18575e-284	1.22056	0.486	0.229	9.07364e-280
Epdr1	0	1.21935	0.462	0.173	0
Galnt16	0	1.21663	0.548	0.23	0
Thbs4	2.93838e-247	1.2131	0.255	0.059	8.36909e-243
Zc3h12a	3.76343e-116	1.21284	0.193	0.07	1.0719e-111
Has2os	0	1.21119	0.48	0.181	0
Heg1	0	1.20886	0.95	0.678	0
Osr2	1.06473e-144	1.20747	0.23	0.082	3.03255e-140
Stam	1.80768e-276	1.20687	0.562	0.305	5.14864e-272
Pla2g4a	0	1.20253	0.647	0.345	0
Nfkbia	9.37014e-223	1.20176	0.744	0.577	2.6688e-218
Gm42047	1.51568e-76	1.20159	0.151	0.062	4.31696e-72
Rcan2	1.06905e-244	1.20135	0.379	0.145	3.04487e-240
Anxa2	0	1.19835	0.957	0.763	0
Pi15	0	1.19812	0.638	0.268	0
Gstp2	1.62861e-110	1.19399	0.194	0.074	4.63861e-106
Tubb3	2.62591e-76	1.18743	0.15	0.061	7.47912e-72
Klk10	3.45826e-125	1.1862	0.211	0.077	9.84982e-121
Cnnm4	3.50435e-139	1.17581	0.233	0.085	9.9811e-135
Kctd11	3.65974e-154	1.17197	0.256	0.096	1.04237e-149
Bcat1	1.93178e-60	1.16626	0.114	0.045	5.5021e-56
Gabra1	5.49579e-152	1.16484	0.275	0.113	1.56531e-147
Fgf2	0	1.16225	0.64	0.342	0
9930111J21Rik2	2.76484e-94	1.16215	0.163	0.06	7.87481e-90
Sirpa	0	1.16094	0.676	0.325	0
Calml3	7.24586e-195	1.16035	0.339	0.138	2.06377e-190
Ankrd6	5.77428e-74	1.15905	0.136	0.053	1.64463e-69
Sulf1	0	1.15838	0.811	0.559	0
Enah	3.1315e-211	1.15322	0.362	0.146	8.91914e-207
Ces2g	1.99025e-97	1.1463	0.156	0.054	5.66863e-93
Slpi	1.24082e-256	1.14625	0.542	0.312	3.5341e-252
Klf3	0	1.1439	0.79	0.485	0
Rhou	0	1.14355	0.506	0.215	0
Chst1	5.7379e-145	1.1412	0.245	0.091	1.63427e-140
Trim16	2.58855e-141	1.13845	0.263	0.107	7.3727e-137
Art3	6.37757e-213	1.13187	0.36	0.146	1.81646e-208
Ak1	5.11077e-190	1.13179	0.305	0.112	1.45565e-185
Kcnq5	6.33084e-85	1.13096	0.15	0.056	1.80315e-80
Cpne8	6.4362e-259	1.12735	0.373	0.131	1.83316e-254
Vldlr	7.07131e-241	1.12645	0.423	0.18	2.01405e-236
Clic3	1.43928e-93	1.12232	0.173	0.067	4.09935e-89
Aldh3a1	1.80494e-256	1.11556	0.458	0.211	5.14083e-252
Xkr4	1.25002e-58	1.11454	0.104	0.039	3.56031e-54
Tiam1	1.00367e-178	1.11402	0.301	0.116	2.85865e-174
Abl2	1.07402e-303	1.10947	0.588	0.307	3.05902e-299
Ppa1	1.56244e-282	1.10851	0.581	0.322	4.45013e-278
Inhba	1.96318e-134	1.10789	0.227	0.085	5.59154e-130
Crct1	1.36097e-219	1.1061	0.449	0.217	3.87632e-215
Nr1h4	3.13912e-57	1.10264	0.106	0.041	8.94085e-53
Bdh2	1.99513e-148	1.10251	0.261	0.1	5.68254e-144
Socs3	4.79662e-109	1.10141	0.386	0.225	1.36617e-104
Rnh1	0	1.10101	0.646	0.364	0
Dock11	0	1.09342	0.655	0.322	0
Prkx	1.32465e-190	1.09308	0.364	0.159	3.77286e-186
Tnfaip3	4.52729e-129	1.09286	0.343	0.178	1.28946e-124
Galm	1.06277e-119	1.09268	0.185	0.063	3.02699e-115
Hebp2	1.69156e-101	1.09223	0.171	0.061	4.81791e-97
Igsf8	0	1.08878	0.543	0.243	0
Col8a1	0	1.08758	0.819	0.516	0
Plaat3	6.96699e-220	1.08323	0.392	0.164	1.98434e-215
Clic1	0	1.0818	0.77	0.494	0
Rbpj	0	1.08129	0.809	0.5	0
Agpat4	0	1.08102	0.604	0.308	0
Lce3c	1.17603e-85	1.07995	0.152	0.056	3.34958e-81
S100a13	0	1.07891	0.881	0.653	0
Sfn	1.99741e-240	1.07878	0.491	0.248	5.68902e-236
Daglb	7.36906e-179	1.07792	0.347	0.149	2.09886e-174
Ecm1	0	1.07561	0.957	0.752	0
Dtx2	5.87622e-126	1.07539	0.22	0.083	1.67366e-121
Pde12	2.94373e-78	1.07488	0.165	0.07	8.38432e-74
Adamtsl5	0	1.07215	0.748	0.402	0
Slc27a3	1.3355e-71	1.07034	0.12	0.043	3.80376e-67
Tagln2	0	1.06777	0.749	0.508	0
Zyx	0	1.06708	0.609	0.325	0
Insyn1	9.09949e-133	1.062	0.232	0.087	2.59172e-128
Shroom3	1.6838e-134	1.06019	0.277	0.121	4.79581e-130
Rhoc	0	1.05979	0.81	0.535	0
Adh7	1.00053e-156	1.05469	0.268	0.101	2.8497e-152
Sbsn	4.573e-265	1.04896	0.605	0.372	1.30248e-260
Ehd1	2.87409e-272	1.04855	0.537	0.266	8.18599e-268
Ptgs2	1.95206e-162	1.04442	0.358	0.173	5.55985e-158
Dsc3	2.06487e-61	1.0375	0.112	0.042	5.88117e-57
Alox12b	9.22395e-71	1.03606	0.118	0.041	2.62716e-66
St6gal1	8.34558e-144	1.03479	0.263	0.105	2.37699e-139
Dkk2	6.6969e-162	1.03448	0.421	0.243	1.90741e-157
Ddr2	0	1.03443	0.951	0.777	0
Slco3a1	0	1.03419	0.842	0.543	0
Fbxo30	4.95034e-151	1.03046	0.37	0.185	1.40996e-146
Slc16a1	6.85218e-166	1.02914	0.3	0.119	1.95164e-161
Trim29	6.66345e-104	1.02847	0.182	0.067	1.89788e-99
Fam111a	2.65892e-237	1.02261	0.462	0.212	7.57314e-233
Myc	1.11508e-111	1.02082	0.237	0.103	3.17596e-107
Lad1	6.4255e-63	1.01913	0.108	0.038	1.83011e-58
Csrp2	0	1.01853	0.73	0.451	0
Ecm2	0	1.01841	0.701	0.435	0
Edem2	2.29896e-135	1.01726	0.256	0.104	6.54791e-131
Trip10	0	1.01526	0.713	0.414	0
Gpsm3	4.54682e-144	1.01457	0.268	0.107	1.29502e-139
Sema3b	5.70677e-92	1.01113	0.213	0.097	1.6254e-87
Barx2	1.87747e-72	1.00362	0.14	0.055	5.3474e-68
Capns2	1.1701e-60	1.00288	0.108	0.04	3.33268e-56
Cpne2	1.32143e-105	1.0012	0.2	0.079	3.76369e-101
Papss1	1.79896e-236	0.999913	0.571	0.335	5.12381e-232
Rbp2	3.0783e-116	0.997656	0.23	0.095	8.76762e-112
Dsg3	7.6874e-73	0.996152	0.13	0.048	2.18953e-68
Iigp1	1.48921e-39	0.996051	0.152	0.086	4.24156e-35
Muc13	5.61421e-61	0.995838	0.141	0.063	1.59904e-56
Mall	2.39052e-59	0.995653	0.108	0.04	6.80869e-55
Serpinb5	2.17612e-115	0.99435	0.213	0.083	6.19802e-111
Nova1	0	0.993506	0.712	0.352	0
Tsku	1.43546e-81	0.990837	0.17	0.071	4.08847e-77
C3	0	0.990273	0.987	0.806	0
Cavin3	0	0.986214	0.809	0.599	0
Tmtc2	0	0.985808	0.783	0.413	0
Hsd3b7	4.84584e-246	0.985558	0.474	0.213	1.38019e-241
Cish	3.20423e-43	0.985265	0.128	0.065	9.12628e-39
Rin3	1.44351e-86	0.984125	0.169	0.067	4.1114e-82
Mgll	0	0.983875	0.645	0.328	0
Pxn	1.57585e-229	0.98256	0.475	0.223	4.48832e-225
Tnxb	0	0.982204	0.99	0.919	0
Ifit2	2.80071e-129	0.98088	0.267	0.114	7.97698e-125
Jag1	1.9578e-108	0.97852	0.232	0.1	5.57619e-104
Rcan1	1.93318e-242	0.975018	0.613	0.356	5.50608e-238
Smurf1	2.62474e-240	0.974844	0.525	0.263	7.47578e-236
Uqcc2	0	0.973063	0.779	0.516	0
Csrnp1	3.46802e-110	0.972363	0.332	0.183	9.87761e-106
Ablim1	0	0.970985	0.886	0.614	0
Rab25	3.07869e-135	0.970923	0.272	0.115	8.76873e-131
Necab1	1.31173e-90	0.970432	0.155	0.057	3.73607e-86
Gm49767	2.3845e-89	0.967633	0.181	0.075	6.79153e-85
Pgd	3.42478e-192	0.967266	0.404	0.186	9.75446e-188
Arl4a	1.21895e-221	0.964003	0.518	0.278	3.47181e-217
Irf7	1.51057e-39	0.963664	0.109	0.053	4.30239e-35
Chst7	7.70465e-65	0.963067	0.118	0.044	2.19444e-60
Camkk1	3.78307e-110	0.962627	0.213	0.085	1.07749e-105
Dtnbp1	0	0.961475	0.709	0.414	0
Gm50012	1.94899e-67	0.960108	0.136	0.055	5.55111e-63
Cdr2l	4.32926e-66	0.959163	0.173	0.083	1.23306e-61
Cltb	1.22952e-277	0.958887	0.615	0.354	3.50193e-273
Ifi205	3.50118e-171	0.958652	0.369	0.169	9.97205e-167
Car13	4.57663e-63	0.957824	0.111	0.041	1.30351e-58
Timp3	0	0.956999	0.983	0.877	0
Them5	1.92289e-90	0.953532	0.173	0.068	5.47678e-86
Fap	1.13743e-225	0.953249	0.42	0.183	3.23962e-221
Fads3	1.2776e-109	0.951846	0.22	0.09	3.63887e-105
Ier3	8.59277e-140	0.94989	0.49	0.311	2.44739e-135
Dsp	4.55322e-200	0.949448	0.437	0.212	1.29685e-195
Ptpn13	0	0.949063	0.597	0.287	0
Serpinb12	3.10476e-174	0.948853	0.417	0.207	8.84297e-170
Pkp1	6.42036e-124	0.948494	0.241	0.098	1.82865e-119
Rftn1	1.00805e-223	0.946136	0.442	0.197	2.87113e-219
Bmp2k	1.53468e-206	0.943972	0.434	0.201	4.37107e-202
Snx18	0	0.939478	0.722	0.404	0
Slc7a6	2.99933e-156	0.93864	0.352	0.163	8.54269e-152
Disp1	2.12178e-198	0.937211	0.417	0.192	6.04325e-194
Vasn	2.28697e-236	0.934549	0.548	0.289	6.51375e-232
Cavin2	5.60907e-210	0.934411	0.467	0.235	1.59758e-205
Klk13	1.23578e-53	0.932867	0.106	0.042	3.51976e-49
Bhlhe40	1.64962e-113	0.930819	0.362	0.201	4.69845e-109
Palm	0	0.928547	0.655	0.352	0
Ntn4	1.02316e-189	0.9281	0.456	0.229	2.91417e-185
Ifngr2	2.15302e-122	0.927383	0.266	0.117	6.13224e-118
Slc39a6	6.24914e-175	0.927025	0.404	0.195	1.77988e-170
Rap1b	0	0.926186	0.817	0.579	0
Tlr2	3.88184e-69	0.92577	0.137	0.054	1.10563e-64
Prr13	3.63666e-204	0.925405	0.489	0.253	1.03579e-199
Ece1	2.22199e-222	0.925298	0.483	0.233	6.32866e-218
Pkp3	6.22006e-58	0.921976	0.113	0.044	1.7716e-53
Bcl3	1.94424e-87	0.919445	0.235	0.116	5.5376e-83
Bag1	4.84947e-280	0.918964	0.673	0.449	1.38123e-275
Mrgbp	2.02543e-75	0.918085	0.173	0.076	5.76883e-71
S100a14	1.95575e-197	0.916356	0.505	0.279	5.57036e-193
Maff	1.52914e-147	0.914233	0.512	0.32	4.3553e-143
Hist1h1e	1.41682e-52	0.912504	0.116	0.05	4.03538e-48
Vat1	0	0.912491	0.827	0.54	0
Naalad2	2.27833e-136	0.910629	0.318	0.151	6.48914e-132
Nlrc5	1.76589e-33	0.90979	0.1	0.051	5.02961e-29
Ogn	0	0.906347	0.804	0.537	0
Aqp3	5.8336e-82	0.905332	0.163	0.066	1.66152e-77
Fam171a1	4.25698e-173	0.904445	0.376	0.172	1.21247e-168
Glud1	0	0.903872	0.815	0.571	0
C1qtnf1	2.13163e-198	0.901281	0.47	0.241	6.07131e-194
4930523C07Rik	2.35549e-179	0.899223	0.529	0.311	6.70891e-175
Sestd1	1.76281e-252	0.897128	0.575	0.306	5.02083e-248
Ndrg1	0	0.896865	0.739	0.47	0
Tspo	0	0.895995	0.817	0.64	0
Rrad	5.9221e-58	0.895843	0.131	0.057	1.68673e-53
Klf2	0	0.894811	0.83	0.606	0
Sdc2	0	0.893819	0.918	0.728	0
Nqo2	1.50308e-140	0.893794	0.31	0.138	4.28107e-136
Ahnak2	7.0268e-295	0.893286	0.663	0.386	2.00137e-290
Tlnrd1	1.50795e-105	0.892873	0.247	0.113	4.29495e-101
Pycard	1.60519e-166	0.892833	0.374	0.174	4.57189e-162
Gsta4	6.54241e-164	0.892364	0.49	0.293	1.86341e-159
Pinlyp	1.70339e-83	0.890484	0.171	0.07	4.85159e-79
Il6ra	4.91476e-238	0.889001	0.536	0.273	1.39982e-233
Mospd2	5.14346e-167	0.888657	0.421	0.214	1.46496e-162
Elf4	3.39083e-187	0.888092	0.442	0.218	9.65775e-183
2610528A11Rik	1.79342e-50	0.886897	0.102	0.041	5.10801e-46
Vav2	3.58755e-99	0.881112	0.224	0.099	1.02181e-94
Mrrf	3.66373e-106	0.880133	0.222	0.093	1.0435e-101
Apex1	3.336e-85	0.879206	0.208	0.096	9.50159e-81
9130008F23Rik	5.63262e-49	0.876979	0.106	0.045	1.60428e-44
Il10rb	2.31889e-161	0.875574	0.36	0.165	6.60465e-157
Cysrt1	1.63113e-124	0.875508	0.291	0.133	4.64578e-120
Plat	0	0.87447	0.762	0.55	0
Slfn5	6.98682e-138	0.872491	0.327	0.157	1.98998e-133
Asprv1	8.34512e-163	0.872368	0.433	0.227	2.37686e-158
2900026A02Rik	1.55392e-138	0.871763	0.328	0.153	4.42588e-134
Lce3e	6.78548e-45	0.871691	0.105	0.046	1.93264e-40
Fyn	0	0.87042	0.929	0.677	0
Coro2b	7.95937e-196	0.870184	0.469	0.235	2.26699e-191
Emp3	0	0.868339	0.871	0.761	0
Cnfn	1.32519e-202	0.863622	0.615	0.403	3.77439e-198
Pcdh19	2.97719e-234	0.863347	0.512	0.25	8.47964e-230
Lamb2	0	0.863217	0.866	0.584	0
Fam124a	5.82131e-152	0.862939	0.353	0.165	1.65802e-147
Bbc3	2.71186e-86	0.862081	0.2	0.09	7.72392e-82
Tgif1	1.14515e-74	0.861343	0.195	0.093	3.26161e-70
Dst	0	0.859258	0.902	0.679	0
Rad18	4.61024e-51	0.856992	0.112	0.048	1.31309e-46
Radil	4.6653e-151	0.85676	0.325	0.144	1.32877e-146
Nt5c	9.93567e-151	0.856215	0.342	0.157	2.82988e-146
Nudt18	3.1641e-81	0.853958	0.185	0.081	9.01198e-77
Lsm10	5.90104e-86	0.853053	0.174	0.07	1.68073e-81
Plxdc2	0	0.852758	0.983	0.826	0
Fam13c	1.08803e-83	0.849636	0.166	0.066	3.09893e-79
Insig2	4.15248e-157	0.848529	0.404	0.203	1.18271e-152
Arvcf	4.82857e-71	0.848128	0.156	0.066	1.37527e-66
Adarb1	1.35019e-132	0.847612	0.381	0.201	3.84562e-128
Esrp1	2.29721e-53	0.847165	0.113	0.047	6.54293e-49
Aldh3b2	2.48893e-56	0.845439	0.118	0.049	7.08896e-52
S100a16	0	0.845399	0.871	0.657	0
Rab11fip5	2.70264e-151	0.845008	0.346	0.159	7.69766e-147
Jcad	1.55953e-158	0.842522	0.352	0.16	4.44187e-154
Nid1	0	0.842212	0.958	0.864	0
Fdps	4.44414e-143	0.842134	0.423	0.232	1.26578e-138
Baz1a	6.24116e-114	0.841721	0.306	0.154	1.77761e-109
Snx10	1.66102e-99	0.841342	0.287	0.147	4.7309e-95
Rpl29	0	0.83961	0.798	0.605	0
Rap1a	0	0.83928	0.799	0.518	0
Kras	1.09538e-287	0.838894	0.672	0.384	3.11986e-283
Nfil3	2.55555e-103	0.838729	0.375	0.22	7.27872e-99
Nfkbiz	3.40816e-119	0.838603	0.449	0.277	9.70711e-115
Sptssb	9.13433e-90	0.837799	0.221	0.102	2.60164e-85
Megf9	1.02525e-132	0.837431	0.363	0.184	2.92012e-128
Fam57a	5.64476e-124	0.834784	0.289	0.132	1.60774e-119
Loxl2	2.65307e-296	0.834148	0.711	0.444	7.55647e-292
Cerk	3.56016e-117	0.833424	0.284	0.132	1.01401e-112
Nup210l	6.75207e-26	0.833068	0.257	0.192	1.92313e-21
Plekhg3	4.06843e-122	0.833054	0.276	0.124	1.15877e-117
Nop14	5.49835e-135	0.832864	0.411	0.227	1.56604e-130
AC149090.1	1.05602e-279	0.830177	0.689	0.412	3.00774e-275
Clip1	3.25535e-276	0.82971	0.696	0.439	9.27188e-272
Tacc2	1.93899e-221	0.825669	0.584	0.329	5.52263e-217
Ston2	1.19877e-244	0.825382	0.651	0.39	3.41435e-240
Pqlc1	4.34809e-54	0.825224	0.195	0.108	1.23842e-49
Abi1	4.12545e-273	0.825161	0.779	0.533	1.17501e-268
Dsc1	4.44509e-48	0.823407	0.105	0.045	1.26605e-43
Msn	2.70977e-262	0.82314	0.688	0.426	7.71797e-258
Rnd3	1.13688e-128	0.821911	0.478	0.297	3.23807e-124
Klk11	3.11127e-50	0.821785	0.112	0.048	8.86151e-46
Arpc1b	0	0.821656	0.78	0.528	0
Lypd5	1.96269e-54	0.820656	0.126	0.055	5.59014e-50
Tbc1d4	8.24957e-65	0.819183	0.184	0.092	2.34964e-60
Csf1	0	0.819026	0.758	0.472	0
Tubb6	1.16785e-210	0.818625	0.548	0.299	3.32626e-206
Tnfrsf1b	7.81263e-101	0.818578	0.267	0.129	2.22519e-96
Phka2	2.62431e-111	0.816399	0.297	0.146	7.47456e-107
Ttc39c	9.33874e-105	0.814572	0.243	0.11	2.65986e-100
Phf11d	1.41986e-55	0.814498	0.164	0.083	4.04404e-51
Dennd5b	4.2046e-131	0.814212	0.354	0.18	1.19755e-126
Cotl1	1.14341e-212	0.813494	0.541	0.29	3.25665e-208
Nectin1	7.83116e-120	0.811745	0.297	0.139	2.23047e-115
Aff2	4.0976e-92	0.810584	0.202	0.089	1.16708e-87
Plpbp	7.37098e-148	0.809573	0.44	0.245	2.0994e-143
Ogfr	3.7068e-79	0.80597	0.179	0.078	1.05577e-74
Bend6	3.24717e-56	0.805849	0.102	0.038	9.24858e-52
Dleu2	2.57114e-67	0.804854	0.255	0.148	7.32313e-63
Cyp2s1	1.96489e-68	0.804657	0.157	0.068	5.5964e-64
Wdr60	6.9452e-116	0.80413	0.289	0.136	1.97813e-111
Man1a	0	0.802829	0.976	0.764	0
Clec2d	3.28563e-153	0.802366	0.602	0.392	9.35814e-149
Sp140	1.17651e-71	0.802341	0.183	0.086	3.35094e-67
Cbr3	1.00523e-156	0.801928	0.408	0.204	2.8631e-152
Card19	4.35522e-118	0.801782	0.276	0.125	1.24045e-113
Mical1	6.20806e-117	0.799634	0.272	0.122	1.76818e-112
Dmtn	3.82407e-64	0.799414	0.177	0.086	1.08917e-59
Pfkp	5.1073e-170	0.798774	0.443	0.225	1.45466e-165
Gbp3	7.83449e-36	0.797974	0.113	0.059	2.23142e-31
Rplp0	0	0.796491	0.973	0.954	0
Medag	0	0.794852	0.915	0.705	0
Hspb1	4.27868e-169	0.794255	0.803	0.673	1.21865e-164
Dnase2a	3.62747e-75	0.793396	0.191	0.088	1.03317e-70
Plaur	2.24969e-118	0.79303	0.201	0.075	6.40755e-114
Itga9	2.64429e-211	0.791522	0.509	0.261	7.53147e-207
Psmd8	1.21341e-186	0.790449	0.597	0.383	3.45602e-182
Dynlt1f	6.52979e-101	0.789887	0.228	0.1	1.85982e-96
Cntn4	2.00727e-66	0.787198	0.131	0.052	5.71711e-62
Slfn8	2.27472e-34	0.785891	0.105	0.053	6.47887e-30
Ebp	2.76591e-141	0.785825	0.37	0.181	7.87787e-137
S100a6	0	0.782223	0.995	0.986	0
Crabp2	1.83823e-88	0.780486	0.232	0.11	5.23565e-84
Blvrb	2.44005e-257	0.780062	0.665	0.392	6.94976e-253
G530011O06Rik	2.42546e-58	0.777191	0.182	0.094	6.9082e-54
Cyb5r3	1.34222e-272	0.77687	0.736	0.499	3.8229e-268
Mast4	0	0.776216	0.968	0.863	0
Actg1	0	0.775792	0.974	0.929	0
Samhd1	7.55039e-215	0.772313	0.518	0.263	2.1505e-210
Scn1b	1.6387e-174	0.771894	0.457	0.232	4.66735e-170
Lamc2	4.00525e-100	0.77187	0.255	0.121	1.14078e-95
Arl6ip5	2.27539e-208	0.770356	0.659	0.44	6.48077e-204
Ptp4a3	4.57167e-70	0.769664	0.192	0.093	1.3021e-65
Anxa4	2.90576e-224	0.766745	0.625	0.357	8.2762e-220
Cast	0	0.763566	0.869	0.668	0
Eif2b2	6.83066e-103	0.762042	0.268	0.128	1.94551e-98
Cttnbp2nl	1.61531e-119	0.760562	0.312	0.15	4.60074e-115
Dact1	7.34201e-146	0.759921	0.556	0.358	2.09115e-141
Nav1	0	0.759777	0.882	0.605	0
Sytl1	7.72759e-61	0.759767	0.147	0.066	2.20097e-56
Kif2a	1.43089e-302	0.758601	0.77	0.515	4.07546e-298
Stk10	5.28209e-65	0.757349	0.16	0.073	1.50445e-60
Zfp697	8.01477e-77	0.757277	0.147	0.057	2.28277e-72
Myo1e	9.56623e-162	0.756395	0.451	0.24	2.72465e-157
Ahnak	0	0.755186	0.988	0.948	0
Clec3b	0	0.754928	0.986	0.907	0
Cdh1	9.9086e-48	0.75412	0.112	0.049	2.82217e-43
Fsd1l	2.11628e-111	0.753079	0.296	0.145	6.02759e-107
Bax	2.74281e-164	0.752354	0.506	0.284	7.81206e-160
Filip1l	7.21586e-154	0.752151	0.537	0.347	2.05522e-149
Morrbid	4.31284e-184	0.751187	0.453	0.228	1.22838e-179
Csk	7.60096e-113	0.748335	0.31	0.153	2.1649e-108
Igdcc4	2.21647e-128	0.745171	0.366	0.188	6.31296e-124
Csgalnact2	8.74696e-174	0.745073	0.525	0.299	2.49131e-169
Stk35	3.54022e-82	0.743547	0.227	0.111	1.00833e-77
Carhsp1	2.79878e-202	0.743542	0.589	0.343	7.97149e-198
Dmkn	1.55443e-180	0.742283	0.66	0.469	4.42731e-176
Dagla	2.30418e-70	0.74108	0.212	0.108	6.56276e-66
Hras	3.94006e-144	0.739227	0.402	0.205	1.12221e-139
Lor	3.58143e-185	0.738335	0.765	0.613	1.02006e-180
Phlpp1	3.97904e-199	0.736057	0.619	0.369	1.13331e-194
Mt4	3.35825e-200	0.735852	0.77	0.626	9.56497e-196
Zdhhc8	1.50144e-139	0.735242	0.411	0.215	4.27641e-135
Slc2a1	2.44359e-94	0.733725	0.248	0.118	6.95983e-90
Rhog	8.88656e-105	0.731603	0.277	0.133	2.53107e-100
Tuba1a	4.90767e-307	0.730659	0.858	0.718	1.3978e-302
Eif4ebp1	7.66355e-96	0.730202	0.284	0.144	2.18273e-91
Iqsec1	4.37225e-169	0.729704	0.53	0.302	1.2453e-164
Krt5	7.95564e-46	0.729444	0.12	0.056	2.26593e-41
Cfb	2.78875e-87	0.729074	0.324	0.191	7.94292e-83
Cxxc5	2.01186e-166	0.728854	0.465	0.244	5.73017e-162
Gjb2	9.83131e-48	0.727458	0.11	0.048	2.80015e-43
Prkca	0	0.727247	0.857	0.628	0
Igfbp5	1.85911e-110	0.726861	0.46	0.304	5.29512e-106
Sox13	8.01699e-62	0.726564	0.175	0.086	2.2834e-57
Cib1	1.41181e-116	0.72495	0.296	0.138	4.02111e-112
Pls3	1.08227e-180	0.724203	0.641	0.427	3.08251e-176
Lsp1	0	0.723119	0.9	0.698	0
Bphl	1.44548e-64	0.722689	0.202	0.104	4.11702e-60
Trim35	6.57995e-168	0.721272	0.525	0.297	1.8741e-163
Gars	4.78451e-127	0.720987	0.391	0.207	1.36272e-122
Atg101	5.38469e-85	0.720543	0.241	0.119	1.53367e-80
Plec	6.29133e-224	0.719794	0.674	0.419	1.7919e-219
Dctn2	3.08546e-185	0.719476	0.565	0.33	8.78802e-181
Stx11	3.16719e-40	0.718635	0.19	0.116	9.0208e-36
St3gal2	1.42878e-206	0.71851	0.645	0.394	4.06945e-202
Arhgap22	2.23283e-88	0.717098	0.214	0.097	6.35955e-84
Abhd11	5.05037e-96	0.716839	0.248	0.116	1.43845e-91
Stk38	3.10852e-200	0.716042	0.603	0.355	8.85368e-196
Rbbp8	1.01949e-74	0.715745	0.248	0.134	2.9037e-70
Bcl7c	2.70423e-197	0.715426	0.596	0.345	7.70218e-193
Bmpr1b	2.01099e-242	0.71484	0.501	0.229	5.7277e-238
Cmya5	2.94141e-43	0.714633	0.159	0.088	8.37772e-39
Zfp622	1.27638e-106	0.713663	0.329	0.172	3.63538e-102
Tns1	0	0.713348	0.835	0.599	0
Prkab2	7.85978e-99	0.713339	0.318	0.17	2.23862e-94
Efhd2	4.90364e-126	0.711031	0.412	0.223	1.39666e-121
Cyp2f2	5.30234e-113	0.710819	0.219	0.087	1.51021e-108
Eif5a	1.25558e-291	0.709829	0.812	0.65	3.57613e-287
Map6	5.56673e-74	0.709776	0.196	0.093	1.58552e-69
Dram1	5.30101e-124	0.708489	0.373	0.194	1.50983e-119
Tnnt3	5.27914e-39	0.707904	0.106	0.051	1.50361e-34
Epb41l3	5.17925e-120	0.707815	0.381	0.207	1.47515e-115
Isg15	5.23345e-19	0.707592	0.137	0.093	1.49059e-14
Perp	1.74714e-145	0.707554	0.468	0.267	4.9762e-141
Tes	4.5274e-72	0.707454	0.263	0.15	1.2895e-67
Thy1	7.86507e-155	0.707191	0.438	0.239	2.24013e-150
Rhoa	0	0.707109	0.95	0.863	0
Ramp2	3.03497e-184	0.706735	0.496	0.256	8.6442e-180
Gpx2	5.64871e-121	0.704586	0.387	0.209	1.60887e-116
Rab7b	2.40652e-149	0.704408	0.479	0.266	6.85425e-145
Them4	2.19381e-55	0.703385	0.142	0.066	6.2484e-51
Thop1	3.90713e-68	0.700512	0.184	0.087	1.11283e-63
Flot1	1.91803e-118	0.700403	0.338	0.17	5.46293e-114
Tbc1d10a	1.51711e-112	0.697337	0.326	0.164	4.32103e-108
Tubb4b	4.56244e-158	0.694823	0.606	0.407	1.29947e-153
Eif4e2	2.52582e-126	0.694119	0.402	0.216	7.19403e-122
Mob3c	3.2958e-42	0.693568	0.137	0.071	9.38711e-38
Sparc	1.96068e-200	0.692817	0.991	0.989	5.58441e-196
Rdh12	4.23519e-39	0.692415	0.105	0.05	1.20627e-34
Rpl21	0	0.691818	0.971	0.949	0
Pgls	6.87278e-201	0.69043	0.641	0.399	1.9575e-196
Morc4	5.76571e-85	0.690151	0.244	0.121	1.64219e-80
Filip1	4.48255e-135	0.689834	0.368	0.186	1.27672e-130
Gpr161	5.71421e-50	0.688419	0.148	0.074	1.62752e-45
Trio	4.37449e-229	0.68731	0.761	0.528	1.24594e-224
Spsb1	3.72026e-189	0.686	0.62	0.379	1.05961e-184
Eif6	1.92056e-141	0.685888	0.467	0.262	5.47015e-137
Engase	3.32343e-37	0.685349	0.111	0.056	9.46579e-33
Myof	2.29777e-210	0.685244	0.675	0.432	6.5445e-206
Gpatch4	2.34602e-45	0.685241	0.13	0.064	6.68192e-41
Arpin	9.14345e-62	0.685161	0.163	0.077	2.60424e-57
Otud7b	9.24254e-133	0.684514	0.524	0.324	2.63246e-128
Cyth2	4.08503e-82	0.683731	0.229	0.111	1.1635e-77
Adam9	2.96548e-155	0.683698	0.556	0.334	8.44629e-151
Fam25c	2.8575e-139	0.683306	0.487	0.285	8.13874e-135
Pex13	1.42255e-105	0.682295	0.357	0.195	4.05169e-101
Sat1	4.24809e-152	0.681824	0.809	0.664	1.20994e-147
Fosl2	2.6389e-107	0.681671	0.429	0.253	7.5161e-103
Sqor	1.21284e-182	0.68043	0.593	0.344	3.45441e-178
Rhoq	6.14752e-260	0.680287	0.83	0.636	1.75094e-255
Naf1	1.82858e-84	0.679168	0.259	0.132	5.20815e-80
Ap1m1	1.37126e-96	0.679129	0.278	0.138	3.90562e-92
Srpx	6.74576e-71	0.678281	0.32	0.2	1.92133e-66
Plpp3	0	0.677625	0.991	0.97	0
Agfg1	8.9142e-170	0.67757	0.562	0.33	2.53894e-165
Usp24	1.72527e-167	0.676425	0.579	0.344	4.91392e-163
Dnpep	7.6669e-122	0.673701	0.386	0.204	2.18369e-117
Ptpmt1	3.3797e-104	0.671909	0.298	0.147	9.62606e-100
Taldo1	1.4025e-162	0.669921	0.578	0.355	3.99461e-158
Tspan18	4.3138e-38	0.669692	0.114	0.058	1.22866e-33
Tmem43	6.63599e-160	0.669479	0.555	0.327	1.89006e-155
Prkg2	5.27001e-47	0.668968	0.169	0.093	1.501e-42
Kmt5a	3.38394e-106	0.668956	0.334	0.175	9.63814e-102
Mthfd2	8.04657e-43	0.668894	0.123	0.06	2.29183e-38
Camk1	1.76565e-131	0.668726	0.437	0.241	5.02891e-127
Atox1	2.67304e-217	0.668512	0.761	0.575	7.61336e-213
Plp2	2.96396e-127	0.666019	0.459	0.266	8.44196e-123
Cmtm3	3.28207e-138	0.665688	0.46	0.256	9.348e-134
Gamt	3.40947e-83	0.664333	0.24	0.119	9.71085e-79
4933408B17Rik	6.41523e-47	0.664153	0.104	0.044	1.82719e-42
E2f1	3.06694e-72	0.664106	0.181	0.083	8.73525e-68
Plxna1	4.23629e-91	0.66343	0.285	0.147	1.20658e-86
Samd1	8.92998e-67	0.662939	0.198	0.098	2.54344e-62
Ccnl1	1.16997e-83	0.662123	0.744	0.638	3.33231e-79
Nxt1	1.75889e-71	0.661972	0.185	0.085	5.00966e-67
Fxyd3	6.04514e-62	0.661948	0.18	0.089	1.72178e-57
Gclm	8.79748e-102	0.659806	0.338	0.182	2.5057e-97
Ly6d	2.498e-139	0.658093	0.591	0.394	7.11482e-135
Esd	6.57843e-192	0.656269	0.687	0.469	1.87367e-187
Pygl	3.35751e-122	0.655605	0.293	0.134	9.56285e-118
Smad9	3.53322e-42	0.651502	0.137	0.072	1.00633e-37
Teddm3	3.72665e-66	0.649595	0.212	0.109	1.06143e-61
Pir	9.8186e-148	0.649335	0.432	0.226	2.79653e-143
Birc3	4.11796e-44	0.6486	0.276	0.183	1.17288e-39
Katnbl1	7.99771e-98	0.647608	0.34	0.186	2.27791e-93
Fabp5	4.24186e-204	0.646668	0.915	0.843	1.20817e-199
Sdf2l1	6.24369e-85	0.645967	0.289	0.155	1.77833e-80
Ttll1	4.94468e-36	0.645801	0.103	0.05	1.40835e-31
Sgtb	1.81877e-42	0.645766	0.122	0.06	5.18023e-38
Fbln2	0	0.645416	0.895	0.672	0
Sult2b1	2.85426e-50	0.644829	0.154	0.078	8.12949e-46
Nhp2	1.5008e-108	0.644617	0.361	0.192	4.27458e-104
Klf16	6.34066e-46	0.644319	0.118	0.054	1.80595e-41
Dusp10	2.77017e-103	0.643057	0.367	0.205	7.89001e-99
Tex30	3.73745e-38	0.642827	0.104	0.05	1.0645e-33
Mfsd7a	2.48318e-36	0.64263	0.117	0.061	7.0726e-32
Iah1	1.4443e-135	0.641857	0.449	0.246	4.11365e-131
Fbxo34	4.19856e-104	0.641179	0.355	0.194	1.19583e-99
Ormdl3	3.69667e-95	0.639643	0.428	0.265	1.05289e-90
Evpl	3.26124e-76	0.6392	0.204	0.096	9.28867e-72
Elof1	8.53112e-112	0.639166	0.374	0.201	2.42983e-107
Lefty1	6.46609e-89	0.638624	0.252	0.123	1.84167e-84
Zfp423	4.08975e-153	0.638436	0.452	0.238	1.16484e-148
Lrrc8d	1.7281e-104	0.637828	0.316	0.162	4.92196e-100
Samd9l	1.18391e-67	0.63719	0.215	0.111	3.37202e-63
Vsir	1.80768e-117	0.636298	0.376	0.199	5.14863e-113
Tmcc3	1.14899e-102	0.635834	0.352	0.191	3.27256e-98
Fbxl13	2.28269e-41	0.635302	0.115	0.056	6.50155e-37
Kazn	2.35131e-74	0.635114	0.219	0.109	6.697e-70
Lamc1	0	0.634828	0.975	0.884	0
Rela	1.21967e-120	0.633978	0.447	0.257	3.47386e-116
Rab23	1.66826e-116	0.633109	0.406	0.226	4.75152e-112
Nme2	0	0.633042	0.901	0.823	0
Ndn	1.48381e-171	0.633003	0.648	0.418	4.22618e-167
Rarg	1.07338e-139	0.632978	0.485	0.276	3.05719e-135
Prg4	2.13329e-69	0.632027	0.136	0.054	6.07604e-65
Zfp524	8.30672e-45	0.630916	0.133	0.066	2.36592e-40
Dbndd2	3.6103e-92	0.630857	0.291	0.15	1.02829e-87
Gmip	5.95298e-41	0.630267	0.115	0.055	1.69553e-36
Mtbp	1.14043e-38	0.630117	0.106	0.051	3.24816e-34
Papss2	2.00107e-89	0.629934	0.313	0.173	5.69945e-85
Rras	6.09188e-159	0.629927	0.627	0.42	1.73509e-154
Rassf1	3.68569e-157	0.629746	0.593	0.382	1.04976e-152
Nptn	4.37748e-249	0.62973	0.837	0.68	1.24679e-244
Nras	1.23236e-114	0.628889	0.419	0.238	3.51001e-110
Tubb2a	5.8699e-174	0.627919	0.656	0.435	1.67186e-169
Adam15	2.09855e-145	0.62775	0.54	0.319	5.97709e-141
Ppp3cc	5.17532e-62	0.626946	0.212	0.113	1.47403e-57
Prdx6	3.31783e-144	0.62517	0.576	0.36	9.44984e-140
Pgm3	1.10146e-88	0.62441	0.28	0.145	3.13717e-84
Rps11	0	0.623111	0.969	0.955	0
Irgm1	4.69464e-30	0.622715	0.164	0.103	1.33713e-25
Gpx1	9.90118e-248	0.622393	0.856	0.726	2.82005e-243
Actr3	1.56125e-166	0.620123	0.65	0.427	4.44676e-162
Gpx4	2.56076e-272	0.619437	0.844	0.693	7.29354e-268
Hsp90ab1	0	0.619362	0.987	0.969	0
Snap29	2.73563e-70	0.618811	0.205	0.101	7.79162e-66
Psmc4	1.18554e-101	0.617876	0.375	0.21	3.37665e-97
Ube2m	5.30517e-141	0.617539	0.501	0.287	1.51102e-136
Rack1	0	0.616475	0.971	0.946	0
Txn1	0	0.615727	0.901	0.788	0
Mrgprf	2.01432e-51	0.615475	0.153	0.076	5.73719e-47
Vdac3	1.22815e-158	0.615233	0.596	0.372	3.49803e-154
Rnf19a	6.87059e-134	0.614699	0.549	0.346	1.95688e-129
AY036118	3.15778e-101	0.614247	0.674	0.533	8.994e-97
Syt11	1.72982e-83	0.612702	0.3	0.164	4.92689e-79
Atf3	8.34841e-80	0.612465	0.658	0.536	2.37779e-75
Nupr1	6.06338e-247	0.61243	0.881	0.726	1.72697e-242
Slc3a2	2.18215e-93	0.612383	0.397	0.234	6.2152e-89
Sdk1	1.02782e-276	0.611598	0.929	0.721	2.92743e-272
Glul	1.2743e-147	0.611596	0.636	0.43	3.62947e-143
Spsb2	1.08087e-67	0.609841	0.204	0.101	3.07853e-63
Mpst	1.68236e-89	0.609621	0.292	0.152	4.79169e-85
Antxr1	6.85436e-272	0.609083	0.847	0.587	1.95226e-267
Agap1	8.63732e-200	0.608827	0.743	0.506	2.46008e-195
Lgals3	7.24513e-118	0.60858	0.531	0.344	2.06356e-113
Soga1	1.73683e-83	0.607923	0.29	0.157	4.94684e-79
Pcbp4	2.48102e-78	0.60788	0.245	0.125	7.06643e-74
Pdzd2	1.24709e-97	0.607851	0.574	0.418	3.55196e-93
Gabrb2	2.31827e-106	0.60763	0.443	0.273	6.60289e-102
Junb	4.51605e-19	0.607575	0.802	0.762	1.28626e-14
Rpl4	0	0.60742	0.936	0.868	0
Cyb561d2	8.19168e-40	0.60697	0.116	0.057	2.33315e-35
Stk39	3.42412e-127	0.60666	0.486	0.285	9.75259e-123
Emc2	1.73575e-127	0.606599	0.473	0.27	4.94375e-123
Ttc7b	3.3322e-104	0.606559	0.413	0.242	9.49077e-100
B4galt5	9.29602e-74	0.606341	0.301	0.175	2.64769e-69
Tmem63a	1.05378e-121	0.606013	0.441	0.247	3.00138e-117
Pts	2.20321e-76	0.605294	0.217	0.105	6.27519e-72
Kank1	2.08484e-50	0.604842	0.202	0.114	5.93805e-46
Eef2	0	0.60483	0.958	0.886	0
Eif3f	1.18499e-223	0.604463	0.804	0.644	3.3751e-219
Txnl1	9.03212e-137	0.604168	0.56	0.349	2.57253e-132
Cnp	7.51586e-72	0.603796	0.211	0.104	2.14067e-67
Rras2	8.03636e-67	0.603755	0.263	0.149	2.28892e-62
Phgdh	2.35135e-59	0.603456	0.213	0.115	6.6971e-55
Phlda3	2.26778e-111	0.602922	0.49	0.306	6.4591e-107
Pdzk1ip1	1.12665e-69	0.602677	0.215	0.109	3.20893e-65
Kctd1	1.03499e-37	0.602034	0.115	0.058	2.94786e-33
Rtn4rl1	2.08935e-59	0.600333	0.171	0.084	5.95088e-55
Sorbs3	8.01694e-71	0.600013	0.224	0.114	2.28338e-66
Kctd17	1.98746e-85	0.59944	0.326	0.181	5.66067e-81
0610010F05Rik	6.29511e-80	0.596191	0.308	0.175	1.79297e-75
Klf12	8.19369e-141	0.595777	0.615	0.405	2.33373e-136
Gramd3	1.24692e-71	0.595684	0.29	0.167	3.55147e-67
Sfxn3	3.4073e-103	0.595471	0.368	0.201	9.70467e-99
Cyfip1	2.19343e-166	0.595321	0.671	0.445	6.24732e-162
Ugcg	1.41656e-96	0.595299	0.355	0.197	4.03465e-92
Rala	3.56588e-155	0.59498	0.6	0.369	1.01563e-150
Prmt7	1.17074e-69	0.594702	0.231	0.12	3.3345e-65
Tmem63b	1.5716e-75	0.593977	0.269	0.146	4.47624e-71
Me1	4.50563e-96	0.593954	0.34	0.185	1.28329e-91
Mtmr11	8.43762e-80	0.593658	0.254	0.13	2.4032e-75
Plscr1	1.68051e-66	0.592559	0.26	0.146	4.78642e-62
Elf1	1.05101e-161	0.592131	0.725	0.511	2.99348e-157
Id3	3.30796e-125	0.591725	0.696	0.532	9.42174e-121
1500004A13Rik	2.58765e-46	0.59121	0.141	0.071	7.37014e-42
Hdac7	3.08697e-124	0.589839	0.589	0.384	8.7923e-120
Gdpd1	6.99007e-47	0.589837	0.142	0.072	1.99091e-42
Gpr137b	8.17279e-53	0.589349	0.186	0.099	2.32778e-48
Dnase1l1	9.23191e-75	0.588767	0.229	0.115	2.62943e-70
Tmod2	6.05137e-160	0.588736	0.509	0.28	1.72355e-155
Rasgef1b	2.57867e-34	0.587136	0.104	0.052	7.34458e-30
Polb	6.51654e-102	0.586959	0.376	0.21	1.85604e-97
Zfp655	6.61266e-71	0.584649	0.279	0.157	1.88342e-66
Sco2	2.94561e-36	0.584339	0.101	0.048	8.38968e-32
Il17ra	7.01048e-40	0.584334	0.128	0.065	1.99672e-35
Psapl1	3.47225e-58	0.584062	0.194	0.101	9.88966e-54
Hivep2	1.64129e-208	0.582353	0.877	0.725	4.67473e-204
Pusl1	1.03504e-38	0.58218	0.102	0.047	2.948e-34
Pus7	1.73868e-42	0.581536	0.153	0.083	4.95211e-38
Npepl1	3.74068e-84	0.581471	0.301	0.162	1.06542e-79
Snrpn	1.79141e-38	0.580074	0.109	0.053	5.10229e-34
Ciao2b	1.84788e-100	0.579506	0.355	0.192	5.26312e-96
Arpc5	7.84904e-164	0.579471	0.657	0.427	2.23556e-159
Ubb	9.18959e-209	0.579119	0.934	0.912	2.61738e-204
Timp2	0	0.579061	0.994	0.992	0
Tmem120a	1.44777e-57	0.579054	0.203	0.108	4.12354e-53
Tbcc	3.6142e-66	0.578609	0.207	0.105	1.0294e-61
Nfkbib	2.60523e-57	0.578524	0.185	0.094	7.42021e-53
Helz2	2.46484e-36	0.578481	0.189	0.116	7.02036e-32
Gprc5b	9.23706e-78	0.578293	0.265	0.14	2.6309e-73
Taf4b	8.62708e-59	0.578282	0.278	0.169	2.45717e-54
Fas	1.03447e-44	0.578167	0.225	0.138	2.94637e-40
Praf2	1.32813e-91	0.577176	0.314	0.167	3.78279e-87
Nop58	1.72297e-67	0.576645	0.587	0.443	4.90736e-63
Comtd1	2.95025e-38	0.575634	0.117	0.059	8.40289e-34
Fat4	3.40355e-56	0.575188	0.202	0.11	9.694e-52
Triobp	1.05685e-202	0.57436	0.596	0.333	3.01011e-198
Tma16	4.18645e-53	0.574253	0.151	0.073	1.19238e-48
Lgals7	3.37181e-157	0.574063	0.895	0.821	9.6036e-153
Dda1	4.7842e-80	0.573346	0.273	0.143	1.36264e-75
Gsto1	6.67272e-83	0.573169	0.332	0.188	1.90052e-78
Lrrc49	5.77943e-94	0.573042	0.372	0.214	1.6461e-89
Eif3i	2.92089e-144	0.572792	0.637	0.436	8.31929e-140
Stx1b	3.56035e-37	0.572677	0.128	0.068	1.01406e-32
Cav1	3.6316e-122	0.572015	0.451	0.257	1.03435e-117
Cmss1	1.8719e-150	0.571099	0.937	0.879	5.33155e-146
Psmc2	1.1816e-99	0.570856	0.377	0.212	3.36542e-95
Agtr1a	4.87563e-52	0.570729	0.147	0.071	1.38868e-47
Tmem107	1.75755e-105	0.569721	0.343	0.178	5.00586e-101
Irgm2	3.56912e-34	0.568838	0.168	0.102	1.01656e-29
Islr	9.99294e-200	0.567628	0.844	0.718	2.84619e-195
Hspbap1	9.71471e-40	0.567258	0.121	0.061	2.76694e-35
Osmr	5.67533e-42	0.566758	0.41	0.306	1.61645e-37
Fam102a	6.06685e-66	0.566369	0.266	0.152	1.72796e-61
Vamp3	1.19128e-83	0.565243	0.306	0.168	3.39301e-79
Add3	1.21749e-305	0.564839	0.916	0.719	3.46766e-301
Tmod3	2.02459e-240	0.563727	0.755	0.509	5.76643e-236
Tmbim1	1.71604e-128	0.563002	0.623	0.418	4.88762e-124
Fhl1	3.14588e-238	0.562643	0.808	0.56	8.96009e-234
Cdv3	2.17229e-119	0.562516	0.529	0.329	6.18711e-115
Ccdc181	1.28289e-38	0.561913	0.103	0.049	3.65392e-34
Lmnb1	6.20418e-48	0.56167	0.149	0.076	1.76707e-43
Csnk1e	1.43737e-108	0.561058	0.507	0.316	4.09391e-104
Mfn2	4.00278e-80	0.560714	0.372	0.226	1.14007e-75
Rac1	1.01821e-244	0.560613	0.848	0.666	2.90008e-240
Pold4	3.10845e-97	0.560198	0.358	0.197	8.85348e-93
4833423E24Rik	1.93725e-45	0.560059	0.156	0.082	5.51768e-41
Kcns3	1.96901e-38	0.559509	0.112	0.055	5.60814e-34
Il16	1.82581e-52	0.559431	0.165	0.084	5.20027e-48
Eef1a1	0	0.559055	0.997	0.997	0
Asnsd1	5.07864e-82	0.558855	0.274	0.144	1.4465e-77
Notch2	1.27355e-131	0.558836	0.712	0.521	3.62732e-127
Cep170	9.74078e-139	0.558778	0.582	0.361	2.77437e-134
Slc41a1	3.8662e-48	0.558366	0.245	0.15	1.10117e-43
Thbs3	1.31251e-183	0.558353	0.726	0.478	3.7383e-179
Tmem237	5.58664e-81	0.558048	0.267	0.139	1.59119e-76
Dusp22	6.93589e-68	0.556981	0.257	0.142	1.97548e-63
Naprt	5.34088e-42	0.556856	0.132	0.067	1.52119e-37
S100a11	3.50143e-216	0.556625	0.909	0.84	9.97279e-212
Abhd5	9.11232e-133	0.556434	0.438	0.238	2.59537e-128
Piezo1	4.7791e-80	0.55614	0.391	0.241	1.36118e-75
Polr1d	2.03495e-153	0.555754	0.677	0.469	5.79595e-149
Tlr4	4.79343e-95	0.554777	0.437	0.269	1.36527e-90
Snx33	1.26546e-54	0.554662	0.198	0.106	3.6043e-50
Rpl3	0	0.554438	0.968	0.944	0
Map7d1	4.98123e-112	0.554266	0.521	0.325	1.41875e-107
Lce3f	3.49073e-53	0.553135	0.213	0.119	9.9423e-49
Cct8	5.31687e-135	0.552792	0.608	0.395	1.51435e-130
Sema4c	1.29149e-51	0.552589	0.254	0.154	3.67842e-47
Tmbim4	1.32304e-99	0.552491	0.461	0.283	3.76829e-95
Slc10a6	3.12202e-33	0.55238	0.219	0.146	8.89214e-29
Taf10	1.67408e-119	0.551964	0.499	0.298	4.76811e-115
Foxp1	0	0.550873	0.955	0.84	0
Krtdap	1.62753e-185	0.549853	0.945	0.91	4.63552e-181
Psmb1	3.85341e-178	0.549741	0.744	0.55	1.09753e-173
Pacsin2	1.45147e-118	0.54967	0.507	0.306	4.13407e-114
Bag3	4.77087e-114	0.549517	0.67	0.507	1.35884e-109
Ahsa1	5.06483e-97	0.548033	0.433	0.261	1.44257e-92
Mrm1	5.47527e-40	0.54767	0.118	0.059	1.55947e-35
Tiparp	5.17779e-58	0.546451	0.457	0.324	1.47474e-53
C1qtnf6	8.37256e-37	0.545486	0.153	0.087	2.38467e-32
Kif21a	2.08952e-50	0.545109	0.205	0.117	5.95136e-46
Prkaa2	2.11351e-55	0.545057	0.191	0.101	6.01971e-51
Nr6a1	1.5317e-70	0.543552	0.313	0.187	4.3626e-66
Cebpg	2.87647e-94	0.542853	0.438	0.269	8.19275e-90
Pdzd8	4.28132e-78	0.542849	0.359	0.215	1.2194e-73
Rbm18	5.00369e-67	0.542405	0.323	0.195	1.42515e-62
Runx1	1.09278e-57	0.542346	0.261	0.156	3.11246e-53
Trak2	1.87411e-86	0.542142	0.369	0.217	5.33785e-82
Cdc34	9.97954e-49	0.542107	0.171	0.091	2.84237e-44
Ly6g6c	1.96087e-84	0.541304	0.43	0.268	5.58494e-80
Arhgap21	3.25077e-167	0.541269	0.735	0.5	9.25883e-163
Angptl1	6.36468e-120	0.541177	0.233	0.094	1.81279e-115
Utp23	1.41495e-35	0.540761	0.11	0.056	4.03007e-31
Ddx21	6.32398e-103	0.539242	0.451	0.27	1.8012e-98
Lypd3	3.22318e-66	0.539201	0.238	0.128	9.18027e-62
Btbd10	1.64695e-86	0.53896	0.323	0.179	4.69084e-82
Akap12	9.19448e-181	0.538777	0.912	0.795	2.61877e-176
Ftl1	4.15105e-210	0.538702	0.981	0.975	1.1823e-205
Gadd45a	1.09481e-61	0.537202	0.287	0.171	3.11823e-57
Zbtb1	1.89172e-66	0.537016	0.247	0.136	5.38801e-62
Mocs2	9.0214e-110	0.536504	0.461	0.272	2.56948e-105
Evi5l	1.23694e-79	0.536	0.269	0.141	3.52306e-75
Inpp1	4.6204e-69	0.535184	0.26	0.143	1.31598e-64
Tpm3	3.95523e-131	0.535057	0.732	0.55	1.12653e-126
Rnf213	1.99363e-65	0.533628	0.44	0.301	5.67826e-61
Ndufv1	1.17434e-103	0.532466	0.43	0.25	3.34475e-99
Parp9	1.08987e-46	0.531732	0.197	0.113	3.10416e-42
Psmd10	2.01066e-39	0.531685	0.13	0.067	5.72675e-35
Zhx2	1.06305e-122	0.531665	0.633	0.431	3.02778e-118
Rock2	4.16019e-249	0.531485	0.928	0.813	1.18491e-244
Gtf3a	8.79465e-75	0.531278	0.251	0.13	2.50489e-70
Eif4e	1.59975e-78	0.530999	0.56	0.397	4.5564e-74
Arhgap18	1.59446e-66	0.530331	0.236	0.128	4.54134e-62
Des	3.13196e-49	0.529939	0.242	0.147	8.92046e-45
Got1	7.46107e-69	0.52981	0.251	0.136	2.12506e-64
Ephx1	1.58063e-97	0.529498	0.474	0.297	4.50195e-93
Kctd15	2.25215e-37	0.529198	0.126	0.066	6.41459e-33
Dclre1c	5.17638e-37	0.52911	0.154	0.088	1.47434e-32
Itgb1bp1	1.68493e-87	0.528742	0.307	0.163	4.79902e-83
Rpl12	0	0.528348	0.961	0.943	0
Zbtb7c	7.6129e-83	0.52823	0.326	0.184	2.1683e-78
Zfp189	2.16043e-32	0.528198	0.124	0.069	6.15334e-28
Tle5	1.503e-174	0.528146	0.792	0.637	4.28084e-170
Aacs	3.75948e-59	0.527523	0.218	0.118	1.07077e-54
Steap3	3.88386e-108	0.527391	0.533	0.343	1.1062e-103
Cry1	1.88912e-84	0.527199	0.422	0.265	5.38058e-80
Ift27	6.9598e-87	0.527095	0.348	0.198	1.98229e-82
Cops6	7.95644e-90	0.52677	0.368	0.211	2.26615e-85
Eif3h	1.43298e-145	0.526333	0.727	0.565	4.08143e-141
Ift57	5.3739e-74	0.526333	0.262	0.14	1.53059e-69
Tbcb	5.93025e-115	0.525744	0.515	0.316	1.68905e-110
R3hcc1	1.70035e-41	0.525519	0.128	0.064	4.84292e-37
Ttc7	1.66292e-78	0.525259	0.305	0.17	4.73632e-74
Fam20c	1.91144e-69	0.525093	0.303	0.176	5.44416e-65
Pfkfb4	2.91905e-71	0.524393	0.278	0.156	8.31404e-67
Tradd	3.90954e-44	0.524262	0.159	0.085	1.11352e-39
Plk2	3.08481e-85	0.524017	0.396	0.244	8.78617e-81
Limk1	4.44687e-61	0.523892	0.24	0.134	1.26656e-56
1700037H04Rik	2.5342e-38	0.52372	0.122	0.062	7.21791e-34
Xaf1	2.08288e-38	0.523634	0.181	0.108	5.93246e-34
Rpl10a	0	0.523435	0.967	0.95	0
Hr	5.28842e-49	0.522607	0.166	0.087	1.50625e-44
Zfand2b	8.56809e-54	0.522254	0.19	0.1	2.44036e-49
Gas8	5.48729e-34	0.522159	0.109	0.056	1.56289e-29
Fam104a	2.97028e-98	0.521363	0.461	0.281	8.45994e-94
Clcn5	1.02759e-97	0.519391	0.517	0.335	2.9268e-93
Fnip2	3.8358e-68	0.518797	0.303	0.177	1.09251e-63
Col1a1	9.24728e-49	0.518216	0.986	0.984	2.63381e-44
Tgfb2	4.19244e-127	0.517813	0.632	0.437	1.19409e-122
Plcxd3	2.59826e-192	0.517551	0.644	0.373	7.40038e-188
Mrto4	2.40145e-56	0.516614	0.196	0.103	6.83982e-52
Gm28875	6.39439e-47	0.516316	0.151	0.078	1.82125e-42
Nudc	2.42846e-99	0.516279	0.456	0.279	6.91674e-95
Phldb1	6.73305e-118	0.516096	0.673	0.484	1.91771e-113
Sbds	5.07949e-108	0.515488	0.544	0.355	1.44674e-103
Ccdc174	2.27092e-80	0.514936	0.342	0.199	6.46803e-76
Clic4	4.95162e-171	0.514217	0.87	0.738	1.41032e-166
Fbl	4.07915e-94	0.514107	0.398	0.231	1.16182e-89
Stx4a	2.30819e-139	0.513911	0.675	0.458	6.5742e-135
Arhgef3	3.00642e-157	0.513585	0.725	0.489	8.56289e-153
Ino80b	1.33587e-46	0.512666	0.157	0.081	3.80481e-42
Tent5b	3.32696e-37	0.512535	0.11	0.054	9.47584e-33
Ggct	1.79919e-53	0.512276	0.196	0.106	5.12445e-49
Arl6	1.65371e-47	0.511769	0.15	0.076	4.7101e-43
AI413582	3.63049e-71	0.511736	0.248	0.131	1.03404e-66
Suox	9.82484e-42	0.511499	0.136	0.07	2.79831e-37
B3gntl1	8.21352e-33	0.511311	0.128	0.071	2.33937e-28
Sema3e	2.22161e-101	0.511092	0.643	0.45	6.32759e-97
Ywhag	5.24296e-108	0.511031	0.584	0.386	1.4933e-103
Pde6d	2.84694e-82	0.510937	0.327	0.183	8.10866e-78
Cdc42ep2	1.19384e-113	0.510838	0.468	0.275	3.4003e-109
Setdb2	9.37122e-33	0.510145	0.111	0.058	2.66911e-28
Rpl7a	0	0.50947	0.952	0.921	0
Rab3il1	4.79712e-84	0.508879	0.374	0.219	1.36632e-79
Lasp1	3.24171e-117	0.50875	0.616	0.41	9.23304e-113
Adamts12	9.79324e-120	0.508466	0.565	0.36	2.78931e-115
Nipsnap3b	7.70666e-58	0.507844	0.187	0.095	2.19501e-53
Necap2	6.58765e-66	0.507708	0.229	0.12	1.87629e-61
Ubtd2	7.88989e-110	0.507461	0.57	0.376	2.2472e-105
Nfkb1	6.48581e-58	0.507381	0.741	0.612	1.84729e-53
Gm15675	7.46711e-79	0.506953	0.474	0.314	2.12678e-74
Rab11a	2.63257e-120	0.506494	0.583	0.372	7.49809e-116
Aven	3.34799e-77	0.50646	0.3	0.168	9.53574e-73
Dapl1	1.97855e-77	0.506443	0.357	0.214	5.6353e-73
Dxo	7.08403e-44	0.5064	0.154	0.082	2.01767e-39
Shisa5	2.84792e-131	0.505725	0.678	0.471	8.11143e-127
Hhipl1	2.32743e-36	0.505383	0.123	0.065	6.62899e-32
Rrs1	7.14415e-48	0.505191	0.183	0.1	2.0348e-43
Pgm2l1	1.35592e-40	0.504632	0.158	0.087	3.86193e-36
Ang	2.98028e-79	0.504624	0.352	0.206	8.48843e-75
Capn5	1.08421e-47	0.50456	0.179	0.098	3.08805e-43
Ehd2	8.57021e-126	0.503569	0.653	0.445	2.44097e-121
Aida	5.99251e-122	0.502946	0.584	0.37	1.70679e-117
Snx21	1.56342e-96	0.502803	0.425	0.255	4.45295e-92
Mast2	5.78624e-92	0.502215	0.505	0.329	1.64804e-87
Ostf1	6.9005e-115	0.501771	0.55	0.348	1.9654e-110
Ptgr1	1.83042e-84	0.501099	0.374	0.218	5.2134e-80
Calml4	7.32548e-89	0.500937	0.355	0.201	2.08644e-84
Stk38l	1.29045e-56	0.500889	0.206	0.111	3.67547e-52
Xpr1	8.92596e-11	-0.500688	0.353	0.361	2.54229e-06
Hspa12a	1.10177e-07	-0.501317	0.26	0.269	0.00313805
Akt3	2.72357e-52	-0.503066	0.601	0.621	7.75726e-48
Rcn3	3.13282e-146	-0.503067	0.818	0.828	8.92289e-142
Insr	1.1928e-37	-0.503173	0.434	0.476	3.39734e-33
Spred1	1.12885e-32	-0.504092	0.517	0.52	3.2152e-28
Atrnl1	4.40014e-84	-0.50486	0.795	0.796	1.25325e-79
BC005537	1.42348e-90	-0.507251	0.798	0.79	4.05436e-86
Ndufc2	4.77794e-67	-0.507795	0.656	0.65	1.36085e-62
Epm2aip1	7.63737e-07	-0.508031	0.192	0.206	0.0217528
Eng	7.84036e-10	-0.508249	0.287	0.299	2.23309e-05
Msrb3	2.06363e-19	-0.508448	0.434	0.44	5.87763e-15
Serpine2	8.20328e-37	-0.51238	0.349	0.414	2.33646e-32
Snhg20	1.37574e-07	-0.51378	0.136	0.156	0.00391838
Cnot3	2.25138e-11	-0.513831	0.39	0.384	6.41237e-07
Macrod2	3.41134e-18	-0.514374	0.328	0.361	9.71619e-14
Plxnb2	8.01942e-17	-0.514879	0.381	0.384	2.28409e-12
Tmco4	1.62638e-06	-0.516401	0.097	0.114	0.0463224
Dpt	1.89704e-231	-0.516473	0.988	0.965	5.40315e-227
Eif4g3	8.72531e-79	-0.516802	0.656	0.671	2.48514e-74
Herc1	1.27474e-23	-0.517252	0.603	0.587	3.63071e-19
Smtn	8.76642e-11	-0.519087	0.219	0.241	2.49685e-06
Mettl1	8.28636e-15	-0.520021	0.316	0.333	2.36012e-10
Smim27	4.68246e-11	-0.520022	0.315	0.322	1.33366e-06
Tmem64	1.09652e-06	-0.520048	0.226	0.235	0.0312311
Tcf12	1.94169e-70	-0.521453	0.787	0.77	5.53032e-66
Atxn7l1	4.40273e-20	-0.521875	0.31	0.346	1.25399e-15
Polr2l	1.26822e-10	-0.52241	0.304	0.312	3.61214e-06
Pip4k2a	1.36355e-14	-0.522536	0.3	0.323	3.88367e-10
Gm2a	8.93786e-40	-0.522899	0.515	0.524	2.54568e-35
Fads1	3.72968e-08	-0.523142	0.245	0.257	0.00106229
mt-Nd3	0	-0.524476	0.97	0.984	0
Ints6l	5.67737e-09	-0.525198	0.35	0.353	0.000161703
Rfx3	7.10117e-22	-0.525794	0.4	0.424	2.02256e-17
Negr1	1.48226e-48	-0.526342	0.691	0.698	4.22178e-44
Zbtb4	1.48262e-30	-0.526687	0.491	0.494	4.22279e-26
Psap	0	-0.527523	0.982	0.986	0
Col6a2	5.64182e-258	-0.527688	0.947	0.955	1.6069e-253
Pgm1	9.26926e-09	-0.528549	0.196	0.215	0.000264007
Polr2a	1.70294e-50	-0.529711	0.566	0.581	4.85032e-46
Tnfaip8	1.13361e-06	-0.530057	0.216	0.227	0.0322874
Wwtr1	1.24229e-108	-0.530712	0.719	0.748	3.53829e-104
Galnt15	1.32087e-45	-0.530871	0.54	0.559	3.7621e-41
Ksr1	2.35346e-32	-0.53203	0.435	0.468	6.70314e-28
Limd1	2.98047e-23	-0.533769	0.323	0.353	8.48899e-19
Pten	5.11067e-71	-0.535298	0.653	0.657	1.45562e-66
5031425E22Rik	4.88787e-30	-0.535486	0.448	0.469	1.39216e-25
Nfib	5.22166e-307	-0.53588	0.941	0.954	1.48723e-302
Fmo2	5.29289e-33	-0.536471	0.742	0.696	1.50752e-28
Pcyox1	6.28304e-14	-0.537049	0.325	0.336	1.78954e-09
Lrp6	1.8235e-72	-0.537232	0.62	0.641	5.19369e-68
Retnla	6.99988e-19	-0.538047	0.181	0.223	1.99371e-14
Fgl2	1.34435e-13	-0.538082	0.171	0.208	3.82897e-09
Ptprm	1.33155e-80	-0.538921	0.643	0.675	3.79252e-76
Cabin1	4.18358e-11	-0.541077	0.259	0.275	1.19157e-06
mt-Nd4	0	-0.541675	1	1	0
Cdk14	1.83102e-82	-0.541715	0.644	0.677	5.2151e-78
Mir99ahg	1.67132e-222	-0.542068	0.948	0.961	4.76026e-218
Zfp36l1	1.42936e-212	-0.542594	0.934	0.939	4.07111e-208
Plscr4	3.13024e-46	-0.545372	0.668	0.659	8.91555e-42
Atp2b4	1.11953e-51	-0.546385	0.504	0.54	3.18865e-47
Gpr180	1.13777e-06	-0.546451	0.228	0.236	0.032406
Dync2h1	6.44685e-16	-0.547511	0.306	0.33	1.83619e-11
Fbxo33	3.81195e-09	-0.548129	0.386	0.38	0.000108572
C1qtnf7	4.92606e-103	-0.548644	0.325	0.473	1.40304e-98
Vamp2	1.18573e-27	-0.548671	0.378	0.402	3.37721e-23
Rora	1.50339e-280	-0.55403	0.966	0.976	4.28196e-276
Synj2	8.84674e-23	-0.554511	0.426	0.438	2.51973e-18
Hs2st1	3.16299e-13	-0.554761	0.419	0.414	9.00884e-09
mt-Co1	0	-0.555486	1	1	0
Spred2	9.90916e-42	-0.555528	0.447	0.483	2.82233e-37
Nab1	6.57531e-24	-0.557303	0.372	0.394	1.87278e-19
Tent5a	5.64458e-153	-0.557878	0.795	0.84	1.60769e-148
Ranbp9	4.25208e-34	-0.55809	0.405	0.435	1.21108e-29
Bicral	5.64316e-25	-0.560083	0.376	0.402	1.60728e-20
Zcchc14	1.82338e-34	-0.561696	0.406	0.437	5.19334e-30
Frmd6	8.82095e-160	-0.562228	0.785	0.811	2.51238e-155
Mrc2	1.66684e-162	-0.562244	0.738	0.787	4.74751e-158
Mindy4	4.98793e-08	-0.562569	0.189	0.207	0.00142066
Sparcl1	0	-0.563045	0.959	0.966	0
Fgfr2	4.4704e-19	-0.563082	0.463	0.46	1.27326e-14
Arrdc3	2.97177e-16	-0.563741	0.37	0.384	8.46421e-12
Nlgn2	8.18437e-13	-0.563899	0.272	0.289	2.33107e-08
Rnaseh2a	1.65264e-08	-0.563991	0.294	0.3	0.000470705
Chrd	3.42102e-14	-0.56458	0.306	0.319	9.74376e-10
Zfas1	7.61363e-27	-0.56581	0.6	0.58	2.16851e-22
Csgalnact1	8.10632e-31	-0.566098	0.432	0.461	2.30884e-26
Cyth3	3.08524e-77	-0.566106	0.703	0.701	8.78738e-73
Prr16	1.55295e-06	-0.566579	0.309	0.314	0.0442312
2011-09-01	4.32712e-63	-0.566937	0.656	0.657	1.23245e-58
Idh2	2.15107e-14	-0.567572	0.263	0.285	6.12666e-10
Mamld1	5.44491e-10	-0.568814	0.181	0.205	1.55082e-05
Cyp39a1	8.84942e-07	-0.568957	0.181	0.197	0.0252049
Dtx3	2.01344e-37	-0.569879	0.418	0.449	5.73467e-33
Lifr	1.87744e-07	-0.569983	0.15	0.169	0.00534732
Sema3d	2.29197e-09	-0.570532	0.323	0.327	6.52799e-05
Tgfbi	4.50601e-45	-0.570807	0.64	0.655	1.2834e-40
Ptar1	1.08328e-23	-0.572214	0.322	0.352	3.08539e-19
Rspo3	7.5271e-49	-0.572253	0.341	0.423	2.14387e-44
Mmp19	9.72021e-17	-0.573148	0.282	0.306	2.76851e-12
Pdxk	4.39107e-11	-0.57323	0.239	0.257	1.25066e-06
Socs2	3.01302e-14	-0.575087	0.259	0.285	8.58167e-10
Map3k20	1.13128e-70	-0.575189	0.518	0.563	3.22211e-66
Slc16a10	7.43325e-07	-0.575322	0.538	0.503	0.0211714
Sipa1l1	2.45188e-08	-0.57628	0.207	0.225	0.000698344
Zranb1	3.81575e-18	-0.576617	0.538	0.517	1.0868e-13
Creb3l2	4.29663e-91	-0.578504	0.632	0.66	1.22377e-86
Glis3	1.65821e-15	-0.57868	0.287	0.312	4.72292e-11
Foxo3	7.11609e-52	-0.579047	0.514	0.545	2.02681e-47
Dock9	3.88989e-56	-0.579562	0.488	0.533	1.10792e-51
Setd1b	2.40586e-24	-0.581544	0.339	0.369	6.85236e-20
Meis1	3.45291e-173	-0.581731	0.776	0.827	9.83457e-169
Per1	1.04184e-11	-0.582353	0.262	0.279	2.96736e-07
Mif	1.88466e-94	-0.582649	0.588	0.631	5.3679e-90
Coq8b	2.45207e-12	-0.58348	0.273	0.295	6.98399e-08
Dnmt3a	2.00426e-34	-0.583624	0.417	0.449	5.70854e-30
Gem	3.50352e-137	-0.583699	0.719	0.803	9.97873e-133
Ell	5.41931e-09	-0.586647	0.198	0.216	0.000154353
Snhg9	6.98568e-10	-0.586651	0.227	0.246	1.98966e-05
Fnbp1	2.78258e-27	-0.587379	0.341	0.375	7.92536e-23
Gulp1	2.55046e-111	-0.587819	0.681	0.728	7.26421e-107
Braf	1.06419e-40	-0.588645	0.509	0.532	3.03104e-36
Abcg2	1.60145e-09	-0.59011	0.2	0.219	4.56125e-05
Bbx	8.36616e-54	-0.593002	0.435	0.486	2.38285e-49
Alcam	3.37636e-12	-0.596466	0.128	0.157	9.61653e-08
Tpd52	1.12974e-07	-0.597365	0.141	0.159	0.00321773
Tmem150a	6.46019e-12	-0.597611	0.201	0.225	1.83999e-07
Btbd3	2.81085e-20	-0.600837	0.322	0.348	8.00586e-16
Eda	5.26795e-57	-0.602535	0.448	0.519	1.50042e-52
Ikzf4	1.2733e-12	-0.604211	0.184	0.215	3.6266e-08
Pltp	1.98945e-57	-0.604327	0.479	0.522	5.66634e-53
Tstd2	3.53863e-08	-0.604771	0.114	0.086	0.00100787
Stim1	1.37682e-53	-0.606263	0.571	0.582	3.92145e-49
Tacc1	1.91575e-95	-0.606283	0.647	0.675	5.45645e-91
Il11ra1	2.25752e-87	-0.606436	0.558	0.591	6.42987e-83
Sap25	1.34661e-07	-0.606698	0.109	0.128	0.00383541
Nbr1	1.22699e-11	-0.606934	0.369	0.364	3.49471e-07
Cpxm1	1.94044e-84	-0.606939	0.358	0.479	5.52676e-80
Dlg1	1.738e-104	-0.607068	0.636	0.671	4.95017e-100
Aopep	1.2007e-50	-0.608473	0.531	0.556	3.41984e-46
Snhg8	2.715e-84	-0.608961	0.76	0.757	7.73287e-80
Plekhh3	4.86562e-09	-0.609991	0.172	0.192	0.000138583
Zbtb11	1.97098e-10	-0.610793	0.476	0.452	5.61373e-06
Fam126b	1.63506e-15	-0.610877	0.227	0.258	4.65696e-11
Tmx4	3.59286e-09	-0.611574	0.403	0.39	0.000102332
Myorg	1.69051e-07	-0.612249	0.112	0.131	0.00481491
Ppp1r10	1.08088e-79	-0.612392	0.645	0.677	3.07858e-75
Arhgap6	1.89387e-130	-0.613675	0.741	0.795	5.39412e-126
Usp54	6.73654e-07	-0.613844	0.186	0.201	0.019187
Snhg5	5.82767e-11	-0.614581	0.435	0.419	1.65984e-06
Irs2	1.55724e-27	-0.614905	0.437	0.454	4.43533e-23
Prickle1	5.25093e-42	-0.615644	0.418	0.472	1.49557e-37
Brpf3	2.89382e-15	-0.616583	0.155	0.189	8.24217e-11
Galnt7	1.57016e-15	-0.619299	0.218	0.247	4.47212e-11
Slc9a6	1.64001e-06	-0.619442	0.208	0.22	0.0467108
Adamts10	7.5144e-42	-0.620301	0.351	0.404	2.14025e-37
Fgd1	2.92882e-08	-0.621014	0.102	0.123	0.000834185
Fkbp14	6.35061e-22	-0.621515	0.281	0.312	1.80878e-17
Fkbp9	3.08351e-218	-0.621677	0.825	0.846	8.78245e-214
B4galt3	8.21911e-07	-0.622409	0.128	0.145	0.0234097
Per2	3.71716e-07	-0.623508	0.15	0.167	0.0105872
Foxp4	7.31844e-12	-0.627355	0.193	0.218	2.08444e-07
Zfp869	1.07771e-09	-0.62781	0.321	0.323	3.06953e-05
Aldh6a1	8.9203e-08	-0.628364	0.19	0.205	0.00254068
Pip4k2b	4.26572e-16	-0.629595	0.243	0.271	1.21496e-11
Pbx1	0	-0.629719	0.993	0.994	0
Cobll1	5.26036e-08	-0.630662	0.109	0.131	0.00149826
Abhd2	3.16142e-14	-0.630792	0.326	0.338	9.00435e-10
Scd2	8.26971e-99	-0.631394	0.575	0.624	2.35538e-94
Zfpm2	7.16951e-102	-0.631921	0.589	0.669	2.04202e-97
Lpar4	2.91584e-18	-0.632241	0.085	0.121	8.30489e-14
S100pbp	5.84113e-12	-0.636247	0.274	0.291	1.66367e-07
Atxn1	6.94142e-33	-0.636616	0.414	0.446	1.97706e-28
Lrch2	8.67714e-13	-0.636661	0.122	0.151	2.47142e-08
Rab5b	4.75189e-15	-0.63769	0.412	0.407	1.35343e-10
Acsl3	1.09573e-10	-0.639973	0.21	0.23	3.12085e-06
Abca8a	2.20089e-205	-0.642012	0.851	0.891	6.26856e-201
Gng11	2.39715e-62	-0.642345	0.504	0.541	6.82756e-58
Hspa1b	7.07783e-119	-0.643464	0.942	0.941	2.01591e-114
Klf10	1.93593e-17	-0.644052	0.318	0.338	5.51391e-13
Cnn2	2.77818e-19	-0.644322	0.283	0.31	7.91282e-15
Slf2	1.06853e-21	-0.644331	0.345	0.369	3.04339e-17
mt-Nd4l	0	-0.644393	0.991	0.996	0
Rin2	2.17856e-51	-0.644601	0.41	0.459	6.20499e-47
Sin3a	8.94173e-09	-0.644723	0.282	0.287	0.000254678
Unc93b1	8.50749e-12	-0.646928	0.159	0.186	2.4231e-07
Ltbp1	7.86028e-93	-0.64705	0.615	0.66	2.23876e-88
Lum	0	-0.647349	0.98	0.989	0
Nox4	3.78196e-27	-0.65171	0.398	0.428	1.07718e-22
Ern1	3.32103e-07	-0.652504	0.373	0.359	0.00945895
E130308A19Rik	6.9919e-12	-0.654845	0.128	0.157	1.99143e-07
Pofut2	1.50276e-40	-0.655034	0.395	0.428	4.28017e-36
Nr3c2	4.76038e-69	-0.655088	0.373	0.459	1.35585e-64
Upf3b	1.6176e-15	-0.656351	0.226	0.255	4.60725e-11
Zfp532	1.4092e-18	-0.656901	0.234	0.268	4.01369e-14
Ulk1	7.60687e-11	-0.658138	0.185	0.206	2.16659e-06
Ttc39b	6.82561e-18	-0.659135	0.237	0.267	1.94407e-13
Cdk6	9.26928e-15	-0.660036	0.127	0.16	2.64008e-10
Rnf141	3.13931e-07	-0.66026	0.128	0.146	0.00894138
Bmp7	4.6722e-11	-0.660268	0.108	0.074	1.33074e-06
Ntm	1.52253e-16	-0.660833	0.118	0.155	4.33647e-12
Six5	6.89629e-12	-0.661436	0.108	0.135	1.9642e-07
Mgrn1	3.56073e-26	-0.661728	0.308	0.341	1.01417e-21
Med14	2.59748e-11	-0.661906	0.297	0.307	7.39815e-07
Ctbp2	9.25944e-07	-0.662374	0.148	0.163	0.0263727
Trp53i13	4.66815e-16	-0.663314	0.207	0.236	1.32958e-11
Tcf4	4.32743e-269	-0.664013	0.905	0.92	1.23254e-264
Pde2a	4.58981e-11	-0.66882	0.105	0.131	1.30727e-06
Cpt1a	9.13037e-15	-0.668933	0.271	0.289	2.60051e-10
Sesn3	1.69818e-38	-0.669113	0.407	0.44	4.83676e-34
L3mbtl3	2.13551e-21	-0.670453	0.207	0.248	6.08237e-17
Gna12	9.27762e-34	-0.67179	0.35	0.387	2.64245e-29
Sertad2	1.51183e-41	-0.672153	0.517	0.541	4.30601e-37
Khdrbs3	4.76879e-47	-0.672175	0.402	0.447	1.35825e-42
Alpk1	4.70179e-10	-0.672632	0.111	0.136	1.33916e-05
Fam193b	2.15994e-37	-0.672682	0.266	0.323	6.15193e-33
Elmo1	2.01408e-89	-0.675383	0.57	0.625	5.73651e-85
Fcer1g	2.43802e-16	-0.675673	0.086	0.119	6.94397e-12
Calm3	1.33257e-178	-0.677428	0.689	0.729	3.79542e-174
Pdk3	6.62521e-08	-0.678363	0.086	0.106	0.00188699
Pf4	1.4718e-17	-0.679426	0.08	0.113	4.19199e-13
Sh3rf3	5.96481e-30	-0.679526	0.226	0.279	1.6989e-25
Msra	2.72258e-20	-0.680201	0.18	0.22	7.75447e-16
Cyb5b	1.87413e-43	-0.681875	0.356	0.402	5.33789e-39
Bloc1s1	2.26554e-13	-0.682557	0.173	0.199	6.45272e-09
Tecpr1	1.88603e-08	-0.683181	0.202	0.217	0.000537178
Zrsr1	2.93788e-08	-0.683515	0.129	0.149	0.000836766
Ftx	1.31976e-10	-0.683611	0.156	0.18	3.75895e-06
Mxi1	1.12787e-33	-0.683668	0.328	0.367	3.21239e-29
Igfbp4	2.40505e-249	-0.684629	0.62	0.834	6.85007e-245
P4ha1	9.16393e-123	-0.684906	0.781	0.785	2.61007e-118
Trim41	3.12188e-12	-0.685018	0.215	0.237	8.89174e-08
Dnajb14	2.88404e-23	-0.686075	0.394	0.41	8.21432e-19
Ptpn4	6.22257e-16	-0.687661	0.194	0.227	1.77231e-11
Gys1	1.14451e-08	-0.687662	0.095	0.116	0.000325979
Kctd10	6.32129e-15	-0.689474	0.215	0.24	1.80043e-10
Dgkd	2.11703e-22	-0.690029	0.151	0.195	6.02972e-18
Lias	4.6457e-07	-0.690452	0.227	0.235	0.0132319
Obsl1	4.11499e-20	-0.6953	0.169	0.208	1.17203e-15
Bcl6	4.41629e-43	-0.698051	0.451	0.49	1.25785e-38
Wnt4	1.59287e-07	-0.698382	0.16	0.123	0.00453681
Tef	3.19315e-18	-0.698587	0.218	0.25	9.09472e-14
Txndc11	5.64313e-36	-0.699124	0.42	0.445	1.60728e-31
Cbx7	7.86585e-15	-0.700461	0.154	0.185	2.24035e-10
Spint2	6.8861e-09	-0.700619	0.152	0.171	0.00019613
Gm12940	3.49555e-15	-0.701085	0.17	0.202	9.95602e-11
Asph	1.73818e-121	-0.703658	0.559	0.619	4.95069e-117
Ampd2	6.60427e-24	-0.703777	0.218	0.258	1.88103e-19
Arhgef40	3.65721e-58	-0.704552	0.383	0.437	1.04165e-53
Narf	1.88767e-08	-0.705655	0.232	0.245	0.000537645
Rilpl2	6.75372e-08	-0.706636	0.167	0.183	0.00192359
Armcx4	8.42474e-11	-0.7074	0.083	0.107	2.39953e-06
Dock10	2.26898e-36	-0.708605	0.326	0.386	6.4625e-32
Btg1	6.08172e-133	-0.710147	0.626	0.695	1.7322e-128
Fli1	3.99662e-14	-0.710155	0.082	0.111	1.13832e-09
Pld3	2.0131e-43	-0.711438	0.319	0.37	5.73373e-39
Sh3d21	3.48956e-11	-0.712226	0.166	0.192	9.93895e-07
Adh1	5.21578e-114	-0.712414	0.499	0.585	1.48556e-109
Hoxb5	9.43854e-31	-0.713685	0.147	0.203	2.68828e-26
Fzd2	2.92771e-17	-0.714938	0.248	0.274	8.3387e-13
Ankrd44	1.91691e-28	-0.71586	0.255	0.301	5.45975e-24
Sp4	5.6728e-24	-0.716533	0.236	0.278	1.61573e-19
Rspo1	1.82555e-50	-0.717473	0.219	0.297	5.19952e-46
Tbc1d24	7.14167e-12	-0.718106	0.088	0.114	2.03409e-07
Ccnd2	7.16109e-105	-0.72065	0.565	0.62	2.03962e-100
Slc9a9	4.9732e-11	-0.720806	0.293	0.305	1.41647e-06
Zfhx3	6.50202e-246	-0.720832	0.763	0.815	1.85191e-241
Cers4	2.937e-37	-0.724619	0.264	0.318	8.36516e-33
Mvb12b	9.09353e-26	-0.726193	0.157	0.204	2.59002e-21
Gli3	1.22312e-158	-0.726914	0.636	0.704	3.48368e-154
Tle3	1.72857e-52	-0.727814	0.389	0.435	4.92331e-48
Gm39469	4.15768e-13	-0.72821	0.106	0.135	1.18419e-08
Adi1	5.75935e-09	-0.728621	0.099	0.12	0.000164038
Epb41l5	1.26922e-15	-0.729026	0.232	0.26	3.61499e-11
Pou6f1	8.45229e-23	-0.730031	0.166	0.209	2.40738e-18
Lncppara	2.4818e-49	-0.730337	0.292	0.364	7.06866e-45
Ston1	3.80734e-31	-0.730522	0.314	0.348	1.08441e-26
Mecom	1.11665e-75	-0.732923	0.233	0.338	3.18044e-71
Slc6a9	1.20201e-15	-0.733115	0.127	0.16	3.42355e-11
Brd2	2.3171e-100	-0.733227	0.766	0.76	6.59958e-96
Polg2	6.29183e-10	-0.736512	0.19	0.21	1.79204e-05
Eva1b	6.3203e-43	-0.737205	0.338	0.381	1.80015e-38
Tmem230	2.37364e-21	-0.737251	0.324	0.342	6.76061e-17
Pfkfb3	4.63642e-11	-0.740603	0.136	0.161	1.32055e-06
Plod1	1.82737e-38	-0.741001	0.295	0.344	5.20471e-34
Adm	1.40944e-11	-0.741273	0.283	0.298	4.01436e-07
Dtd1	7.42471e-12	-0.741494	0.266	0.279	2.11471e-07
Lrig3	2.14174e-22	-0.742416	0.199	0.238	6.10011e-18
AU020206	4.38775e-25	-0.74242	0.143	0.19	1.24972e-20
Retreg1	1.00466e-10	-0.74261	0.094	0.119	2.86148e-06
Thbs1	1.53348e-83	-0.745082	0.215	0.324	4.36767e-79
P3h3	4.86859e-100	-0.745436	0.514	0.569	1.38667e-95
Ccdc134	2.62785e-07	-0.745497	0.118	0.136	0.00748465
Arhgap24	4.28713e-306	-0.745687	0.774	0.897	1.22106e-301
Reck	1.78108e-109	-0.745859	0.676	0.69	5.07288e-105
Hbb-bt	1.03307e-52	-0.747132	0.168	0.249	2.94238e-48
Cep170b	3.80334e-07	-0.747569	0.088	0.105	0.0108327
Znrf3	1.64846e-24	-0.748372	0.263	0.304	4.69515e-20
Cdc42ep1	8.22764e-09	-0.749463	0.137	0.156	0.00023434
Plppr2	1.2182e-09	-0.750412	0.087	0.109	3.46967e-05
Atp1a1	7.10956e-62	-0.751486	0.602	0.589	2.02494e-57
Vegfd	1.48869e-59	-0.75173	0.549	0.562	4.24009e-55
Siva1	2.03749e-46	-0.75369	0.313	0.365	5.80318e-42
Firre	4.72436e-35	-0.753787	0.178	0.236	1.34559e-30
Nim1k	2.06509e-07	-0.754911	0.088	0.107	0.0058818
Zfp438	6.96335e-17	-0.755277	0.18	0.214	1.9833e-12
Prelp	4.43775e-129	-0.755436	0.611	0.672	1.26396e-124
Hacd4	9.82728e-08	-0.755825	0.16	0.176	0.00279901
Picalm	1.24425e-260	-0.757818	0.844	0.863	3.54386e-256
Bcl2	5.1182e-69	-0.758414	0.314	0.402	1.45776e-64
Inppl1	1.55169e-13	-0.759134	0.147	0.174	4.41952e-09
Cacnb3	2.36988e-12	-0.759779	0.118	0.144	6.74989e-08
Arsj	7.24712e-39	-0.761717	0.228	0.291	2.06413e-34
Bbip1	1.35114e-35	-0.765275	0.2	0.258	3.8483e-31
Adnp2	1.44793e-13	-0.76652	0.2	0.225	4.12399e-09
Rhbdl3	2.68431e-28	-0.766646	0.186	0.236	7.64545e-24
Pcnx	2.21856e-40	-0.76965	0.256	0.314	6.31892e-36
Serpina3n	9.48441e-32	-0.769978	0.259	0.311	2.70135e-27
Ntrk2	3.10031e-86	-0.770376	0.374	0.471	8.83029e-82
Nr4a2	1.48105e-24	-0.771796	0.364	0.39	4.21832e-20
Galns	6.43163e-13	-0.771978	0.078	0.104	1.83186e-08
Pcgf2	7.15165e-29	-0.77242	0.175	0.225	2.03693e-24
Nelfb	6.48061e-18	-0.773444	0.337	0.347	1.84581e-13
Hmgb2	8.36054e-40	-0.773734	0.394	0.431	2.38125e-35
Podxl2	9.36639e-14	-0.773738	0.151	0.178	2.66773e-09
Tug1	8.46671e-49	-0.774436	0.379	0.424	2.41149e-44
Adamts9	1.86039e-33	-0.777498	0.093	0.145	5.29875e-29
Kantr	9.5384e-14	-0.777514	0.101	0.13	2.71673e-09
Snhg3	1.64324e-32	-0.778	0.359	0.389	4.68027e-28
Dtnb	9.21702e-26	-0.779167	0.151	0.199	2.62519e-21
Cdkn1c	2.64775e-49	-0.780949	0.392	0.443	7.54132e-45
Svil	1.709e-239	-0.781993	0.743	0.787	4.86758e-235
Fam210b	3.2352e-07	-0.783482	0.094	0.111	0.0092145
Mllt3	2.14316e-91	-0.78479	0.427	0.509	6.10414e-87
Tenm3	2.47163e-104	-0.785607	0.354	0.489	7.03969e-100
Mapre3	3.1017e-23	-0.785859	0.203	0.243	8.83425e-19
Dock4	4.16585e-120	-0.786639	0.56	0.629	1.18652e-115
Itga1	3.83084e-16	-0.788784	0.17	0.202	1.0911e-11
Pdzrn3	0	-0.788993	0.841	0.909	0
Arsb	2.83726e-71	-0.78997	0.345	0.419	8.08107e-67
Ppp1r13b	2.90305e-08	-0.790493	0.117	0.136	0.000826846
Tmem120b	8.49601e-09	-0.79084	0.079	0.1	0.000241983
Gpnmb	1.42922e-14	-0.792326	0.081	0.111	4.07071e-10
Runx1t1	7.7497e-171	-0.793127	0.58	0.671	2.20727e-166
Agrn	4.3273e-14	-0.794191	0.102	0.131	1.2325e-09
Hoxb6	1.41107e-66	-0.795592	0.203	0.3	4.01901e-62
Marcksl1	1.30845e-06	-0.79608	0.085	0.101	0.0372672
Cux1	2.35012e-193	-0.797601	0.614	0.691	6.6936e-189
Paqr4	2.25723e-16	-0.798701	0.1	0.132	6.42905e-12
Gm16083	3.17704e-16	-0.798927	0.116	0.15	9.04886e-12
Zfp354c	3.2558e-27	-0.799617	0.176	0.223	9.27316e-23
Lrrtm3	4.54248e-113	-0.802425	0.227	0.368	1.29379e-108
Smim26	1.06441e-21	-0.80253	0.228	0.26	3.03165e-17
Ccn2	5.74612e-17	-0.803801	0.387	0.4	1.63661e-12
Iqcn	1.71653e-11	-0.804673	0.087	0.111	4.88902e-07
Galnt17	9.79877e-72	-0.807427	0.295	0.39	2.79089e-67
Aasdh	1.90455e-07	-0.808862	0.082	0.1	0.00542454
Trp53inp2	5.91606e-13	-0.80934	0.159	0.184	1.68501e-08
Per3	4.91814e-11	-0.81025	0.135	0.159	1.40079e-06
Mphosph9	2.11173e-09	-0.810371	0.091	0.113	6.01462e-05
Hoxb3	1.45595e-53	-0.811372	0.284	0.354	4.14684e-49
Srgap3	2.00111e-30	-0.811753	0.146	0.198	5.69956e-26
Gm32031	1.35938e-10	-0.813086	0.101	0.124	3.87178e-06
Ptpru	1.10744e-10	-0.81539	0.091	0.114	3.15421e-06
Paip2b	3.57889e-13	-0.815908	0.229	0.25	1.01934e-08
Dusp5	2.53815e-10	-0.818339	0.135	0.157	7.22917e-06
Nr2f2	1.75908e-92	-0.819641	0.606	0.627	5.01021e-88
Frk	6.89074e-24	-0.820379	0.119	0.163	1.96262e-19
Adgra2	1.80513e-113	-0.822262	0.455	0.532	5.14137e-109
A830012C17Rik	1.70613e-33	-0.822482	0.139	0.197	4.85941e-29
Zfhx4	7.5902e-71	-0.822754	0.225	0.324	2.16184e-66
Maged1	2.11381e-185	-0.82298	0.575	0.658	6.02056e-181
Palld	1.82045e-56	-0.823448	0.358	0.422	5.18502e-52
Oxnad1	7.78872e-08	-0.824193	0.126	0.144	0.00221838
Snhg18	1.63133e-240	-0.824344	0.629	0.732	4.64635e-236
Plekhh2	1.20477e-54	-0.825111	0.321	0.384	3.43144e-50
Tpm2	1.8551e-106	-0.826531	0.439	0.52	5.2837e-102
Gm12963	6.78521e-10	-0.826729	0.083	0.104	1.93256e-05
Wdr6	4.08834e-14	-0.827053	0.09	0.119	1.16444e-09
Glcci1	4.56198e-63	-0.827197	0.413	0.465	1.29934e-58
Dhcr7	1.42388e-11	-0.827788	0.112	0.137	4.05549e-07
Anapc7	2.23187e-22	-0.828851	0.203	0.238	6.35681e-18
Gpcpd1	8.23428e-29	-0.828994	0.264	0.305	2.34529e-24
Ldb2	1.0465e-153	-0.829067	0.357	0.518	2.98065e-149
Homer1	1.3691e-38	-0.830369	0.45	0.472	3.89948e-34
Pnpla7	2.26973e-12	-0.832312	0.078	0.104	6.46464e-08
D830025C05Rik	8.57657e-15	-0.838264	0.164	0.193	2.44278e-10
Cyp2d22	2.43115e-36	-0.839028	0.207	0.261	6.92441e-32
Glb1l	2.74707e-11	-0.840043	0.157	0.181	7.82419e-07
Hhat	9.18376e-15	-0.841088	0.077	0.106	2.61572e-10
Itm2c	0	-0.841608	0.715	0.797	0
Ccn1	3.26375e-41	-0.842203	0.632	0.634	9.29582e-37
Rnf157	5.54099e-15	-0.844071	0.12	0.151	1.57819e-10
Tpm1	1.45441e-112	-0.847957	0.599	0.627	4.14246e-108
Zfp827	9.14021e-24	-0.848808	0.127	0.169	2.60331e-19
Strada	1.31188e-16	-0.849673	0.169	0.202	3.7365e-12
Rgmb	6.07146e-90	-0.853343	0.484	0.535	1.72927e-85
Gtpbp1	5.22845e-20	-0.853579	0.176	0.212	1.48917e-15
Zfp618	6.89071e-36	-0.853639	0.128	0.186	1.96261e-31
Tent5c	6.15308e-11	-0.858618	0.13	0.153	1.75252e-06
Txndc16	3.22137e-28	-0.860421	0.235	0.277	9.17511e-24
4732471J01Rik	3.03919e-26	-0.861483	0.092	0.135	8.65622e-22
Mttp	1.20551e-13	-0.861606	0.138	0.167	3.43354e-09
Atp1a2	2.55186e-303	-0.862901	0.539	0.721	7.2682e-299
Zswim3	3.06934e-18	-0.86446	0.154	0.189	8.7421e-14
Plcb1	2.23069e-24	-0.864818	0.32	0.355	6.35345e-20
Atp1b3	7.52072e-169	-0.86557	0.652	0.69	2.14205e-164
Rab31	5.38301e-31	-0.867207	0.238	0.284	1.53319e-26
Pxdn	5.57704e-56	-0.868728	0.263	0.332	1.58845e-51
Tpk1	1.40794e-16	-0.870109	0.094	0.127	4.01009e-12
Pdlim3	1.83418e-15	-0.874497	0.135	0.166	5.22411e-11
Tmtc1	2.92548e-57	-0.875013	0.2	0.282	8.33236e-53
Flrt3	8.83187e-82	-0.87546	0.27	0.375	2.51549e-77
H2-DMa	2.10229e-23	-0.875612	0.088	0.127	5.98775e-19
Msh3	1.07963e-23	-0.875744	0.13	0.173	3.075e-19
Rasl11b	3.07993e-44	-0.875984	0.3	0.356	8.77226e-40
Map3k12	8.25755e-22	-0.877865	0.189	0.227	2.35192e-17
Cyp27a1	2.58476e-92	-0.878095	0.415	0.491	7.36191e-88
Rhebl1	1.81864e-10	-0.878291	0.083	0.105	5.17985e-06
Prpsap2	1.1796e-22	-0.878563	0.152	0.193	3.35974e-18
Aff3	4.91031e-29	-0.878749	0.239	0.285	1.39855e-24
Hoxa5	1.3383e-98	-0.878919	0.265	0.383	3.81174e-94
Fam71a	3.18706e-28	-0.880325	0.109	0.156	9.07738e-24
Nckap5l	9.21256e-22	-0.881347	0.226	0.259	2.62392e-17
Pfkm	5.07022e-15	-0.88596	0.091	0.12	1.4441e-10
Gt(ROSA)26Sor	1.03826e-35	-0.886851	0.25	0.302	2.95717e-31
Fmn1	1.1148e-14	-0.887271	0.08	0.109	3.17516e-10
Zbtb9	3.21581e-16	-0.891394	0.072	0.101	9.15926e-12
Epas1	2.0058e-43	-0.891493	0.226	0.288	5.71291e-39
Maml3	1.58122e-90	-0.891597	0.402	0.49	4.50364e-86
Pcsk5	3.36142e-239	-0.893282	0.725	0.807	9.574e-235
Abcb10	6.60009e-18	-0.893856	0.098	0.132	1.87984e-13
Spats2l	2.86081e-52	-0.898388	0.266	0.331	8.14817e-48
Agtpbp1	1.02587e-74	-0.898443	0.289	0.375	2.92189e-70
Immp2l	2.59609e-47	-0.898455	0.232	0.304	7.39419e-43
Bcr	9.04299e-63	-0.898649	0.277	0.35	2.57562e-58
Esyt1	1.6045e-83	-0.901278	0.431	0.492	4.56993e-79
Pcdh18	2.5065e-116	-0.901362	0.382	0.482	7.13902e-112
Gramd4	5.19364e-54	-0.902301	0.308	0.368	1.47925e-49
Kctd12b	1.64416e-19	-0.902861	0.106	0.141	4.6829e-15
Astn2	1.86799e-35	-0.90425	0.21	0.272	5.3204e-31
Zfp446	9.02709e-22	-0.905886	0.095	0.134	2.5711e-17
Nabp1	6.5551e-71	-0.909003	0.334	0.408	1.86702e-66
Itfg2	8.70814e-14	-0.909102	0.085	0.112	2.48025e-09
1700023F06Rik	1.00502e-19	-0.910255	0.081	0.116	2.86251e-15
Sned1	1.85695e-12	-0.910328	0.273	0.288	5.28897e-08
2310022B05Rik	2.966e-89	-0.912386	0.346	0.428	8.44777e-85
Arpc3	1.18949e-125	-0.912476	0.75	0.744	3.3879e-121
Bicc1	0	-0.91393	0.895	0.935	0
Atp5j	0	-0.916362	0.82	0.843	0
Sort1	1.5363e-17	-0.916663	0.109	0.142	4.3757e-13
Golga7	6.32426e-66	-0.916667	0.332	0.393	1.80128e-61
Spef1	9.75436e-16	-0.916695	0.075	0.104	2.77824e-11
Npas3	2.50094e-22	-0.917078	0.07	0.107	7.12317e-18
Lrrc8a	4.23368e-40	-0.919367	0.313	0.354	1.20584e-35
Igsf10	4.28366e-161	-0.922655	0.323	0.478	1.22007e-156
Pdk4	2.12144e-09	-0.923629	0.117	0.139	6.04229e-05
Pcdh7	2.69371e-30	-0.924736	0.434	0.461	7.67223e-26
Ctnna3	2.88385e-26	-0.925489	0.067	0.107	8.21378e-22
Tmem47	1.31863e-46	-0.926749	0.215	0.28	3.75571e-42
Adamts3	1.00754e-23	-0.9268	0.078	0.117	2.86967e-19
Pianp	3.76176e-25	-0.927518	0.1	0.143	1.07142e-20
Cystm1	5.39878e-40	-0.928339	0.221	0.278	1.53768e-35
Hoxb7	3.64974e-34	-0.928732	0.069	0.117	1.03952e-29
Gm45669	1.16595e-12	-0.929241	0.121	0.148	3.32085e-08
Prkd2	3.82021e-26	-0.931407	0.189	0.234	1.08807e-21
Gm47071	2.40256e-42	-0.933284	0.133	0.196	6.84298e-38
Laptm4b	2.5176e-95	-0.934736	0.326	0.418	7.17062e-91
Ntrk3	1.22564e-14	-0.937652	0.143	0.176	3.49087e-10
Tdp2	1.06929e-22	-0.94042	0.273	0.299	3.04555e-18
Satb1	5.65386e-25	-0.940621	0.081	0.121	1.61033e-20
Gm26881	3.27846e-15	-0.943829	0.097	0.127	9.33772e-11
Phpt1	1.24647e-35	-0.946446	0.131	0.186	3.55021e-31
Adk	4.67785e-294	-0.9478	0.706	0.772	1.33234e-289
Pde4a	8.04584e-23	-0.948012	0.12	0.16	2.29162e-18
Gaa	2.09659e-227	-0.948779	0.562	0.662	5.97149e-223
Bahcc1	8.62854e-23	-0.95017	0.145	0.186	2.45758e-18
Tafa5	1.3675e-37	-0.950348	0.152	0.209	3.89491e-33
Rgma	1.17662e-84	-0.950434	0.278	0.372	3.35126e-80
Amotl2	7.48881e-87	-0.951761	0.441	0.505	2.13296e-82
Ints6	1.03056e-106	-0.952554	0.65	0.682	2.93523e-102
Crebzf	6.42618e-52	-0.955115	0.261	0.323	1.83031e-47
Ttyh3	1.03614e-43	-0.955398	0.13	0.194	2.95115e-39
Cdc25b	8.07046e-14	-0.956493	0.083	0.11	2.29863e-09
Gsta3	2.51643e-22	-0.956539	0.098	0.137	7.16728e-18
Bgn	0	-0.958824	0.92	0.97	0
Ccdc141	9.93673e-24	-0.958894	0.144	0.186	2.83018e-19
Smarca1	3.73413e-29	-0.961937	0.063	0.104	1.06355e-24
Gli2	7.82779e-115	-0.962474	0.286	0.406	2.22951e-110
Jade1	1.4391e-79	-0.963393	0.254	0.343	4.09885e-75
Hexim1	8.05024e-163	-0.963759	0.671	0.713	2.29287e-158
Tmem38b	5.86672e-41	-0.964891	0.153	0.214	1.67096e-36
Bex3	2.82595e-66	-0.966543	0.226	0.306	8.04886e-62
Slc1a3	3.73114e-51	-0.966682	0.062	0.12	1.0627e-46
Thrb	3.76238e-218	-0.96745	0.455	0.609	1.0716e-213
Hoxa7	5.61408e-93	-0.968246	0.164	0.275	1.599e-88
Aspa	1.29272e-91	-0.968999	0.285	0.386	3.68192e-87
Pccb	1.9858e-51	-0.96947	0.18	0.25	5.65596e-47
Myh11	5.58423e-25	-0.970252	0.066	0.105	1.5905e-20
Uba7	1.53913e-22	-0.974463	0.082	0.119	4.38374e-18
Ell2	2.62523e-61	-0.974926	0.398	0.458	7.47718e-57
Rcbtb2	3.65541e-62	-0.974961	0.22	0.298	1.04113e-57
Grip1	2.23769e-15	-0.976347	0.102	0.065	6.3734e-11
Gnb4	5.24839e-72	-0.976717	0.227	0.314	1.49485e-67
Nrbp2	3.05443e-46	-0.976936	0.125	0.19	8.69964e-42
Ldhb	2.44937e-26	-0.978447	0.118	0.161	6.97631e-22
Tesk2	1.63791e-15	-0.978719	0.088	0.119	4.66511e-11
Pald1	2.64334e-21	-0.979311	0.075	0.111	7.52876e-17
Smim4	5.65295e-39	-0.980622	0.226	0.281	1.61007e-34
L2hgdh	3.35245e-20	-0.981788	0.077	0.111	9.54846e-16
Dab2ip	1.21316e-74	-0.984386	0.264	0.345	3.45531e-70
Cmtm4	1.16449e-24	-0.984812	0.102	0.143	3.3167e-20
Btbd19	3.98624e-20	-0.985242	0.138	0.174	1.13536e-15
Reps2	1.37181e-158	-0.985592	0.304	0.457	3.90719e-154
Mettl7a1	1.44547e-112	-0.986992	0.317	0.42	4.11698e-108
Dlg3	3.3907e-31	-0.987301	0.113	0.162	9.65741e-27
Cemip2	1.22076e-16	-0.989632	0.071	0.101	3.47697e-12
Hoxaas3	1.14311e-19	-0.990002	0.077	0.111	3.2558e-15
Garnl3	7.15618e-34	-0.991989	0.121	0.174	2.03822e-29
Lyn	1.03864e-45	-0.992169	0.125	0.191	2.95826e-41
Fbln5	1.11973e-129	-0.992453	0.458	0.535	3.18921e-125
Hoxa3	1.19709e-104	-0.997426	0.232	0.348	3.40956e-100
Hba-a2	2.37552e-70	-1.00029	0.225	0.328	6.76596e-66
Slco2b1	1.88895e-50	-1.00118	0.091	0.157	5.3801e-46
Fam174b	9.29421e-31	-1.00509	0.078	0.123	2.64718e-26
Clmp	0	-1.00512	0.723	0.819	0
Lrp5	1.37498e-37	-1.00556	0.129	0.185	3.91621e-33
Cul9	3.15723e-32	-1.00629	0.195	0.247	8.99243e-28
Igfbp7	0	-1.00694	0.942	0.974	0
Zfr2	3.08326e-24	-1.00789	0.084	0.123	8.78175e-20
Hba-a1	1.26296e-90	-1.00834	0.254	0.376	3.59716e-86
Phactr1	3.11718e-192	-1.00878	0.347	0.515	8.87834e-188
Rbp1	0	-1.00891	0.648	0.783	0
Col4a2	1.44328e-205	-1.01048	0.459	0.585	4.11075e-201
Gtf2a1	5.96662e-68	-1.01181	0.36	0.421	1.69941e-63
Gm11520	1.87299e-27	-1.01186	0.094	0.138	5.33464e-23
Tiam2	1.23528e-50	-1.01197	0.146	0.218	3.51833e-46
Ppm1h	7.82777e-37	-1.01379	0.11	0.165	2.22951e-32
Pced1b	8.66779e-61	-1.01727	0.108	0.185	2.46876e-56
Pde1a	5.45715e-282	-1.01801	0.641	0.745	1.5543e-277
Caprin2	1.46736e-19	-1.01809	0.201	0.236	4.17933e-15
Lrp4	6.20228e-24	-1.01828	0.076	0.115	1.76653e-19
Col6a3	0	-1.01911	0.86	0.93	0
Gng7	9.95679e-19	-1.01964	0.096	0.13	2.83589e-14
Bcl9	4.16939e-74	-1.02	0.185	0.277	1.18753e-69
Hbb-bs	1.95015e-272	-1.02101	0.563	0.783	5.55441e-268
Sc5d	2.11347e-72	-1.02231	0.28	0.355	6.01957e-68
Frmd4a	3.18412e-65	-1.0248	0.282	0.356	9.06902e-61
Gm11290	4.77245e-12	-1.02825	0.269	0.304	1.35929e-07
Nrp1	6.71445e-100	-1.02952	0.38	0.464	1.91241e-95
Tnni2	3.34379e-51	-1.03065	0.109	0.176	9.52377e-47
Mmgt2	3.58534e-42	-1.03761	0.131	0.191	1.02118e-37
Lgals3bp	1.07548e-140	-1.03904	0.33	0.455	3.06317e-136
Zfp503	1.67173e-128	-1.03927	0.405	0.504	4.76142e-124
Ccdc8	2.20073e-46	-1.03958	0.139	0.202	6.26811e-42
Gk5	1.02692e-60	-1.04121	0.409	0.459	2.92489e-56
Gabbr1	5.77855e-69	-1.04226	0.223	0.304	1.64585e-64
Mb21d2	3.2799e-26	-1.0446	0.09	0.132	9.34182e-22
Mpzl1	5.64637e-95	-1.04687	0.215	0.321	1.6082e-90
Nars2	2.41397e-26	-1.04728	0.114	0.158	6.87547e-22
Nemp1	1.64569e-29	-1.04949	0.108	0.155	4.68724e-25
Ramp1	5.11487e-166	-1.05368	0.441	0.545	1.45682e-161
Adcy7	1.85188e-75	-1.05558	0.229	0.317	5.27451e-71
Scly	1.72695e-40	-1.05559	0.126	0.185	4.91869e-36
Spon2	1.60919e-160	-1.05708	0.526	0.613	4.5833e-156
4921531C22Rik	2.53821e-52	-1.06277	0.16	0.231	7.22932e-48
Gm49774	1.31505e-18	-1.06569	0.084	0.117	3.74552e-14
P4htm	4.75894e-37	-1.06854	0.132	0.187	1.35544e-32
Adam33	2.61025e-37	-1.06896	0.146	0.203	7.43451e-33
Ltbp3	0	-1.06961	0.562	0.689	0
Gpm6b	1.07357e-247	-1.07108	0.399	0.574	3.05773e-243
Gstt2	1.70479e-53	-1.0757	0.151	0.221	4.85558e-49
Boc	2.91748e-157	-1.07642	0.31	0.452	8.30957e-153
Fzd7	4.96531e-70	-1.07842	0.182	0.266	1.41422e-65
Aldh9a1	3.66745e-39	-1.07887	0.127	0.183	1.04456e-34
Hmcn2	2.61146e-146	-1.07973	0.279	0.425	7.43797e-142
Slc7a11	7.11421e-32	-1.08066	0.064	0.108	2.02627e-27
Isoc1	9.22645e-145	-1.0816	0.284	0.412	2.62788e-140
Acer1	2.18927e-13	-1.08163	0.095	0.122	6.23547e-09
Kctd12	5.42623e-203	-1.08534	0.397	0.539	1.5455e-198
Kazald1	3.27272e-95	-1.10049	0.198	0.303	9.32136e-91
Elovl6	9.69996e-22	-1.1034	0.227	0.261	2.76274e-17
Map3k5	1.49571e-170	-1.10449	0.292	0.445	4.26008e-166
Col4a1	0	-1.10533	0.604	0.754	0
Pde7b	1.89666e-85	-1.10653	0.2	0.303	5.40206e-81
Podn	3.40708e-126	-1.10701	0.256	0.381	9.70404e-122
Pdgfra	0	-1.10803	0.93	0.966	0
Col5a3	1.18512e-203	-1.10889	0.299	0.472	3.37546e-199
Prlr	2.11912e-125	-1.11051	0.174	0.309	6.03567e-121
8430419K02Rik	1.75425e-52	-1.11162	0.094	0.16	4.99646e-48
Msrb2	6.88339e-24	-1.11289	0.071	0.108	1.96053e-19
Bhlhb9	5.05805e-27	-1.11302	0.071	0.111	1.44064e-22
Icosl	1.30357e-48	-1.11303	0.072	0.13	3.71283e-44
Slc8a1	1.41045e-253	-1.12813	0.414	0.594	4.01724e-249
Pik3r1	0	-1.12978	0.76	0.858	0
Phyhd1	1.3547e-44	-1.12986	0.094	0.153	3.85847e-40
Pcx	3.69901e-38	-1.13458	0.111	0.166	1.05355e-33
Hpgd	1.27097e-213	-1.1347	0.261	0.439	3.61998e-209
Fat1	6.52877e-157	-1.13708	0.376	0.49	1.85952e-152
Enpep	1.19656e-24	-1.13738	0.119	0.161	3.40803e-20
Scarf2	9.58139e-183	-1.13982	0.335	0.476	2.72897e-178
Isoc2a	1.28729e-27	-1.14073	0.068	0.108	3.66647e-23
Lpcat3	5.13331e-68	-1.14175	0.225	0.308	1.46207e-63
Ncam1	4.19391e-137	-1.14368	0.158	0.296	1.19451e-132
Serpini1	1.10801e-117	-1.14528	0.349	0.46	3.15584e-113
Auts2	0	-1.14876	0.747	0.903	0
Igf2	6.75389e-62	-1.1524	0.071	0.138	1.92364e-57
Ankrd35	1.56514e-23	-1.15389	0.073	0.109	4.45783e-19
Gria3	5.68422e-270	-1.15777	0.383	0.574	1.61898e-265
Il1r1	9.51778e-97	-1.16175	0.17	0.277	2.71085e-92
Spindoc	3.71752e-60	-1.16203	0.246	0.316	1.05882e-55
Spire1	3.31464e-77	-1.16617	0.17	0.26	9.44075e-73
Stard13	6.23648e-269	-1.17581	0.419	0.597	1.77627e-264
Nid2	1.12974e-57	-1.17794	0.084	0.151	3.21773e-53
Grm7	1.75308e-39	-1.17877	0.292	0.346	4.99312e-35
Dlg2	9.08389e-45	-1.18112	0.257	0.316	2.58727e-40
Ccl11	1.32979e-238	-1.18267	0.433	0.603	3.7875e-234
Tet1	2.80389e-32	-1.18642	0.065	0.109	7.98604e-28
Vav3	1.91677e-45	-1.18775	0.165	0.227	5.45935e-41
Itpkb	2.1376e-135	-1.18883	0.315	0.433	6.08831e-131
Taf13	1.44301e-94	-1.19323	0.38	0.455	4.10997e-90
Cygb	0	-1.19387	0.529	0.74	0
AI480526	1.60631e-43	-1.19668	0.074	0.128	4.5751e-39
Plcb4	3.32137e-221	-1.19705	0.71	0.724	9.45992e-217
Lag3	6.96835e-49	-1.19872	0.101	0.164	1.98472e-44
Fam117a	4.59235e-71	-1.20063	0.324	0.387	1.30799e-66
P2ry14	1.28755e-37	-1.2017	0.073	0.122	3.6672e-33
Nr1d1	1.3709e-33	-1.20381	0.138	0.19	3.90461e-29
Pde3a	0	-1.20436	0.63	0.763	0
Cpe	1.01638e-17	-1.20641	0.087	0.119	2.89486e-13
Cst3	0	-1.20712	0.976	0.977	0
Nkd1	4.0441e-16	-1.21067	0.133	0.163	1.15184e-11
Cdc14a	1.9944e-103	-1.2108	0.185	0.294	5.68044e-99
Gnai1	6.13506e-50	-1.21483	0.102	0.166	1.74739e-45
Ngf	2.76996e-124	-1.21766	0.258	0.377	7.88939e-120
Dkk3	4.94493e-202	-1.22069	0.363	0.503	1.40842e-197
Jam3	3.31826e-121	-1.22096	0.279	0.382	9.45108e-117
Smtnl2	9.95592e-42	-1.223	0.098	0.153	2.83565e-37
Gm34455	1.6498e-86	-1.22707	0.153	0.251	4.69897e-82
Abat	2.17196e-38	-1.22729	0.069	0.117	6.18619e-34
Cacng7	1.30119e-36	-1.23353	0.059	0.105	3.70605e-32
Fbxl18	1.16302e-78	-1.24212	0.199	0.291	3.31252e-74
Colec12	0	-1.24589	0.715	0.859	0
App	0	-1.24751	0.855	0.925	0
Kcnb1	3.2093e-53	-1.24869	0.107	0.173	9.14073e-49
H6pd	1.48401e-193	-1.24905	0.241	0.401	4.22676e-189
C730034F03Rik	6.10141e-31	-1.25151	0.087	0.132	1.7378e-26
Unc13b	2.99347e-36	-1.2533	0.088	0.139	8.526e-32
Lgmn	3.24679e-100	-1.25374	0.192	0.294	9.2475e-96
Barx1	9.11364e-257	-1.2556	0.216	0.421	2.59575e-252
Vwa1	2.01347e-141	-1.2556	0.249	0.372	5.73477e-137
Tjp2	1.08342e-36	-1.25737	0.101	0.152	3.08579e-32
Lsmem1	3.70246e-47	-1.26258	0.11	0.174	1.05454e-42
Mn1	7.42842e-275	-1.26792	0.394	0.558	2.11576e-270
Rnf150	3.80457e-212	-1.27305	0.221	0.403	1.08362e-207
Csrp1	3.78727e-194	-1.27418	0.354	0.491	1.07869e-189
Pde5a	0	-1.27509	0.536	0.684	0
Mast1	6.41881e-42	-1.27755	0.066	0.117	1.82821e-37
Ghr	0	-1.27783	0.684	0.858	0
Dab2	3.74826e-134	-1.27903	0.319	0.436	1.06758e-129
Synpo	1.14484e-63	-1.27963	0.114	0.188	3.26074e-59
Adgrl1	1.93954e-139	-1.28077	0.176	0.306	5.52419e-135
Gm50240	2.29686e-30	-1.2829	0.091	0.135	6.54192e-26
Stard5	4.30087e-103	-1.28332	0.166	0.272	1.22497e-98
Zc3hav1	1.52127e-63	-1.28421	0.607	0.599	4.33288e-59
Cgnl1	8.45323e-187	-1.2864	0.271	0.424	2.40765e-182
B130024G19Rik	3.31556e-56	-1.28679	0.102	0.172	9.44337e-52
Mylip	1.19015e-171	-1.28857	0.395	0.513	3.3898e-167
Pitx2	2.16522e-39	-1.28912	0.137	0.193	6.16699e-35
Rbpms	0	-1.29025	0.702	0.815	0
Dock6	3.38158e-105	-1.29128	0.151	0.258	9.63143e-101
Ror1	0	-1.2931	0.531	0.738	0
Igf1	0	-1.29391	0.601	0.801	0
Pecam1	2.43678e-51	-1.29672	0.123	0.192	6.94043e-47
Hist1h2be	6.75224e-41	-1.29692	0.108	0.165	1.92317e-36
Col4a5	0	-1.29812	0.639	0.893	0
Peg3	2.28468e-83	-1.30206	0.249	0.34	6.50722e-79
Slc9a3r2	1.07996e-74	-1.30418	0.102	0.183	3.07594e-70
Aldh1a1	0	-1.30492	0.422	0.612	0
Sgcd	0	-1.30632	0.407	0.684	0
Ndrg2	6.90598e-132	-1.30918	0.188	0.31	1.96696e-127
Gjc1	1.61853e-83	-1.31121	0.154	0.243	4.6099e-79
Fry	1.71125e-48	-1.31172	0.106	0.169	4.87399e-44
Cyp1b1	1.00712e-68	-1.31193	0.162	0.243	2.86847e-64
Gm26532	4.31979e-32	-1.3135	0.19	0.238	1.23036e-27
Dipk2a	2.59934e-115	-1.31639	0.223	0.333	7.40345e-111
Zfp385b	3.33087e-69	-1.31759	0.084	0.158	9.48699e-65
Pafah1b3	4.83777e-41	-1.31854	0.088	0.14	1.37789e-36
Prx	8.32306e-53	-1.32143	0.106	0.172	2.37057e-48
Lgals4	2.09709e-42	-1.32287	0.072	0.124	5.97293e-38
Ptpn14	1.79061e-59	-1.32699	0.075	0.14	5.10001e-55
C1qtnf12	4.68371e-37	-1.32754	0.07	0.117	1.33401e-32
Exd1	4.08552e-26	-1.32759	0.071	0.11	1.16364e-21
Enpp5	2.08233e-235	-1.32828	0.203	0.389	5.9309e-231
St5	6.65834e-252	-1.32835	0.457	0.602	1.89643e-247
Atcayos	7.98874e-42	-1.33644	0.079	0.132	2.27535e-37
Cxcl16	1.99849e-88	-1.33844	0.09	0.177	5.6921e-84
Ms4a4d	0	-1.33882	0.601	0.769	0
Vamp1	3.82039e-55	-1.33978	0.118	0.187	1.08812e-50
Rad51b	1.16999e-07	-1.34493	0.28	0.289	0.00333236
Gm36107	1.25298e-38	-1.34586	0.064	0.112	3.56874e-34
Pik3r3	1.42041e-47	-1.34799	0.144	0.209	4.04562e-43
Dand5	5.45162e-120	-1.35368	0.25	0.366	1.55273e-115
Col15a1	0	-1.35526	0.37	0.613	0
Nadk2	1.35541e-72	-1.35634	0.122	0.203	3.86049e-68
Rab26os	3.18057e-63	-1.35859	0.104	0.177	9.0589e-59
Espn	9.9785e-55	-1.35927	0.048	0.102	2.84208e-50
Sox6	1.03536e-11	-1.36339	0.188	0.21	2.94892e-07
Arhgap28	2.24479e-156	-1.3647	0.149	0.289	6.3936e-152
Deptor	2.82206e-249	-1.36655	0.209	0.405	8.03778e-245
Rflnb	1.88837e-63	-1.36932	0.115	0.189	5.37847e-59
Fbln1	0	-1.37406	0.964	0.99	0
Me3	1.15423e-53	-1.3742	0.053	0.108	3.28749e-49
Nectin2	3.19823e-63	-1.37594	0.092	0.163	9.1092e-59
Fosb	2.69158e-93	-1.37615	0.543	0.573	7.66615e-89
Epha4	9.86814e-86	-1.38024	0.071	0.152	2.81064e-81
Cables1	9.51009e-96	-1.38113	0.153	0.251	2.70866e-91
Etv5	7.87708e-68	-1.38148	0.103	0.178	2.24355e-63
1700010K24Rik	4.56904e-45	-1.38713	0.057	0.108	1.30135e-40
Gm3336	1.07013e-86	-1.38932	0.118	0.21	3.04795e-82
Slc22a17	2.69594e-99	-1.39048	0.118	0.216	7.67857e-95
Scube1	1.17938e-274	-1.3906	0.196	0.404	3.35912e-270
Olfml3	6.91053e-282	-1.3914	0.259	0.459	1.96826e-277
Wdr47	1.36115e-71	-1.39354	0.259	0.336	3.87683e-67
Sh3bp5	0	-1.39602	0.34	0.537	0
Vwa8	3.58782e-163	-1.40035	0.212	0.354	1.02188e-158
Cadps2	1.47123e-102	-1.40126	0.079	0.173	4.19035e-98
Etl4	7.31979e-27	-1.40249	0.084	0.125	2.08482e-22
Igsf3	4.94757e-114	-1.40385	0.124	0.233	1.40917e-109
Vcam1	6.85421e-253	-1.40465	0.151	0.34	1.95222e-248
Ccl27a	1.33409e-70	-1.40627	0.086	0.16	3.79976e-66
Ptch1	3.52914e-76	-1.40627	0.103	0.185	1.00517e-71
Efna2	4.3239e-96	-1.40708	0.168	0.27	1.23153e-91
Fmo1	1.17742e-169	-1.41247	0.184	0.331	3.35354e-165
Shfl	3.47273e-107	-1.41308	0.084	0.181	9.89102e-103
Pag1	6.76668e-145	-1.41651	0.172	0.304	1.92728e-140
Tshz2	0	-1.41763	0.915	0.939	0
Tead2	4.03926e-114	-1.42014	0.105	0.211	1.15046e-109
Dbp	1.88975e-21	-1.42103	0.076	0.109	5.3824e-17
Entpd1	6.76715e-07	-1.42241	0.205	0.212	0.0192742
Hvcn1	5.32287e-51	-1.42319	0.05	0.102	1.51606e-46
Col4a6	0	-1.42612	0.406	0.739	0
Snai1	5.79247e-116	-1.42761	0.159	0.272	1.64981e-111
Rtn2	7.2717e-87	-1.43454	0.078	0.161	2.07113e-82
Vipr2	3.49695e-71	-1.43472	0.069	0.14	9.96e-67
Vstm4	3.99413e-80	-1.43577	0.07	0.146	1.13761e-75
Irak1bp1	2.24742e-131	-1.43688	0.192	0.31	6.40111e-127
Ptk7	5.19196e-200	-1.44011	0.223	0.386	1.47877e-195
Apoe	0	-1.44126	0.528	0.806	0
Ptprk	0	-1.44274	0.398	0.638	0
Tns3	3.0637e-284	-1.44275	0.202	0.411	8.72604e-280
Gm41556	4.38036e-69	-1.44379	0.099	0.175	1.24761e-64
Hotairm1	2.29098e-97	-1.44413	0.312	0.4	6.52518e-93
Vamp5	1.01893e-164	-1.44533	0.183	0.323	2.90212e-160
Ankrd50	7.20117e-142	-1.4483	0.168	0.294	2.05104e-137
Angptl2	0	-1.45203	0.672	0.779	0
Prkar1b	2.39399e-107	-1.45566	0.115	0.217	6.81856e-103
Tril	3.35672e-123	-1.45647	0.155	0.27	9.56061e-119
Ogfrl1	5.21355e-69	-1.46159	0.078	0.149	1.48492e-64
Rgs10	2.19838e-158	-1.46381	0.223	0.353	6.26142e-154
Rccd1	1.58022e-96	-1.47402	0.144	0.243	4.50079e-92
Gas1	0	-1.48355	0.791	0.907	0
Meis2	0	-1.48736	0.914	0.96	0
Arhgef17	1.37332e-141	-1.48876	0.148	0.273	3.9115e-137
4930532G15Rik	4.17129e-51	-1.49059	0.07	0.128	1.18807e-46
Junos	2.27166e-50	-1.49185	0.131	0.198	6.47015e-46
Rhobtb1	7.70137e-61	-1.49608	0.069	0.133	2.1935e-56
Rasa3	8.09011e-175	-1.49684	0.12	0.261	2.30422e-170
Gm26887	1.29169e-97	-1.49854	0.155	0.254	3.67899e-93
Azin2	7.71785e-74	-1.49908	0.182	0.266	2.1982e-69
Lbh	5.92629e-282	-1.49933	0.294	0.481	1.68793e-277
Cabyr	2.76852e-50	-1.50808	0.05	0.102	7.8853e-46
Adam23	1.58384e-89	-1.50946	0.056	0.133	4.51109e-85
Cadm1	2.98472e-129	-1.51061	0.101	0.215	8.50108e-125
Emilin1	0	-1.51128	0.33	0.542	0
Ift81	3.55389e-116	-1.51791	0.182	0.293	1.01222e-111
Prkg1	0	-1.52061	0.634	0.825	0
Tfdp2	2.09304e-141	-1.53045	0.193	0.317	5.9614e-137
Adgre5	4.56358e-79	-1.53209	0.066	0.14	1.2998e-74
Fam49a	0	-1.53214	0.199	0.426	0
Bmf	4.64332e-74	-1.53317	0.043	0.106	1.32251e-69
Armh4	1.74186e-111	-1.54635	0.059	0.149	4.96117e-107
Arhgef6	4.1285e-102	-1.54835	0.07	0.159	1.17588e-97
Vegfc	9.51072e-166	-1.55083	0.177	0.319	2.70884e-161
Fam13a	3.59563e-84	-1.55864	0.072	0.152	1.02411e-79
Fmnl3	3.67332e-54	-1.5587	0.048	0.101	1.04623e-49
St3gal5	5.93387e-81	-1.55901	0.064	0.138	1.69008e-76
Dchs2	9.09839e-81	-1.56312	0.043	0.11	2.5914e-76
Ppp1r9a	2.42377e-152	-1.56531	0.102	0.228	6.90338e-148
Uck2	2.11755e-49	-1.56934	0.053	0.105	6.03119e-45
Mbp	5.90852e-156	-1.56942	0.089	0.213	1.68287e-151
Pde4b	7.58557e-92	-1.56974	0.093	0.182	2.16052e-87
Smim3	6.50431e-122	-1.57396	0.115	0.225	1.85256e-117
Eln	0	-1.57433	0.651	0.856	0
Hlf	1.62773e-269	-1.57488	0.249	0.439	4.63609e-265
Pde4c	3.52468e-134	-1.58637	0.148	0.272	1.0039e-129
Plxnd1	1.06713e-71	-1.60368	0.043	0.104	3.0394e-67
Mertk	3.44532e-155	-1.60917	0.083	0.204	9.81295e-151
Atp2a2	0	-1.61174	0.83	0.918	0
Prickle2	2.0826e-282	-1.61341	0.314	0.508	5.93166e-278
Pid1	0	-1.62008	0.897	0.985	0
G630016G05Rik	1.15481e-71	-1.62475	0.061	0.128	3.28912e-67
Gm15050	1.14977e-69	-1.62798	0.112	0.189	3.27479e-65
Pygm	8.27319e-215	-1.62856	0.141	0.304	2.35637e-210
Tagln	3.54715e-98	-1.63445	0.176	0.283	1.0103e-93
Bmp4	0	-1.63638	0.46	0.671	0
1700001K19Rik	3.718e-149	-1.63897	0.117	0.244	1.05896e-144
Egln3	8.95702e-45	-1.64366	0.083	0.138	2.55114e-40
Acot7	9.03316e-140	-1.65881	0.145	0.267	2.57282e-135
Gm45885	2.77206e-74	-1.67044	0.066	0.136	7.89538e-70
Dact3	6.21465e-233	-1.6715	0.143	0.312	1.77006e-228
Gm12236	5.20201e-80	-1.67377	0.072	0.149	1.48164e-75
Tmem119	2.64513e-276	-1.67606	0.185	0.377	7.53387e-272
Impa2	1.20431e-62	-1.67998	0.047	0.105	3.43012e-58
Nlgn1	1.92458e-103	-1.68023	0.114	0.218	5.4816e-99
Sorcs2	6.06104e-120	-1.68241	0.065	0.161	1.72631e-115
Hspa1l	4.50354e-76	-1.68362	0.056	0.125	1.2827e-71
Col16a1	0	-1.68983	0.324	0.504	0
Mmp16	1.06664e-208	-1.69032	0.147	0.307	3.03801e-204
Tnik	0	-1.6917	0.213	0.482	0
Acta2	1.09674e-202	-1.69324	0.163	0.332	3.12374e-198
Sertad4	2.72133e-192	-1.69338	0.102	0.246	7.75089e-188
Plcl1	0	-1.69871	0.188	0.41	0
Mpp7	0	-1.69896	0.355	0.565	0
Spry2	0	-1.70066	0.462	0.682	0
Myl9	4.81502e-292	-1.70204	0.2	0.401	1.37142e-287
Ldlrad3	0	-1.70454	0.271	0.501	0
1700016G22Rik	7.76471e-113	-1.72705	0.071	0.165	2.21154e-108
Jazf1	2.68783e-206	-1.72724	0.113	0.267	7.65549e-202
Nxn	0	-1.73203	0.252	0.543	0
Gm42743	4.31912e-85	-1.73773	0.047	0.116	1.23017e-80
Ank2	0	-1.73973	0.449	0.735	0
Crispld2	0	-1.74188	0.634	0.916	0
Wasf3	8.86503e-138	-1.742	0.108	0.223	2.52494e-133
Dnm3	1.12284e-255	-1.74454	0.216	0.398	3.19808e-251
Mboat2	8.0849e-79	-1.75507	0.04	0.103	2.30274e-74
Musk	7.94759e-220	-1.76166	0.161	0.325	2.26363e-215
Gjc2	1.63633e-102	-1.76193	0.067	0.152	4.66061e-98
Gm41555	2.71296e-69	-1.76456	0.043	0.102	7.72704e-65
Itm2a	0	-1.76723	0.368	0.654	0
Dpyd	1.14332e-235	-1.76988	0.127	0.298	3.25641e-231
Arhgdib	5.91161e-106	-1.77011	0.04	0.116	1.68374e-101
Slc43a2	4.15164e-86	-1.77419	0.063	0.139	1.18247e-81
Sema6a	3.33733e-221	-1.77596	0.106	0.265	9.50538e-217
Ccbe1	0	-1.78222	0.222	0.513	0
Adamts19	8.16696e-221	-1.78287	0.186	0.355	2.32611e-216
Kitl	9.85495e-261	-1.78456	0.232	0.415	2.80689e-256
Grik2	4.47019e-252	-1.78886	0.161	0.349	1.2732e-247
Slc7a2	1.10224e-113	-1.78955	0.049	0.133	3.1394e-109
Cilp	1.04224e-215	-1.79194	0.085	0.234	2.96852e-211
Gucy1a2	1.96474e-282	-1.79229	0.127	0.318	5.59598e-278
Slc2a3	3.06267e-100	-1.79416	0.053	0.133	8.72311e-96
Paqr7	7.16659e-81	-1.79548	0.05	0.119	2.04119e-76
Dusp6	3.15715e-93	-1.79814	0.101	0.189	8.9922e-89
Stard10	5.98472e-83	-1.80106	0.055	0.125	1.70457e-78
Evl	6.1862e-103	-1.80316	0.071	0.159	1.76195e-98
Ggta1	2.07854e-149	-1.8173	0.062	0.169	5.9201e-145
Slc12a2	5.99244e-128	-1.83895	0.244	0.357	1.70677e-123
Pakap.1	0	-1.84326	0.229	0.494	0
Mmd	3.93538e-145	-1.84606	0.069	0.176	1.12088e-140
Tspan9	0	-1.8503	0.3	0.581	0
Carmn	3.16335e-141	-1.85087	0.082	0.192	9.00984e-137
Ninl	5.3204e-95	-1.85135	0.047	0.121	1.51536e-90
AC166172.1	1.4882e-70	-1.85302	0.068	0.137	4.2387e-66
Man2a2	0	-1.85816	0.253	0.505	0
Ephb2	5.73877e-220	-1.87282	0.067	0.208	1.63452e-215
Gpx3	0	-1.87763	0.41	0.839	0
Tex14	0	-1.87832	0.301	0.525	0
Sytl2	0	-1.87893	0.29	0.532	0
Miga1	7.0016e-95	-1.88065	0.04	0.111	1.9942e-90
Plpp1	0	-1.89449	0.509	0.814	0
Prtn3	1.33661e-108	-1.90498	0.071	0.161	3.80693e-104
2009-09-01	1.26428e-276	-1.90867	0.103	0.282	3.60093e-272
Mob3b	5.18163e-121	-1.91762	0.122	0.233	1.47583e-116
Wnt5b	6.45899e-173	-1.91811	0.091	0.219	1.83965e-168
Sdc3	1.33515e-114	-1.92299	0.042	0.122	3.80278e-110
Plod2	0	-1.92973	0.662	0.856	0
Rgs3	1.97802e-100	-1.9337	0.046	0.122	5.6338e-96
Hoxb8	6.59239e-197	-1.94346	0.056	0.181	1.87765e-192
Ppp1r3c	4.9132e-144	-1.94886	0.114	0.233	1.39938e-139
Rnf144a	0	-1.95069	0.205	0.476	0
1810010H24Rik	7.38758e-158	-1.95122	0.084	0.201	2.10413e-153
Inf2	1.17637e-73	-1.95545	0.042	0.103	3.35054e-69
Bche	1.43963e-192	-1.96123	0.057	0.18	4.10036e-188
Carmil1	0	-1.96181	0.239	0.53	0
Rasgrp2	1.43602e-120	-1.96549	0.041	0.124	4.09008e-116
Nkain4	0	-1.96677	0.085	0.275	0
Tcf21	0	-1.97111	0.493	0.714	0
Prex2	0	-1.99931	0.201	0.477	0
Slit2	0	-2.00261	0.275	0.614	0
Lox	0	-2.00557	0.161	0.427	0
Kcnk2	0	-2.012	0.107	0.336	0
Dgkh	0	-2.01897	0.235	0.449	0
Nck2	5.28566e-141	-2.04331	0.048	0.144	1.50546e-136
Mgarp	1.23912e-153	-2.04647	0.053	0.156	3.52927e-149
Gm15867	3.68866e-129	-2.05238	0.041	0.126	1.0506e-124
Mafa	3.62288e-92	-2.05318	0.036	0.102	1.03187e-87
Gm49708	1.20404e-83	-2.07798	0.039	0.102	3.42934e-79
Itpr1	0	-2.09227	0.287	0.558	0
Myo1d	1.66549e-190	-2.10037	0.064	0.189	4.74365e-186
Irf8	0	-2.11405	0.101	0.304	0
Usp35	2.05614e-141	-2.11798	0.043	0.135	5.85631e-137
Wnt5a	0	-2.1221	0.122	0.341	0
Plekha6	0	-2.12783	0.243	0.602	0
Fam110b	0	-2.14029	0.153	0.409	0
Ctsc	0	-2.14083	0.098	0.297	0
Mamdc2	1.38296e-131	-2.14492	0.045	0.135	3.93894e-127
Kalrn	0	-2.15778	0.184	0.431	0
Stk26	3.73991e-121	-2.16662	0.045	0.13	1.0652e-116
Pnmal2	2.52741e-249	-2.16946	0.064	0.212	7.19857e-245
Pdgfrl	0	-2.1849	0.129	0.448	0
Synm	0	-2.18608	0.124	0.352	0
Fscn1	1.40266e-177	-2.19483	0.044	0.152	3.99505e-173
Lrrn2	1.18025e-183	-2.1986	0.037	0.141	3.36157e-179
Adamts17	1.00915e-140	-2.20894	0.038	0.126	2.87427e-136
Lepr	8.12298e-117	-2.24933	0.038	0.116	2.31359e-112
Inpp4b	7.4174e-171	-2.25566	0.034	0.133	2.11262e-166
Ppp1r14a	0	-2.2648	0.112	0.374	0
Cdh11	0	-2.26758	0.171	0.451	0
Susd2	5.49445e-131	-2.28243	0.033	0.113	1.56493e-126
Cd82	3.34619e-180	-2.28273	0.037	0.14	9.53062e-176
Myo10	0	-2.28505	0.129	0.338	0
Sema5a	0	-2.28675	0.286	0.641	0
Plcl2	2.12408e-252	-2.29236	0.045	0.183	6.04982e-248
Adcyap1r1	0	-2.30843	0.138	0.471	0
Rem1	0	-2.33019	0.101	0.353	0
Phldb2	0	-2.34457	0.141	0.417	0
Pear1	1.93331e-180	-2.34694	0.029	0.126	5.50646e-176
Hsd11b1	0	-2.35133	0.101	0.288	0
Mapk13	2.23451e-257	-2.35292	0.065	0.214	6.36433e-253
Arhgef19	1.83155e-127	-2.36097	0.029	0.105	5.21661e-123
Mtss1	7.26278e-247	-2.36189	0.071	0.22	2.06858e-242
Svep1	0	-2.37046	0.519	0.873	0
Steap4	7.40461e-244	-2.37343	0.03	0.151	2.10898e-239
Gm6277	1.69071e-114	-2.41051	0.029	0.1	4.81548e-110
Plekha7	1.76152e-114	-2.43705	0.038	0.115	5.01717e-110
Nrp2	0	-2.45224	0.199	0.498	0
Jam2	0	-2.4536	0.405	0.662	0
Tmem132c	4.92019e-76	-2.4539	0.092	0.168	1.40137e-71
Clu	0	-2.4608	0.152	0.368	0
Col27a1	0	-2.46727	0.115	0.388	0
Egflam	1.86759e-152	-2.47958	0.023	0.105	5.31927e-148
Abcc9	0	-2.48457	0.181	0.549	0
G0s2	0	-2.50095	0.194	0.513	0
Lpl	0	-2.51974	0.194	0.464	0
Ptgfr	1.96466e-159	-2.5415	0.061	0.169	5.59573e-155
Chchd10	0	-2.54234	0.09	0.326	0
Col23a1	1.40396e-83	-2.55123	0.087	0.167	3.99877e-79
Echdc2	8.43302e-216	-2.55419	0.026	0.132	2.40189e-211
Pappa	0	-2.55901	0.092	0.404	0
Cntfr	2.41956e-278	-2.5726	0.038	0.178	6.89138e-274
Arfgef3	1.5266e-166	-2.57543	0.021	0.105	4.34805e-162
Pde4d	2.49767e-277	-2.59655	0.164	0.353	7.11388e-273
6330403K07Rik	1.54681e-200	-2.60058	0.04	0.151	4.40564e-196
Gask1b	0	-2.60683	0.247	0.754	0
Gm13889	0	-2.60831	0.044	0.211	0
Tmem255a	1.77157e-179	-2.61173	0.021	0.108	5.04579e-175
Gas6	0	-2.65614	0.307	0.751	0
Cbfa2t3	8.38158e-146	-2.67571	0.029	0.113	2.38724e-141
[truncated: 127 more rows]

## Sheet: DEN_only_Pdgfra_Low_v_High
DEN only, Pdgfra low clusters (2,4,19) vs Pdgfra high cluster (3) Differentially expressed genes
gene	p_val	avg_log2FC	pct.1	pct.2	p_val_adj
Gm49212	6.09057e-92	9.06497	0.127	0	1.73472e-87
Efhd1	1.10028e-261	5.75344	0.359	0.011	3.13383e-257
Stmn4	2.24555e-176	5.20271	0.259	0.01	6.39578e-172
Tubb4a	2.09369e-130	5.05948	0.192	0.006	5.96323e-126
Wnt2	3.72984e-68	5.044	0.103	0.003	1.06233e-63
Tmeff2	1.33384e-165	4.94749	0.254	0.013	3.79904e-161
Ccn3	5.11469e-138	4.92524	0.213	0.01	1.45677e-133
Has1	1.89706e-262	4.8402	0.393	0.026	5.4032e-258
Gap43	7.49612e-109	4.83702	0.17	0.008	2.13504e-104
Wnt10b	9.70203e-126	4.73822	0.194	0.009	2.76333e-121
Lmx1a	1.19328e-120	4.48036	0.19	0.01	3.3987e-116
Adgrg2	0	4.47966	0.449	0.026	0
Tmem100	0	4.41355	0.638	0.052	0
Cmah	0	4.36014	0.514	0.038	0
Ebf2	0	4.35505	0.727	0.065	0
Ackr3	0	4.16462	0.611	0.056	0
Ackr1	5.8435e-133	4.11569	0.213	0.012	1.66435e-128
Ano3	6.67242e-186	4.11067	0.285	0.015	1.90044e-181
Cadm3	0	4.05934	0.638	0.057	0
Islr2	4.23367e-137	3.99711	0.221	0.013	1.20583e-132
Ildr2	3.92672e-143	3.92973	0.244	0.021	1.11841e-138
Ly6c1	0	3.87042	0.796	0.125	0
Sfrp4	0	3.81063	0.504	0.049	0
Tll1	2.14274e-89	3.76733	0.157	0.013	6.10295e-85
Procr	5.18164e-138	3.746	0.233	0.018	1.47583e-133
Hecw2	3.45075e-108	3.72402	0.206	0.023	9.82842e-104
Ppp2r2b	1.63148e-171	3.68478	0.293	0.027	4.64679e-167
Rgs6	4.17898e-144	3.54812	0.285	0.04	1.19026e-139
Limch1	9.73629e-267	3.49403	0.459	0.057	2.77309e-262
Adamts5	0	3.45867	0.864	0.249	0
Pcolce2	0	3.4062	0.881	0.154	0
Ackr2	1.56487e-63	3.36928	0.119	0.012	4.45707e-59
Kcnk5	7.44892e-91	3.31987	0.174	0.019	2.1216e-86
Ren1	2.20876e-70	3.30392	0.136	0.015	6.29099e-66
Mtcl1	6.43004e-54	3.28109	0.103	0.01	1.8314e-49
Emilin2	0	3.19786	0.606	0.096	0
Sema3c	0	3.1953	0.872	0.25	0
Mfap5	0	3.19244	0.916	0.291	0
Tek	0	3.19081	0.739	0.15	0
Olfml2b	0	3.17463	0.675	0.106	0
Metrnl	1.22799e-237	3.16888	0.429	0.057	3.49756e-233
Arhgap20	0	3.12454	0.564	0.085	0
Fst	0	3.11336	0.538	0.073	0
Gm16046	2.60932e-67	3.10978	0.144	0.02	7.43185e-63
Fez1	4.25657e-174	3.08749	0.34	0.048	1.21236e-169
Anxa3	4.5366e-291	3.0828	0.563	0.115	1.29211e-286
Ptgs1	5.73015e-186	3.06027	0.369	0.057	1.63206e-181
Gdf15	2.01444e-65	2.99206	0.146	0.023	5.73752e-61
Postn	2.51515e-102	2.95958	0.261	0.058	7.16364e-98
Pgf	1.13704e-93	2.92626	0.197	0.028	3.23853e-89
Ly6a	0	2.90904	0.939	0.3	0
Gm12796	1.48735e-50	2.88553	0.105	0.013	4.23628e-46
Fndc1	0	2.86692	0.969	0.393	0
Stxbp6	2.19208e-142	2.85233	0.317	0.057	6.24348e-138
Cxcl10	4.43214e-51	2.84542	0.163	0.043	1.26236e-46
Fn1	0	2.78764	0.978	0.615	0
Uchl1	3.4566e-47	2.78083	0.107	0.016	9.8451e-43
Sntb1	0	2.77715	0.819	0.226	0
Ankrd6	1.85073e-47	2.76172	0.102	0.014	5.27124e-43
Flnb	3.34845e-233	2.75989	0.585	0.188	9.53704e-229
Opcml	0	2.74942	0.941	0.246	0
Wnt11	3.75043e-110	2.74505	0.243	0.039	1.0682e-105
Ifi204	3.50137e-284	2.7344	0.561	0.105	9.9726e-280
Lrrn4cl	1.61349e-277	2.72081	0.575	0.13	4.59555e-273
Dact2	4.03959e-43	2.71777	0.105	0.019	1.15056e-38
Cd109	3.26134e-49	2.68521	0.109	0.016	9.28896e-45
Cd248	0	2.66592	0.853	0.316	0
Tnfsf9	4.52046e-70	2.60553	0.168	0.03	1.28752e-65
1700019D03Rik	1.466e-152	2.59563	0.355	0.072	4.17546e-148
Pi16	0	2.58976	0.958	0.442	0
Col14a1	0	2.57276	0.988	0.468	0
Qpct	1.99263e-215	2.55634	0.465	0.092	5.67539e-211
Lmo2	2.57441e-221	2.55398	0.478	0.096	7.33243e-217
Bcat1	2.92268e-57	2.55319	0.143	0.027	8.32439e-53
Has2	6.49197e-180	2.55291	0.389	0.068	1.84904e-175
Cxcl1	1.07533e-80	2.55278	0.233	0.058	3.06274e-76
Irak3	3.70358e-219	2.54927	0.547	0.16	1.05485e-214
Npy1r	3.32374e-168	2.54595	0.364	0.063	9.46668e-164
Efemp1	0	2.54155	0.853	0.282	0
Adamtsl1	1.16426e-250	2.53738	0.602	0.171	3.31603e-246
Rorb	1.519e-126	2.52637	0.307	0.063	4.32643e-122
Dpp4	1.33752e-81	2.51349	0.275	0.086	3.80951e-77
Mcf2l	4.50476e-52	2.46411	0.118	0.018	1.28305e-47
Pdlim1	2.08938e-141	2.46108	0.343	0.071	5.95097e-137
Nhsl1	6.79418e-169	2.4599	0.464	0.138	1.93512e-164
Lurap1l	4.5731e-235	2.45435	0.555	0.143	1.30251e-230
Adgrd1	0	2.45407	0.885	0.32	0
Aif1l	7.51777e-68	2.45346	0.172	0.033	2.14121e-63
Scara5	0	2.42532	0.973	0.338	0
Gfpt2	0	2.36491	0.784	0.27	0
Pcsk6	0	2.34713	0.77	0.323	0
Gngt2	4.82089e-104	2.34156	0.261	0.053	1.37309e-99
Cpne8	3.03428e-116	2.29013	0.295	0.062	8.64224e-112
Ace	3.49996e-93	2.28233	0.242	0.05	9.96858e-89
Lrrc8c	6.31056e-59	2.26567	0.178	0.044	1.79737e-54
Arid5a	4.71132e-88	2.26065	0.246	0.058	1.34188e-83
C4b	1.59271e-214	2.25507	0.531	0.139	4.53634e-210
Ifi207	3.95268e-184	2.23798	0.452	0.102	1.1258e-179
4930404H11Rik	4.76992e-75	2.23403	0.179	0.031	1.35857e-70
Asap2	2.20128e-184	2.22798	0.458	0.109	6.26967e-180
Mt2	8.02111e-163	2.22153	0.49	0.156	2.28457e-158
Gabra1	1.54966e-145	2.21982	0.376	0.086	4.41374e-141
Ccl7	2.02502e-51	2.21922	0.171	0.048	5.76765e-47
9630002D21Rik	2.01712e-86	2.20925	0.315	0.106	5.74515e-82
Il13ra1	9.91895e-102	2.20843	0.285	0.069	2.82512e-97
Ces2g	2.72898e-62	2.2078	0.155	0.028	7.77268e-58
Pamr1	1.71334e-112	2.19557	0.31	0.075	4.87993e-108
Mustn1	6.31964e-213	2.1917	0.528	0.135	1.79996e-208
Aff2	8.65254e-83	2.17133	0.211	0.042	2.46442e-78
Panx1	2.15607e-45	2.16868	0.148	0.039	6.14092e-41
9930111J21Rik2	1.96291e-94	2.16417	0.254	0.056	5.59076e-90
Il18	3.85226e-48	2.14611	0.138	0.031	1.0972e-43
Serpinb1a	1.80602e-68	2.14563	0.189	0.042	5.14392e-64
Fmnl1	1.16867e-84	2.12557	0.208	0.038	3.32861e-80
Anpep	9.48634e-213	2.11801	0.557	0.165	2.7019e-208
Ccdc88c	6.53351e-42	2.09856	0.121	0.027	1.86087e-37
Tppp3	3.27536e-250	2.09329	0.693	0.273	9.32887e-246
Lgi4	5.08157e-92	2.0916	0.254	0.057	1.44733e-87
Nlrc5	1.21783e-46	2.08911	0.155	0.042	3.46862e-42
Cd44	3.07902e-129	2.08371	0.466	0.178	8.76967e-125
Prrx1	1.0831e-251	2.0831	0.656	0.217	3.08488e-247
Epdr1	2.76954e-133	2.04777	0.348	0.076	7.88821e-129
Tnfaip2	4.42393e-216	2.03711	0.578	0.17	1.26002e-211
Slc4a4	8.46514e-235	2.0291	0.686	0.275	2.41104e-230
Clip4	6.59822e-87	2.02266	0.244	0.056	1.8793e-82
Lims2	5.99715e-122	2.00945	0.369	0.103	1.70811e-117
Trim30d	5.11419e-53	1.99617	0.183	0.053	1.45662e-48
Heg1	0	1.98582	0.935	0.56	0
Zfp385a	8.49611e-133	1.98399	0.403	0.116	2.41986e-128
1500009L16Rik	1.07288e-44	1.96973	0.147	0.039	3.05577e-40
Pappa2	4.46349e-28	1.96461	0.102	0.03	1.27129e-23
Ppp1r14b	1.22898e-193	1.96004	0.6	0.242	3.50038e-189
Nova1	8.24419e-225	1.95898	0.651	0.234	2.34811e-220
Art3	1.94947e-113	1.95409	0.352	0.099	5.55247e-109
Rnf165	4.8622e-52	1.95107	0.146	0.031	1.38485e-47
Prdm8	2.25968e-42	1.95002	0.125	0.029	6.43602e-38
Adamtsl4	8.47022e-113	1.93923	0.358	0.103	2.41249e-108
Pde8a	6.2008e-214	1.93916	0.649	0.256	1.76611e-209
Tmtc2	1.37491e-289	1.93614	0.796	0.311	3.91603e-285
Gm12185	3.34911e-41	1.92565	0.125	0.03	9.53893e-37
Tspan5	2.37572e-208	1.92204	0.641	0.238	6.76653e-204
Itga2	1.76441e-52	1.91668	0.164	0.041	5.02538e-48
Sbno2	1.60044e-60	1.90704	0.262	0.097	4.55838e-56
Slc43a3	0	1.90673	0.877	0.428	0
Slfn5	7.36381e-150	1.90063	0.448	0.13	2.09736e-145
Gm15987	2.87408e-66	1.89925	0.213	0.056	8.18594e-62
Mcub	7.55114e-43	1.89444	0.134	0.033	2.15072e-38
Kctd9	5.47426e-96	1.88095	0.317	0.093	1.55918e-91
Gas7	1.97258e-294	1.87464	0.786	0.315	5.61831e-290
Pi15	9.47285e-239	1.86796	0.654	0.202	2.69806e-234
Fbn1	0	1.86264	0.985	0.898	0
Has2os	3.5648e-149	1.85782	0.446	0.126	1.01533e-144
Tubb2b	2.47055e-82	1.85146	0.268	0.075	7.03663e-78
Ripk1	5.04194e-80	1.83536	0.358	0.145	1.43604e-75
Cfb	2.75277e-171	1.83114	0.505	0.149	7.84043e-167
Fgf18	1.2377e-49	1.82841	0.148	0.034	3.52521e-45
Il6	1.03919e-30	1.82595	0.163	0.066	2.95982e-26
Ebf1	0	1.81732	0.987	0.734	0
Ifit1	1.59002e-32	1.80762	0.168	0.066	4.52869e-28
S100a4	4.23191e-40	1.80669	0.188	0.071	1.20533e-35
Srgap1	3.89442e-145	1.8055	0.521	0.197	1.10921e-140
Snx10	8.57888e-73	1.80366	0.297	0.105	2.44344e-68
Abcb1b	7.53029e-32	1.79998	0.128	0.041	2.14478e-27
Plcxd3	1.97458e-248	1.79873	0.689	0.225	5.624e-244
Crip2	1.81081e-161	1.7981	0.558	0.223	5.15754e-157
Vldlr	2.1617e-101	1.78568	0.363	0.12	6.15696e-97
Bmp6	3.4855e-131	1.78553	0.444	0.146	9.92739e-127
Srpx	9.05289e-86	1.78365	0.303	0.095	2.57845e-81
Sgms2	1.59764e-94	1.77983	0.363	0.127	4.55041e-90
Cd34	0	1.7791	0.972	0.684	0
Prkg2	1.03983e-45	1.77856	0.162	0.046	2.96164e-41
Enah	7.61019e-58	1.77819	0.231	0.076	2.16753e-53
Ugdh	2.75796e-242	1.77234	0.811	0.438	7.85524e-238
Irf4	5.327e-34	1.77197	0.115	0.031	1.51724e-29
Flrt2	8.56647e-219	1.7706	0.7	0.281	2.4399e-214
Gnpnat1	1.0948e-96	1.75693	0.363	0.126	3.11821e-92
Ptprj	1.91404e-121	1.75354	0.47	0.18	5.45157e-117
Fam171a1	4.35282e-94	1.75007	0.319	0.094	1.23977e-89
Bin1	5.20286e-155	1.74696	0.536	0.198	1.48188e-150
Dock11	7.68146e-153	1.74592	0.56	0.225	2.18783e-148
Hk2	5.55501e-81	1.74434	0.402	0.177	1.58218e-76
Il33	5.5577e-115	1.73231	0.37	0.108	1.58295e-110
Axl	0	1.7292	0.922	0.706	0
Ifi205	1.11555e-97	1.72478	0.341	0.105	3.1773e-93
Gja1	4.24122e-133	1.72298	0.41	0.115	1.20798e-128
Sp110	4.59488e-39	1.69066	0.129	0.034	1.30871e-34
Adra1b	7.48504e-51	1.68283	0.191	0.058	2.13189e-46
Scara3	1.04693e-191	1.68254	0.638	0.257	2.98185e-187
Nuak2	4.41743e-32	1.68182	0.132	0.043	1.25817e-27
Npr1	4.6048e-123	1.67452	0.432	0.14	1.31154e-118
Itgb3	4.73158e-46	1.67295	0.172	0.052	1.34765e-41
Trim30a	4.76626e-68	1.67067	0.275	0.093	1.35753e-63
Lrrc17	4.11951e-139	1.6685	0.504	0.182	1.17332e-134
Bcl3	8.51e-47	1.66466	0.201	0.07	2.42382e-42
Ifi211	2.65202e-74	1.66361	0.291	0.097	7.5535e-70
Tubb3	9.6584e-28	1.65306	0.106	0.032	2.75091e-23
Cish	1.60802e-30	1.64529	0.145	0.054	4.57996e-26
Tbc1d4	8.08903e-51	1.64252	0.19	0.058	2.30392e-46
Arsi	6.0006e-76	1.64103	0.264	0.077	1.70909e-71
Mt1	7.96328e-150	1.63517	0.71	0.384	2.2681e-145
Fam111a	3.10827e-112	1.63342	0.426	0.151	8.85298e-108
Creb5	0	1.63011	0.954	0.638	0
Plekhf1	1.18156e-48	1.62991	0.192	0.061	3.36532e-44
Gabra3	7.22005e-26	1.62603	0.103	0.033	2.05641e-21
Morrbid	2.96818e-93	1.61495	0.414	0.164	8.45398e-89
Fstl1	0	1.60988	0.976	0.872	0
Arhgef28	1.43131e-35	1.60654	0.132	0.039	4.07665e-31
Crip1	0	1.60177	0.96	0.777	0
Igfbp6	0	1.60002	0.951	0.588	0
Tiam1	9.78173e-63	1.5969	0.246	0.079	2.78603e-58
Uap1	2.74571e-166	1.58656	0.689	0.34	7.82034e-162
Pcdh19	2.71628e-143	1.56701	0.556	0.218	7.73651e-139
Plxdc2	0	1.56165	0.981	0.805	0
Anxa1	2.78747e-253	1.56077	0.83	0.483	7.93926e-249
Ptk2b	4.07018e-37	1.55986	0.137	0.04	1.15927e-32
Dusp8	2.55506e-52	1.55941	0.216	0.072	7.27731e-48
Tspan18	9.11784e-25	1.55644	0.101	0.033	2.59694e-20
Tmem71	4.55172e-24	1.54956	0.101	0.033	1.29642e-19
Rcan2	2.54384e-92	1.54574	0.341	0.11	7.24536e-88
Ecm1	0	1.53738	0.897	0.558	0
Dcbld2	6.96927e-114	1.53531	0.532	0.252	1.98499e-109
Adamtsl5	3.72453e-184	1.53514	0.666	0.293	1.06082e-179
Ak1	1.82876e-49	1.53034	0.199	0.065	5.20868e-45
Trim16	3.57369e-40	1.528	0.196	0.075	1.01786e-35
Ugp2	5.94265e-245	1.52029	0.875	0.585	1.69259e-240
Ptpn13	9.31331e-110	1.51779	0.446	0.169	2.65262e-105
Sirpa	1.10501e-137	1.51616	0.555	0.232	3.1473e-133
Car8	1.92432e-35	1.50251	0.171	0.064	5.48084e-31
Bmpr1b	5.22548e-100	1.49662	0.39	0.135	1.48832e-95
Rftn1	8.56502e-111	1.49081	0.44	0.161	2.43949e-106
Pvr	5.10161e-37	1.48297	0.185	0.071	1.45304e-32
Rtl3	2.41354e-23	1.47627	0.105	0.037	6.87426e-19
Fam126a	3.33712e-101	1.46935	0.474	0.203	9.50478e-97
Galm	3.39444e-38	1.46803	0.162	0.054	9.66805e-34
Sema3b	3.63491e-54	1.46103	0.237	0.083	1.0353e-49
Fam102a	1.59903e-71	1.45976	0.307	0.11	4.55436e-67
Edem2	1.43511e-39	1.45364	0.172	0.059	4.08748e-35
Pde12	4.47573e-20	1.44899	0.113	0.047	1.27478e-15
Snx18	1.79905e-170	1.44682	0.684	0.328	5.12407e-166
Klhl29	1.7703e-77	1.44547	0.446	0.211	5.04218e-73
Ifi27l2a	8.81996e-210	1.43988	0.91	0.697	2.5121e-205
Slc7a1	1.1258e-56	1.43836	0.284	0.112	3.20651e-52
Iigp1	1.13087e-31	1.43554	0.275	0.147	3.22093e-27
Clec2d	1.64991e-91	1.43392	0.517	0.263	4.69927e-87
Usp18	4.45429e-22	1.43292	0.108	0.04	1.26867e-17
Ndrg4	8.58131e-46	1.41621	0.203	0.071	2.44413e-41
Gabrb2	7.20762e-122	1.409	0.582	0.268	2.05287e-117
Jcad	5.87701e-62	1.40416	0.271	0.096	1.67389e-57
Map3k8	6.40973e-69	1.40166	0.303	0.111	1.82562e-64
S100a10	1.96445e-260	1.39711	0.905	0.661	5.59514e-256
Abca6	6.95338e-33	1.39677	0.182	0.074	1.98046e-28
Cdr2l	8.24856e-29	1.3954	0.164	0.069	2.34935e-24
Gm17268	3.88036e-17	1.38631	0.108	0.048	1.1052e-12
Smurf1	1.65962e-96	1.38023	0.481	0.216	4.72693e-92
Cmya5	5.11744e-30	1.37799	0.16	0.064	1.45755e-25
Lamb2	8.41435e-188	1.37531	0.76	0.433	2.39657e-183
Tsku	1.81476e-26	1.36585	0.121	0.042	5.16881e-22
Ppp4r4	1.80903e-28	1.36484	0.143	0.054	5.15249e-24
Hmcn1	4.41304e-36	1.36398	0.209	0.09	1.25692e-31
St6gal1	3.77838e-34	1.35871	0.16	0.058	1.07616e-29
Serpinb6a	1.06008e-252	1.35827	0.876	0.618	3.01932e-248
Tlnrd1	1.25882e-37	1.35539	0.192	0.074	3.58536e-33
Krt13	1.23026e-07	1.35502	0.309	0.255	0.00350404
Fsd1l	2.62881e-48	1.35443	0.245	0.097	7.48738e-44
Gm12022	1.42468e-20	1.3543	0.103	0.039	4.05777e-16
Bmp2k	1.81828e-69	1.34249	0.369	0.161	5.17884e-65
Ddah2	5.70632e-145	1.33998	0.657	0.339	1.62527e-140
Gm4951	3.65695e-25	1.33961	0.171	0.08	1.04157e-20
Fam124a	2.47576e-69	1.33495	0.355	0.145	7.05145e-65
Capg	1.10892e-81	1.33263	0.418	0.179	3.15841e-77
Galnt16	7.77136e-78	1.33157	0.394	0.167	2.21344e-73
Smad9	6.53634e-28	1.3311	0.135	0.049	1.86168e-23
Adamts12	2.23905e-114	1.33086	0.589	0.283	6.37726e-110
Fap	7.71006e-54	1.32723	0.295	0.125	2.19598e-49
Hspb8	2.81724e-131	1.32017	0.591	0.267	8.02405e-127
Nectin1	5.3686e-49	1.31807	0.256	0.102	1.52908e-44
Tnxb	0	1.31393	0.98	0.858	0
Fyn	4.23722e-244	1.31261	0.884	0.57	1.20684e-239
Ntn4	7.67299e-79	1.30963	0.467	0.228	2.18542e-74
Inhba	1.35941e-33	1.29956	0.169	0.064	3.87188e-29
Krt4	1.09286e-09	1.2994	0.262	0.198	3.11267e-05
Plac8	4.75907e-74	1.29752	0.354	0.137	1.35548e-69
Sdc2	4.6518e-195	1.29474	0.885	0.702	1.32493e-190
Ddr2	1.48431e-252	1.2913	0.927	0.744	4.22762e-248
Abl2	4.24817e-74	1.27869	0.511	0.284	1.20996e-69
Coro2b	9.77004e-68	1.27521	0.383	0.175	2.7827e-63
Sparc	4.72472e-245	1.2752	0.991	0.985	1.34569e-240
Stam	1.79531e-70	1.27515	0.506	0.285	5.11341e-66
Kctd11	2.5679e-42	1.26899	0.181	0.06	7.31389e-38
Runx1	1.06064e-39	1.2637	0.239	0.106	3.02092e-35
Mospd2	6.00416e-42	1.25648	0.372	0.207	1.7101e-37
Dmtn	2.53982e-28	1.25458	0.15	0.059	7.23392e-24
Igdcc4	3.55374e-66	1.25429	0.349	0.145	1.01218e-61
C1qtnf6	4.96969e-33	1.25217	0.175	0.068	1.41547e-28
Tes	1.62269e-51	1.25109	0.297	0.129	4.62173e-47
Dtnbp1	3.90357e-99	1.24724	0.582	0.314	1.11181e-94
Myc	2.6791e-41	1.24675	0.217	0.085	7.63062e-37
Herc6	7.82416e-38	1.24324	0.252	0.118	2.22848e-33
Plekhg3	1.01127e-40	1.24265	0.233	0.097	2.8803e-36
Samd9l	8.76879e-46	1.2398	0.282	0.127	2.49753e-41
Dennd5b	5.41882e-54	1.23932	0.296	0.124	1.54339e-49
Ino80c	1.50685e-27	1.23849	0.153	0.062	4.29181e-23
Antxr1	4.41458e-185	1.2372	0.811	0.482	1.25736e-180
Csf1	1.7876e-136	1.23517	0.693	0.391	5.09145e-132
Tnfaip6	1.3311e-60	1.23279	0.606	0.396	3.79125e-56
Eif4ebp1	1.31683e-31	1.23264	0.185	0.078	3.75059e-27
Sdk1	7.32616e-216	1.23126	0.929	0.684	2.08664e-211
C3	0	1.22949	0.979	0.7	0
Lsamp	3.53367e-146	1.22936	0.76	0.413	1.00646e-141
Irgm2	8.95064e-39	1.2253	0.245	0.111	2.54932e-34
Man1a	2.2394e-281	1.21839	0.964	0.694	6.37827e-277
Pfkp	1.41406e-55	1.21822	0.36	0.172	4.02752e-51
Sp140	7.52638e-28	1.21616	0.174	0.076	2.14366e-23
C7	1.22598e-246	1.21548	0.859	0.365	3.49184e-242
Radil	2.31575e-38	1.21496	0.22	0.091	6.59572e-34
Dst	9.75456e-204	1.21412	0.894	0.638	2.77829e-199
Fgd5	1.31828e-44	1.21406	0.244	0.1	3.75472e-40
Rtn4rl1	5.78252e-33	1.21403	0.164	0.062	1.64698e-28
Crct1	4.94347e-11	1.2083	0.101	0.053	1.408e-06
Slco3a1	1.54577e-147	1.20696	0.763	0.462	4.40266e-143
Fat4	1.90081e-34	1.20641	0.191	0.078	5.41388e-30
Fbln2	1.33716e-203	1.2059	0.903	0.621	3.80849e-199
Anxa2	1.14214e-237	1.20222	0.915	0.678	3.25304e-233
S100a13	2.95219e-164	1.1918	0.799	0.534	8.40843e-160
Ifit3	7.8035e-09	1.19119	0.114	0.07	0.000222259
Naalad2	9.501e-33	1.19117	0.206	0.092	2.70608e-28
Cpne2	1.97378e-27	1.1883	0.146	0.057	5.62172e-23
Igsf8	1.36673e-63	1.18404	0.352	0.151	3.89271e-59
Ttc39c	4.96389e-36	1.18364	0.188	0.073	1.41381e-31
Prr13	8.73023e-70	1.18237	0.439	0.22	2.48654e-65
Enpp3	7.45658e-59	1.18065	0.459	0.251	2.12378e-54
Mast4	4.04088e-201	1.17894	0.959	0.874	1.15092e-196
Efhd2	3.37501e-64	1.17757	0.375	0.169	9.6127e-60
Hsd3b7	2.25531e-63	1.17708	0.359	0.155	6.42358e-59
Phlpp1	1.53467e-95	1.17695	0.572	0.301	4.37104e-91
Slc7a6	1.87586e-45	1.17261	0.299	0.14	5.34282e-41
Xylt1	1.86272e-79	1.17077	0.443	0.197	5.30541e-75
Klf3	3.45094e-128	1.16889	0.737	0.471	9.82895e-124
Rhou	1.44664e-63	1.16783	0.362	0.16	4.12033e-59
Col8a1	1.93347e-155	1.1635	0.853	0.573	5.50691e-151
Rbpj	1.25002e-135	1.16167	0.735	0.457	3.56032e-131
B3gntl1	4.516e-19	1.15813	0.126	0.057	1.28625e-14
Phgdh	2.60109e-24	1.15776	0.155	0.068	7.40843e-20
Vat1	7.57574e-142	1.15759	0.734	0.451	2.15772e-137
Ramp2	3.76823e-59	1.15702	0.353	0.158	1.07327e-54
Ablim1	3.69999e-165	1.15592	0.826	0.548	1.05383e-160
Nav1	3.39203e-183	1.15526	0.844	0.516	9.66118e-179
Nqo2	2.32477e-33	1.15519	0.216	0.097	6.62141e-29
Slc39a6	8.25275e-48	1.15498	0.342	0.171	2.35055e-43
Plaat3	2.62747e-57	1.15363	0.287	0.113	7.48355e-53
Daglb	3.9078e-36	1.1503	0.245	0.114	1.11302e-31
Sema3a	1.33843e-47	1.14642	0.211	0.074	3.81212e-43
Ece1	2.20808e-64	1.14326	0.391	0.179	6.28904e-60
Casp4	2.00284e-13	1.14248	0.154	0.09	5.70448e-09
Cerk	1.60073e-40	1.14115	0.229	0.093	4.5592e-36
Dbn1	1.38785e-86	1.14071	0.542	0.285	3.95287e-82
Aig1	1.99102e-48	1.14071	0.399	0.22	5.67082e-44
Baz1a	2.51319e-34	1.14008	0.229	0.105	7.15806e-30
2900026A02Rik	5.28046e-49	1.13774	0.302	0.134	1.50398e-44
Trnp1	1.58433e-27	1.12571	0.173	0.076	4.5125e-23
Timp3	3.32754e-264	1.12408	0.972	0.846	9.47749e-260
Palm	1.56334e-88	1.12199	0.539	0.271	4.45272e-84
Anxa4	3.31373e-73	1.1215	0.482	0.245	9.43816e-69
Col1a1	4.79195e-222	1.12059	0.983	0.978	1.36484e-217
Gpr161	1.4792e-22	1.11861	0.14	0.061	4.21307e-18
Pgd	4.27929e-41	1.11344	0.274	0.127	1.21883e-36
Zeb1	7.78852e-225	1.11309	0.975	0.859	2.21833e-220
Naf1	5.5399e-37	1.11086	0.257	0.121	1.57788e-32
Il15	8.34607e-27	1.10564	0.212	0.106	2.37713e-22
Disp1	3.60852e-46	1.10444	0.334	0.164	1.02778e-41
Nup210l	6.71979e-14	1.10292	0.229	0.153	1.91393e-09
Filip1	9.05334e-43	1.10139	0.276	0.127	2.57857e-38
S100a6	8.70733e-299	1.10092	0.99	0.944	2.48002e-294
AC149090.1	2.7484e-86	1.10039	0.585	0.334	7.828e-82
Penk	3.34478e-115	1.09807	0.722	0.428	9.52659e-111
Lbp	1.59479e-14	1.09496	0.103	0.048	4.54227e-10
Shroom3	4.343e-21	1.09359	0.171	0.085	1.23697e-16
Samhd1	6.06563e-92	1.09342	0.473	0.208	1.72761e-87
Calml4	2.70984e-50	1.09117	0.299	0.129	7.71818e-46
Frmd4b	1.58109e-28	1.09004	0.146	0.056	4.50325e-24
Agap1	5.76276e-100	1.08984	0.7	0.451	1.64135e-95
Ogn	9.37128e-145	1.08877	0.854	0.607	2.66913e-140
Il6ra	9.74972e-58	1.08732	0.432	0.224	2.77692e-53
Thy1	4.69699e-31	1.0862	0.206	0.093	1.3378e-26
Arhgap22	9.42616e-23	1.08568	0.155	0.071	2.68476e-18
Slfn8	9.23783e-20	1.08433	0.152	0.074	2.63112e-15
Dtx3l	1.34639e-25	1.08377	0.187	0.089	3.83479e-21
Uqcc2	6.22664e-76	1.08296	0.569	0.341	1.77347e-71
Vim	2.18471e-273	1.08172	0.965	0.894	6.22248e-269
Zfp423	1.0215e-60	1.079	0.391	0.183	2.90944e-56
Rai14	2.87626e-24	1.0771	0.198	0.1	8.19215e-20
Dtx2	4.50859e-27	1.07687	0.155	0.064	1.28414e-22
Setbp1	3.58896e-141	1.07667	0.789	0.484	1.02221e-136
Papss2	1.83629e-42	1.07552	0.326	0.163	5.23011e-38
Maob	2.35244e-40	1.07004	0.288	0.138	6.70022e-36
Sqor	1.15606e-68	1.06707	0.472	0.243	3.2927e-64
Jpt1	5.65859e-130	1.06642	0.743	0.444	1.61168e-125
Kif21a	4.19176e-17	1.06561	0.129	0.063	1.1939e-12
Slc16a1	2.96796e-35	1.06387	0.238	0.109	8.45336e-31
Msn	8.28158e-83	1.06198	0.629	0.387	2.35876e-78
Nid1	8.83384e-215	1.05237	0.952	0.867	2.51605e-210
Syt11	8.21913e-29	1.04743	0.244	0.127	2.34097e-24
Trabd2b	1.83359e-53	1.047	0.355	0.168	5.22242e-49
Slc16a9	1.61951e-14	1.04695	0.114	0.056	4.61269e-10
S100a16	1.99018e-118	1.04583	0.739	0.477	5.66843e-114
Vav2	3.10687e-30	1.04478	0.188	0.081	8.84899e-26
Gm34907	1.47675e-17	1.0441	0.105	0.044	4.20608e-13
Tnfrsf12a	2.52056e-38	1.04248	0.347	0.192	7.17905e-34
Clec3b	1.36814e-295	1.04206	0.979	0.852	3.89672e-291
Gprc5a	3.60073e-22	1.04186	0.157	0.073	1.02556e-17
Zfp189	3.16052e-13	1.03927	0.1	0.048	9.00178e-09
Cfh	8.77892e-233	1.03903	0.978	0.787	2.50041e-228
Sulf1	9.05352e-93	1.03865	0.774	0.566	2.57862e-88
Pla2g4a	2.17614e-59	1.03481	0.492	0.284	6.19808e-55
Elf4	8.89963e-58	1.03127	0.385	0.186	2.53479e-53
Tent5b	8.18084e-15	1.03066	0.109	0.051	2.33007e-10
Lsp1	2.24623e-142	1.02921	0.832	0.611	6.39771e-138
Nxpe4	2.39164e-21	1.02585	0.156	0.074	6.81186e-17
Fads3	3.3503e-18	1.02573	0.157	0.081	9.54234e-14
Ecm2	3.22679e-82	1.02484	0.66	0.418	9.19056e-78
Adarb1	8.65218e-46	1.02327	0.355	0.183	2.46431e-41
Rtp4	3.365e-14	1.02208	0.112	0.056	9.58419e-10
Fgf1	4.2348e-10	1.01832	0.129	0.079	1.20615e-05
Mfsd7a	2.04782e-22	1.01634	0.128	0.052	5.8326e-18
Irgm1	7.65967e-21	1.01603	0.187	0.098	2.18163e-16
Trim35	3.07182e-58	1.01316	0.443	0.238	8.74917e-54
Ackr4	1.57146e-25	1.01306	0.207	0.103	4.47584e-21
Cav1	2.3624e-53	1.01232	0.387	0.193	6.7286e-49
Cxxc5	8.63044e-42	1.01199	0.327	0.168	2.45812e-37
Agfg1	6.16819e-58	1.00919	0.493	0.288	1.75682e-53
Klf12	2.15939e-70	1.00842	0.617	0.394	6.15037e-66
Phka2	3.9016e-24	1.0036	0.204	0.105	1.11125e-19
Tacc2	2.20629e-56	1.00242	0.456	0.25	6.28396e-52
Angpt1	1.96734e-41	0.999069	0.431	0.26	5.60339e-37
Isg15	1.8575e-11	0.998298	0.188	0.122	5.29052e-07
Enpp2	7.14155e-187	0.996608	0.888	0.611	2.03406e-182
1500004A13Rik	4.77914e-17	0.996509	0.104	0.044	1.36119e-12
Umps	1.06892e-12	0.993246	0.101	0.05	3.0445e-08
4930523C07Rik	5.15273e-47	0.992477	0.446	0.263	1.4676e-42
Trip10	9.70091e-61	0.991291	0.504	0.29	2.76301e-56
Lamc1	2.59899e-253	0.990646	0.97	0.868	7.40245e-249
Itga9	1.18717e-49	0.990464	0.374	0.189	3.38129e-45
Ermard	1.72451e-15	0.987325	0.126	0.063	4.91176e-11
Loxl2	1.40331e-90	0.987102	0.655	0.415	3.99692e-86
Cnnm4	1.01549e-22	0.985222	0.167	0.079	2.89233e-18
Trio	1.71203e-78	0.982026	0.675	0.458	4.87622e-74
Klhl13	1.25118e-43	0.980693	0.413	0.237	3.56362e-39
Rhog	4.55487e-25	0.972956	0.187	0.089	1.29732e-20
Tns1	7.50398e-116	0.969981	0.782	0.538	2.13728e-111
Usp24	9.27236e-59	0.969931	0.497	0.282	2.64095e-54
Emc2	1.70502e-40	0.969271	0.379	0.215	4.85623e-36
Bdh2	1.32361e-21	0.968713	0.168	0.082	3.76989e-17
Gpc6	4.80997e-157	0.968168	0.972	0.877	1.36998e-152
Hdac7	5.21004e-68	0.967712	0.572	0.345	1.48392e-63
Tgif1	1.47672e-17	0.964066	0.147	0.075	4.20599e-13
Add3	5.93091e-172	0.962266	0.905	0.697	1.68924e-167
Nipsnap3b	3.62479e-22	0.962022	0.153	0.07	1.03241e-17
Csk	5.60572e-30	0.961657	0.226	0.108	1.59662e-25
Gars	2.2136e-27	0.961188	0.276	0.155	6.30479e-23
Sestd1	8.45507e-56	0.957987	0.488	0.276	2.40817e-51
Ttyh2	2.69928e-19	0.955525	0.18	0.095	7.68809e-15
Col1a2	5.26728e-240	0.952935	0.993	0.994	1.50023e-235
Marcks	2.71159e-182	0.951958	0.948	0.904	7.72314e-178
Pxn	6.98076e-41	0.950353	0.358	0.192	1.98826e-36
Tnfrsf1b	2.7417e-31	0.950168	0.231	0.11	7.80891e-27
Kras	2.93323e-61	0.948917	0.521	0.304	8.35443e-57
Eif2b2	2.08387e-20	0.946785	0.184	0.096	5.93528e-16
Clec11a	8.39656e-19	0.944929	0.164	0.085	2.39151e-14
Optn	3.43844e-18	0.943892	0.212	0.122	9.79336e-14
Gm49767	6.09316e-18	0.943461	0.158	0.082	1.73545e-13
Igtp	5.90766e-12	0.943094	0.107	0.056	1.68262e-07
Tmod2	1.29983e-45	0.942165	0.374	0.196	3.70217e-41
Rhoc	3.75343e-87	0.939689	0.672	0.444	1.06905e-82
Ifit2	6.00994e-27	0.93852	0.243	0.128	1.71175e-22
Carhsp1	8.58389e-55	0.937783	0.488	0.287	2.44486e-50
Basp1	6.79016e-15	0.937648	0.207	0.131	1.93397e-10
Rab11fip5	6.43125e-30	0.932427	0.254	0.13	1.83175e-25
Sgtb	6.96496e-16	0.931505	0.114	0.053	1.98376e-11
Itih5	6.78151e-268	0.930317	0.932	0.711	1.93151e-263
Pop4	1.80758e-15	0.93024	0.101	0.045	5.14835e-11
Nsg1	5.53774e-25	0.929669	0.239	0.13	1.57726e-20
Gpx7	2.57521e-31	0.925912	0.268	0.139	7.33471e-27
Zyx	3.85933e-41	0.924544	0.422	0.255	1.09921e-36
Birc3	4.08889e-15	0.923969	0.252	0.168	1.1646e-10
Dclk1	2.98119e-87	0.923783	0.717	0.471	8.49101e-83
Osmr	1.91576e-24	0.923472	0.391	0.272	5.45647e-20
Fgf7	1.26545e-40	0.918126	0.35	0.186	3.60426e-36
Dnase2a	2.40633e-17	0.917676	0.148	0.075	6.85371e-13
Noc3l	1.95982e-18	0.917278	0.159	0.081	5.58196e-14
Eef2k	6.21287e-30	0.915186	0.231	0.112	1.76955e-25
Rap1a	8.53018e-90	0.915043	0.721	0.482	2.42957e-85
Ppic	1.50546e-55	0.913788	0.51	0.309	4.28786e-51
Arhgap21	2.75605e-79	0.913719	0.69	0.459	7.84977e-75
Dact1	4.67439e-49	0.911875	0.575	0.401	1.33136e-44
Ahnak2	3.15231e-54	0.911073	0.518	0.317	8.97842e-50
Egfr	3.13838e-123	0.909848	0.906	0.738	8.93874e-119
Map6	5.89011e-15	0.906747	0.11	0.052	1.67762e-10
Jag1	1.26369e-16	0.906587	0.148	0.077	3.59925e-12
Medag	1.78655e-146	0.905422	0.89	0.698	5.08845e-142
Stk39	2.47677e-38	0.904985	0.38	0.216	7.05434e-34
Ptp4a3	3.11145e-13	0.903612	0.139	0.077	8.86204e-09
Sfxn3	8.48958e-41	0.90316	0.333	0.171	2.418e-36
E2f1	7.41933e-22	0.903051	0.135	0.057	2.11317e-17
Cavin3	3.54605e-79	0.902349	0.678	0.453	1.00998e-74
Dagla	2.90645e-22	0.902301	0.193	0.1	8.27815e-18
St3gal2	2.69705e-58	0.901803	0.545	0.332	7.68173e-54
Cbr3	1.38791e-27	0.901799	0.209	0.1	3.95304e-23
Zeb2	2.05835e-184	0.901497	0.972	0.813	5.8626e-180
Fbxl7	2.20213e-55	0.900302	0.562	0.357	6.27211e-51
Gm10125	2.49742e-24	0.897568	0.24	0.132	7.11316e-20
Nudt18	7.07017e-13	0.894816	0.115	0.06	2.01373e-08
Prkx	4.81521e-27	0.89234	0.314	0.187	1.37147e-22
Piezo1	3.55732e-24	0.892225	0.345	0.225	1.0132e-19
Calcrl	1.3742e-80	0.89122	0.507	0.25	3.91401e-76
Stat2	2.34685e-38	0.890996	0.448	0.288	6.68429e-34
Thbs3	7.89157e-77	0.890801	0.624	0.38	2.24768e-72
Tbc1d10a	1.90438e-23	0.890146	0.218	0.116	5.42406e-19
Tmem43	1.79585e-51	0.890045	0.46	0.26	5.11493e-47
Gm20559	4.67386e-14	0.886101	0.122	0.063	1.33121e-09
Ust	1.00239e-78	0.885808	0.732	0.506	2.85502e-74
Adam15	7.64103e-51	0.884773	0.469	0.267	2.17632e-46
Agpat4	8.27569e-37	0.883625	0.394	0.234	2.35708e-32
Stk38	6.88502e-44	0.883428	0.459	0.278	1.96099e-39
Nt5c	1.11884e-17	0.883335	0.158	0.081	3.18668e-13
Clic1	7.53646e-64	0.881986	0.598	0.388	2.14654e-59
Cmtm3	8.86002e-35	0.879887	0.352	0.198	2.52351e-30
Zbtb7c	4.45662e-29	0.87826	0.315	0.18	1.26933e-24
Rgs12	2.98665e-19	0.877559	0.157	0.078	8.50657e-15
Tshz1	7.16428e-81	0.877372	0.654	0.401	2.04053e-76
Nipal2	1.94479e-18	0.871343	0.158	0.08	5.53916e-14
Tlr4	1.0492e-39	0.871281	0.441	0.267	2.98834e-35
Mrgbp	2.61441e-13	0.869364	0.125	0.066	7.44636e-09
Pts	3.91725e-16	0.869108	0.144	0.074	1.11571e-11
Ccl2	3.80886e-15	0.8691	0.211	0.133	1.08484e-10
Fnip2	7.7037e-29	0.85981	0.289	0.161	2.19417e-24
Prkca	9.73193e-79	0.859135	0.746	0.526	2.77185e-74
Aldh1a2	2.63501e-42	0.858825	0.377	0.208	7.50503e-38
Cdkn1a	1.11762e-47	0.857782	0.587	0.406	3.18321e-43
Igf2bp2	2.99412e-12	0.856738	0.139	0.079	8.52785e-08
Slpi	1.194e-12	0.854101	0.189	0.119	3.40076e-08
Arhgap42	2.92058e-40	0.853899	0.457	0.285	8.31839e-36
Ccdc80	4.25481e-106	0.853542	0.847	0.652	1.21185e-101
Parp9	9.58786e-15	0.853412	0.202	0.124	2.73081e-10
Cryab	2.21276e-22	0.853048	0.551	0.432	6.30238e-18
Fgf2	2.00782e-40	0.850878	0.46	0.288	5.71868e-36
Mical1	7.22699e-30	0.849771	0.218	0.101	2.05839e-25
Cpd	8.07229e-63	0.849616	0.597	0.374	2.29915e-58
Agtr1a	9.66324e-33	0.849202	0.177	0.07	2.75228e-28
Asnsd1	2.92151e-23	0.848025	0.233	0.127	8.32106e-19
Ston2	1.24223e-54	0.846348	0.577	0.378	3.53812e-50
Maff	9.03164e-18	0.846051	0.472	0.369	2.57239e-13
Phf11d	9.30352e-19	0.845614	0.179	0.095	2.64983e-14
Clcn5	4.35527e-55	0.842983	0.541	0.331	1.24047e-50
Lamc2	3.92676e-27	0.842707	0.238	0.123	1.11842e-22
Col3a1	4.38085e-172	0.841836	0.997	0.995	1.24775e-167
Ahnak	6.73615e-258	0.838793	0.993	0.967	1.91859e-253
Zc3h12a	3.23197e-19	0.838258	0.175	0.091	9.20531e-15
AI413582	1.64293e-14	0.837163	0.139	0.075	4.6794e-10
Plec	3.28003e-60	0.833715	0.582	0.374	9.34219e-56
Snhg6	1.06816e-24	0.833217	0.265	0.151	3.04234e-20
Btbd11	1.14873e-30	0.832639	0.312	0.176	3.27181e-26
Tmbim4	1.31277e-25	0.832046	0.337	0.211	3.73903e-21
Ppp3cc	1.26084e-20	0.831967	0.164	0.08	3.59112e-16
Cast	4.43958e-103	0.831763	0.822	0.659	1.26448e-98
Bhlhe40	1.15668e-16	0.830239	0.258	0.165	3.29447e-12
Katnbl1	3.68942e-22	0.827534	0.275	0.165	1.05082e-17
Dram1	9.96701e-28	0.826496	0.289	0.162	2.8388e-23
Gbp3	5.49376e-11	0.82591	0.142	0.086	1.56473e-06
Nckap5	1.99112e-39	0.822987	0.32	0.162	5.67112e-35
Ttc7b	9.38564e-27	0.822955	0.328	0.201	2.67322e-22
Timp2	4.51578e-298	0.82047	0.989	0.984	1.28618e-293
Taf4b	7.95667e-13	0.819895	0.276	0.195	2.26622e-08
Tgfbr2	2.27467e-135	0.819859	0.907	0.755	6.4787e-131
Taok3	6.28047e-46	0.817984	0.465	0.273	1.7888e-41
Pqlc1	2.47056e-11	0.816421	0.175	0.112	7.03665e-07
Sult5a1	5.03449e-15	0.81528	0.159	0.088	1.43392e-10
Ugcg	1.40262e-26	0.814148	0.297	0.172	3.99494e-22
Rala	6.65835e-49	0.814111	0.481	0.282	1.89643e-44
Zdhhc9	1.40832e-23	0.813984	0.223	0.118	4.01117e-19
Il10rb	9.74176e-21	0.813308	0.21	0.114	2.77465e-16
Tspo	2.41296e-67	0.812307	0.717	0.548	6.87258e-63
Prkaa2	4.25038e-12	0.812105	0.129	0.072	1.21059e-07
Pacs2	2.61838e-36	0.81096	0.402	0.241	7.45767e-32
Chst1	4.59983e-17	0.810791	0.175	0.096	1.31012e-12
Fbh1	3.175e-28	0.810704	0.3	0.169	9.04304e-24
Ifi203	2.64882e-24	0.81049	0.362	0.235	7.54437e-20
Mndal	1.3679e-28	0.810377	0.379	0.237	3.89605e-24
Lasp1	4.41097e-58	0.809073	0.589	0.376	1.25633e-53
Rab23	1.09373e-30	0.808377	0.369	0.224	3.11516e-26
Gm15675	1.18467e-36	0.80761	0.523	0.355	3.37417e-32
Serpinf1	2.02976e-112	0.807352	0.875	0.718	5.78116e-108
Mgll	1.48629e-53	0.806549	0.496	0.287	4.23324e-49
Limk1	1.73513e-24	0.804658	0.188	0.089	4.94201e-20
Ammecr1	5.16795e-22	0.803812	0.215	0.115	1.47194e-17
Ppp4r1	7.99012e-11	0.802922	0.227	0.154	2.27575e-06
Ppfia2	7.37962e-15	0.802464	0.123	0.062	2.10186e-10
Stk38l	1.47476e-15	0.8023	0.163	0.091	4.20041e-11
Arpc1b	5.04366e-71	0.79845	0.686	0.478	1.43653e-66
Ophn1	1.52356e-46	0.796096	0.49	0.294	4.33941e-42
2310001H17Rik	2.69109e-13	0.795804	0.148	0.084	7.66477e-09
Pon3	6.09761e-14	0.79326	0.144	0.079	1.73672e-09
Aspn	9.37819e-41	0.793126	0.73	0.621	2.6711e-36
Col5a2	5.20347e-155	0.791512	0.95	0.809	1.48205e-150
Arpin	3.10144e-13	0.785592	0.115	0.059	8.83352e-09
Cebpg	6.94614e-32	0.784084	0.369	0.22	1.9784e-27
Ube2l6	3.12809e-17	0.783961	0.181	0.1	8.90941e-13
Neo1	1.44186e-34	0.783872	0.348	0.195	4.10672e-30
Iah1	9.798e-23	0.783794	0.265	0.154	2.79067e-18
Antxr2	1.31008e-72	0.782749	0.79	0.598	3.73136e-68
Wdr36	2.18735e-16	0.782178	0.15	0.078	6.23001e-12
Babam2	3.21309e-42	0.780977	0.497	0.31	9.15152e-38
Cop1	1.16987e-44	0.780002	0.537	0.348	3.33203e-40
Cat	1.937e-25	0.779002	0.293	0.17	5.51696e-21
Rubcn	1.10622e-18	0.778165	0.201	0.112	3.15073e-14
Pdlim2	4.63303e-19	0.777806	0.268	0.168	1.31958e-14
Il17ra	7.29561e-12	0.77688	0.122	0.066	2.07793e-07
Fbxo30	6.2181e-29	0.775734	0.342	0.204	1.77104e-24
Blvrb	2.10847e-42	0.775011	0.47	0.289	6.00534e-38
Camkk1	1.54916e-12	0.774841	0.124	0.066	4.4123e-08
Timp1	3.11626e-12	0.774118	0.149	0.087	8.87574e-08
Clip1	2.31092e-50	0.773951	0.585	0.398	6.58195e-46
Kcnt2	3.14511e-91	0.773902	0.886	0.692	8.95789e-87
Cltb	4.44599e-40	0.773873	0.461	0.283	1.26631e-35
Uhrf1bp1l	5.06911e-18	0.770452	0.253	0.157	1.44378e-13
Dnpep	3.27179e-24	0.770378	0.27	0.155	9.31872e-20
Glud1	1.15968e-84	0.768662	0.762	0.546	3.30299e-80
Mmp14	2.74205e-131	0.768651	0.934	0.822	7.80991e-127
Snx7	7.07277e-18	0.768441	0.229	0.138	2.01447e-13
Parp11	4.40259e-12	0.768283	0.125	0.069	1.25395e-07
Gm32618	3.12358e-17	0.767969	0.21	0.126	8.89657e-13
Nme2	9.09727e-89	0.767104	0.826	0.677	2.59108e-84
Prdm6	2.33284e-25	0.766752	0.265	0.148	6.64438e-21
Apex1	1.01921e-10	0.76456	0.114	0.063	2.90292e-06
Tubb5	1.71752e-62	0.764472	0.635	0.416	4.89184e-58
Gorab	2.41443e-13	0.763499	0.131	0.07	6.87679e-09
Kif2a	1.43782e-60	0.761715	0.686	0.485	4.09519e-56
Helz2	5.93083e-13	0.760086	0.191	0.118	1.68922e-08
Atp10a	3.42371e-45	0.759847	0.583	0.397	9.75141e-41
Scpep1	4.54292e-67	0.759299	0.65	0.419	1.29391e-62
Ifngr2	7.25904e-17	0.759051	0.167	0.09	2.06752e-12
Apbb1ip	5.85382e-41	0.756491	0.455	0.274	1.66729e-36
Aox1	7.74509e-22	0.755548	0.151	0.069	2.20596e-17
Ccdc6	1.49036e-30	0.75544	0.367	0.221	4.24486e-26
Mgme1	5.17509e-10	0.755304	0.106	0.059	1.47397e-05
Sox13	3.76759e-12	0.755247	0.136	0.077	1.07309e-07
Map7d1	7.37383e-36	0.754949	0.448	0.284	2.10021e-31
Tagln2	3.67242e-47	0.752077	0.599	0.426	1.04598e-42
Entpd1	2.3786e-39	0.750936	0.188	0.068	6.77472e-35
Myof	8.42609e-48	0.750198	0.573	0.378	2.39992e-43
Nhs	4.78115e-19	0.750007	0.243	0.144	1.36177e-14
Rab7b	4.70007e-30	0.749467	0.364	0.22	1.33867e-25
Lrrfip2	4.27976e-32	0.749315	0.427	0.272	1.21896e-27
Ifih1	3.99869e-16	0.749004	0.24	0.151	1.13891e-11
Ndn	5.25493e-45	0.748941	0.53	0.345	1.49671e-40
Ogfr	9.88251e-14	0.748801	0.132	0.07	2.81474e-09
Tnfaip3	6.02337e-16	0.748461	0.244	0.154	1.71558e-11
Soga1	8.44693e-20	0.745121	0.211	0.117	2.40585e-15
Rps6ka3	5.83456e-50	0.744428	0.645	0.458	1.6618e-45
Gbp2	3.59752e-12	0.74233	0.228	0.153	1.02465e-07
Npepl1	6.95098e-18	0.741757	0.209	0.12	1.97978e-13
Nrip1	7.24738e-68	0.740245	0.693	0.463	2.0642e-63
Notch2	1.01452e-51	0.739912	0.631	0.448	2.88957e-47
Pdgfrb	5.4436e-43	0.73948	0.537	0.353	1.55045e-38
Pgm3	1.16272e-20	0.738872	0.235	0.135	3.31167e-16
Ehd1	1.757e-27	0.738107	0.348	0.213	5.00428e-23
Vamp3	2.42056e-19	0.737573	0.207	0.114	6.89424e-15
Eif4e2	5.12633e-22	0.737123	0.277	0.165	1.46008e-17
Sbsn	1.33505e-08	0.736497	0.172	0.118	0.000380249
Cep170	8.13884e-45	0.736465	0.509	0.318	2.31811e-40
Tmem63a	6.28185e-31	0.736445	0.329	0.187	1.7892e-26
Ap2a2	5.32433e-45	0.736215	0.558	0.365	1.51648e-40
Rpl29	2.41285e-36	0.735972	0.448	0.281	6.87227e-32
Bbc3	2.6853e-14	0.735069	0.125	0.064	7.64826e-10
Polb	6.83763e-18	0.733698	0.226	0.134	1.94749e-13
Ets2	2.54129e-17	0.733348	0.234	0.142	7.2381e-13
Pepd	1.10583e-15	0.733143	0.2	0.119	3.14962e-11
Pdgfd	2.97671e-28	0.731607	0.383	0.243	8.47827e-24
Sp100	2.32837e-19	0.729098	0.364	0.249	6.63165e-15
Pml	1.52841e-09	0.728283	0.131	0.08	4.35321e-05
Mast2	3.95354e-30	0.728113	0.411	0.263	1.12605e-25
Kazn	1.27977e-14	0.727899	0.149	0.08	3.64503e-10
Rufy3	9.34865e-16	0.727607	0.185	0.106	2.66268e-11
Mrrf	3.94634e-09	0.725825	0.113	0.067	0.0001124
Xaf1	6.52106e-14	0.725216	0.173	0.102	1.85733e-09
Snx16	3.79957e-12	0.724785	0.178	0.11	1.08219e-07
Dennd4b	2.85399e-11	0.724639	0.139	0.082	8.12872e-07
Lefty1	3.15476e-11	0.723365	0.131	0.075	8.98539e-07
Epb41l3	2.15193e-21	0.723253	0.254	0.148	6.12912e-17
Txn1	7.84072e-88	0.722246	0.84	0.692	2.2332e-83
Nupr1	2.76084e-79	0.721058	0.781	0.591	7.86341e-75
Otud7b	1.7346e-20	0.720307	0.428	0.309	4.94047e-16
Arl4a	5.47877e-32	0.719611	0.422	0.267	1.56046e-27
Ap1m1	1.3706e-14	0.718146	0.171	0.097	3.90374e-10
Pigt	3.35729e-31	0.717942	0.403	0.25	9.56222e-27
Cyfip1	7.57432e-47	0.716698	0.589	0.399	2.15732e-42
Ctsk	1.26651e-36	0.716164	0.505	0.338	3.60727e-32
Prdx6	3.44126e-26	0.713787	0.417	0.282	9.8014e-22
Rps11	1.02716e-126	0.713452	0.936	0.889	2.92555e-122
Abi1	3.38439e-62	0.713251	0.725	0.531	9.63943e-58
Nop58	2.14557e-17	0.712999	0.54	0.44	6.11103e-13
Fas	7.42701e-14	0.712626	0.204	0.127	2.11536e-09
Tmod3	2.72974e-73	0.711666	0.694	0.476	7.77485e-69
Tpm3	1.05507e-42	0.711406	0.699	0.548	3.00506e-38
Ext1	3.45187e-114	0.711098	0.975	0.921	9.83162e-110
1700037H04Rik	6.06112e-10	0.709803	0.101	0.056	1.72633e-05
Rap1b	7.9392e-74	0.709766	0.759	0.577	2.26124e-69
Ncoa7	1.37171e-48	0.709083	0.631	0.429	3.9069e-44
Iqsec1	3.37847e-33	0.709083	0.417	0.256	9.62254e-29
Rnd3	1.0516e-25	0.708683	0.456	0.32	2.99517e-21
P4ha2	2.48233e-26	0.708272	0.324	0.192	7.07017e-22
Skap2	1.35802e-28	0.707233	0.401	0.258	3.8679e-24
Tgfb2	8.61528e-37	0.706823	0.602	0.447	2.4538e-32
Dynlt1f	5.50034e-11	0.706566	0.116	0.064	1.56661e-06
Rcan1	6.91345e-43	0.705012	0.566	0.371	1.96909e-38
Zdhhc8	2.7422e-22	0.704809	0.29	0.175	7.81033e-18
Dhrs3	6.64271e-30	0.704728	0.426	0.275	1.89198e-25
Irf7	5.22797e-11	0.704208	0.136	0.08	1.48903e-06
Utrn	3.6564e-61	0.704105	0.805	0.634	1.04141e-56
Slc35f5	2.5153e-28	0.702396	0.416	0.267	7.16407e-24
Rnf213	4.53801e-26	0.702337	0.462	0.32	1.29252e-21
Vasn	5.99318e-39	0.700865	0.475	0.296	1.70698e-34
Scn1b	1.44435e-25	0.700213	0.296	0.172	4.1138e-21
Samd4b	3.1198e-33	0.700203	0.436	0.283	8.88581e-29
Sh3rf1	9.17484e-34	0.698925	0.443	0.278	2.61318e-29
Gba	5.96081e-19	0.697266	0.231	0.134	1.69776e-14
Stk35	4.74683e-10	0.697108	0.135	0.082	1.35199e-05
0610010F05Rik	9.07361e-15	0.696569	0.237	0.151	2.58435e-10
Rhob	9.68206e-52	0.696393	0.752	0.591	2.75764e-47
Nras	2.25577e-26	0.693452	0.328	0.196	6.42487e-22
Card19	1.80994e-12	0.691685	0.14	0.078	5.15507e-08
Tshz3	7.40049e-38	0.691329	0.437	0.268	2.10781e-33
Micall1	2.68529e-07	0.689885	0.106	0.066	0.00764825
Rpl32	8.42353e-123	0.689638	0.946	0.908	2.39919e-118
Prkab2	1.89034e-20	0.687517	0.263	0.156	5.38408e-16
Rock2	4.18578e-91	0.685737	0.908	0.807	1.19219e-86
Gbp6	1.10437e-07	0.685458	0.129	0.083	0.00314547
Jph1	4.51598e-09	0.684549	0.129	0.08	0.000128624
Aebp1	1.59625e-128	0.683732	0.96	0.876	4.54645e-124
Rrm1	2.80929e-13	0.682435	0.214	0.136	8.00143e-09
Entpd2	1.15677e-100	0.680671	0.891	0.704	3.29472e-96
1810058I24Rik	3.08821e-26	0.679842	0.388	0.251	8.79585e-22
Arpc5	9.02046e-46	0.679245	0.584	0.39	2.56921e-41
Pprc1	1.22555e-21	0.67846	0.269	0.16	3.49062e-17
Pir	5.21123e-21	0.677866	0.256	0.151	1.48426e-16
Aida	2.20815e-35	0.677636	0.544	0.379	6.28927e-31
Yeats2	6.192e-21	0.677376	0.341	0.222	1.76361e-16
Pls3	1.74686e-28	0.677322	0.535	0.391	4.9754e-24
Lmnb1	1.17716e-08	0.676501	0.112	0.067	0.00033528
Cdk5rap2	2.58268e-14	0.675464	0.205	0.127	7.35598e-10
Eps8	7.71199e-17	0.675188	0.23	0.14	2.19653e-12
Fdps	3.08412e-12	0.674717	0.162	0.097	8.78419e-08
C2cd2	7.79891e-14	0.67272	0.204	0.127	2.22129e-09
Wwox	7.17524e-29	0.672648	0.568	0.422	2.04365e-24
Prrx2	4.97593e-08	0.672348	0.101	0.06	0.00141725
Amy1	1.56476e-09	0.671712	0.114	0.066	4.45674e-05
Tbk1	6.11724e-14	0.668908	0.237	0.156	1.74231e-09
Calhm2	8.28803e-19	0.668832	0.245	0.147	2.3606e-14
Gpc3	6.4879e-73	0.668497	0.701	0.413	1.84788e-68
Papss1	6.38857e-20	0.668347	0.381	0.261	1.81959e-15
Snap29	4.17405e-13	0.668222	0.152	0.086	1.18885e-08
Plpp3	1.1222e-117	0.668122	0.989	0.973	3.19626e-113
Stn1	4.02865e-08	0.667779	0.177	0.124	0.00114744
Abca9	1.60142e-15	0.667453	0.23	0.142	4.56118e-11
Plxna1	3.17801e-14	0.666879	0.195	0.117	9.0516e-10
AI506816	5.99393e-15	0.666709	0.207	0.125	1.70719e-10
Phlda3	8.58251e-22	0.665939	0.331	0.212	2.44447e-17
Rela	3.88184e-23	0.665095	0.35	0.224	1.10562e-18
Cr1l	1.82763e-26	0.66421	0.421	0.281	5.20545e-22
Sema4c	2.15728e-15	0.663607	0.231	0.145	6.14436e-11
Htra2	1.17419e-12	0.663318	0.169	0.101	3.34434e-08
Tom1	1.94156e-25	0.663089	0.392	0.256	5.52994e-21
Oasl2	3.56396e-11	0.662456	0.202	0.135	1.01509e-06
Sptlc2	2.6171e-21	0.662314	0.338	0.219	7.45401e-17
Stx4a	7.76117e-38	0.661226	0.526	0.348	2.21054e-33
Csnk1e	3.50715e-22	0.661095	0.381	0.256	9.98906e-18
Gclm	7.91556e-20	0.660482	0.258	0.154	2.25451e-15
Dlst	1.77953e-16	0.6604	0.277	0.18	5.06845e-12
B3galt1	1.77432e-10	0.660318	0.123	0.071	5.05363e-06
Rplp0	7.42943e-109	0.660158	0.944	0.892	2.11605e-104
Tmcc3	9.7541e-18	0.659931	0.284	0.184	2.77816e-13
Sh3pxd2b	1.88922e-27	0.659741	0.433	0.29	5.38087e-23
Atp6v1h	4.22548e-19	0.658545	0.336	0.224	1.2035e-14
Dnm1	1.08491e-48	0.657969	0.62	0.429	3.09004e-44
Psd3	2.02717e-72	0.657617	0.879	0.745	5.7738e-68
Syne2	1.23373e-18	0.657506	0.329	0.221	3.51391e-14
Phldb1	1.76635e-32	0.656867	0.558	0.4	5.03092e-28
Sat1	4.44186e-26	0.656038	0.733	0.631	1.26513e-21
Pcolce	1.21694e-79	0.655647	0.881	0.771	3.46608e-75
Eif3e	3.40549e-57	0.655153	0.737	0.559	9.69951e-53
Raph1	1.43567e-28	0.654227	0.389	0.241	4.08906e-24
Socs3	3.19205e-09	0.653765	0.345	0.271	9.09159e-05
Btbd10	1.98057e-15	0.652662	0.238	0.151	5.64106e-11
Col5a1	1.14172e-115	0.652333	0.936	0.842	3.25186e-111
Emp3	3.88585e-43	0.652279	0.759	0.631	1.10677e-38
Osbpl6	4.69069e-14	0.651305	0.192	0.117	1.336e-09
Abcc4	5.63932e-17	0.649872	0.25	0.156	1.60619e-12
Nfil3	1.32368e-15	0.649832	0.284	0.191	3.7701e-11
Pgls	2.277e-25	0.649349	0.422	0.285	6.48534e-21
Rasgef1b	2.72179e-10	0.649176	0.119	0.068	7.7522e-06
B4galt5	4.24797e-18	0.647737	0.303	0.197	1.20991e-13
Lrp3	3.39863e-10	0.64687	0.14	0.085	9.67997e-06
Rnh1	1.81244e-23	0.64454	0.396	0.264	5.16218e-19
Map1b	1.3039e-11	0.64447	0.256	0.178	3.71377e-07
Gnptab	1.22071e-16	0.644188	0.205	0.118	3.47682e-12
Actr3	1.46525e-33	0.644178	0.565	0.408	4.17333e-29
Tmem107	1.30795e-16	0.644147	0.205	0.118	3.72531e-12
Ubtd2	2.70328e-34	0.643369	0.522	0.352	7.69949e-30
Ubr1	3.60358e-16	0.643129	0.436	0.337	1.02637e-11
Exosc7	8.57883e-09	0.641968	0.15	0.098	0.000244342
Zfp521	1.75879e-48	0.641817	0.736	0.551	5.00939e-44
Vrk2	2.00989e-13	0.641799	0.218	0.139	5.72457e-09
Bax	7.80218e-20	0.641681	0.276	0.17	2.22222e-15
Mfsd5	6.9643e-15	0.641228	0.21	0.128	1.98357e-10
Mocs2	8.00242e-21	0.640486	0.344	0.226	2.27925e-16
Frrs1	5.73311e-11	0.639759	0.146	0.087	1.6329e-06
Nln	5.20498e-15	0.639754	0.217	0.134	1.48248e-10
Oxa1l	4.28788e-10	0.639728	0.13	0.077	1.22128e-05
Ehd2	1.10043e-34	0.63961	0.517	0.354	3.13426e-30
Mitf	1.07711e-26	0.639588	0.538	0.398	3.06782e-22
Bmp1	5.29079e-48	0.639484	0.696	0.544	1.50692e-43
Kansl3	1.38652e-17	0.638788	0.272	0.171	3.94908e-13
Sptbn1	1.82834e-187	0.637074	0.991	0.96	5.20747e-183
Uba52	7.77826e-34	0.637058	0.51	0.348	2.2154e-29
Dmkn	9.31057e-07	0.636453	0.189	0.14	0.0265184
Adamts2	4.72004e-79	0.635274	0.832	0.633	1.34436e-74
Slc3a2	9.92482e-21	0.635194	0.282	0.171	2.82679e-16
Uap1l1	8.85869e-13	0.635154	0.179	0.109	2.52313e-08
Rac1	4.35397e-59	0.634997	0.766	0.615	1.2401e-54
Fosl2	7.98258e-19	0.634663	0.347	0.234	2.2736e-14
Nfkbiz	1.70174e-18	0.633906	0.471	0.36	4.8469e-14
Tbc1d12	3.43434e-22	0.63242	0.34	0.218	9.7817e-18
Prr5	1.93647e-09	0.632222	0.126	0.076	5.51545e-05
Git1	2.23125e-11	0.632134	0.168	0.104	6.35504e-07
Zfp638	3.65415e-46	0.63134	0.669	0.482	1.04077e-41
Plscr1	3.71345e-12	0.631144	0.185	0.115	1.05766e-07
Foxp1	8.09953e-94	0.630753	0.943	0.834	2.30691e-89
Mob3c	9.60445e-08	0.630257	0.105	0.064	0.00273554
Cask	2.12626e-33	0.630049	0.62	0.47	6.05602e-29
Cavin2	1.473e-20	0.629953	0.307	0.193	4.19539e-16
Adam9	7.86229e-32	0.629336	0.477	0.319	2.23934e-27
Taf10	7.25333e-18	0.628984	0.272	0.171	2.06589e-13
Gramd3	1.30103e-12	0.628836	0.246	0.165	3.70561e-08
Fer	1.45493e-32	0.628534	0.577	0.416	4.14394e-28
Pus7	7.12955e-09	0.627599	0.101	0.058	0.000203064
Sec14l1	7.68818e-39	0.62703	0.573	0.398	2.18975e-34
Prokr1	6.24886e-12	0.626652	0.126	0.069	1.7798e-07
Tmem63b	4.3818e-14	0.62639	0.19	0.113	1.24802e-09
Cttnbp2nl	1.38741e-14	0.625805	0.225	0.141	3.95161e-10
Rps26	2.88149e-173	0.625791	0.972	0.961	8.20705e-169
Cep85l	2.49068e-29	0.625343	0.468	0.313	7.09397e-25
Iqsec2	9.71088e-12	0.625281	0.259	0.18	2.76585e-07
Atf5	3.11226e-36	0.62441	0.668	0.517	8.86434e-32
Aacs	1.43212e-13	0.623829	0.192	0.117	4.07897e-09
Myo1e	1.16737e-29	0.623408	0.394	0.249	3.32489e-25
Ciao2b	1.62848e-10	0.623402	0.158	0.098	4.63824e-06
Ttc7	2.03603e-12	0.622993	0.191	0.119	5.79902e-08
Tmbim1	1.49069e-29	0.622923	0.497	0.346	4.24578e-25
Oxct1	1.33639e-43	0.622275	0.685	0.521	3.80631e-39
Slc1a4	4.23015e-09	0.622178	0.132	0.082	0.000120483
Ctdspl	5.34397e-16	0.621826	0.286	0.189	1.52207e-11
Necap2	8.26524e-11	0.621745	0.132	0.076	2.3541e-06
Nup93	1.06869e-11	0.621715	0.166	0.101	3.04384e-07
Plac9b	3.6265e-18	0.62159	0.225	0.13	1.0329e-13
Rpl10a	4.27449e-100	0.621342	0.92	0.884	1.21746e-95
Dcaf10	5.79342e-15	0.621291	0.23	0.145	1.65008e-10
Esd	1.38082e-32	0.621251	0.522	0.368	3.93285e-28
Eif4e	5.35404e-16	0.620394	0.434	0.325	1.52494e-11
Gprc5b	9.67965e-13	0.619667	0.195	0.121	2.75696e-08
Pvt1	4.60818e-16	0.619609	0.216	0.129	1.3125e-11
Atic	4.06974e-20	0.619305	0.303	0.19	1.15914e-15
Kifap3	1.78927e-26	0.618849	0.403	0.259	5.09621e-22
Rarg	2.43699e-20	0.61794	0.316	0.201	6.94104e-16
Gpsm3	7.88039e-09	0.617938	0.117	0.07	0.000224449
Prkd3	2.47719e-25	0.617534	0.442	0.3	7.05552e-21
Lrrc32	5.62246e-13	0.615897	0.21	0.134	1.60139e-08
Itga11	2.85273e-16	0.615866	0.328	0.228	8.12516e-12
Hspa12b	1.43471e-21	0.615783	0.282	0.168	4.08633e-17
Ufm1	4.362e-23	0.615468	0.347	0.222	1.24238e-18
Gabarap	7.15671e-70	0.614446	0.852	0.724	2.03837e-65
Pum3	5.69127e-16	0.613678	0.252	0.161	1.62099e-11
Actg1	2.86641e-78	0.612996	0.948	0.907	8.16412e-74
Rhoa	1.46353e-103	0.612659	0.92	0.841	4.16842e-99
Nat8f7	2.8983e-11	0.612485	0.152	0.091	8.25493e-07
Tanc1	2.63538e-16	0.612255	0.289	0.189	7.50608e-12
Litaf	6.06435e-21	0.611782	0.509	0.398	1.72725e-16
Pacsin2	3.53543e-23	0.610526	0.373	0.243	1.00696e-18
Pde7a	4.02455e-15	0.610164	0.238	0.151	1.14627e-10
Tlr3	2.15519e-08	0.609704	0.121	0.074	0.000613841
Ndrg1	1.60121e-46	0.608658	0.694	0.504	4.56056e-42
Paics	9.32589e-25	0.608385	0.425	0.285	2.6562e-20
Psmd8	2.52713e-25	0.60817	0.428	0.286	7.19776e-21
Tbcb	1.55149e-19	0.607954	0.33	0.216	4.41894e-15
Fbxo34	3.15484e-20	0.607744	0.321	0.204	8.98562e-16
Sntb2	1.66808e-79	0.606935	0.869	0.722	4.75104e-75
Eps15	2.16352e-23	0.606503	0.468	0.336	6.16214e-19
Zbtb1	1.73896e-10	0.606098	0.19	0.126	4.95291e-06
Ppp1r18	1.2234e-13	0.605158	0.232	0.15	3.48448e-09
Ar	8.50479e-56	0.605051	0.831	0.638	2.42233e-51
Npepps	4.26871e-44	0.604287	0.65	0.461	1.21581e-39
Pelp1	1.1715e-07	0.604261	0.137	0.091	0.00333666
Zbtb16	3.02546e-36	0.602933	0.645	0.478	8.61713e-32
Zfp449	5.43186e-08	0.602864	0.132	0.084	0.0015471
Ang	1.42095e-16	0.602748	0.234	0.142	4.04716e-12
Wdfy1	1.13168e-10	0.602425	0.15	0.091	3.22326e-06
Rack1	1.99908e-111	0.602221	0.938	0.908	5.69378e-107
Rpl12	1.42538e-101	0.602008	0.933	0.901	4.05978e-97
Rps18	5.10064e-81	0.60162	0.906	0.853	1.45276e-76
Sidt2	3.95618e-23	0.60134	0.396	0.262	1.1268e-18
Rab3il1	1.48293e-19	0.6008	0.311	0.198	4.22367e-15
Arl6ip5	2.01889e-25	0.600345	0.501	0.366	5.75021e-21
Kctd17	4.98763e-15	0.600238	0.22	0.134	1.42058e-10
Pold4	4.01246e-12	0.600118	0.203	0.132	1.14283e-07
Mrpl30	2.56427e-23	0.599411	0.389	0.257	7.30357e-19
Uchl3	1.54792e-13	0.59934	0.192	0.118	4.40879e-09
Emc9	3.04595e-08	0.59917	0.106	0.063	0.000867549
Gm50012	1.46334e-08	0.599094	0.111	0.066	0.000416789
Shisa5	2.08149e-37	0.598734	0.641	0.477	5.9285e-33
Gpr137b	2.91303e-09	0.598398	0.13	0.08	8.29688e-05
Mfn2	3.15248e-11	0.597588	0.259	0.184	8.97888e-07
Twist1	6.85138e-24	0.597321	0.46	0.319	1.95141e-19
Csrnp1	5.5915e-09	0.597061	0.262	0.197	0.000159257
Htt	1.72764e-15	0.595742	0.342	0.239	4.92065e-11
Rbp4	6.41486e-07	0.594026	0.124	0.083	0.0182708
9130401M01Rik	4.73584e-10	0.593014	0.119	0.068	1.34886e-05
Rps2	1.38873e-107	0.592764	0.939	0.916	3.95537e-103
Mtmr11	1.91706e-11	0.592463	0.163	0.099	5.46016e-07
Exoc1	3.77318e-09	0.589034	0.195	0.135	0.000107468
Osbpl11	2.67141e-13	0.5888	0.258	0.172	7.6087e-09
Ythdf2	1.10696e-12	0.587939	0.225	0.148	3.15283e-08
Fxyd1	4.38809e-49	0.58786	0.734	0.569	1.24982e-44
Pnpt1	6.48669e-08	0.587381	0.151	0.101	0.00184754
Atox1	5.01819e-28	0.58675	0.551	0.407	1.42928e-23
Rnf168	2.79877e-08	0.585868	0.154	0.101	0.000797145
Apex2	6.40687e-08	0.585661	0.153	0.103	0.00182481
Rps4x	9.278e-138	0.585155	0.971	0.976	2.64256e-133
Nop14	1.97675e-15	0.585148	0.307	0.208	5.63017e-11
Arap1	6.53793e-36	0.58406	0.615	0.445	1.86213e-31
Camk2d	1.53413e-51	0.584028	0.82	0.664	4.3695e-47
Nipa2	2.02121e-13	0.583165	0.252	0.17	5.75681e-09
Dusp22	1.2623e-09	0.581803	0.182	0.121	3.59529e-05
Dda1	3.83209e-10	0.580947	0.164	0.105	1.09146e-05
Cep152	2.95787e-12	0.580829	0.181	0.112	8.42462e-08
Rhoq	6.31396e-38	0.580615	0.749	0.622	1.79834e-33
Itpr2	2.43427e-19	0.580445	0.308	0.197	6.93328e-15
Rpl24	2.61817e-106	0.579967	0.951	0.922	7.45707e-102
Ehbp1l1	6.28698e-16	0.579922	0.3	0.199	1.79066e-11
Uba1	4.26233e-27	0.579562	0.469	0.321	1.214e-22
Sash1	1.87332e-50	0.579516	0.774	0.624	5.3356e-46
Snx6	1.84219e-22	0.579459	0.465	0.333	5.24693e-18
Cc2d2a	2.65696e-17	0.579312	0.323	0.217	7.56755e-13
Arhgap44	1.2395e-14	0.579076	0.218	0.136	3.53035e-10
Hivep2	4.84658e-44	0.578334	0.827	0.716	1.3804e-39
Rpl15	2.51453e-79	0.577958	0.903	0.867	7.16188e-75
Dcun1d3	1.67972e-18	0.577626	0.467	0.352	4.78418e-14
Ly6e	1.31456e-55	0.577573	0.837	0.687	3.74414e-51
Tdrd3	2.49859e-17	0.577509	0.381	0.271	7.1165e-13
Hectd2	1.91206e-11	0.57729	0.124	0.069	5.44592e-07
Ruvbl1	4.73213e-12	0.577272	0.186	0.117	1.34781e-07
Slc12a8	7.28113e-12	0.577159	0.147	0.085	2.07381e-07
Hat1	6.32156e-11	0.576875	0.172	0.109	1.80051e-06
Eef2	1.23258e-83	0.57606	0.907	0.846	3.51064e-79
Kcp	1.22351e-07	0.575111	0.153	0.105	0.0034848
Fxyd5	2.53191e-20	0.574949	0.318	0.2	7.21138e-16
Sorbs3	1.00541e-09	0.574726	0.137	0.083	2.86362e-05
St3gal1	7.34561e-19	0.574056	0.355	0.239	2.09218e-14
Fbxl14	5.52188e-07	0.573971	0.126	0.084	0.0157274
Tmem198b	5.62997e-09	0.573491	0.127	0.078	0.000160353
B3galnt2	5.34916e-09	0.573233	0.184	0.126	0.000152355
Snx33	5.68902e-09	0.573214	0.143	0.09	0.000162035
Clcn6	8.82093e-13	0.572913	0.184	0.112	2.51238e-08
Flot1	3.26752e-13	0.572795	0.194	0.118	9.30654e-09
Helb	1.47161e-07	0.571837	0.104	0.063	0.00419145
Pdcd6ip	5.50309e-39	0.570983	0.674	0.512	1.56739e-34
Tent2	3.94879e-18	0.569508	0.331	0.22	1.12469e-13
Prrg1	2.38157e-17	0.569108	0.395	0.28	6.7832e-13
Nfkb1	7.68542e-23	0.569108	0.692	0.575	2.18896e-18
Snx29	1.53136e-20	0.569096	0.461	0.334	4.36162e-16
Snx24	1.58518e-13	0.568847	0.318	0.231	4.5149e-09
Mindy1	1.64263e-11	0.568177	0.188	0.12	4.67855e-07
Rdh10	1.89684e-08	0.567812	0.171	0.117	0.000540259
Bcl7c	9.40107e-22	0.567648	0.37	0.241	2.67761e-17
Gamt	3.70645e-07	0.567076	0.109	0.069	0.0105567
Lyst	4.72923e-22	0.566343	0.419	0.286	1.34698e-17
Trerf1	2.25933e-29	0.565075	0.634	0.484	6.43503e-25
Cib1	5.86008e-11	0.565066	0.166	0.103	1.66907e-06
Dcps	8.83411e-10	0.564933	0.137	0.084	2.51613e-05
Hebp1	4.13034e-22	0.563103	0.407	0.276	1.1764e-17
Rps5	2.5293e-112	0.562941	0.965	0.948	7.20395e-108
Peli2	4.6024e-20	0.562461	0.428	0.309	1.31085e-15
Parp14	6.97665e-08	0.5607	0.24	0.181	0.00198709
Garem1	1.81168e-08	0.559966	0.225	0.163	0.000516001
Fbxw11	1.80995e-22	0.559179	0.477	0.345	5.15511e-18
Gm11808	1.23903e-10	0.559115	0.183	0.119	3.52901e-06
Megf9	5.83335e-16	0.558793	0.286	0.187	1.66146e-11
Cobl	7.15633e-07	0.558744	0.105	0.067	0.0203827
Zfand3	2.98442e-49	0.55785	0.85	0.744	8.50021e-45
Rnf13	1.1254e-32	0.557376	0.62	0.462	3.20535e-28
Islr	8.55351e-44	0.55735	0.777	0.656	2.43621e-39
Tmem11	1.59369e-12	0.557324	0.181	0.11	4.53916e-08
Pqlc3	2.87257e-11	0.557279	0.185	0.118	8.18165e-07
Hdx	4.27369e-08	0.557096	0.104	0.062	0.00121723
Evi5l	5.54296e-11	0.556622	0.191	0.123	1.57875e-06
Csrp2	6.91685e-30	0.555697	0.592	0.435	1.97006e-25
Selenoh	6.84337e-13	0.555484	0.207	0.131	1.94913e-08
Ppa1	4.20081e-19	0.554587	0.406	0.285	1.19647e-14
Cdk19	2.39241e-25	0.554256	0.407	0.269	6.81407e-21
Tmsb4x	1.27362e-112	0.553463	0.996	0.992	3.62754e-108
Ostf1	5.00672e-26	0.553159	0.413	0.269	1.42601e-21
Krtdap	4.66188e-10	0.55303	0.554	0.471	1.3278e-05
Abcc1	9.62172e-13	0.551351	0.238	0.156	2.74046e-08
Akap12	3.56251e-53	0.551181	0.908	0.837	1.01467e-48
Cyb5r3	7.21283e-30	0.550602	0.601	0.452	2.05436e-25
Tbc1d19	3.26488e-11	0.550476	0.188	0.12	9.29903e-07
Rhbdf1	1.19493e-17	0.550013	0.284	0.18	3.4034e-13
Bst2	6.12584e-16	0.550012	0.512	0.413	1.74476e-11
Wdfy2	9.64367e-14	0.549669	0.283	0.193	2.74671e-09
Csgalnact2	1.54527e-23	0.549667	0.495	0.353	4.40122e-19
Chp1	1.21923e-21	0.549627	0.509	0.382	3.47262e-17
Kdm1a	3.47566e-18	0.549021	0.386	0.27	9.89937e-14
Zfc3h1	8.7823e-23	0.548626	0.501	0.364	2.50137e-18
Eif3f	8.80841e-37	0.547509	0.679	0.538	2.50881e-32
Prmt7	1.7427e-08	0.547167	0.122	0.075	0.000496355
Pdcd7	1.19478e-08	0.547131	0.143	0.092	0.000340296
Vps13d	5.30525e-17	0.546898	0.364	0.254	1.51104e-12
Mdfic	1.49217e-19	0.546634	0.458	0.329	4.24999e-15
Cdk17	2.40781e-17	0.546512	0.336	0.227	6.85792e-13
Eif2s1	1.39187e-10	0.546317	0.22	0.151	3.96432e-06
Nhp2	3.06853e-09	0.545693	0.168	0.111	8.73979e-05
Psmb8	4.74637e-07	0.544377	0.175	0.125	0.0135186
Ccdc25	2.5876e-13	0.544293	0.268	0.181	7.37e-09
Nckap1	1.08123e-28	0.543885	0.613	0.47	3.07956e-24
Platr25	1.59218e-06	0.542513	0.118	0.078	0.0453486
Rab32	1.75878e-21	0.541117	0.411	0.286	5.00937e-17
Sned1	2.46707e-12	0.539324	0.244	0.166	7.02671e-08
Glt8d2	1.62946e-16	0.539299	0.296	0.193	4.64104e-12
Capza1	1.39991e-19	0.539196	0.384	0.261	3.98723e-15
St7l	1.65611e-07	0.538069	0.193	0.139	0.00471695
Bmpr2	5.22157e-35	0.53799	0.808	0.692	1.48721e-30
Rapgef1	7.32655e-21	0.537662	0.429	0.303	2.08675e-16
Sox5	4.50855e-45	0.537446	0.875	0.759	1.28412e-40
Serinc5	6.21818e-16	0.536633	0.251	0.158	1.77106e-11
Arhgap18	5.43035e-07	0.536407	0.159	0.111	0.0154667
Wdr60	1.25765e-11	0.535304	0.184	0.115	3.58204e-07
Clint1	3.61896e-29	0.535234	0.616	0.468	1.03075e-24
Smc4	4.52678e-08	0.534974	0.141	0.092	0.00128932
Fth1	6.3843e-92	0.532686	0.983	0.98	1.81838e-87
Ror2	3.99367e-19	0.531739	0.2	0.108	1.13748e-14
Arhgap12	3.62714e-25	0.531627	0.463	0.32	1.03308e-20
Efna5	1.45901e-31	0.531589	0.646	0.495	4.15556e-27
Nbl1	2.49257e-86	0.531277	0.815	0.592	7.09934e-82
Glrx3	1.41413e-21	0.530396	0.422	0.286	4.02773e-17
Arf5	8.63888e-34	0.530323	0.672	0.537	2.46053e-29
Rps10	4.58895e-116	0.530267	0.964	0.964	1.30702e-111
Fbxl5	1.34458e-15	0.529587	0.276	0.179	3.82964e-11
Capza2	1.90629e-38	0.529556	0.685	0.534	5.42951e-34
Pitpna	2.84409e-26	0.529175	0.559	0.41	8.10054e-22
Vps29	7.64011e-18	0.528584	0.354	0.241	2.17606e-13
Ddx60	5.76304e-09	0.528528	0.182	0.125	0.000164143
Cdk20	5.92822e-08	0.526663	0.117	0.073	0.00168847
Glipr2	7.0756e-15	0.52608	0.228	0.141	2.01527e-10
C1galt1	1.4235e-18	0.525815	0.441	0.321	4.05443e-14
Ebp	8.72979e-14	0.52513	0.201	0.123	2.48642e-09
Dnajc13	6.31702e-19	0.524806	0.386	0.263	1.79921e-14
Slc41a2	4.24581e-11	0.5243	0.144	0.086	1.20929e-06
Mthfd2	1.08963e-07	0.52422	0.105	0.063	0.00310349
Gmfb	3.53684e-17	0.524165	0.282	0.18	1.00736e-12
Elf1	3.93538e-39	0.523891	0.701	0.531	1.12088e-34
Tmem120a	7.19264e-11	0.5229	0.138	0.081	2.04861e-06
Eri1	4.76345e-07	0.521934	0.12	0.078	0.0135672
Txndc17	5.54421e-29	0.521013	0.553	0.391	1.5791e-24
Eif1a	8.6986e-16	0.520496	0.47	0.364	2.47754e-11
Osr1	1.92181e-23	0.520468	0.464	0.322	5.47371e-19
Plekho2	2.30363e-19	0.520389	0.387	0.263	6.5612e-15
Tmem160	4.02268e-17	0.519687	0.352	0.243	1.14574e-12
Atp6v0e2	1.13807e-11	0.519446	0.225	0.148	3.24145e-07
Ptk2	4.30163e-17	0.518968	0.482	0.365	1.22519e-12
Vps36	1.06584e-11	0.518646	0.25	0.17	3.03572e-07
Vdac3	5.23674e-23	0.517924	0.433	0.296	1.49153e-18
Sspn	3.91963e-21	0.517891	0.455	0.323	1.11639e-16
Cotl1	1.96841e-27	0.517316	0.449	0.301	5.60641e-23
Mrpl22	3.67607e-07	0.517272	0.125	0.082	0.0104702
Cd47	5.9717e-101	0.517102	0.954	0.911	1.70086e-96
Insig2	2.32422e-11	0.516998	0.226	0.149	6.61985e-07
Flii	1.64909e-15	0.516541	0.334	0.23	4.69693e-11
Capn5	1.0726e-09	0.516498	0.125	0.074	3.05499e-05
Dnase1l1	9.69935e-11	0.516431	0.136	0.079	2.76257e-06
Sbf1	6.87664e-09	0.5164	0.15	0.096	0.00019586
Psme2	2.24405e-19	0.514897	0.381	0.258	6.3915e-15
Cacna1a	1.42858e-14	0.514876	0.228	0.142	4.06888e-10
Nnmt	1.65254e-10	0.51478	0.223	0.153	4.70676e-06
Rps15	2.12214e-139	0.514528	0.979	0.97	6.04429e-135
Ptpn21	5.03179e-09	0.514419	0.231	0.165	0.000143315
Rps6	3.58018e-89	0.513741	0.941	0.912	1.01971e-84
Fhl1	5.84868e-48	0.513688	0.761	0.575	1.66582e-43
Glis2	1.54028e-27	0.513106	0.421	0.277	4.38703e-23
Aven	2.94301e-12	0.513016	0.21	0.135	8.38228e-08
Camk1	7.96023e-14	0.512929	0.262	0.174	2.26723e-09
Asap1	6.2325e-30	0.512682	0.737	0.611	1.77514e-25
Me1	4.67842e-10	0.512233	0.202	0.134	1.33251e-05
Oaf	2.97254e-20	0.511778	0.457	0.333	8.4664e-16
Rpl21	8.28934e-69	0.511178	0.935	0.895	2.36097e-64
Rps7	3.24842e-85	0.510708	0.946	0.931	9.25214e-81
Zhx2	5.74705e-24	0.50954	0.493	0.345	1.63687e-19
Pip4p1	1.57267e-10	0.509148	0.221	0.152	4.47928e-06
Rrs1	4.88393e-07	0.50843	0.105	0.066	0.0139104
Itpr3	3.09321e-09	0.5082	0.186	0.125	8.81008e-05
Tap1	2.52218e-07	0.50796	0.172	0.121	0.00718369
Tmem237	1.3108e-08	0.507753	0.178	0.12	0.000373341
C1qtnf1	2.07867e-13	0.507705	0.29	0.202	5.92048e-09
Rbm43	8.20506e-08	0.50669	0.155	0.104	0.00233696
Mthfd1l	5.51972e-11	0.506494	0.12	0.068	1.57213e-06
Lrch3	7.6874e-22	0.50624	0.488	0.356	2.18953e-17
Slc44a1	7.38746e-42	0.505502	0.762	0.611	2.1041e-37
Ndufs4	6.50644e-16	0.50509	0.423	0.311	1.85316e-11
Tbc1d10b	1.17818e-07	0.504876	0.139	0.092	0.00335569
Afap1	3.89048e-23	0.504715	0.497	0.359	1.10809e-18
Scrn1	5.13292e-15	0.504409	0.284	0.188	1.46196e-10
Rpl17	1.52105e-102	0.504058	0.964	0.954	4.33226e-98
Dpysl3	2.3143e-23	0.504028	0.645	0.532	6.5916e-19
Gpx1	2.03331e-36	0.504011	0.782	0.656	5.79128e-32
Apbb2	1.07948e-17	0.503893	0.514	0.398	3.07456e-13
Rpl13	4.05943e-108	0.503629	0.982	0.986	1.15621e-103
Arhgef10	1.02234e-18	0.50306	0.352	0.237	2.91184e-14
Elof1	1.25451e-08	0.502459	0.167	0.111	0.00035731
Des	8.4039e-09	0.502453	0.255	0.188	0.00023936
Exoc5	5.23577e-20	0.501401	0.41	0.283	1.49125e-15
Ipo7	1.73032e-14	0.501095	0.337	0.236	4.9283e-10
Mmadhc	9.48707e-12	0.500926	0.223	0.147	2.70211e-07
Rabep1	2.49568e-20	0.500843	0.515	0.386	7.10819e-16
Rbbp8	4.76587e-07	0.500547	0.175	0.125	0.0135741
Pfn1	1.29972e-36	0.500493	0.745	0.622	3.70187e-32
Exoc2	1.68936e-11	0.500462	0.275	0.194	4.81163e-07
Vcan	4.15214e-51	0.500209	0.793	0.617	1.18261e-46
Fign	6.52055e-17	0.500134	0.355	0.245	1.85718e-12
Psmd2	4.90456e-19	0.500063	0.35	0.232	1.39692e-14
Atrnl1	8.15046e-39	-0.500002	0.724	0.809	2.32142e-34
Anks1	4.4885e-09	-0.500516	0.427	0.468	0.000127842
Yap1	4.15037e-07	-0.505181	0.349	0.395	0.0118211
Gm48099	5.87916e-32	-0.505585	0.472	0.613	1.6745e-27
Gm2a	8.79699e-15	-0.506228	0.41	0.479	2.50556e-10
Macrod2	8.54299e-11	-0.506903	0.328	0.4	2.43322e-06
Atp6v1a	7.82277e-14	-0.507269	0.409	0.484	2.22808e-09
Casc4	3.27561e-15	-0.508722	0.391	0.468	9.32958e-11
Nrp1	6.3569e-10	-0.51193	0.406	0.457	1.81057e-05
Mxd1	5.31212e-07	-0.512063	0.187	0.238	0.01513
Rnf7	1.25333e-10	-0.512794	0.332	0.391	3.56972e-06
Pdzrn3	5.23648e-65	-0.514619	0.885	0.949	1.49145e-60
Lrp6	1.14527e-22	-0.515373	0.585	0.662	3.26196e-18
Sec11c	1.71419e-06	-0.517134	0.197	0.242	0.0488237
Tmem64	1.54562e-07	-0.518327	0.241	0.291	0.00440225
Zswim6	2.8217e-17	-0.51969	0.753	0.794	8.03676e-13
Plod1	4.96429e-09	-0.523547	0.268	0.327	0.000141393
Maged1	1.82519e-27	-0.523802	0.547	0.636	5.19851e-23
Sgcb	3.58786e-07	-0.525155	0.172	0.223	0.0102189
P3h4	1.1888e-07	-0.525459	0.232	0.282	0.00338595
Arsb	1.08221e-14	-0.526121	0.365	0.446	3.08234e-10
Spred1	3.10589e-14	-0.526754	0.453	0.51	8.8462e-10
Spred2	1.17612e-18	-0.528672	0.408	0.502	3.34982e-14
Hoxb5	4.66062e-07	-0.528963	0.179	0.232	0.0132744
Rbbp4	4.03383e-07	-0.529698	0.452	0.479	0.0114892
Stx5a	2.05426e-11	-0.531054	0.396	0.455	5.85094e-07
Plxnb2	4.31819e-11	-0.531642	0.305	0.368	1.22991e-06
Map4k3	4.06463e-09	-0.534727	0.287	0.345	0.000115769
Phactr1	5.66401e-20	-0.539772	0.435	0.533	1.61322e-15
5031425E22Rik	2.11754e-09	-0.541549	0.414	0.469	6.03118e-05
Hic1	4.06756e-08	-0.546469	0.258	0.308	0.00115852
Zfp36l1	2.028e-62	-0.546762	0.931	0.968	5.77616e-58
Rab5b	7.35048e-07	-0.547127	0.35	0.392	0.0209356
Hoxa7	1.77074e-09	-0.549655	0.246	0.308	5.04343e-05
Bbx	4.63899e-20	-0.549962	0.409	0.501	1.32128e-15
Setd1a	1.0037e-06	-0.550095	0.204	0.252	0.0285873
Ppp2r5a	1.87026e-12	-0.552368	0.397	0.456	5.32687e-08
Maml2	6.03048e-38	-0.552796	0.71	0.801	1.7176e-33
Ptms	2.28776e-73	-0.553753	0.874	0.916	6.51599e-69
Col6a3	4.69313e-68	-0.555148	0.889	0.933	1.3367e-63
Fmn1	1.25248e-06	-0.556741	0.099	0.142	0.0356732
Mlxip	5.87271e-08	-0.557267	0.317	0.371	0.00167267
Nr2f2	7.68533e-13	-0.558301	0.544	0.585	2.18894e-08
Fbxo33	2.16662e-08	-0.558743	0.375	0.419	0.000617098
Arrdc3	8.96313e-13	-0.559874	0.411	0.476	2.55288e-08
Zfp532	1.4973e-11	-0.560199	0.183	0.256	4.26462e-07
Sh3rf3	1.90489e-10	-0.560253	0.201	0.27	5.42551e-06
Atp8b1	2.90393e-22	-0.560681	0.518	0.6	8.27096e-18
Pds5b	1.58879e-26	-0.561071	0.584	0.658	4.52518e-22
Braf	2.4688e-11	-0.561158	0.456	0.515	7.03163e-07
Iscu	1.07155e-09	-0.562343	0.241	0.303	3.052e-05
Fam126b	1.0081e-06	-0.562436	0.208	0.256	0.0287128
Dpt	1.78785e-131	-0.562832	0.979	0.979	5.09216e-127
Ptprm	7.22692e-30	-0.562981	0.602	0.697	2.05837e-25
Smpd1	2.79739e-11	-0.564074	0.261	0.331	7.96751e-07
Mllt3	1.44287e-24	-0.565381	0.376	0.501	4.10958e-20
Hspa12a	4.54594e-10	-0.565747	0.235	0.299	1.29477e-05
Prlr	3.09026e-15	-0.56576	0.25	0.347	8.80169e-11
Cyb5b	8.51551e-14	-0.566473	0.313	0.388	2.42539e-09
Zbtb4	3.50574e-19	-0.567302	0.439	0.523	9.98504e-15
Wwtr1	1.85467e-42	-0.567722	0.701	0.776	5.28247e-38
Larp1b	1.83887e-07	-0.567762	0.236	0.289	0.00523748
Ranbp9	2.59264e-14	-0.568883	0.387	0.465	7.38437e-10
Spen	3.93958e-09	-0.570123	0.268	0.326	0.000112207
Itprid2	2.21618e-11	-0.571331	0.322	0.387	6.31213e-07
Raf1	3.02548e-07	-0.571511	0.429	0.46	0.00861717
Dnajb9	5.39017e-22	-0.573833	0.575	0.649	1.53523e-17
Pole4	6.65867e-11	-0.573871	0.296	0.359	1.89652e-06
Eid1	5.79873e-40	-0.573958	0.597	0.699	1.65159e-35
Aopep	1.39958e-17	-0.574591	0.49	0.56	3.98629e-13
Ankrd12	2.90412e-13	-0.576233	0.593	0.643	8.27152e-09
Siva1	2.99429e-10	-0.57985	0.232	0.297	8.52833e-06
Prkar2a	9.60728e-16	-0.580011	0.319	0.408	2.73634e-11
Akap11	1.35817e-12	-0.580698	0.357	0.424	3.86835e-08
Dad1	1.05188e-36	-0.581927	0.654	0.722	2.99596e-32
Tug1	1.70023e-13	-0.582882	0.38	0.445	4.84261e-09
Cygb	1.68324e-61	-0.586839	0.612	0.774	4.79419e-57
P3h1	1.35867e-06	-0.586865	0.183	0.228	0.0386976
Hoxa5	9.41435e-11	-0.587617	0.367	0.422	2.68139e-06
Aspa	1.24459e-18	-0.587688	0.294	0.401	3.54485e-14
Idh2	3.11217e-08	-0.589556	0.202	0.257	0.00088641
Senp2	4.05495e-10	-0.589646	0.481	0.517	1.15493e-05
Adgra2	3.28702e-18	-0.590439	0.382	0.463	9.36208e-14
Hivep3	6.85082e-09	-0.590599	0.226	0.285	0.000195125
Por	1.98623e-21	-0.590993	0.406	0.499	5.65717e-17
Arhgef40	1.09019e-14	-0.59112	0.294	0.377	3.10508e-10
Nr4a3	4.08567e-09	-0.592309	0.316	0.374	0.000116368
Mfsd6	4.67138e-08	-0.592484	0.121	0.171	0.0013305
Nasp	6.30206e-12	-0.592502	0.455	0.503	1.79495e-07
Kat6b	2.50249e-22	-0.594462	0.613	0.677	7.12759e-18
Ier5	1.16804e-22	-0.595669	0.57	0.646	3.32681e-18
Eif4g3	1.06319e-36	-0.597008	0.59	0.684	3.02817e-32
Ivd	1.08036e-06	-0.598058	0.132	0.178	0.0307709
Tob1	2.7716e-28	-0.599823	0.638	0.715	7.89406e-24
Ubxn2a	1.72697e-09	-0.601704	0.187	0.249	4.91875e-05
Zfp354c	7.24898e-09	-0.60182	0.18	0.239	0.000206465
Anxa6	2.39071e-28	-0.602042	0.472	0.579	6.80923e-24
Prxl2c	3.92328e-24	-0.602311	0.457	0.553	1.11743e-19
Heca	8.57947e-11	-0.603565	0.53	0.557	2.44361e-06
Calm3	1.48301e-44	-0.604567	0.605	0.71	4.22392e-40
Tox4	4.23028e-08	-0.605637	0.265	0.314	0.00120487
Znrf3	1.62994e-11	-0.606013	0.216	0.293	4.64241e-07
Fnbp1	3.61977e-14	-0.606601	0.262	0.348	1.03098e-09
1110065P20Rik	1.68038e-06	-0.608175	0.127	0.171	0.0478605
Adcy7	1.1712e-12	-0.608975	0.239	0.313	3.33582e-08
Aplp2	6.29252e-71	-0.610747	0.797	0.865	1.79224e-66
Rin2	2.26546e-17	-0.610838	0.397	0.484	6.45248e-13
P4ha1	2.29157e-37	-0.613174	0.802	0.865	6.52685e-33
Pald1	8.03958e-08	-0.615502	0.07	0.112	0.00228983
Adh1	1.20516e-25	-0.616515	0.385	0.504	3.43255e-21
Pced1b	3.94236e-09	-0.618509	0.149	0.21	0.000112286
Hoxb3	5.50677e-12	-0.618528	0.282	0.351	1.56844e-07
Rnf19b	2.10987e-15	-0.618651	0.361	0.439	6.00932e-11
Stim1	4.8843e-22	-0.619623	0.505	0.59	1.39115e-17
Snhg3	2.1287e-08	-0.620581	0.271	0.322	0.000606296
Itgbl1	9.01737e-07	-0.621622	0.203	0.251	0.0256833
Mvb12b	5.07563e-08	-0.621656	0.137	0.19	0.00144564
Socs5	1.96088e-09	-0.622551	0.188	0.248	5.58497e-05
Dhdds	1.86804e-09	-0.622719	0.225	0.287	5.32055e-05
Sipa1l1	1.1133e-08	-0.623401	0.173	0.23	0.000317091
Trp53bp2	6.62707e-11	-0.623709	0.27	0.336	1.88752e-06
Tvp23b	2.00351e-10	-0.624161	0.235	0.3	5.7064e-06
Psip1	1.83408e-19	-0.624944	0.413	0.501	5.22383e-15
Nt5dc3	3.24334e-10	-0.625584	0.296	0.359	9.23769e-06
Ech1	9.07886e-09	-0.62621	0.194	0.251	0.000258584
Armh4	1.48963e-07	-0.626444	0.101	0.148	0.00424276
Col4a3bp	1.76172e-09	-0.626694	0.408	0.465	5.01772e-05
Ccl11	2.5504e-19	-0.628554	0.583	0.625	7.26404e-15
Hnrnph1	8.50393e-32	-0.629239	0.872	0.898	2.42209e-27
Acsl3	5.20817e-10	-0.629491	0.199	0.264	1.48339e-05
Nxf1	3.7591e-15	-0.630372	0.319	0.4	1.07067e-10
Fnbp1l	5.42395e-07	-0.63109	0.163	0.212	0.0154485
Immp2l	9.90037e-15	-0.631867	0.235	0.326	2.81982e-10
Prnp	2.53158e-67	-0.63204	0.766	0.848	7.21044e-63
Pcdh18	1.87854e-21	-0.632098	0.408	0.5	5.35046e-17
0610043K17Rik	2.6961e-07	-0.633131	0.176	0.229	0.00767904
Ntrk2	1.49748e-27	-0.633849	0.239	0.381	4.26511e-23
Txndc16	2.26909e-12	-0.635711	0.241	0.315	6.46283e-08
Fbrs	7.81188e-08	-0.637422	0.188	0.241	0.00222498
Rhbdl3	3.11244e-07	-0.637507	0.175	0.224	0.00886486
Dusp1	1.41706e-45	-0.637592	0.819	0.877	4.03607e-41
Nsun6	9.0649e-08	-0.638872	0.225	0.277	0.00258186
Ampd2	8.82284e-08	-0.640368	0.157	0.209	0.00251292
Ints6	4.56767e-24	-0.642686	0.77	0.801	1.30096e-19
Btbd2	3.98569e-11	-0.643227	0.276	0.339	1.13521e-06
Il1r1	4.60936e-17	-0.644472	0.224	0.323	1.31284e-12
Nab1	7.58988e-19	-0.646559	0.288	0.39	2.16175e-14
Ldb2	5.34541e-24	-0.646801	0.335	0.459	1.52248e-19
Zfp438	1.68685e-06	-0.648906	0.168	0.215	0.0480447
Vamp2	2.73662e-16	-0.649386	0.306	0.388	7.79444e-12
P3h3	3.60218e-26	-0.649469	0.411	0.517	1.02597e-21
Aldh6a1	6.05327e-08	-0.650987	0.177	0.232	0.00172409
Slc1a3	1.93852e-08	-0.651197	0.091	0.141	0.000552129
Col4a6	1.76508e-47	-0.651746	0.603	0.748	5.0273e-43
Ttc39b	4.90957e-13	-0.651749	0.223	0.301	1.39834e-08
Gtf3c1	6.38678e-07	-0.652477	0.199	0.247	0.0181908
Firre	1.39985e-08	-0.65284	0.151	0.207	0.000398706
Cbx7	1.08052e-07	-0.653534	0.133	0.183	0.00307753
Fkbp14	3.48157e-17	-0.65574	0.268	0.359	9.9162e-13
Tm4sf1	3.61194e-16	-0.655742	0.303	0.393	1.02875e-11
Hdac5	4.67741e-10	-0.656685	0.157	0.22	1.33222e-05
Hdgfl2	1.12793e-08	-0.662168	0.24	0.294	0.000321258
Boc	1.56738e-20	-0.662733	0.334	0.443	4.4642e-16
Id2	1.09112e-19	-0.662949	0.504	0.586	3.10772e-15
Gm47071	1.43884e-06	-0.663466	0.152	0.197	0.0409811
Letm2	3.72148e-07	-0.664036	0.113	0.16	0.0105995
Srebf1	3.04667e-12	-0.66476	0.217	0.289	8.67753e-08
Col4a2	1.93192e-35	-0.664928	0.492	0.613	5.5025e-31
Pip4k2b	3.68772e-10	-0.665002	0.19	0.253	1.05034e-05
Wsb1	2.87397e-36	-0.66679	0.811	0.849	8.18564e-32
Igsf10	3.99874e-30	-0.669214	0.389	0.526	1.13892e-25
Fzd2	1.66417e-09	-0.671548	0.177	0.236	4.7399e-05
Reck	2.9877e-37	-0.67159	0.596	0.679	8.50958e-33
Ccnd2	8.20515e-46	-0.674307	0.572	0.7	2.33699e-41
Eva1b	3.0551e-10	-0.678297	0.222	0.282	8.70154e-06
Igfbp7	7.48007e-134	-0.67962	0.923	0.977	2.13047e-129
Lyn	2.90086e-07	-0.680689	0.129	0.177	0.00826223
S100pbp	1.91232e-09	-0.681332	0.247	0.31	5.44667e-05
Ftx	4.52765e-09	-0.682177	0.106	0.16	0.000128957
Gm42418	1.42641e-62	-0.682432	1	1	4.06271e-58
Irs2	9.29087e-25	-0.682534	0.447	0.551	2.64623e-20
Stxbp1	1.37676e-15	-0.68389	0.301	0.386	3.92128e-11
Socs2	2.43605e-15	-0.684757	0.216	0.301	6.93836e-11
Csgalnact1	2.43633e-24	-0.687223	0.401	0.513	6.93915e-20
8430419K02Rik	3.66831e-10	-0.687833	0.113	0.173	1.04481e-05
Ing1	7.87604e-18	-0.688135	0.404	0.483	2.24325e-13
Cnn2	2.17912e-13	-0.688223	0.226	0.303	6.20658e-09
Tacc1	6.85717e-52	-0.689075	0.607	0.718	1.95306e-47
Zfhx3	2.13611e-75	-0.689108	0.767	0.852	6.08407e-71
Slc25a47	6.18047e-09	-0.689348	0.138	0.193	0.000176032
Lias	1.33761e-07	-0.692061	0.182	0.234	0.00380979
Ptpn4	4.22603e-11	-0.693386	0.192	0.26	1.20366e-06
Zranb1	3.08758e-14	-0.69414	0.54	0.586	8.79406e-10
Vegfd	7.46112e-17	-0.694795	0.479	0.533	2.12508e-12
Ralgps1	3.60101e-08	-0.695271	0.148	0.202	0.00102564
Hpgd	2.32367e-33	-0.698164	0.254	0.409	6.61827e-29
Gli3	1.37555e-51	-0.698738	0.627	0.74	3.91784e-47
Il11ra1	1.29707e-34	-0.699365	0.405	0.532	3.69431e-30
Smarca1	4.91728e-07	-0.700428	0.078	0.119	0.0140054
Vgll3	7.36156e-19	-0.700688	0.265	0.364	2.09672e-14
Cers6	1.1201e-06	-0.700745	0.235	0.282	0.0319028
Mgrn1	1.13216e-14	-0.701578	0.277	0.356	3.22461e-10
Fam193b	5.30544e-15	-0.701609	0.199	0.285	1.5111e-10
Ppp1r10	8.77157e-56	-0.701721	0.652	0.779	2.49832e-51
Retreg1	6.71363e-09	-0.702563	0.079	0.127	0.000191218
Polg2	8.50571e-13	-0.704017	0.221	0.297	2.4226e-08
Ctbp2	1.64431e-07	-0.704422	0.106	0.152	0.00468332
Chd3	3.03887e-37	-0.705551	0.486	0.603	8.65532e-33
Abhd17b	1.82038e-08	-0.706044	0.379	0.423	0.000518481
Bmi1	6.96349e-10	-0.706592	0.135	0.194	1.98334e-05
Btg1	9.77911e-70	-0.706776	0.698	0.824	2.78529e-65
Atp8a1	3.67269e-12	-0.707384	0.194	0.269	1.04606e-07
Cited2	4.79509e-10	-0.708849	0.289	0.355	1.36574e-05
Plce1	5.35226e-40	-0.709819	0.657	0.732	1.52443e-35
Top1	3.95777e-33	-0.711321	0.697	0.765	1.12725e-28
Col4a1	3.34282e-72	-0.71398	0.692	0.804	9.52101e-68
2810006K23Rik	8.95917e-08	-0.714804	0.144	0.196	0.00255175
Pcnx	1.91361e-16	-0.714887	0.233	0.324	5.45035e-12
Wipi2	4.13287e-10	-0.715073	0.249	0.31	1.17712e-05
Gng11	1.47858e-26	-0.718794	0.33	0.448	4.21129e-22
Gnb4	2.77027e-17	-0.722225	0.233	0.325	7.89027e-13
Zrsr1	5.26846e-07	-0.722602	0.116	0.162	0.0150056
Srsf7	7.92192e-28	-0.722687	0.591	0.67	2.25632e-23
Ulk1	5.38523e-10	-0.723078	0.146	0.207	1.53382e-05
Gpsm2	2.43906e-12	-0.723727	0.163	0.233	6.94693e-08
Slc38a2	1.02923e-80	-0.723823	0.834	0.916	2.93146e-76
Txndc11	2.96964e-11	-0.725361	0.338	0.399	8.45813e-07
Ets1	3.78165e-14	-0.726354	0.199	0.28	1.07709e-09
BC005537	1.61124e-61	-0.726904	0.83	0.886	4.58913e-57
Dock4	1.08845e-37	-0.72701	0.603	0.707	3.10011e-33
Hs2st1	2.27198e-18	-0.72769	0.374	0.459	6.47105e-14
Ell	1.06316e-06	-0.728105	0.166	0.212	0.0302808
Cacna1c	2.89089e-16	-0.729334	0.194	0.286	8.23383e-12
Ptar1	9.26358e-22	-0.729977	0.306	0.409	2.63845e-17
Per1	1.39245e-13	-0.731156	0.19	0.268	3.96598e-09
Pdk3	5.21682e-07	-0.731699	0.071	0.111	0.0148586
Ptgis	2.05321e-58	-0.731838	0.587	0.713	5.84794e-54
Cpt1a	2.30933e-17	-0.733589	0.259	0.347	6.57744e-13
Alas1	3.14675e-10	-0.733845	0.282	0.341	8.96257e-06
Upf3b	2.18445e-10	-0.737877	0.18	0.246	6.22176e-06
Lonrf3	8.14603e-09	-0.741385	0.205	0.264	0.000232015
Spats2l	2.31454e-18	-0.742348	0.214	0.313	6.59228e-14
Mmp11	4.04215e-07	-0.742936	0.076	0.117	0.0115128
Mif	1.36237e-32	-0.743904	0.379	0.502	3.8803e-28
Kazald1	1.88224e-17	-0.745204	0.193	0.286	5.36099e-13
Jdp2	4.5849e-10	-0.746499	0.332	0.384	1.30587e-05
Icosl	1.44149e-07	-0.746602	0.07	0.111	0.00410565
Ebpl	4.69024e-07	-0.746962	0.137	0.184	0.0133587
Sipa1l2	1.43617e-06	-0.750424	0.086	0.125	0.0409049
Vmac	1.33391e-06	-0.75064	0.063	0.1	0.0379924
Pkig	2.42159e-13	-0.75152	0.189	0.265	6.89717e-09
Mafb	9.39839e-16	-0.751887	0.359	0.436	2.67685e-11
S100a1	3.23875e-27	-0.752375	0.366	0.477	9.22461e-23
Mettl7a1	1.434e-24	-0.75244	0.263	0.383	4.08432e-20
Kctd12b	2.22999e-11	-0.753636	0.111	0.174	6.35145e-07
Kctd10	6.73965e-12	-0.754819	0.163	0.231	1.91959e-07
Tbc1d22b	3.6627e-07	-0.757283	0.081	0.123	0.0104321
Epas1	3.87505e-16	-0.757469	0.295	0.382	1.10369e-11
Col4a5	4.7947e-110	-0.759848	0.812	0.93	1.36563e-105
2011-09-01	2.71994e-49	-0.76047	0.603	0.713	7.74694e-45
Gli2	1.71825e-20	-0.764755	0.272	0.377	4.89391e-16
Gda	4.92948e-53	-0.766148	0.512	0.66	1.40402e-48
Paip2b	6.14918e-10	-0.766817	0.22	0.282	1.75141e-05
Creb3l2	2.53486e-53	-0.767784	0.518	0.659	7.21979e-49
Sap18	6.22172e-18	-0.76848	0.467	0.537	1.77207e-13
Narf	2.61527e-14	-0.770052	0.196	0.276	7.44881e-10
Pde10a	5.51655e-10	-0.7716	0.323	0.381	1.57122e-05
Unc45a	2.57173e-09	-0.772922	0.163	0.22	7.32481e-05
Nbr1	5.00362e-12	-0.773301	0.296	0.361	1.42513e-07
Polr2a	2.63442e-37	-0.773828	0.639	0.719	7.50335e-33
Hoxa3	6.38062e-19	-0.774018	0.289	0.379	1.81733e-14
Snx25	9.60063e-10	-0.774532	0.132	0.191	2.73445e-05
Shfl	8.32561e-11	-0.775123	0.098	0.156	2.3713e-06
Zfp131	4.57876e-13	-0.776104	0.389	0.441	1.30412e-08
Slc16a10	1.9202e-22	-0.776769	0.559	0.641	5.46911e-18
Galnt7	2.8825e-12	-0.778309	0.171	0.243	8.20993e-08
Ccdc134	7.45005e-07	-0.779916	0.076	0.114	0.0212192
Tinf2	1.76416e-07	-0.780234	0.108	0.154	0.00502468
Gt(ROSA)26Sor	1.78382e-11	-0.780237	0.221	0.289	5.08068e-07
Slc6a6	2.62804e-12	-0.780911	0.279	0.35	7.48518e-08
Per2	1.27047e-07	-0.781342	0.079	0.122	0.00361855
Cers4	1.05822e-13	-0.781578	0.206	0.283	3.01402e-09
Mttp	2.37901e-08	-0.781932	0.148	0.202	0.000677591
Nelfb	7.71887e-13	-0.782025	0.283	0.352	2.19849e-08
Fam210b	5.74156e-07	-0.78257	0.076	0.115	0.0163531
Itm2c	9.07563e-89	-0.783358	0.663	0.798	2.58492e-84
Itga1	2.26417e-11	-0.784773	0.135	0.201	6.44881e-07
Rbp1	1.30192e-77	-0.785126	0.551	0.734	3.70813e-73
Gm16083	1.53389e-11	-0.785399	0.127	0.193	4.36883e-07
Zbtb11	8.35632e-24	-0.786361	0.443	0.537	2.38005e-19
H6pd	2.07353e-23	-0.786425	0.28	0.385	5.90583e-19
Pdk4	3.89769e-08	-0.786951	0.115	0.165	0.00111014
Col5a3	2.37875e-39	-0.787316	0.418	0.561	6.77516e-35
Plekhh2	7.42442e-20	-0.788343	0.247	0.347	2.11462e-15
Usp54	6.32351e-09	-0.789666	0.144	0.202	0.000180106
Npas3	1.22426e-09	-0.792664	0.077	0.128	3.48694e-05
Scarf2	3.10926e-26	-0.793277	0.298	0.417	8.85578e-22
Reps2	2.98174e-27	-0.795285	0.337	0.464	8.4926e-23
Ankrd44	2.60108e-19	-0.796567	0.219	0.32	7.40839e-15
Casp3	6.05674e-09	-0.799702	0.126	0.18	0.000172508
Rgma	2.30495e-23	-0.799815	0.231	0.346	6.56496e-19
6720427I07Rik	7.02344e-15	-0.800682	0.229	0.312	2.00042e-10
Lgals3bp	7.35475e-34	-0.801227	0.396	0.521	2.09478e-29
Cyp2d22	5.30125e-17	-0.801859	0.182	0.27	1.5099e-12
Epb41l5	1.04292e-16	-0.802327	0.195	0.285	2.97045e-12
Bhlhb9	5.09628e-07	-0.803086	0.072	0.111	0.0145152
Zfand5	3.95818e-69	-0.803316	0.76	0.846	1.12737e-64
Shb	8.80214e-16	-0.803568	0.275	0.359	2.50703e-11
Zswim4	1.67492e-07	-0.803618	0.109	0.155	0.0047705
Tmem230	4.02632e-24	-0.803925	0.353	0.461	1.14678e-19
Abhd2	1.00513e-15	-0.805281	0.267	0.355	2.86283e-11
Gabpa	1.06335e-19	-0.806053	0.275	0.369	3.02865e-15
AY036118	1.48379e-34	-0.808203	0.436	0.56	4.22613e-30
Svil	1.32955e-79	-0.808245	0.702	0.815	3.78683e-75
Cdc42ep1	3.96978e-08	-0.810002	0.097	0.145	0.00113067
Srgap3	5.53657e-12	-0.810213	0.136	0.204	1.57693e-07
Lsmem1	5.80228e-11	-0.810473	0.174	0.241	1.65261e-06
Pik3r1	4.39997e-104	-0.811134	0.732	0.858	1.2532e-99
Gk	4.92177e-08	-0.811254	0.096	0.144	0.00140182
Pcgf2	4.07033e-13	-0.813003	0.14	0.211	1.15931e-08
Mmgt2	1.10761e-13	-0.81503	0.11	0.18	3.1547e-09
Msh3	6.50327e-10	-0.815486	0.123	0.181	1.85226e-05
Pccb	2.23906e-19	-0.815714	0.177	0.274	6.37728e-15
Prelp	3.4781e-62	-0.825127	0.537	0.684	9.90632e-58
Phyhd1	8.55972e-11	-0.825409	0.114	0.175	2.43798e-06
Pdxk	9.97967e-14	-0.826342	0.15	0.224	2.84241e-09
Strada	7.96951e-11	-0.826972	0.145	0.209	2.26987e-06
Wdr47	8.20217e-18	-0.827072	0.32	0.408	2.33614e-13
Sp4	1.15759e-14	-0.827529	0.214	0.299	3.29704e-10
Iqcn	3.48383e-11	-0.830906	0.105	0.165	9.92265e-07
Mecom	3.29067e-33	-0.831672	0.327	0.47	9.37248e-29
Dgkd	2.83107e-12	-0.832536	0.115	0.18	8.06346e-08
Ern1	8.27329e-12	-0.834528	0.373	0.431	2.3564e-07
Oaz2	2.37045e-30	-0.836234	0.357	0.477	6.75151e-26
Rbbp9	2.52273e-12	-0.837589	0.143	0.211	7.18525e-08
Smim26	3.33867e-12	-0.837905	0.145	0.212	9.50921e-08
L2hgdh	3.92528e-07	-0.838924	0.07	0.11	0.01118
Afap1l2	6.52505e-08	-0.84109	0.11	0.157	0.00185847
Asph	9.59235e-65	-0.842158	0.519	0.67	2.73209e-60
Gm12940	1.79429e-13	-0.842507	0.158	0.232	5.11049e-09
Gtf2a1	4.67983e-30	-0.842699	0.429	0.54	1.33291e-25
Gm45669	2.1209e-08	-0.843395	0.092	0.14	0.000604075
Crim1	5.83818e-27	-0.844679	0.435	0.54	1.66283e-22
Gnai1	2.69534e-12	-0.844713	0.107	0.173	7.67686e-08
Gk5	2.34872e-28	-0.845057	0.438	0.544	6.68963e-24
Glb1l	5.96038e-11	-0.845332	0.12	0.181	1.69764e-06
Mxi1	1.44758e-26	-0.845359	0.269	0.393	4.12299e-22
Aff3	1.46069e-12	-0.846997	0.149	0.221	4.16032e-08
Zfp106	3.83367e-28	-0.847875	0.476	0.56	1.09191e-23
As3mt	2.83641e-07	-0.848991	0.071	0.111	0.00807868
Tpk1	8.14618e-10	-0.849778	0.101	0.156	2.32019e-05
Igf1	5.23887e-75	-0.849856	0.594	0.767	1.49213e-70
Brd2	1.23747e-60	-0.851579	0.733	0.812	3.52456e-56
Alcam	2.29807e-17	-0.85301	0.129	0.215	6.54535e-13
Glcci1	3.00432e-40	-0.854323	0.453	0.585	8.5569e-36
Ddr1	2.40069e-09	-0.855735	0.115	0.169	6.83765e-05
Egr3	3.75187e-11	-0.857938	0.136	0.199	1.06861e-06
Pde2a	5.35944e-14	-0.861179	0.073	0.138	1.52648e-09
Tle3	5.28176e-37	-0.861545	0.331	0.472	1.50435e-32
Kctd12	2.01744e-62	-0.864011	0.482	0.656	5.74606e-58
Abca8a	2.29351e-111	-0.866419	0.799	0.916	6.53237e-107
Amot	2.23096e-07	-0.867158	0.078	0.12	0.00635421
Jun	5.1897e-72	-0.867633	0.895	0.913	1.47813e-67
Ppm1d	5.72019e-12	-0.868173	0.167	0.234	1.62923e-07
Bcl6	3.25335e-23	-0.868916	0.453	0.548	9.26619e-19
Sertad2	1.35179e-45	-0.870052	0.508	0.651	3.85016e-41
Gaa	2.67691e-63	-0.870294	0.502	0.653	7.62436e-59
Agtpbp1	5.88967e-31	-0.872776	0.276	0.407	1.6775e-26
Efhb	1.14319e-09	-0.876506	0.083	0.134	3.25603e-05
Glis3	5.4983e-27	-0.876898	0.219	0.345	1.56603e-22
Tpm2	6.53685e-38	-0.877648	0.376	0.506	1.86183e-33
Fzd5	4.36831e-08	-0.879061	0.085	0.131	0.00124418
Sdc3	8.94776e-14	-0.882546	0.076	0.14	2.5485e-09
Gpm6b	2.49546e-47	-0.884275	0.405	0.563	7.10757e-43
Prx	7.68867e-10	-0.888449	0.08	0.132	2.18989e-05
Tmem47	2.77772e-22	-0.890434	0.174	0.282	7.91151e-18
Nadk2	1.66326e-12	-0.893414	0.133	0.202	4.73729e-08
Dtnb	1.06574e-16	-0.898047	0.116	0.199	3.03543e-12
Thrb	3.09701e-57	-0.898203	0.413	0.601	8.82089e-53
Cst3	2.18779e-180	-0.898832	0.947	0.976	6.23126e-176
Cxcl16	3.94714e-17	-0.900449	0.094	0.175	1.12422e-12
1600010M07Rik	4.25054e-08	-0.901497	0.125	0.178	0.00121064
Fmo1	2.84679e-21	-0.901635	0.179	0.282	8.10822e-17
Hes1	5.11311e-51	-0.90519	0.628	0.74	1.45632e-46
Adk	2.57155e-93	-0.905858	0.684	0.813	7.32428e-89
Smim4	1.78018e-12	-0.909109	0.197	0.267	5.07031e-08
Gm47507	3.20488e-07	-0.909128	0.065	0.103	0.00912815
Enpep	8.84082e-07	-0.909257	0.114	0.156	0.0251804
Rgmb	6.2975e-43	-0.909314	0.429	0.56	1.79365e-38
Epha4	3.12044e-17	-0.910813	0.095	0.176	8.88764e-13
Nars2	7.15171e-10	-0.914346	0.119	0.177	2.03695e-05
Cul9	2.59521e-13	-0.914657	0.154	0.229	7.39167e-09
Azin2	1.16469e-18	-0.91499	0.225	0.322	3.31727e-14
Ltbp3	5.59875e-76	-0.918592	0.502	0.668	1.59464e-71
Tmem38b	1.39234e-18	-0.919844	0.142	0.233	3.96565e-14
Arhgap5	3.15792e-69	-0.920095	0.507	0.67	8.99439e-65
Nckap5l	5.21821e-15	-0.921943	0.24	0.317	1.48625e-10
Tet1	1.06301e-08	-0.924212	0.068	0.113	0.000302767
Ppara	6.58581e-09	-0.925987	0.072	0.118	0.000187577
Rab31	7.00343e-15	-0.926237	0.191	0.273	1.99472e-10
Olfml3	2.11075e-46	-0.926514	0.306	0.478	6.01184e-42
Gm41556	1.82246e-17	-0.927492	0.16	0.248	5.19074e-13
Prkcg	5.65116e-12	-0.928026	0.177	0.247	1.60956e-07
Gna12	9.26392e-26	-0.928719	0.297	0.407	2.63855e-21
Deptor	1.42203e-32	-0.931569	0.262	0.399	4.05023e-28
Trim41	5.73816e-14	-0.940349	0.2	0.274	1.63434e-09
Adgrl1	2.21705e-27	-0.941019	0.19	0.312	6.3146e-23
Bcr	2.81661e-34	-0.943855	0.24	0.38	8.02228e-30
Cabyr	7.98424e-14	-0.944348	0.068	0.13	2.27407e-09
Rnf150	4.89008e-34	-0.949305	0.307	0.45	1.39279e-29
Chka	2.9648e-37	-0.949433	0.489	0.615	8.44434e-33
Cystm1	1.5644e-20	-0.951084	0.2	0.298	4.45572e-16
Abcb10	6.25435e-10	-0.952242	0.07	0.12	1.78136e-05
Tcaf2	5.08594e-08	-0.952256	0.084	0.128	0.00144858
Gm3336	1.23152e-17	-0.952496	0.155	0.245	3.50761e-13
Synpo	6.24914e-16	-0.956411	0.085	0.159	1.77988e-11
Podxl2	9.18425e-11	-0.958829	0.09	0.146	2.61586e-06
Med14	2.14075e-15	-0.961007	0.265	0.344	6.09729e-11
H2-DMa	2.78966e-07	-0.961668	0.077	0.117	0.0079455
2310022B05Rik	7.96889e-36	-0.963069	0.286	0.423	2.2697e-31
Cux1	3.77299e-95	-0.964819	0.547	0.723	1.07462e-90
Gm16196	5.15562e-08	-0.965305	0.073	0.117	0.00146842
Hexim1	1.06862e-82	-0.966599	0.674	0.802	3.04364e-78
Csrp1	2.19576e-53	-0.970497	0.416	0.569	6.25398e-49
Bicc1	9.94094e-210	-0.972429	0.9	0.966	2.83138e-205
Prkd2	2.65714e-17	-0.973634	0.16	0.248	7.56807e-13
Pkp4	1.51881e-16	-0.97374	0.128	0.208	4.32588e-12
2810013P06Rik	2.874e-12	-0.973933	0.117	0.181	8.18572e-08
Fbln1	4.90736e-307	-0.97572	0.946	0.992	1.39771e-302
Rab26os	2.79302e-08	-0.975793	0.071	0.114	0.000795508
Hmgb2	7.55747e-31	-0.978403	0.326	0.45	2.15252e-26
Sgcd	9.00951e-107	-0.980941	0.513	0.754	2.56609e-102
Oxnad1	1.04929e-11	-0.982253	0.103	0.164	2.98858e-07
Mob3b	1.01467e-07	-0.982812	0.1	0.145	0.00288998
Zfr2	5.94665e-11	-0.984647	0.075	0.129	1.69372e-06
Barx1	2.58989e-38	-0.986159	0.234	0.385	7.37652e-34
Auts2	9.08321e-149	-0.986738	0.739	0.905	2.58708e-144
Mpzl1	3.81757e-34	-0.988925	0.22	0.361	1.08732e-29
Tafa5	1.73692e-17	-0.989513	0.132	0.217	4.94709e-13
Ell2	1.10383e-27	-0.989615	0.385	0.497	3.14394e-23
Per3	1.52238e-10	-0.992636	0.065	0.116	4.33605e-06
Lrrc8a	1.52863e-25	-0.993125	0.321	0.426	4.35385e-21
Atp2b4	6.11509e-59	-0.995617	0.39	0.572	1.7417e-54
Trp53inp2	2.69269e-18	-0.998237	0.136	0.224	7.66932e-14
Gramd4	1.49473e-31	-0.998658	0.295	0.417	4.25729e-27
Sorcs2	3.75343e-15	-0.999409	0.105	0.178	1.06905e-10
Map3k5	4.53273e-43	-1.00042	0.267	0.434	1.29101e-38
Prkd1	3.30515e-11	-1.00078	0.068	0.122	9.41371e-07
Scly	8.86558e-15	-1.00091	0.107	0.179	2.52509e-10
Cyp1b1	1.5446e-34	-1.00403	0.268	0.408	4.39932e-30
Jade1	7.194e-37	-1.0041	0.232	0.379	2.04899e-32
Acta2	3.33747e-20	-1.00648	0.279	0.376	9.50577e-16
Gm12963	5.71959e-12	-1.00776	0.076	0.133	1.62905e-07
Gm17501	2.13112e-09	-1.00876	0.121	0.175	6.06984e-05
Herc3	4.08552e-11	-1.01251	0.059	0.11	1.16364e-06
5930430L01Rik	1.38509e-13	-1.01818	0.062	0.121	3.94502e-09
C730034F03Rik	2.67057e-09	-1.0183	0.076	0.123	7.60633e-05
Atp5j	1.8144e-137	-1.02203	0.693	0.824	5.16778e-133
Rgs7bp	1.13995e-22	-1.0223	0.088	0.181	3.2468e-18
Ncam1	1.15406e-36	-1.02679	0.178	0.324	3.28698e-32
Gm15050	1.26913e-08	-1.02801	0.076	0.121	0.000361475
Rflnb	7.71796e-13	-1.02956	0.102	0.166	2.19823e-08
Pxdn	6.58824e-30	-1.02975	0.2	0.326	1.87646e-25
Sgk1	1.47135e-26	-1.02993	0.347	0.452	4.19069e-22
Nemp1	8.01986e-12	-1.03105	0.094	0.154	2.28422e-07
Serpini1	2.16057e-36	-1.0317	0.388	0.525	6.15374e-32
Cemip2	1.88891e-11	-1.03335	0.069	0.124	5.37999e-07
Igfbp4	6.42461e-157	-1.03521	0.493	0.81	1.82986e-152
Esyt1	2.8279e-46	-1.03649	0.44	0.58	8.05443e-42
Sema3d	2.94381e-41	-1.03686	0.246	0.404	8.38456e-37
Zfp503	2.27878e-62	-1.03814	0.477	0.634	6.49042e-58
Gtpbp1	1.96437e-12	-1.04042	0.16	0.227	5.59492e-08
Cyp27a1	8.2031e-42	-1.0417	0.353	0.506	2.33641e-37
Homer1	6.8711e-32	-1.04302	0.465	0.566	1.95703e-27
Ddit4	1.3066e-25	-1.04346	0.196	0.313	3.72146e-21
Crebzf	1.07781e-25	-1.04645	0.204	0.315	3.06982e-21
Gpcpd1	5.85867e-33	-1.04739	0.242	0.38	1.66867e-28
Me3	6.03718e-16	-1.04778	0.092	0.166	1.71951e-11
Taf13	8.65076e-55	-1.04969	0.426	0.591	2.46391e-50
Kcnk2	2.48841e-45	-1.05195	0.247	0.42	7.08749e-41
E130006D01Rik	5.12169e-10	-1.05359	0.061	0.109	1.45876e-05
Dusp5	9.12079e-20	-1.05597	0.168	0.262	2.59778e-15
Dpyd	4.95137e-32	-1.05631	0.16	0.294	1.41025e-27
Arhgap28	2.74325e-36	-1.05797	0.201	0.348	7.81333e-32
Sc5d	2.04005e-42	-1.05915	0.251	0.408	5.81046e-38
Rasa3	2.11933e-35	-1.06018	0.172	0.317	6.03626e-31
Plk3	7.31088e-20	-1.06119	0.174	0.267	2.08229e-15
Tfrc	8.87134e-12	-1.06257	0.139	0.203	2.52673e-07
Slf2	2.32196e-19	-1.06404	0.286	0.377	6.61341e-15
Fat1	3.30411e-59	-1.06492	0.365	0.545	9.41076e-55
Pde7b	9.22204e-34	-1.06536	0.164	0.305	2.62662e-29
Picalm	2.47454e-175	-1.06596	0.858	0.93	7.04797e-171
Marcksl1	1.14778e-08	-1.06756	0.076	0.12	0.000326912
Pard6g	1.40211e-09	-1.06966	0.072	0.12	3.99349e-05
P4htm	4.71045e-15	-1.07047	0.091	0.161	1.34163e-10
Synpo2	1.10614e-23	-1.07165	0.127	0.231	3.15052e-19
Hes6	2.5702e-07	-1.07446	0.066	0.103	0.00732045
Bcl9	6.13109e-30	-1.07544	0.163	0.288	1.74626e-25
Jup	1.08684e-41	-1.07559	0.233	0.388	3.09554e-37
4932422M17Rik	7.40831e-12	-1.07669	0.061	0.115	2.11003e-07
Abat	2.8051e-14	-1.07682	0.068	0.131	7.9895e-10
Tef	1.89502e-21	-1.07698	0.118	0.213	5.3974e-17
Btbd19	6.57694e-18	-1.07768	0.124	0.206	1.87324e-13
Tpd52	9.71282e-16	-1.07863	0.081	0.152	2.7664e-11
Tpm1	8.918e-81	-1.07889	0.578	0.709	2.54003e-76
Ip6k2	2.32582e-08	-1.08198	0.093	0.14	0.000662441
Ppm1l	2.14117e-12	-1.0846	0.065	0.122	6.09849e-08
Utp14b	1.70939e-08	-1.08475	0.072	0.115	0.000486868
Mylip	1.50064e-73	-1.08512	0.481	0.669	4.27413e-69
Trim45	6.80304e-11	-1.08577	0.066	0.117	1.93764e-06
Hist4h4	2.97363e-09	-1.0858	0.071	0.118	8.46948e-05
Cgnl1	2.70326e-49	-1.08718	0.268	0.442	7.69942e-45
Mb21d2	7.87944e-16	-1.08799	0.073	0.143	2.24422e-11
Hoxaas3	4.2558e-08	-1.09032	0.061	0.101	0.00121214
Exd1	1.654e-07	-1.09079	0.081	0.122	0.00471091
Rcbtb2	7.86468e-36	-1.09147	0.181	0.325	2.24002e-31
Ep400	5.3545e-42	-1.09248	0.601	0.684	1.52507e-37
Ankrd37	1.33828e-14	-1.09371	0.091	0.159	3.81168e-10
Dock6	4.59378e-25	-1.09498	0.135	0.243	1.3084e-20
Hist1h2bc	1.7566e-16	-1.09634	0.226	0.311	5.00316e-12
Bex3	7.27602e-29	-1.09769	0.15	0.269	2.07236e-24
Gem	7.37729e-130	-1.09813	0.707	0.877	2.1012e-125
Vamp1	1.36315e-20	-1.09959	0.199	0.299	3.88252e-16
Isoc1	1.75367e-52	-1.09965	0.259	0.437	4.9948e-48
Gm50240	2.5009e-12	-1.10005	0.087	0.149	7.12308e-08
Gng7	3.49995e-12	-1.10165	0.073	0.13	9.96857e-08
Tiam2	1.22086e-21	-1.10175	0.164	0.27	3.47725e-17
Tmx4	5.35754e-32	-1.10279	0.386	0.502	1.52593e-27
Garnl3	8.92774e-20	-1.10338	0.118	0.21	2.5428e-15
Dipk2a	1.84495e-27	-1.10592	0.235	0.353	5.25478e-23
Ptprk	6.15784e-99	-1.11167	0.429	0.675	1.75387e-94
Vcam1	1.28139e-52	-1.11388	0.219	0.404	3.64965e-48
Fam222a	3.79548e-10	-1.11754	0.072	0.122	1.08103e-05
Map3k12	8.41028e-17	-1.11931	0.143	0.225	2.39542e-12
Ms4a4d	1.31152e-141	-1.1209	0.634	0.809	3.73548e-137
Pde4c	5.14936e-24	-1.12109	0.208	0.32	1.46664e-19
Rasl11b	1.62307e-36	-1.12307	0.291	0.428	4.62284e-32
Bmp4	2.62254e-98	-1.12347	0.526	0.716	7.46952e-94
Vamp5	6.38041e-35	-1.126	0.159	0.297	1.81727e-30
Adm	7.21885e-37	-1.12897	0.238	0.385	2.05607e-32
Ror1	9.56392e-102	-1.12915	0.495	0.721	2.724e-97
1700001K19Rik	8.95949e-47	-1.13044	0.221	0.391	2.55184e-42
AI480526	2.13661e-13	-1.13176	0.047	0.101	6.0855e-09
4921531C22Rik	4.56864e-25	-1.13472	0.164	0.273	1.30124e-20
Zfp827	1.54009e-23	-1.13541	0.099	0.197	4.38649e-19
Fzd7	8.88131e-33	-1.13663	0.171	0.303	2.52958e-28
Atp1b3	3.41835e-117	-1.13862	0.601	0.765	9.73615e-113
App	3.10662e-268	-1.1393	0.829	0.942	8.84827e-264
Fry	3.23303e-20	-1.14193	0.114	0.205	9.20831e-16
Eln	5.66252e-176	-1.14222	0.764	0.927	1.6128e-171
Fbln5	1.12116e-89	-1.14257	0.42	0.631	3.19329e-85
Crispld2	1.29988e-215	-1.14263	0.745	0.944	3.70233e-211
Ptch1	1.94728e-20	-1.14526	0.114	0.205	5.54624e-16
Lpcat3	1.16936e-20	-1.14736	0.26	0.354	3.33056e-16
D830025C05Rik	3.26956e-25	-1.14775	0.147	0.257	9.31237e-21
Adamts19	6.41983e-40	-1.14879	0.179	0.333	1.82849e-35
Dab2ip	9.14298e-46	-1.14999	0.227	0.388	2.6041e-41
Hspa1l	1.74492e-15	-1.15165	0.094	0.166	4.96988e-11
Nabp1	1.11103e-67	-1.15275	0.474	0.638	3.16444e-63
Gm34455	1.86363e-50	-1.15901	0.129	0.297	5.30799e-46
Atp1a1	2.88421e-99	-1.1616	0.574	0.737	8.2148e-95
Zc3hav1	1.47749e-25	-1.16211	0.642	0.655	4.20819e-21
Pfkfb3	2.74603e-20	-1.16223	0.113	0.203	7.82125e-16
Tent5c	2.60419e-23	-1.16322	0.117	0.217	7.41726e-19
Rccd1	4.41888e-28	-1.16772	0.151	0.269	1.25859e-23
Pdgfra	3.62248e-276	-1.16804	0.931	0.979	1.03175e-271
Scube1	3.79272e-55	-1.16934	0.232	0.423	1.08024e-50
Ston1	1.56791e-43	-1.17283	0.202	0.358	4.46572e-39
Palld	2.49798e-56	-1.17634	0.274	0.46	7.11474e-52
Gm42941	5.78406e-15	-1.17784	0.103	0.173	1.64742e-10
Ankrd35	2.19357e-12	-1.17808	0.052	0.104	6.24771e-08
Hacd4	3.36063e-21	-1.18204	0.089	0.177	9.57175e-17
Slc8a1	3.08701e-94	-1.1839	0.421	0.659	8.79243e-90
Lbh	2.5577e-72	-1.1856	0.318	0.533	7.28483e-68
Enpp5	1.38276e-62	-1.18623	0.25	0.448	3.93838e-58
Tdp2	4.50921e-31	-1.18806	0.255	0.379	1.28431e-26
Ptk7	2.54435e-35	-1.19182	0.211	0.349	7.24681e-31
Golga7	3.14396e-51	-1.19339	0.245	0.415	8.95463e-47
Stard13	7.2269e-77	-1.19477	0.418	0.637	2.05836e-72
Nr4a2	1.41548e-37	-1.19674	0.334	0.465	4.03157e-33
Nr1d2	5.07861e-39	-1.19677	0.176	0.322	1.44649e-34
Adamts9	4.36969e-13	-1.19756	0.085	0.148	1.24458e-08
Ccn1	1.57707e-68	-1.20271	0.618	0.728	4.49182e-64
Adam33	1.39559e-18	-1.20488	0.069	0.144	3.97491e-14
Spindoc	1.09422e-36	-1.20638	0.263	0.402	3.11656e-32
Ppp1r13b	3.8777e-15	-1.20663	0.091	0.159	1.10445e-10
Dgat2	3.63121e-23	-1.20928	0.221	0.324	1.03424e-18
Clmp	3.43979e-185	-1.20965	0.645	0.843	9.7972e-181
Gm26532	1.08891e-14	-1.21018	0.185	0.258	3.10142e-10
Ppm1h	2.4572e-22	-1.21074	0.128	0.226	6.9986e-18
Gria3	5.17829e-105	-1.2109	0.316	0.595	1.47488e-100
Gys1	5.278e-12	-1.21268	0.074	0.131	1.50328e-07
Ccl27a	3.93184e-15	-1.21478	0.062	0.125	1.11987e-10
Fam49a	2.17116e-67	-1.21734	0.276	0.488	6.18391e-63
Cmtm4	7.12025e-17	-1.21813	0.064	0.133	2.02799e-12
Slc9a3r2	1.56708e-26	-1.21919	0.106	0.212	4.46336e-22
Mapre3	7.08286e-25	-1.21926	0.133	0.238	2.01734e-20
Msra	1.72228e-28	-1.21936	0.144	0.261	4.90541e-24
Tagln	1.79004e-18	-1.22002	0.204	0.295	5.09839e-14
Brdt	5.02206e-17	-1.2233	0.161	0.245	1.43038e-12
Rtn2	9.11151e-18	-1.22399	0.062	0.133	2.59514e-13
1700016G22Rik	3.84347e-16	-1.22742	0.079	0.15	1.0947e-11
Pecam1	2.69758e-15	-1.23098	0.166	0.245	7.68325e-11
Hotairm1	1.18752e-40	-1.23531	0.234	0.388	3.38229e-36
Vwa8	4.47705e-47	-1.23631	0.197	0.365	1.27515e-42
Tns3	9.03194e-67	-1.23754	0.26	0.468	2.57248e-62
Lrp5	1.90631e-23	-1.23936	0.086	0.18	5.42954e-19
Dlg3	1.49972e-19	-1.24195	0.081	0.161	4.27149e-15
Sh3bp5	1.07336e-102	-1.24493	0.401	0.637	3.05715e-98
Rhobtb1	2.39708e-13	-1.24655	0.067	0.128	6.82736e-09
Amotl2	6.72412e-61	-1.24679	0.371	0.548	1.91516e-56
Igsf3	4.27387e-33	-1.25295	0.124	0.251	1.21728e-28
Pcx	9.32153e-23	-1.25787	0.094	0.186	2.65496e-18
Cdc14a	4.78529e-46	-1.25935	0.187	0.353	1.36295e-41
Prkar1b	1.70643e-29	-1.26007	0.095	0.206	4.86026e-25
Ghr	3.78712e-190	-1.26056	0.716	0.901	1.07865e-185
Gm26881	9.38602e-14	-1.26203	0.07	0.13	2.67333e-09
Ptpn14	1.25091e-18	-1.26213	0.078	0.155	3.56284e-14
Prickle2	1.17756e-63	-1.26743	0.348	0.547	3.35392e-59
Pnpla3	2.64476e-15	-1.27605	0.055	0.116	7.5328e-11
Sh3d21	4.36712e-27	-1.27778	0.16	0.274	1.24384e-22
Ldhb	7.51419e-18	-1.27811	0.063	0.135	2.14019e-13
Pde1a	1.16534e-126	-1.27984	0.567	0.766	3.31912e-122
Slc7a11	2.2515e-17	-1.28022	0.067	0.139	6.41273e-13
Arhgdib	3.79426e-19	-1.28171	0.049	0.119	1.08068e-14
Pag1	2.12021e-54	-1.28397	0.18	0.363	6.03879e-50
Hist1h2be	1.70134e-28	-1.28461	0.114	0.227	4.84576e-24
Sort1	2.14288e-14	-1.28809	0.054	0.113	6.10334e-10
Bche	3.81007e-23	-1.29982	0.101	0.197	1.08518e-18
Nkain4	1.0006e-47	-1.30192	0.13	0.295	2.84991e-43
Dab2	2.13639e-39	-1.31015	0.288	0.44	6.08485e-35
Gstt2	1.49995e-24	-1.31228	0.094	0.191	4.27216e-20
Adgre5	7.82843e-19	-1.31249	0.062	0.136	2.22969e-14
Gas1	1.19384e-250	-1.31255	0.774	0.946	3.4003e-246
Frmd4a	3.54449e-47	-1.31647	0.223	0.387	1.00954e-42
Slc22a17	1.81286e-26	-1.31816	0.087	0.188	5.16339e-22
Ccbe1	5.30895e-97	-1.31918	0.315	0.576	1.5121e-92
Gabbr1	2.25082e-44	-1.31946	0.189	0.347	6.41078e-40
Pde1c	3.26703e-13	-1.32228	0.059	0.116	9.30515e-09
Wnt5b	8.25913e-32	-1.32568	0.126	0.25	2.35237e-27
Efna2	5.46397e-25	-1.32577	0.106	0.207	1.55625e-20
Gm42743	3.87554e-20	-1.32596	0.075	0.156	1.10383e-15
Bmf	5.41178e-16	-1.32606	0.049	0.11	1.54138e-11
Hist1h2ac	2.30118e-17	-1.32678	0.05	0.115	6.55423e-13
Igf2	1.2624e-22	-1.32727	0.049	0.127	3.59555e-18
Ociad2	9.19202e-19	-1.32893	0.069	0.143	2.61807e-14
Dand5	3.4797e-53	-1.33045	0.258	0.437	9.91089e-49
Fam117a	6.83436e-59	-1.33113	0.275	0.462	1.94656e-54
Spry2	1.56979e-134	-1.33678	0.485	0.727	4.47109e-130
Gm15867	5.49892e-17	-1.34668	0.053	0.118	1.5662e-12
Rbpms	3.17207e-167	-1.34887	0.66	0.846	9.03468e-163
Fbxl18	1.04889e-45	-1.35101	0.187	0.348	2.98744e-41
B930036N10Rik	1.37462e-15	-1.35113	0.052	0.113	3.91519e-11
Apoe	4.33663e-82	-1.35167	0.485	0.676	1.23516e-77
Irf8	3.60175e-73	-1.35213	0.169	0.389	1.02585e-68
Tex14	7.66702e-131	-1.35372	0.427	0.718	2.18372e-126
Stard5	7.50364e-35	-1.35579	0.155	0.288	2.13719e-30
Pakap.1	4.57439e-116	-1.35605	0.378	0.643	1.30288e-111
Colec12	2.92879e-229	-1.35659	0.598	0.862	8.34177e-225
Kank1	3.54433e-18	-1.35901	0.054	0.123	1.0095e-13
Myl9	2.27372e-65	-1.36147	0.218	0.422	6.47601e-61
Elovl6	2.19357e-18	-1.36283	0.157	0.243	6.24771e-14
St5	1.19021e-65	-1.36456	0.467	0.636	3.38995e-61
Zfp385b	2.03694e-24	-1.37155	0.082	0.175	5.80161e-20
Lag3	1.53227e-34	-1.37267	0.129	0.257	4.3642e-30
Grm7	3.18153e-28	-1.37489	0.281	0.396	9.06162e-24
Ndrg2	3.77569e-49	-1.37663	0.127	0.29	1.07539e-44
Slit2	2.22301e-127	-1.37743	0.487	0.745	6.33157e-123
Tead2	1.06035e-33	-1.37752	0.102	0.224	3.0201e-29
Aldh1a1	1.06052e-105	-1.37912	0.395	0.638	3.02057e-101
Mbp	3.91928e-41	-1.38112	0.135	0.282	1.11629e-36
Laptm4b	3.51266e-72	-1.38292	0.23	0.448	1.00047e-67
Nrip3	4.3869e-20	-1.3847	0.074	0.155	1.24948e-15
Mertk	1.31192e-37	-1.3919	0.112	0.25	3.73662e-33
Rgcc	1.30211e-16	-1.39215	0.108	0.184	3.70866e-12
Cdc25b	1.59542e-21	-1.39314	0.063	0.144	4.54407e-17
Col16a1	5.32277e-74	-1.39324	0.273	0.487	1.51603e-69
Vstm4	5.07564e-19	-1.39517	0.063	0.136	1.44564e-14
Cadm1	3.75241e-38	-1.3956	0.14	0.28	1.06876e-33
Cd4	8.41891e-16	-1.40238	0.045	0.104	2.39787e-11
Hoxb8	6.21416e-29	-1.40284	0.079	0.184	1.76992e-24
1700023F06Rik	2.33494e-14	-1.40431	0.045	0.1	6.65038e-10
Svip	1.22301e-17	-1.40786	0.042	0.104	3.48338e-13
Gm42679	3.68542e-17	-1.40796	0.05	0.114	1.04968e-12
Hvcn1	2.7498e-16	-1.40963	0.048	0.109	7.83198e-12
Lgmn	1.63222e-61	-1.4116	0.174	0.368	4.6489e-57
Prtn3	5.81805e-28	-1.4119	0.076	0.178	1.6571e-23
Gm45885	5.14827e-28	-1.41558	0.097	0.204	1.46633e-23
Sertad4	5.4936e-50	-1.41646	0.137	0.302	1.56469e-45
Angptl4	1.26943e-12	-1.41676	0.055	0.109	3.61559e-08
Tril	7.83371e-43	-1.4169	0.139	0.286	2.2312e-38
Anapc7	4.97013e-42	-1.42845	0.126	0.27	1.41559e-37
Snai1	8.55738e-48	-1.43004	0.191	0.357	2.43731e-43
Arpc3	1.09336e-115	-1.43158	0.577	0.736	3.1141e-111
Pde3a	4.59242e-181	-1.43172	0.722	0.872	1.30801e-176
Arhgef6	2.70663e-26	-1.43965	0.074	0.171	7.70902e-22
Itm2a	1.79863e-144	-1.44752	0.451	0.72	5.12284e-140
Irak1bp1	2.79809e-50	-1.44949	0.169	0.337	7.96951e-46
Fosb	5.96041e-68	-1.45385	0.544	0.671	1.69764e-63
Fam13a	1.37549e-19	-1.45428	0.088	0.172	3.91768e-15
Lrrn2	2.23124e-26	-1.45582	0.052	0.141	6.35503e-22
Hoxb5os	1.94714e-14	-1.45642	0.045	0.1	5.54584e-10
Hsd11b1	3.47688e-37	-1.45701	0.154	0.29	9.90285e-33
Smtnl2	2.43983e-26	-1.45811	0.075	0.17	6.94913e-22
Cdh11	6.28587e-80	-1.45851	0.215	0.449	1.79034e-75
Etv5	3.61593e-31	-1.46932	0.103	0.217	1.02989e-26
Rasgrp2	1.77868e-21	-1.47422	0.047	0.121	5.06604e-17
Ppp1r14a	6.40237e-72	-1.47492	0.184	0.4	1.82352e-67
Cadm4	8.58768e-22	-1.48408	0.037	0.107	2.44594e-17
Arhgef17	1.65998e-49	-1.48651	0.136	0.299	4.72795e-45
Ankrd50	1.30534e-64	-1.4968	0.187	0.383	3.71788e-60
Col23a1	3.03317e-07	-1.49709	0.07	0.109	0.00863908
Tceal5	7.97979e-20	-1.49733	0.046	0.116	2.2728e-15
Bpgm	8.47712e-34	-1.49926	0.169	0.301	2.41445e-29
Mn1	7.35627e-129	-1.50106	0.316	0.597	2.09521e-124
Pde5a	5.7244e-158	-1.50248	0.49	0.739	1.63042e-153
Plcl1	8.14053e-79	-1.5049	0.213	0.443	2.31859e-74
Ephb2	1.2649e-32	-1.50504	0.071	0.18	3.60269e-28
4930532G15Rik	1.57697e-17	-1.50573	0.059	0.127	4.49153e-13
Tmem119	2.62484e-65	-1.50591	0.156	0.352	7.47607e-61
Dtd1	2.83367e-51	-1.50756	0.165	0.335	8.07086e-47
Emilin1	2.38377e-120	-1.50758	0.31	0.577	6.78947e-116
Ngf	4.16242e-91	-1.50784	0.251	0.499	1.18554e-86
Slc2a3	1.17637e-31	-1.51166	0.077	0.188	3.35054e-27
Gpx3	0	-1.51275	0.604	0.934	0
Ppp1r9a	2.29907e-49	-1.51985	0.106	0.264	6.54822e-45
Cadps2	7.45347e-38	-1.52201	0.088	0.216	2.1229e-33
Espn	2.27145e-20	-1.52531	0.05	0.123	6.46953e-16
Lox	7.06724e-114	-1.52674	0.251	0.54	2.01289e-109
Itpkb	2.37313e-71	-1.53937	0.292	0.485	6.75916e-67
Aldh9a1	9.4044e-33	-1.54046	0.091	0.206	2.67856e-28
Hist1h1d	6.95655e-23	-1.55518	0.071	0.156	1.98136e-18
Vegfc	8.11086e-57	-1.55917	0.149	0.331	2.31013e-52
Pear1	7.89237e-26	-1.56274	0.047	0.132	2.24791e-21
Junos	1.45787e-36	-1.56343	0.161	0.296	4.1523e-32
Tjp2	4.93817e-27	-1.56356	0.067	0.162	1.40649e-22
Gramd1b	3.28642e-17	-1.56543	0.047	0.11	9.36039e-13
Adamts15	5.97918e-20	-1.57063	0.036	0.101	1.70299e-15
Tshz2	0	-1.57229	0.924	0.977	0
Steap4	3.37489e-37	-1.57683	0.049	0.161	9.61236e-33
Dzank1	2.13602e-20	-1.57753	0.048	0.118	6.08382e-16
Ppp1r3c	8.85717e-61	-1.57776	0.181	0.368	2.5227e-56
Slc7a2	1.45661e-27	-1.58727	0.048	0.137	4.14871e-23
Nectin2	6.7482e-29	-1.58936	0.091	0.197	1.92202e-24
Tnik	5.6951e-128	-1.59064	0.259	0.566	1.62208e-123
Nr1d1	9.59775e-50	-1.59719	0.116	0.277	2.73363e-45
Plpp1	1.04025e-293	-1.60379	0.527	0.875	2.96284e-289
Pde4b	2.62068e-41	-1.60598	0.088	0.223	7.46422e-37
Colgalt2	1.64093e-20	-1.61137	0.045	0.116	4.67369e-16
Jam3	5.54957e-80	-1.61238	0.191	0.415	1.58063e-75
Lgals4	2.73381e-16	-1.61466	0.046	0.106	7.78643e-12
Peg3	6.82208e-53	-1.61868	0.206	0.381	1.94306e-48
Sema6a	3.23122e-58	-1.622	0.122	0.303	9.20315e-54
AC166172.1	7.47494e-18	-1.6224	0.067	0.139	2.12901e-13
Carmil1	1.11732e-124	-1.62332	0.239	0.539	3.18234e-120
Gucy1a2	1.31971e-70	-1.62505	0.151	0.361	3.7588e-66
Atp1b1	4.99197e-17	-1.62712	0.044	0.105	1.42181e-12
Plcb1	3.04707e-27	-1.62894	0.255	0.364	8.67865e-23
Nxn	1.69353e-135	-1.63358	0.263	0.577	4.82352e-131
Jazf1	5.48399e-57	-1.64271	0.108	0.282	1.56195e-52
Pafah1b3	3.551e-28	-1.64799	0.054	0.146	1.0114e-23
Cables1	6.72934e-58	-1.64939	0.124	0.302	1.91665e-53
Sytl2	1.10358e-162	-1.65595	0.409	0.685	3.14322e-158
Tgm2	2.01301e-19	-1.65665	0.083	0.162	5.73345e-15
BC067074	3.1867e-22	-1.66159	0.038	0.109	9.07637e-18
Arfgef3	8.65947e-25	-1.66383	0.041	0.12	2.46639e-20
Pid1	0	-1.67021	0.872	0.993	0
Ramp1	4.74209e-119	-1.67037	0.267	0.539	1.35064e-114
Gm26887	7.28392e-62	-1.67481	0.149	0.337	2.07461e-57
Vipr2	1.21242e-29	-1.67922	0.053	0.149	3.45322e-25
Fmnl3	2.0979e-26	-1.68115	0.066	0.159	5.97525e-22
Cntfr	1.15018e-29	-1.68352	0.045	0.136	3.27594e-25
Cilp	3.39241e-69	-1.68978	0.071	0.257	9.66225e-65
Vwa1	2.89416e-93	-1.69208	0.153	0.401	8.24316e-89
Spire1	1.56694e-64	-1.71072	0.129	0.32	4.46295e-60
Slc43a2	5.64006e-28	-1.72173	0.072	0.171	1.6064e-23
Dkk3	1.69114e-116	-1.72374	0.24	0.511	4.81672e-112
Wrap53	1.36603e-19	-1.72471	0.044	0.111	3.89072e-15
Dact3	2.21098e-83	-1.7337	0.139	0.366	6.29732e-79
Nck2	2.63057e-29	-1.73743	0.042	0.133	7.4924e-25
Mmd	2.72621e-43	-1.74249	0.073	0.207	7.76479e-39
Pwwp3b	2.53199e-24	-1.74388	0.075	0.166	7.21161e-20
Mafa	2.0649e-21	-1.7468	0.049	0.122	5.88126e-17
Kcnb1	1.24435e-39	-1.75089	0.066	0.189	3.54417e-35
Cdo1	9.95757e-23	-1.75369	0.045	0.121	2.83612e-18
2009-09-01	2.45485e-68	-1.76215	0.106	0.302	6.9919e-64
Fscn1	2.34504e-43	-1.76595	0.099	0.241	6.67914e-39
Col27a1	4.378e-79	-1.76711	0.126	0.344	1.24694e-74
Ift81	2.92831e-61	-1.76771	0.141	0.327	8.34042e-57
Mylk	4.07949e-65	-1.76954	0.151	0.345	1.16192e-60
Plekha6	5.09087e-188	-1.77053	0.269	0.645	1.44998e-183
Pitx2	8.49221e-29	-1.7776	0.094	0.199	2.41875e-24
Gprasp2	6.25395e-23	-1.77935	0.034	0.105	1.78125e-18
Angptl2	1.00526e-238	-1.78824	0.528	0.8	2.86317e-234
Pik3r3	1.13556e-46	-1.78894	0.139	0.297	3.2343e-42
Tchh	1.34331e-18	-1.79104	0.042	0.106	3.82602e-14
Etl4	1.95326e-28	-1.7965	0.055	0.147	5.56328e-24
Tspan9	2.9292e-158	-1.80277	0.28	0.605	8.34294e-154
Ank2	1.42623e-250	-1.81546	0.456	0.797	4.06218e-246
Gjc1	2.84473e-63	-1.82083	0.095	0.276	8.10236e-59
Mmp16	6.92873e-74	-1.82328	0.101	0.306	1.97344e-69
Rgs3	1.07122e-32	-1.83158	0.044	0.142	3.05104e-28
Tcf21	3.01084e-188	-1.83318	0.385	0.692	8.57548e-184
Grik2	1.91334e-72	-1.8362	0.214	0.424	5.44956e-68
Meis2	0	-1.85053	0.86	0.973	0
Paqr7	3.89421e-21	-1.85648	0.04	0.11	1.10915e-16
Rgs10	9.05766e-72	-1.8636	0.102	0.3	2.5798e-67
Atp2a2	0	-1.86878	0.83	0.96	0
Man2a2	1.91349e-154	-1.87327	0.256	0.573	5.45001e-150
Ccdc83	4.04203e-28	-1.8782	0.06	0.154	1.15125e-23
Vav3	1.03227e-47	-1.88054	0.08	0.224	2.94012e-43
Mgarp	1.14654e-41	-1.88106	0.051	0.171	3.26557e-37
Prkg1	5.78102e-220	-1.88462	0.521	0.823	1.64655e-215
Pygm	3.28915e-77	-1.88959	0.115	0.327	9.36817e-73
Myo1b	5.00114e-29	-1.89234	0.029	0.11	1.42442e-24
Cd82	5.88001e-36	-1.89518	0.042	0.145	1.67474e-31
Aknad1	4.08438e-26	-1.89793	0.028	0.103	1.16331e-21
Ggta1	5.1618e-51	-1.89815	0.07	0.217	1.47018e-46
Phldb2	2.25746e-112	-1.90815	0.161	0.437	6.42971e-108
Nceh1	3.46992e-33	-1.92371	0.031	0.123	9.88304e-29
Usp35	2.6387e-37	-1.92763	0.041	0.147	7.51555e-33
Gjc2	1.55809e-37	-1.93143	0.045	0.153	4.43776e-33
G630016G05Rik	1.42591e-26	-1.93313	0.045	0.129	4.06129e-22
Inpp4b	4.4528e-43	-1.93367	0.043	0.162	1.26825e-38
Acot7	1.86419e-61	-1.93572	0.119	0.299	5.3096e-57
G0s2	3.1772e-97	-1.94024	0.163	0.413	9.04929e-93
Rnf144a	2.14278e-175	-1.94507	0.235	0.592	6.10306e-171
Svep1	0	-1.9589	0.701	0.967	0
Mpp7	3.192e-217	-1.96253	0.387	0.731	9.09145e-213
Pdgfrl	2.45848e-137	-1.96286	0.153	0.471	7.00224e-133
Plcb4	2.93722e-163	-1.96536	0.543	0.733	8.36578e-159
Mtss1	4.81374e-48	-1.97462	0.064	0.203	1.37105e-43
Hlf	6.64731e-117	-1.98212	0.168	0.451	1.89329e-112
1810010H24Rik	5.5126e-53	-1.99373	0.066	0.215	1.5701e-48
Adamts17	2.10259e-37	-2.0007	0.057	0.17	5.98859e-33
Gfra2	9.81897e-45	-2.00353	0.047	0.171	2.79664e-40
Wasf3	1.25832e-66	-2.00368	0.078	0.259	3.58394e-62
Ccdc114	9.273e-28	-2.02606	0.031	0.111	2.64114e-23
Ldlrad3	2.01201e-139	-2.03098	0.233	0.539	5.73062e-135
Tmem56	4.18546e-35	-2.03182	0.035	0.133	1.1921e-30
Miga1	2.28807e-37	-2.03299	0.044	0.152	6.51688e-33
Dlg2	9.93664e-55	-2.0404	0.16	0.331	2.83015e-50
St3gal5	1.01786e-42	-2.07173	0.052	0.173	2.89906e-38
Itpr1	3.00931e-201	-2.07503	0.341	0.684	8.5711e-197
Synm	2.48963e-116	-2.08504	0.134	0.408	7.09096e-112
Echdc2	5.36814e-33	-2.08921	0.026	0.113	1.52895e-28
Spon2	2.87524e-210	-2.09161	0.338	0.68	8.18926e-206
Gm6277	5.50891e-29	-2.09628	0.031	0.113	1.56905e-24
Rem1	2.2185e-105	-2.09838	0.099	0.354	6.31874e-101
Wnt5a	6.38137e-89	-2.09976	0.117	0.345	1.81754e-84
Jph2	3.77809e-54	-2.11992	0.05	0.195	1.07608e-49
Ripor2	6.55225e-31	-2.12099	0.028	0.113	1.86621e-26
Myo10	2.24347e-108	-2.13518	0.133	0.392	6.38985e-104
Dusp6	3.36529e-52	-2.14965	0.09	0.245	9.58501e-48
Mboat2	2.76876e-27	-2.14999	0.028	0.105	7.88599e-23
Dnm3	9.90834e-139	-2.15609	0.194	0.5	2.82209e-134
Plod2	0	-2.15686	0.621	0.929	0
Adcyap1r1	8.10378e-160	-2.18476	0.154	0.491	2.30812e-155
Tfdp2	1.84149e-112	-2.19404	0.132	0.397	5.24493e-108
Clu	2.898e-90	-2.20053	0.119	0.347	8.25408e-86
Impa2	6.60056e-24	-2.20376	0.044	0.121	1.87997e-19
Ninl	4.90762e-40	-2.20382	0.031	0.136	1.39779e-35
Enpp1	1.93099e-174	-2.21855	0.174	0.537	5.49985e-170
[truncated: 167 more rows]

## Sheet: Tumour_only_Pdgfra_Low_v_High
Tumour only, Pdgfra low clusters (2,4,19) vs Pdgfra high cluster (3) Differentially expressed genes
gene	p_val	avg_log2FC	pct.1	pct.2	p_val_adj
Efhd1	1.33475e-46	7.41782	0.275	0.002	3.80164e-42
Wnt10b	1.564e-29	7.22537	0.177	0	4.45458e-25
Gm49212	8.63283e-23	7.12801	0.137	0	2.4588e-18
Islr2	1.59739e-31	6.59622	0.192	0.002	4.54969e-27
Ccn3	2.07312e-38	6.57665	0.244	0.008	5.90466e-34
Foxg1	8.80452e-17	5.99723	0.1	0	2.5077e-12
Tbx5	2.88987e-18	5.78088	0.109	0	8.23093e-14
Has1	3.47032e-52	5.7619	0.343	0.02	9.88416e-48
Ackr3	8.2069e-91	5.36611	0.521	0.021	2.33749e-86
Stmn4	2.88265e-32	4.7814	0.221	0.012	8.21037e-28
Postn	3.06937e-38	4.72894	0.289	0.03	8.74219e-34
Ly6c1	1.31501e-154	4.66077	0.8	0.076	3.74541e-150
Tubb4a	1.26413e-27	4.60593	0.178	0.005	3.60049e-23
Tmeff2	1.35839e-39	4.59791	0.269	0.015	3.86898e-35
Nkx6-1	5.00236e-22	4.47283	0.144	0.005	1.42477e-17
Cmah	3.02356e-73	4.44494	0.459	0.029	8.61171e-69
Adgrg2	1.15108e-58	4.4041	0.37	0.015	3.27852e-54
Fez1	7.89342e-58	4.36596	0.379	0.024	2.2482e-53
Gap43	1.0292e-19	4.34772	0.131	0.005	2.93137e-15
Ebf2	2.50174e-111	4.1866	0.648	0.047	7.12545e-107
Pcolce2	6.20782e-161	4.06824	0.859	0.118	1.76811e-156
Sfrp4	3.3817e-80	3.83032	0.528	0.05	9.63176e-76
Procr	9.05211e-44	3.75497	0.298	0.017	2.57822e-39
Hecw2	6.99061e-35	3.74593	0.269	0.027	1.99107e-30
Ackr1	9.02894e-36	3.70535	0.241	0.011	2.57162e-31
Tll1	7.42718e-20	3.67686	0.143	0.009	2.11541e-15
Thbs4	1.57991e-13	3.64753	0.109	0.012	4.49989e-09
Tmem100	3.02512e-75	3.64209	0.502	0.045	8.61615e-71
Dpp4	1.29104e-32	3.64112	0.272	0.038	3.67714e-28
Mfap5	6.93735e-139	3.63943	0.854	0.211	1.9759e-134
Dact2	1.48358e-17	3.60361	0.121	0.006	4.22555e-13
Cadm3	6.10457e-92	3.56312	0.604	0.068	1.7387e-87
Ly6a	9.11611e-168	3.41697	0.935	0.259	2.59645e-163
Mtcl1	3.23825e-16	3.41667	0.109	0.005	9.22319e-12
Ano3	6.04159e-35	3.40963	0.263	0.023	1.72077e-30
Tek	1.5735e-98	3.37167	0.673	0.1	4.48165e-94
Limch1	9.49757e-54	3.3671	0.384	0.033	2.7051e-49
Rorb	5.413e-34	3.33175	0.309	0.052	1.54173e-29
Kcnk5	1.74515e-18	3.30487	0.144	0.014	4.97054e-14
Uchl1	2.0447e-17	3.27038	0.117	0.005	5.82373e-13
Ren1	1.15216e-14	3.26457	0.129	0.018	3.28159e-10
Gpr1	1.6405e-18	3.23117	0.127	0.006	4.67247e-14
Wnt2	2.09081e-14	3.18643	0.121	0.015	5.95506e-10
Fn1	1.95169e-163	3.12511	0.954	0.48	5.5588e-159
Metrnl	7.49172e-57	3.12118	0.424	0.045	2.13379e-52
Anxa3	2.16823e-58	3.11464	0.482	0.091	6.17557e-54
Ackr2	4.91238e-19	3.10671	0.138	0.009	1.39914e-14
Ppp2r2b	5.31726e-22	3.10212	0.189	0.024	1.51446e-17
Ildr2	4.11356e-33	3.10157	0.278	0.036	1.17162e-28
Stxbp6	2.48166e-44	3.09344	0.343	0.038	7.06827e-40
Aif1l	9.84128e-22	3.07898	0.169	0.015	2.80299e-17
S100a4	9.71864e-29	3.05074	0.28	0.052	2.76806e-24
Cxcl1	2.44378e-18	3.04183	0.183	0.033	6.96038e-14
Lmo2	5.22806e-65	3.03094	0.479	0.053	1.48906e-60
Cd248	1.06076e-115	3.0275	0.793	0.214	3.02126e-111
Olfml2b	1.07092e-97	2.99148	0.691	0.108	3.05018e-93
Lrrn4cl	4.13842e-69	2.96942	0.542	0.094	1.1787e-64
Dio2	5.41837e-16	2.96838	0.115	0.008	1.54326e-11
Emilin2	1.74388e-79	2.92356	0.594	0.095	4.96693e-75
Qpct	8.68482e-50	2.92214	0.398	0.052	2.47361e-45
Fndc1	6.30586e-148	2.90553	0.928	0.329	1.79603e-143
Adamts5	3.86502e-112	2.90254	0.799	0.206	1.10084e-107
Gngt2	2.12692e-39	2.88564	0.318	0.038	6.05789e-35
Fst	4.59859e-60	2.88098	0.475	0.065	1.30977e-55
Rgs6	3.77158e-23	2.86724	0.215	0.033	1.07422e-18
Lmx1a	1.27767e-17	2.83863	0.14	0.014	3.63907e-13
Pappa2	7.67436e-13	2.83614	0.129	0.024	2.18581e-08
Sema3c	2.00632e-116	2.83056	0.823	0.206	5.71441e-112
Arhgap20	5.09773e-61	2.73493	0.516	0.095	1.45194e-56
Pi16	9.55236e-137	2.73001	0.934	0.323	2.7207e-132
Lrrc8c	1.31833e-18	2.72855	0.178	0.029	3.75486e-14
Tubb3	1.13804e-22	2.7283	0.197	0.026	3.24138e-18
Opcml	2.53606e-132	2.72286	0.894	0.205	7.2232e-128
Mcf2l	1.22846e-19	2.6869	0.157	0.015	3.49889e-15
Pthlh	1.32786e-14	2.67452	0.103	0.006	3.78201e-10
Ace	4.92455e-39	2.66971	0.315	0.035	1.40261e-34
Lgi4	1.04201e-32	2.66477	0.269	0.03	2.96786e-28
Adgrd1	2.05276e-119	2.64016	0.846	0.239	5.84668e-115
P4ha3	5.04587e-15	2.63001	0.123	0.014	1.43717e-10
Sntb1	3.77139e-102	2.60259	0.78	0.18	1.07417e-97
Pcsk6	1.67859e-72	2.5628	0.682	0.221	4.78095e-68
Col14a1	3.82532e-158	2.55892	0.972	0.409	1.08953e-153
Irak3	1.42303e-58	2.55408	0.535	0.114	4.05306e-54
Mustn1	2.48562e-58	2.54717	0.512	0.1	7.07956e-54
Ifi204	3.71976e-61	2.51392	0.512	0.077	1.05946e-56
Cd109	2.00402e-20	2.51272	0.181	0.024	5.70785e-16
Lsm10	1.47677e-13	2.49703	0.111	0.012	4.20614e-09
Ptgs1	4.44378e-35	2.46712	0.359	0.079	1.26568e-30
Pamr1	3.07739e-31	2.44	0.32	0.065	8.76502e-27
Tubb2b	7.26057e-32	2.43605	0.287	0.042	2.06795e-27
Adamtsl4	4.15788e-38	2.42488	0.356	0.062	1.18425e-33
Has2	1.35121e-40	2.42327	0.381	0.065	3.84852e-36
Npy1r	1.38326e-37	2.42252	0.35	0.061	3.93981e-33
Tnfsf9	5.46148e-16	2.40009	0.152	0.024	1.55554e-11
Mcub	6.94145e-22	2.37343	0.2	0.029	1.97706e-17
Flnb	1.27617e-45	2.36852	0.538	0.177	3.63479e-41
Tppp3	1.09081e-54	2.34894	0.613	0.214	3.10683e-50
Efemp1	2.90678e-85	2.33871	0.77	0.259	8.27908e-81
Ccdc88c	3.50763e-14	2.30763	0.14	0.024	9.99043e-10
Gm16046	8.38171e-23	2.30312	0.203	0.027	2.38728e-18
Ccl7	5.02819e-18	2.27425	0.183	0.033	1.43213e-13
Scara5	4.06699e-129	2.2737	0.942	0.323	1.15836e-124
Ifi27l2a	9.11041e-102	2.27224	0.923	0.536	2.59483e-97
Bcat1	6.97458e-10	2.26204	0.117	0.029	1.9865e-05
Wnt11	1.18596e-28	2.2615	0.263	0.038	3.37785e-24
Igfbp6	5.27274e-106	2.24249	0.914	0.464	1.50178e-101
Muc13	6.54112e-13	2.21014	0.137	0.027	1.86304e-08
Ppp1r14b	7.17271e-49	2.18352	0.573	0.203	2.04293e-44
Lims2	5.40545e-37	2.18059	0.372	0.073	1.53958e-32
Gabra1	1.98459e-25	2.16496	0.303	0.077	5.65252e-21
Anpep	3.34274e-54	2.16165	0.545	0.126	9.5208e-50
Adra1b	1.48907e-16	2.13463	0.167	0.03	4.24118e-12
C4b	1.09874e-75	2.13396	0.708	0.182	3.12943e-71
Osr2	5.52481e-17	2.12871	0.171	0.03	1.57358e-12
Foxc1	1.01457e-13	2.12479	0.112	0.012	2.8897e-09
Crip1	6.34107e-98	2.11152	0.942	0.668	1.80606e-93
Pdlim1	1.81897e-32	2.09764	0.335	0.065	5.18079e-28
1500009L16Rik	7.56454e-16	2.09137	0.149	0.023	2.15453e-11
1700019D03Rik	1.38652e-31	2.09002	0.312	0.055	3.94908e-27
Prrx1	2.4316e-65	2.08981	0.659	0.197	6.9257e-61
Aff2	7.07245e-23	2.08677	0.243	0.048	2.01437e-18
Cxcl13	6.96672e-12	2.08353	0.118	0.021	1.98426e-07
Itga2	7.49525e-14	2.02966	0.135	0.023	2.1348e-09
Rpl29	2.64071e-32	2.02735	0.445	0.168	7.52127e-28
Cpne2	4.65306e-18	2.00524	0.164	0.023	1.32529e-13
Ifi207	7.66193e-35	2.0014	0.386	0.086	2.18227e-30
Nova1	6.37558e-53	1.99929	0.594	0.183	1.81589e-48
Cdh9	1.31606e-12	1.99919	0.101	0.011	3.74839e-08
4930404H11Rik	1.99516e-19	1.99527	0.183	0.027	5.68262e-15
Scara3	9.30282e-52	1.9936	0.591	0.198	2.64963e-47
Esrrg	7.53764e-15	1.99244	0.151	0.027	2.14687e-10
9930111J21Rik2	1.92506e-21	1.98453	0.238	0.05	5.48297e-17
Dmtn	5.60975e-14	1.98225	0.161	0.036	1.59777e-09
Slc27a3	2.3459e-11	1.9811	0.103	0.015	6.6816e-07
Prkg2	2.46493e-14	1.98096	0.169	0.039	7.02063e-10
Slc43a3	1.01455e-83	1.97034	0.831	0.327	2.88963e-79
Gstp2	2.30533e-12	1.96435	0.134	0.027	6.56603e-08
Ifi211	6.07182e-26	1.95965	0.284	0.058	1.72938e-21
Pgf	1.16669e-16	1.94273	0.181	0.036	3.32296e-12
Lrrc8b	8.55231e-14	1.93845	0.123	0.017	2.43587e-09
S100a10	1.81845e-95	1.92565	0.903	0.523	5.17932e-91
Prdm8	9.78381e-17	1.91661	0.171	0.03	2.78663e-12
Vldlr	2.85494e-30	1.91076	0.338	0.074	8.13144e-26
Gnpnat1	2.12652e-28	1.90739	0.355	0.095	6.05675e-24
Ecm1	8.23852e-85	1.90232	0.854	0.459	2.3465e-80
Fgf18	2.10859e-13	1.9001	0.123	0.018	6.00567e-09
Flrt2	1.28376e-63	1.89635	0.699	0.22	3.6564e-59
Pde8a	6.48269e-50	1.89199	0.59	0.183	1.8464e-45
Rcan2	2.62003e-32	1.88396	0.364	0.083	7.46237e-28
Cd34	1.26091e-115	1.87689	0.937	0.614	3.59132e-111
Art3	4.49855e-24	1.86583	0.301	0.077	1.28128e-19
Sgms2	1.52412e-26	1.85993	0.353	0.103	4.341e-22
Clip4	8.62288e-19	1.85864	0.226	0.053	2.45597e-14
Cldn10	1.39412e-11	1.85622	0.101	0.014	3.97075e-07
Fmnl1	1.47022e-17	1.8518	0.174	0.029	4.18748e-13
Ebf1	1.09936e-106	1.8464	0.985	0.685	3.1312e-102
Gdpd5	6.76539e-13	1.83986	0.132	0.024	1.92692e-08
Ddias	7.60368e-11	1.8094	0.112	0.021	2.16568e-06
Cav1	3.15523e-40	1.80794	0.467	0.118	8.98673e-36
Gfpt2	1.19378e-71	1.80754	0.739	0.236	3.40013e-67
Cfb	9.4128e-50	1.80073	0.587	0.174	2.68095e-45
Heg1	1.1379e-91	1.79562	0.9	0.521	3.24097e-87
Zfp385a	2.23524e-32	1.79514	0.395	0.103	6.36641e-28
Ddah2	4.28373e-54	1.78742	0.659	0.25	1.22009e-49
Dusp8	2.0108e-14	1.78551	0.192	0.052	5.72717e-10
Tmtc2	2.46582e-64	1.78186	0.783	0.285	7.02315e-60
Npr1	3.05209e-33	1.77678	0.409	0.108	8.69296e-29
Pi15	1.74389e-47	1.77629	0.575	0.176	4.96695e-43
Nlrc5	7.22762e-11	1.76586	0.134	0.033	2.05857e-06
Fbxl13	8.17464e-12	1.7621	0.131	0.027	2.3283e-07
Tnfaip2	2.50368e-49	1.75915	0.585	0.165	7.13097e-45
Epdr1	3.46811e-31	1.75165	0.369	0.089	9.87786e-27
Gm15987	4.37043e-20	1.74222	0.252	0.062	1.24478e-15
Cxcl10	1.56082e-10	1.73622	0.123	0.029	4.44552e-06
Nhsl1	2.89115e-34	1.73019	0.416	0.111	8.23458e-30
Cd44	8.45263e-22	1.72565	0.455	0.209	2.40748e-17
Crip2	1.05086e-38	1.72375	0.547	0.212	2.99306e-34
Edem2	1.71424e-18	1.69701	0.22	0.05	4.88249e-14
Asap2	2.92454e-37	1.68788	0.45	0.115	8.32969e-33
Il33	1.59242e-31	1.6853	0.419	0.121	4.53552e-27
Arid5a	2.22924e-12	1.68179	0.19	0.061	6.34933e-08
Lrrc17	1.02965e-35	1.68164	0.482	0.147	2.93266e-31
Dynlt1f	4.72093e-15	1.68126	0.163	0.032	1.34462e-10
Fstl1	1.56501e-88	1.66978	0.96	0.797	4.45746e-84
Fsd1l	2.90998e-17	1.66691	0.217	0.053	8.28819e-13
Slc4a4	1.26506e-47	1.66636	0.654	0.252	3.60314e-43
Sema3b	4.49221e-16	1.66274	0.214	0.058	1.27947e-11
Lurap1l	2.37073e-39	1.66145	0.445	0.105	6.75231e-35
1500004A13Rik	2.43948e-08	1.65403	0.115	0.033	0.000694813
Serpinb1a	1.52487e-16	1.65356	0.212	0.053	4.34312e-12
Ifi205	8.50139e-24	1.64683	0.307	0.08	2.42137e-19
Ptprj	8.90428e-34	1.64659	0.464	0.142	2.53612e-29
Bmpr1b	1.85566e-34	1.64414	0.449	0.129	5.28528e-30
Abcb1b	1.27684e-12	1.6385	0.138	0.029	3.63671e-08
Thy1	1.18539e-14	1.63216	0.22	0.07	3.37624e-10
Adamtsl5	3.77614e-43	1.62846	0.608	0.233	1.07552e-38
Capg	4.3792e-30	1.62321	0.436	0.144	1.24728e-25
Galm	5.12496e-14	1.61893	0.174	0.042	1.45969e-09
Arsi	4.68587e-22	1.61709	0.276	0.068	1.33463e-17
Ppp4r4	1.07527e-12	1.61114	0.192	0.058	3.06258e-08
Il13ra1	5.39403e-22	1.6108	0.276	0.068	1.53633e-17
Il16	5.35787e-13	1.60874	0.127	0.021	1.52603e-08
Plac9b	6.07965e-23	1.60499	0.296	0.076	1.73161e-18
Papss2	3.6171e-18	1.60468	0.315	0.112	1.03022e-13
Gm35853	1.04672e-09	1.60252	0.109	0.024	2.98125e-05
Cpne8	1.42877e-30	1.59953	0.358	0.082	4.06942e-26
Bin1	5.75223e-36	1.59762	0.487	0.152	1.63835e-31
Fam111a	8.49933e-31	1.59457	0.422	0.126	2.42078e-26
Srpx	3.08339e-19	1.59367	0.333	0.124	8.78212e-15
Adamtsl1	3.07623e-32	1.59187	0.527	0.209	8.76171e-28
E2f1	4.97231e-15	1.5915	0.174	0.038	1.41621e-10
Klhl29	1.53387e-22	1.59101	0.441	0.188	4.36877e-18
Hsd3b7	5.75071e-27	1.58679	0.359	0.097	1.63792e-22
Lbp	5.82299e-14	1.58406	0.192	0.053	1.6585e-09
Apod	8.42093e-15	1.58117	0.164	0.033	2.39845e-10
Mfsd7a	3.17998e-10	1.57919	0.14	0.039	9.05721e-06
S100a6	1.41288e-110	1.57329	0.98	0.905	4.02417e-106
S100a13	7.17805e-62	1.57328	0.788	0.43	2.04445e-57
Aig1	6.09509e-23	1.57167	0.429	0.179	1.736e-18
Lamb2	2.25306e-55	1.56701	0.754	0.367	6.41717e-51
Tnxb	6.35809e-103	1.56223	0.955	0.776	1.81091e-98
Rnf165	1.38091e-10	1.56213	0.135	0.035	3.93312e-06
Dkk2	2.24157e-08	1.55904	0.201	0.095	0.000638445
Tes	5.32229e-14	1.55606	0.266	0.105	1.51589e-09
Gata6	1.42265e-13	1.54613	0.118	0.015	4.052e-09
Trim30d	9.91303e-18	1.54596	0.207	0.045	2.82343e-13
Hk2	6.13791e-16	1.5431	0.358	0.159	1.7482e-11
Fgd5	5.37129e-19	1.54176	0.296	0.095	1.52985e-14
Tradd	2.7336e-10	1.54025	0.131	0.033	7.78583e-06
Ndrg4	3.22254e-17	1.53997	0.226	0.058	9.17845e-13
Ces2g	7.76539e-10	1.53791	0.124	0.032	2.21174e-05
Vim	9.163e-84	1.53787	0.959	0.821	2.60981e-79
Inhba	1.73175e-18	1.53221	0.203	0.041	4.93237e-14
Sbno2	5.39842e-19	1.53204	0.26	0.071	1.53758e-14
Plekhf1	5.13331e-19	1.51569	0.22	0.047	1.46207e-14
Ugp2	1.38995e-49	1.51565	0.811	0.515	3.95887e-45
Serpinb6a	5.28527e-77	1.51441	0.874	0.536	1.50535e-72
Ecm2	2.66435e-39	1.50504	0.656	0.314	7.58861e-35
Nuak2	1.75802e-10	1.50383	0.135	0.035	5.0072e-06
Axl	3.73383e-72	1.50057	0.894	0.614	1.06347e-67
Enpp3	1.69341e-19	1.50034	0.444	0.206	4.82316e-15
Mt1	5.47553e-45	1.49693	0.736	0.376	1.55954e-40
Kctd11	8.27335e-15	1.49409	0.2	0.053	2.35642e-10
Has2os	3.47222e-32	1.49285	0.438	0.129	9.88958e-28
Gm11808	4.23206e-18	1.48851	0.25	0.068	1.20538e-13
Gm49767	4.42224e-14	1.48628	0.204	0.059	1.25954e-09
Nqo2	1.28673e-20	1.47995	0.272	0.071	3.66486e-16
Ece1	2.34592e-27	1.47628	0.419	0.136	6.68165e-23
Slfn5	1.70511e-27	1.47585	0.384	0.111	4.8565e-23
Dcbld2	2.19604e-28	1.4756	0.501	0.212	6.25476e-24
Ugdh	1.17472e-47	1.47523	0.756	0.382	3.34583e-43
Tnfrsf12a	4.58372e-16	1.47476	0.284	0.103	1.30553e-11
Plcxd3	4.52596e-50	1.47475	0.644	0.209	1.28908e-45
Trim30a	1.70201e-15	1.47272	0.24	0.074	4.84766e-11
Gas7	8.90736e-51	1.47252	0.728	0.32	2.537e-46
Tspan5	1.51964e-40	1.46522	0.611	0.23	4.32823e-36
Ogn	1.18361e-52	1.4578	0.839	0.474	3.37114e-48
Dock11	2.60955e-34	1.45284	0.53	0.185	7.43252e-30
Anxa1	1.31665e-59	1.45272	0.814	0.444	3.75009e-55
Pop4	1.31485e-10	1.45247	0.111	0.021	3.74495e-06
Cnnm4	7.93185e-16	1.44986	0.201	0.05	2.25915e-11
Sirpa	4.78152e-34	1.44839	0.541	0.203	1.36187e-29
Car8	1.55077e-14	1.44346	0.181	0.044	4.4169e-10
Calml4	3.65725e-28	1.44195	0.353	0.088	1.04166e-23
Ccnb1ip1	6.00912e-07	1.43876	0.209	0.108	0.0171152
Gtf3a	1.59101e-16	1.43542	0.221	0.058	4.53153e-12
Ak1	5.48943e-19	1.4337	0.263	0.071	1.5635e-14
Nsg1	2.00362e-21	1.43282	0.344	0.117	5.70671e-17
Creb5	1.60247e-81	1.42609	0.935	0.567	4.56415e-77
Cavin3	1.70934e-37	1.4188	0.656	0.336	4.86853e-33
Panx1	3.13745e-08	1.41855	0.129	0.042	0.000893609
Pdlim2	6.45394e-24	1.4154	0.393	0.139	1.83821e-19
Anxa2	1.19059e-73	1.41351	0.909	0.612	3.39105e-69
Gm42047	7.6368e-07	1.41155	0.103	0.033	0.0217511
Irf4	1.20837e-09	1.41129	0.106	0.023	3.44168e-05
Fbn1	3.17821e-66	1.41093	0.975	0.861	9.05218e-62
Mt2	1.53854e-30	1.41012	0.531	0.212	4.38206e-26
Igsf8	8.26472e-28	1.40934	0.412	0.127	2.35396e-23
Sp110	6.39523e-12	1.40602	0.132	0.027	1.82149e-07
Ramp2	1.16145e-22	1.40312	0.355	0.112	3.30804e-18
Phf11d	5.10908e-10	1.39486	0.129	0.033	1.45517e-05
Abhd11	1.8507e-12	1.38628	0.164	0.042	5.27116e-08
Uqcc2	1.54557e-30	1.38018	0.558	0.252	4.40208e-26
Gabra3	1.37208e-13	1.37876	0.167	0.041	3.90796e-09
Arhgef28	1.52974e-13	1.37799	0.203	0.061	4.357e-09
Radil	3.35374e-16	1.37673	0.232	0.065	9.55211e-12
Mical1	1.1876e-17	1.37113	0.253	0.071	3.38253e-13
Jcad	4.64685e-20	1.36856	0.267	0.068	1.32352e-15
Fam171a1	1.62249e-19	1.36585	0.28	0.079	4.62119e-15
Blvrb	4.98299e-31	1.36019	0.53	0.206	1.41925e-26
Smad9	7.73197e-09	1.34851	0.151	0.053	0.000220222
Basp1	5.11508e-08	1.34675	0.204	0.097	0.00145688
Ripk1	5.0276e-18	1.3465	0.316	0.115	1.43196e-13
Fam124a	4.65874e-20	1.34212	0.336	0.115	1.3269e-15
Galnt16	2.2098e-26	1.34066	0.422	0.142	6.29395e-22
Clec3b	7.6421e-97	1.33548	0.975	0.765	2.17662e-92
Car5a	2.37106e-08	1.3256	0.111	0.03	0.000675325
Dbn1	3.42491e-25	1.32122	0.487	0.208	9.75483e-21
Gm28068	2.21036e-09	1.31803	0.121	0.032	6.29555e-05
Rrs1	1.06035e-10	1.31006	0.155	0.045	3.02008e-06
Pcdh19	6.74914e-32	1.30934	0.518	0.177	1.92229e-27
Fat4	1.21482e-08	1.30887	0.187	0.08	0.000346004
Kctd9	1.65912e-18	1.30652	0.283	0.085	4.72551e-14
Tmem14a	6.25787e-10	1.30531	0.123	0.03	1.78237e-05
Cdr2l	4.99528e-09	1.29739	0.149	0.05	0.000142276
Sparc	9.78359e-60	1.29366	0.982	0.967	2.78656e-55
Emc9	1.20271e-12	1.29317	0.155	0.036	3.42555e-08
Ino80c	6.22473e-15	1.28235	0.195	0.048	1.77293e-10
Nup210l	2.6969e-10	1.27729	0.281	0.139	7.68131e-06
Fam102a	3.97511e-18	1.27714	0.344	0.13	1.13219e-13
Frmd4b	3.37477e-16	1.27712	0.223	0.059	9.61201e-12
Slc7a6	2.08355e-13	1.26724	0.298	0.126	5.93436e-09
Cxxc5	1.28506e-19	1.2613	0.363	0.133	3.6601e-15
Tusc1	1.84662e-08	1.24995	0.109	0.029	0.000525955
Uap1	5.10903e-34	1.24683	0.593	0.25	1.45515e-29
Snhg6	3.79078e-19	1.24496	0.301	0.092	1.07969e-14
Bbc3	1.74082e-07	1.24437	0.117	0.038	0.0049582
Hspb8	1.02385e-27	1.24245	0.551	0.239	2.91613e-23
Fam126a	2.50591e-21	1.24089	0.41	0.165	7.13734e-17
Dnase1l1	8.2569e-12	1.24067	0.184	0.058	2.35173e-07
Hpse	1.91751e-08	1.24011	0.124	0.038	0.000546145
Fyn	9.47353e-52	1.23982	0.837	0.497	2.69825e-47
Tmod2	1.07506e-22	1.23178	0.39	0.135	3.062e-18
Sharpin	1.03967e-06	1.22802	0.1	0.032	0.0296119
Snx18	3.0601e-35	1.22588	0.647	0.282	8.71577e-31
Gabrb2	1.21021e-28	1.22335	0.527	0.212	3.44692e-24
Maob	4.7217e-12	1.21547	0.296	0.132	1.34483e-07
Elf4	1.03062e-19	1.21515	0.376	0.144	2.93541e-15
AC149090.1	2.4588e-30	1.21332	0.59	0.259	7.00316e-26
Bmp6	9.31366e-22	1.21202	0.406	0.156	2.65272e-17
C3	4.12467e-75	1.20591	0.977	0.65	1.17479e-70
Dph5	1.00242e-07	1.20504	0.114	0.035	0.00285509
Fbxo30	6.32146e-12	1.20316	0.301	0.138	1.80048e-07
Lamc2	1.23658e-22	1.20059	0.316	0.091	3.52203e-18
Csf1	6.722e-37	1.19807	0.69	0.33	1.91456e-32
Agtr1a	5.88364e-10	1.19563	0.166	0.055	1.67578e-05
Iah1	8.25287e-22	1.18785	0.373	0.127	2.35058e-17
Hhipl1	1.52982e-08	1.18633	0.131	0.041	0.000435723
Itga9	3.22899e-20	1.18335	0.398	0.153	9.19681e-16
Itgb3	1.32766e-17	1.17754	0.19	0.036	3.78144e-13
Srgap1	3.3435e-22	1.17339	0.433	0.174	9.52296e-18
Cx3cr1	1.03561e-06	1.17239	0.269	0.152	0.0294963
Enah	5.22426e-16	1.17186	0.243	0.071	1.48797e-11
Ablim1	1.30252e-39	1.1686	0.814	0.494	3.70983e-35
Rps18	5.24798e-52	1.16827	0.916	0.758	1.49473e-47
Trim16	3.74148e-10	1.16813	0.169	0.056	1.06565e-05
Jpt1	9.03737e-40	1.16696	0.736	0.339	2.57402e-35
Daglb	2.96443e-13	1.15177	0.253	0.092	8.44329e-09
Ube2l6	2.50158e-12	1.14797	0.212	0.071	7.125e-08
Rhoc	9.92975e-29	1.14724	0.639	0.333	2.82819e-24
Rhou	7.95013e-20	1.14595	0.339	0.115	2.26436e-15
Dctn2	2.15898e-19	1.14425	0.424	0.183	6.1492e-15
Sult5a1	2.22261e-08	1.1408	0.207	0.094	0.000633044
Man1a	1.43482e-68	1.14019	0.962	0.653	4.08666e-64
Plaat3	9.82253e-24	1.13798	0.346	0.1	2.79765e-19
Fbln2	7.07065e-46	1.13713	0.869	0.545	2.01386e-41
Irgm2	3.13689e-11	1.13674	0.207	0.074	8.93449e-07
Uba52	3.42803e-25	1.13486	0.525	0.242	9.7637e-21
Zyx	1.99493e-18	1.13378	0.433	0.202	5.68195e-14
Col8a1	1.7566e-36	1.1331	0.816	0.495	5.00316e-32
Mospd2	9.9047e-14	1.13286	0.35	0.159	2.82106e-09
Dtnbp1	1.68226e-26	1.13189	0.565	0.264	4.79141e-22
Nme2	1.62165e-48	1.13188	0.843	0.603	4.61877e-44
Tgif1	4.60152e-11	1.13152	0.189	0.064	1.3106e-06
Rnh1	1.24763e-19	1.12928	0.444	0.2	3.5535e-15
Plxdc2	4.01019e-70	1.12511	0.974	0.78	1.14218e-65
Emp3	6.31805e-23	1.12249	0.708	0.509	1.79951e-18
Sdc2	3.63581e-37	1.11505	0.831	0.63	1.03555e-32
Rps11	2.70285e-64	1.11335	0.952	0.82	7.69826e-60
Cav2	1.61174e-08	1.11166	0.115	0.032	0.000459054
Coro2b	2.5674e-20	1.11107	0.381	0.141	7.31246e-16
Dbndd2	3.2075e-12	1.11106	0.21	0.071	9.13561e-08
Trnp1	1.89053e-13	1.11048	0.218	0.068	5.3846e-09
Angpt1	5.08012e-17	1.10835	0.478	0.245	1.44692e-12
Thbs3	8.76494e-28	1.10761	0.627	0.315	2.49643e-23
Adam15	9.10551e-24	1.10728	0.528	0.235	2.59343e-19
Rpl32	3.419e-63	1.10511	0.948	0.811	9.73799e-59
9630002D21Rik	1.48956e-12	1.10382	0.258	0.1	4.24258e-08
Capn5	1.2018e-09	1.0987	0.167	0.058	3.42295e-05
Col1a1	1.00936e-55	1.09762	0.975	0.936	2.87485e-51
Pvr	5.13547e-10	1.09243	0.169	0.056	1.46269e-05
Myc	3.53654e-15	1.08889	0.206	0.055	1.00728e-10
Bvht	1.45232e-06	1.08865	0.114	0.041	0.0413649
C7	2.17259e-46	1.08611	0.786	0.345	6.18796e-42
Rbpj	1.82734e-26	1.08601	0.687	0.421	5.20463e-22
Rnaseh1	1.59666e-08	1.08405	0.115	0.032	0.000454761
Rpl21	1.34026e-45	1.0813	0.942	0.812	3.81733e-41
Pold4	9.60193e-14	1.0797	0.243	0.083	2.73482e-09
Camkk1	1.98087e-08	1.07827	0.135	0.044	0.000564192
Psmd8	4.2165e-19	1.07413	0.459	0.212	1.20094e-14
Rpl10	1.05543e-51	1.07344	0.935	0.814	3.00607e-47
Dtx2	1.28028e-08	1.07219	0.158	0.058	0.000364649
Pla1a	3.43365e-07	1.06965	0.155	0.065	0.00977973
Trip10	9.1215e-23	1.06443	0.519	0.23	2.59798e-18
Loxl2	3.6095e-24	1.06309	0.604	0.324	1.02806e-19
Bax	5.36566e-16	1.06294	0.313	0.115	1.52825e-11
Ahnak2	2.75228e-23	1.06286	0.527	0.233	7.83904e-19
Gstp1	7.05574e-17	1.06266	0.422	0.198	2.00962e-12
Efhd2	6.01638e-13	1.06176	0.333	0.152	1.71359e-08
Ap1m1	1.53778e-12	1.05641	0.215	0.071	4.37992e-08
Il18	4.01049e-12	1.05604	0.177	0.05	1.14227e-07
Nt5c	1.41398e-12	1.0555	0.215	0.071	4.02729e-08
Tspo	5.70304e-30	1.05305	0.716	0.436	1.62434e-25
Samd9l	5.63708e-14	1.05215	0.26	0.091	1.60555e-09
Il10rb	3.22911e-16	1.05161	0.269	0.085	9.19715e-12
4933408B17Rik	1.47976e-07	1.04946	0.104	0.03	0.00421466
Zfp697	3.07408e-07	1.04918	0.127	0.045	0.0087556
Micos13	4.95824e-17	1.04884	0.376	0.158	1.41221e-12
Map3k8	7.51017e-15	1.04704	0.269	0.092	2.13905e-10
Timp3	2.05062e-50	1.04601	0.932	0.732	5.84056e-46
Rcan1	4.59197e-18	1.04544	0.542	0.295	1.30788e-13
Snx16	1.61576e-09	1.04437	0.18	0.067	4.60202e-05
Samhd1	1.97065e-23	1.04334	0.453	0.179	5.61281e-19
Hebp2	3.99024e-07	1.03792	0.109	0.035	0.011365
Tlnrd1	1.90126e-10	1.03708	0.189	0.067	5.41516e-06
Klf3	3.32671e-27	1.03509	0.716	0.424	9.47515e-23
Sipa1	2.29886e-11	1.03189	0.217	0.079	6.54762e-07
Carhsp1	1.06627e-19	1.03042	0.472	0.214	3.03695e-15
Rpl15	2.99522e-53	1.0288	0.931	0.761	8.53099e-49
Fap	1.50582e-15	1.02853	0.313	0.12	4.28888e-11
Atox1	3.16366e-21	1.02407	0.591	0.333	9.01075e-17
Erh	1.21776e-15	1.02406	0.316	0.12	3.46843e-11
Ptpn13	7.64935e-22	1.02283	0.449	0.176	2.17869e-17
Msn	9.68849e-22	1.02263	0.608	0.324	2.75948e-17
Gm15417	5.53585e-12	1.0224	0.23	0.085	1.57672e-07
Elof1	1.50244e-13	1.02149	0.244	0.083	4.27925e-09
Cryab	8.20669e-10	1.02077	0.515	0.336	2.33743e-05
Zbtb7b	1.81137e-07	1.0192	0.134	0.048	0.00515914
Mrpl30	2.98092e-16	1.0169	0.41	0.186	8.49024e-12
Adamts14	5.81042e-07	1.01565	0.108	0.035	0.0165492
Rps2	4.42119e-65	1.01386	0.96	0.847	1.25924e-60
Dst	3.47694e-35	1.01379	0.854	0.617	9.90301e-31
Nav1	1.38389e-36	1.01331	0.813	0.498	3.94158e-32
Rpp21	1.76003e-14	1.01268	0.269	0.095	5.01292e-10
Dnpep	5.61391e-15	1.0088	0.303	0.114	1.59896e-10
Mrgprf	1.28154e-08	1.00599	0.132	0.041	0.000365009
Serpinf1	1.3399e-37	1.00428	0.856	0.606	3.81631e-33
Gpx7	5.29458e-14	1.00286	0.307	0.126	1.508e-09
Trabd2b	1.30642e-19	1.0019	0.412	0.162	3.72096e-15
Flot1	3.69025e-14	0.997623	0.276	0.1	1.05106e-09
Snx10	2.16732e-09	0.996319	0.25	0.115	6.17296e-05
Phlda3	1.4575e-15	0.994318	0.378	0.165	4.15126e-11
Tsku	1.42825e-08	0.993201	0.121	0.035	0.000406793
Rplp0	3.26193e-54	0.991032	0.949	0.867	9.29063e-50
Penk	5.81367e-22	0.990889	0.662	0.406	1.65585e-17
Mtbp	1.42652e-06	0.988842	0.109	0.038	0.0406301
Antxr1	9.45545e-36	0.987789	0.782	0.464	2.6931e-31
Thap7	6.46718e-07	0.986932	0.104	0.033	0.0184198
Tnfaip6	9.06213e-27	0.986243	0.611	0.294	2.58108e-22
Homer3	3.68705e-09	0.986077	0.174	0.064	0.000105014
Sqor	1.25067e-20	0.983019	0.485	0.215	3.56217e-16
Stk38	6.80235e-19	0.981869	0.496	0.233	1.93745e-14
Clec2d	3.52252e-17	0.980738	0.465	0.23	1.00328e-12
Adarb1	1.18884e-11	0.97883	0.301	0.135	3.38604e-07
Slc7a1	8.62839e-11	0.977344	0.232	0.094	2.45754e-06
Palm	8.31658e-22	0.976644	0.548	0.259	2.36873e-17
Syt11	4.78203e-13	0.976336	0.263	0.098	1.36202e-08
Sdk1	8.46856e-38	0.973992	0.908	0.653	2.41202e-33
C1qtnf6	4.23257e-09	0.965337	0.175	0.065	0.000120552
Fxyd1	4.9253e-30	0.962462	0.747	0.458	1.40282e-25
Rftn1	1.61878e-21	0.961053	0.462	0.185	4.61061e-17
Snx21	1.22386e-14	0.960893	0.359	0.159	3.48581e-10
Srxn1	1.97495e-10	0.958701	0.212	0.08	5.62504e-06
Qtrt1	1.17175e-08	0.953336	0.201	0.085	0.000333739
Nelfe	9.34717e-08	0.952154	0.186	0.082	0.00266226
Cavin2	2.0335e-16	0.952061	0.356	0.141	5.79182e-12
Col1a2	1.07524e-50	0.951964	0.991	0.994	3.06249e-46
Avpr1a	7.61929e-08	0.951476	0.161	0.064	0.00217012
AI413582	6.34225e-11	0.949628	0.187	0.062	1.8064e-06
Ormdl3	3.96655e-15	0.94877	0.392	0.174	1.12975e-10
Limk1	8.56643e-12	0.948038	0.226	0.082	2.43989e-07
Prkx	3.76278e-11	0.945466	0.273	0.12	1.07172e-06
Pcolce	6.20326e-37	0.942939	0.879	0.655	1.76681e-32
Anxa4	3.01582e-18	0.942521	0.476	0.224	8.58967e-14
Glt8d2	3.78841e-17	0.941394	0.367	0.144	1.07902e-12
Ddr2	2.45282e-41	0.94051	0.912	0.703	6.98612e-37
Igdcc4	3.18379e-12	0.939914	0.295	0.127	9.06808e-08
B3gnt9	4.15202e-11	0.939854	0.243	0.098	1.18258e-06
Bmp2k	7.99087e-15	0.939619	0.336	0.138	2.27596e-10
Zfp423	1.8662e-17	0.938212	0.381	0.153	5.3153e-13
Mgll	6.47009e-19	0.938167	0.508	0.25	1.84281e-14
Cdkn1a	1.08131e-14	0.937806	0.588	0.359	3.07978e-10
Nbl1	4.4687e-38	0.936909	0.802	0.48	1.27278e-33
Dnase2a	3.34942e-10	0.935471	0.178	0.061	9.53981e-06
Rab11fip5	2.15264e-13	0.932916	0.264	0.097	6.13114e-09
Hypk	2.66246e-16	0.932292	0.361	0.147	7.58321e-12
Col3a1	1.68226e-52	0.932214	0.994	0.986	4.79142e-48
Arpc1b	1.20108e-25	0.930119	0.702	0.435	3.42091e-21
Rab3il1	4.00281e-14	0.930115	0.324	0.135	1.14008e-09
Ppic	5.39671e-21	0.929951	0.538	0.259	1.53709e-16
Cfh	2.81188e-42	0.928259	0.966	0.753	8.00879e-38
Vps36	1.33538e-12	0.927371	0.278	0.112	3.80343e-08
Cmtm3	4.4476e-18	0.926471	0.398	0.156	1.26677e-13
Cttnbp2nl	1.43611e-12	0.924681	0.255	0.097	4.09033e-08
Vasn	4.92608e-16	0.923823	0.419	0.202	1.40305e-11
Tacc2	9.24276e-18	0.92245	0.459	0.212	2.63252e-13
Ang	1.49145e-12	0.922364	0.258	0.098	4.24795e-08
Got1	2.21935e-11	0.921132	0.207	0.073	6.32114e-07
Tmsb4x	8.00388e-68	0.920728	0.991	0.992	2.27966e-63
Rps7	3.0715e-55	0.919257	0.963	0.873	8.74824e-51
Rps5	7.10877e-70	0.918924	0.971	0.903	2.02472e-65
Umps	9.13407e-10	0.917597	0.144	0.042	2.60156e-05
Vsir	5.57325e-16	0.917534	0.339	0.132	1.58737e-11
Lsp1	4.14301e-27	0.915767	0.782	0.538	1.18001e-22
Slco3a1	5.57754e-24	0.914918	0.684	0.424	1.58859e-19
Endog	8.54906e-08	0.914801	0.14	0.05	0.00243494
Sulf1	1.27953e-17	0.913942	0.727	0.515	3.64435e-13
Setbp1	5.19162e-29	0.913867	0.793	0.462	1.47868e-24
Rpl24	7.88378e-56	0.911489	0.955	0.862	2.24546e-51
Rpl35	2.56285e-56	0.911407	0.962	0.827	7.29952e-52
Taf10	5.36887e-13	0.911334	0.332	0.147	1.52916e-08
Ermard	3.67791e-08	0.90987	0.169	0.067	0.00104754
Ptpmt1	2.7894e-11	0.90913	0.212	0.076	7.94478e-07
Lefty1	5.8214e-07	0.907579	0.157	0.067	0.0165805
Yif1a	2.55952e-12	0.907097	0.244	0.089	7.29002e-08
Arhgap22	1.37236e-09	0.907044	0.163	0.055	3.90875e-05
Lamc1	4.24146e-48	0.906598	0.959	0.815	1.20805e-43
Bphl	1.25023e-09	0.90486	0.187	0.07	3.56091e-05
Cbr3	1.64441e-12	0.903919	0.275	0.111	4.6836e-08
Ftl1	2.71873e-31	0.903867	0.945	0.895	7.7435e-27
Cmya5	9.3524e-07	0.903114	0.143	0.059	0.0266375
Rps13	1.02251e-60	0.902628	0.965	0.894	2.9123e-56
Wdfy1	3.13912e-08	0.902509	0.174	0.07	0.000894085
Aebp1	1.17045e-49	0.901151	0.954	0.812	3.33369e-45
Fth1	2.49448e-67	0.899772	0.98	0.962	7.10479e-63
Medag	8.25669e-39	0.898103	0.877	0.605	2.35167e-34
Zkscan17	5.46921e-07	0.897332	0.115	0.039	0.0155774
2900026A02Rik	1.166e-13	0.896001	0.307	0.123	3.321e-09
Mrpl33	1.5699e-18	0.895002	0.581	0.341	4.47138e-14
Hspbap1	4.6066e-07	0.894414	0.117	0.039	0.0131205
Sfxn3	9.73558e-17	0.893033	0.356	0.136	2.77289e-12
Slc3a2	1.4046e-12	0.892092	0.286	0.117	4.00057e-08
Tbc1d10a	1.66272e-12	0.891725	0.249	0.092	4.73575e-08
Fam13c	2.10815e-10	0.891365	0.147	0.041	6.00443e-06
Atp8b2	1.71962e-15	0.890612	0.392	0.171	4.89782e-11
Rpl10a	1.47863e-48	0.889655	0.939	0.817	4.21145e-44
Adamts12	1.89307e-20	0.886246	0.551	0.273	5.39184e-16
Gars	4.44233e-12	0.884519	0.284	0.118	1.26527e-07
Ttc39c	1.66164e-09	0.884062	0.207	0.083	4.73269e-05
Zc3h12a	9.46853e-07	0.883453	0.164	0.073	0.0269683
Uap1l1	1.32419e-09	0.880479	0.206	0.082	3.77155e-05
Tmem63a	1.52492e-14	0.877094	0.359	0.155	4.34327e-10
Rpl28	4.27845e-51	0.877051	0.962	0.894	1.21859e-46
Sestd1	2.5865e-16	0.875016	0.482	0.238	7.36687e-12
Slc39a6	5.16543e-11	0.874874	0.313	0.152	1.47122e-06
Eif2b2	2.01286e-10	0.874807	0.206	0.076	5.73304e-06
Vat1	1.63851e-24	0.874241	0.725	0.438	4.6668e-20
Slc35f5	6.42697e-14	0.874056	0.424	0.214	1.83053e-09
Rpl12	5.22183e-46	0.872817	0.943	0.832	1.48728e-41
Nckap5	1.70378e-11	0.87154	0.343	0.17	4.85269e-07
Psme2	1.97383e-14	0.871504	0.381	0.171	5.62186e-10
Islr	4.23653e-22	0.870198	0.753	0.565	1.20665e-17
Rps10	5.84353e-74	0.868556	0.974	0.942	1.66435e-69
Nup93	9.58057e-09	0.86752	0.19	0.077	0.000272874
Lsamp	2.89414e-19	0.867346	0.668	0.417	8.24309e-15
Aox1	1.26686e-10	0.86734	0.178	0.058	3.60828e-06
Rps4x	1.29589e-75	0.866902	0.989	0.959	3.69097e-71
Tmbim4	3.10313e-16	0.866875	0.398	0.168	8.83833e-12
Phlpp1	2.3562e-19	0.866267	0.57	0.289	6.71092e-15
Timp2	1.46308e-73	0.865603	0.983	0.968	4.16713e-69
Plekhg3	9.76101e-11	0.865498	0.235	0.094	2.78013e-06
Rnf215	8.01061e-08	0.864988	0.18	0.076	0.00228158
Mtmr11	1.60674e-09	0.864855	0.212	0.086	4.57631e-05
Gm1673	4.17132e-07	0.864685	0.166	0.071	0.0118808
Rpl17	3.24506e-65	0.864682	0.968	0.927	9.24257e-61
Prr13	2.92029e-16	0.864013	0.476	0.236	8.31758e-12
Scpep1	4.34573e-21	0.863303	0.631	0.336	1.23775e-16
Ift27	8.06313e-11	0.863282	0.24	0.097	2.29654e-06
Itih5	5.62488e-53	0.862594	0.906	0.629	1.60208e-48
Snapc5	1.20902e-11	0.860593	0.214	0.074	3.44354e-07
Scn1b	1.3564e-15	0.859498	0.355	0.145	3.8633e-11
Gpr137b	7.073e-08	0.856854	0.18	0.076	0.00201453
Plac8	5.01593e-20	0.855203	0.422	0.171	1.42864e-15
Xylt1	2.77239e-16	0.851332	0.37	0.155	7.89631e-12
Mrpl49	6.23377e-07	0.851124	0.115	0.039	0.017755
Il3ra	3.51758e-07	0.850074	0.16	0.067	0.0100188
Ssr4	6.84939e-17	0.849787	0.575	0.324	1.95084e-12
Rpl34	3.8819e-45	0.849777	0.949	0.839	1.10564e-40
Cyb5r3	5.27156e-17	0.848542	0.621	0.397	1.50145e-12
Selenoh	2.21109e-10	0.847696	0.261	0.114	6.29762e-06
Mast2	3.51732e-11	0.846803	0.416	0.236	1.0018e-06
Zeb1	8.07134e-42	0.844708	0.959	0.847	2.29888e-37
Shmt2	2.80115e-07	0.84431	0.103	0.03	0.00797824
Tmem106c	4.26142e-09	0.844225	0.212	0.089	0.000121374
Ehd2	7.59772e-16	0.841741	0.524	0.282	2.16398e-11
Txndc9	3.22721e-14	0.841363	0.307	0.12	9.19175e-10
Nectin1	6.09087e-09	0.840795	0.235	0.106	0.00017348
Rps26	1.32057e-72	0.839776	0.982	0.95	3.76124e-68
Rpl39	2.68688e-58	0.839109	0.971	0.929	7.65277e-54
Ntn4	7.89086e-18	0.838195	0.447	0.198	2.24748e-13
Filip1	4.47223e-12	0.83681	0.29	0.123	1.27378e-07
Rps3	1.55351e-44	0.835968	0.946	0.841	4.42471e-40
Cbr1	2.36502e-11	0.835961	0.257	0.103	6.73604e-07
Nid1	1.12041e-35	0.835357	0.925	0.782	3.19114e-31
Tmcc3	3.02461e-12	0.835155	0.296	0.127	8.61468e-08
Stam	3.80594e-13	0.835112	0.485	0.274	1.08401e-08
Polr1d	8.88539e-19	0.833327	0.558	0.289	2.53074e-14
0610012G03Rik	1.17317e-11	0.831816	0.276	0.115	3.34141e-07
Eef2	3.6489e-38	0.830979	0.903	0.761	1.03928e-33
S100a16	5.06462e-26	0.830173	0.742	0.461	1.4425e-21
Cyp4v3	8.61778e-07	0.830003	0.144	0.059	0.0245451
Pym1	1.05378e-06	0.829022	0.146	0.061	0.0300137
Plpp3	1.65191e-35	0.828723	0.975	0.933	4.70496e-31
Tpcn2	5.53752e-07	0.828553	0.135	0.052	0.015772
Snx33	5.3629e-11	0.827184	0.206	0.073	1.52746e-06
Rnaseh2c	2.88298e-15	0.827046	0.338	0.133	8.21131e-11
Htra2	2.71211e-11	0.826679	0.194	0.064	7.72464e-07
Osr1	5.90111e-18	0.825484	0.533	0.268	1.68075e-13
Slc16a1	1.11097e-15	0.824087	0.295	0.105	3.16428e-11
Rps27	3.84375e-55	0.823248	0.974	0.924	1.09478e-50
Ackr4	2.27258e-09	0.822119	0.226	0.097	6.47275e-05
Eif3f	1.64852e-21	0.816359	0.699	0.453	4.69532e-17
Kras	5.6694e-15	0.816233	0.488	0.252	1.61476e-10
Id3	1.14729e-23	0.815687	0.702	0.395	3.2677e-19
Ormdl2	9.65463e-09	0.81556	0.207	0.088	0.000274983
Ndn	8.1374e-16	0.81522	0.525	0.28	2.31769e-11
Pla2g4a	5.68955e-15	0.814302	0.498	0.268	1.6205e-10
Rpl13	2.21978e-67	0.813427	0.986	0.976	6.32239e-63
Marcks	2.14331e-21	0.813084	0.932	0.85	6.10458e-17
Rarg	1.6035e-14	0.81275	0.393	0.174	4.56709e-10
Utp14a	1.14833e-07	0.81226	0.177	0.074	0.00327067
Itgb1bp1	5.22023e-12	0.811018	0.243	0.089	1.48682e-07
Nupr1	1.16042e-26	0.81044	0.776	0.509	3.30511e-22
Tmem134	3.78549e-12	0.80948	0.301	0.129	1.07818e-07
Rpl18a	2.65312e-55	0.809427	0.977	0.918	7.55662e-51
Ust	7.96159e-22	0.808557	0.763	0.482	2.26762e-17
Ctsk	6.66162e-16	0.808466	0.568	0.309	1.89736e-11
Rpain	8.55604e-09	0.808381	0.144	0.047	0.000243693
Polb	4.67136e-12	0.807272	0.31	0.135	1.3305e-07
Sp140	4.80893e-10	0.807209	0.19	0.068	1.36968e-05
Insyn1	3.80616e-08	0.805175	0.129	0.041	0.00108407
Tshz3	2.19521e-13	0.805141	0.458	0.239	6.25241e-09
Rala	5.65945e-15	0.804315	0.473	0.238	1.61192e-10
Nxt1	1.9413e-07	0.804121	0.12	0.039	0.00552922
Ppil3	2.06195e-07	0.803594	0.154	0.061	0.00587284
Papss1	2.28937e-10	0.803113	0.416	0.238	6.52058e-06
Mrpl40	2.6138e-08	0.802268	0.164	0.062	0.000744462
Rps20	8.07897e-61	0.801732	0.98	0.95	2.30105e-56
Clic1	6.22244e-17	0.801224	0.585	0.352	1.77227e-12
Prps2	7.56926e-08	0.800012	0.155	0.059	0.00215588
4930523C07Rik	6.23449e-12	0.799347	0.407	0.212	1.77571e-07
Rpl7a	2.68413e-39	0.798199	0.931	0.776	7.64494e-35
Twist1	1.83722e-14	0.79809	0.493	0.262	5.23276e-10
Rpl11	1.64533e-50	0.797256	0.96	0.895	4.68624e-46
Dhrs3	2.48549e-15	0.796849	0.531	0.282	7.07918e-11
Fhl1	1.29892e-21	0.795047	0.73	0.477	3.69959e-17
Rps25	1.82406e-48	0.794025	0.935	0.838	5.1953e-44
Polr2j	2.42915e-11	0.793083	0.224	0.082	6.91871e-07
Rbis	1.05549e-11	0.792775	0.35	0.17	3.00624e-07
Fbh1	1.32088e-12	0.791448	0.304	0.127	3.76212e-08
Sema3a	1.78745e-08	0.791445	0.224	0.103	0.000509103
Rps15a	6.11641e-52	0.790924	0.969	0.897	1.74208e-47
St3gal2	2.24133e-16	0.790709	0.551	0.292	6.38376e-12
Rps6	1.72851e-49	0.790358	0.954	0.87	4.92313e-45
Dpep1	2.77961e-15	0.790036	0.641	0.4	7.91689e-11
Bdh2	7.09756e-10	0.788226	0.198	0.074	2.02153e-05
Trim35	1.31459e-15	0.788181	0.419	0.189	3.74423e-11
Timm10	5.20015e-08	0.786827	0.143	0.05	0.00148111
Dennd5b	3.51658e-08	0.786551	0.263	0.132	0.00100159
Rack1	1.72224e-50	0.785912	0.96	0.876	4.9053e-46
Mrps11	1.79822e-07	0.785167	0.131	0.045	0.00512168
Cplx2	1.33225e-08	0.784208	0.114	0.03	0.000379451
Gpx4	2.3541e-16	0.783128	0.662	0.47	6.70494e-12
Ccdc80	2.4538e-22	0.783114	0.828	0.579	6.98892e-18
Txnl1	9.4932e-16	0.78265	0.456	0.212	2.70385e-11
Cotl1	6.67449e-19	0.782547	0.505	0.23	1.90103e-14
Ostf1	6.99198e-13	0.78241	0.419	0.214	1.99146e-08
Smurf1	1.2606e-14	0.776894	0.442	0.215	3.59044e-10
Cltb	7.89959e-14	0.776782	0.459	0.235	2.24996e-09
Trappc1	1.28783e-06	0.776764	0.152	0.065	0.03668
Cat	9.97418e-11	0.776635	0.315	0.148	2.84085e-06
Ppib	3.90089e-29	0.776593	0.813	0.583	1.11105e-24
Btbd11	7.14187e-11	0.776119	0.306	0.141	2.03415e-06
Arvcf	7.9073e-10	0.776037	0.143	0.041	2.25216e-05
Rpl36a	2.61085e-42	0.775455	0.948	0.794	7.43621e-38
Dusp22	1.30901e-07	0.774402	0.204	0.094	0.00372832
Rps27rt	6.34949e-10	0.774128	0.215	0.085	1.80846e-05
Abca6	5.03313e-10	0.77327	0.22	0.088	1.43354e-05
Fxyd5	6.24205e-12	0.770948	0.33	0.152	1.77786e-07
2610001J05Rik	4.90878e-11	0.770066	0.339	0.167	1.39812e-06
0610010K14Rik	5.65495e-12	0.769806	0.281	0.115	1.61064e-07
Pdgfd	2.26932e-12	0.768468	0.436	0.23	6.46348e-08
Pls3	8.66567e-09	0.76773	0.505	0.333	0.000246816
Rpl36	1.85304e-40	0.767647	0.955	0.862	5.27783e-36
Runx1	9.57272e-12	0.7674	0.275	0.117	2.7265e-07
Phldb1	2.19126e-11	0.767354	0.51	0.308	6.24115e-07
Eef1b2	1.15347e-38	0.767103	0.925	0.786	3.28532e-34
Mrpl15	1.16885e-11	0.76672	0.229	0.082	3.32911e-07
Mturn	1.04939e-12	0.765931	0.332	0.144	2.98887e-08
Nr2c2ap	1.58539e-07	0.765678	0.1	0.027	0.0045155
Lysmd2	5.51548e-14	0.764725	0.409	0.192	1.57092e-09
Txndc17	3.57807e-16	0.763619	0.596	0.345	1.0191e-11
Ndufa8	1.76057e-13	0.763162	0.386	0.179	5.01446e-09
Mrpl23	5.65037e-14	0.762644	0.479	0.247	1.60934e-09
Enpp2	7.48327e-26	0.760879	0.834	0.564	2.13138e-21
Pycard	8.92065e-12	0.760793	0.238	0.088	2.54078e-07
Rps12	3.07382e-73	0.760174	0.988	0.973	8.75486e-69
Ccdc71	1.66645e-06	0.75925	0.117	0.042	0.0474639
Zdhhc9	6.49715e-08	0.758705	0.226	0.108	0.00185052
Rap1a	1.11775e-17	0.758538	0.654	0.389	3.18359e-13
Spsb2	3.49744e-08	0.758297	0.132	0.042	0.000996141
Slc41a2	4.15464e-07	0.758277	0.18	0.08	0.0118332
Plec	1.2464e-16	0.75804	0.562	0.314	3.54999e-12
Zfand2b	3.78865e-07	0.757814	0.127	0.045	0.0107908
Rpl5	1.04393e-51	0.757809	0.959	0.921	2.97333e-47
Rpl23	7.09541e-57	0.757435	0.972	0.955	2.02091e-52
Dhps	8.63886e-07	0.756818	0.141	0.056	0.0246052
Mars	8.8329e-07	0.754983	0.129	0.048	0.0251579
Pcbp4	3.62122e-07	0.754577	0.154	0.062	0.010314
Morrbid	2.97667e-12	0.753969	0.356	0.165	8.47816e-08
Mrpl27	3.0586e-11	0.75257	0.25	0.1	8.71151e-07
S100a11	9.63769e-18	0.752401	0.813	0.688	2.74501e-13
Tpt1	2.44325e-70	0.752083	0.988	0.988	6.95887e-66
Eif3k	3.00662e-17	0.750625	0.642	0.397	8.56346e-13
Uqcc3	3.69654e-11	0.749676	0.293	0.13	1.05285e-06
Pepd	4.59541e-07	0.747538	0.212	0.103	0.0130886
Pigt	6.83094e-13	0.747514	0.421	0.212	1.94559e-08
Gapdh	1.66666e-14	0.746585	0.616	0.424	4.74699e-10
Triobp	5.65197e-15	0.74626	0.439	0.206	1.60979e-10
Gabarap	3.4161e-26	0.745074	0.831	0.626	9.72975e-22
Shroom3	4.75344e-07	0.744734	0.186	0.085	0.0135387
Trio	6.44116e-16	0.744718	0.628	0.382	1.83457e-11
Tent5b	5.70878e-07	0.744346	0.123	0.044	0.0162598
Fgf7	4.2652e-12	0.744045	0.373	0.186	1.21481e-07
Rpl26	1.65899e-43	0.743869	0.965	0.906	4.72513e-39
Iqsec1	1.67472e-12	0.743191	0.389	0.192	4.76993e-08
Rpl4	9.5636e-27	0.742446	0.865	0.736	2.72391e-22
Atg101	1.25071e-09	0.74045	0.175	0.061	3.56228e-05
Naf1	1.75601e-07	0.739758	0.212	0.1	0.00500147
Gpx1	1.00477e-20	0.739678	0.78	0.567	2.86179e-16
Apex1	5.94709e-08	0.738311	0.135	0.045	0.00169385
Bend6	9.04666e-07	0.737756	0.101	0.032	0.0257667
3830406C13Rik	8.2447e-08	0.737513	0.218	0.103	0.00234826
Nfatc1	1.12206e-07	0.737296	0.229	0.111	0.00319585
Gm10125	2.57025e-08	0.736669	0.276	0.139	0.000732058
Rpl37	4.96954e-47	0.736386	0.974	0.92	1.41542e-42
Ciapin1	5.96258e-07	0.735807	0.14	0.055	0.0169826
9130401M01Rik	7.40386e-07	0.73477	0.151	0.062	0.0210877
Ier3	2.72991e-08	0.734009	0.369	0.22	0.000777533
Pianp	4.24142e-07	0.733114	0.249	0.135	0.0120804
Ppp1ca	8.52435e-13	0.733017	0.464	0.258	2.42791e-08
Rpl30	1.39864e-48	0.732754	0.975	0.911	3.98359e-44
Cops6	1.65655e-09	0.732264	0.26	0.118	4.71818e-05
Rps23	1.56664e-53	0.731813	0.978	0.965	4.46209e-49
Hdac7	5.03185e-14	0.73126	0.561	0.323	1.43317e-09
Nagk	2.57412e-10	0.730515	0.283	0.127	7.3316e-06
Ptp4a3	3.56041e-07	0.730433	0.152	0.061	0.0101408
Naalad2	1.29927e-08	0.730086	0.226	0.102	0.000370058
Tusc2	5.6329e-08	0.729596	0.237	0.114	0.00160436
Rps15	2.33297e-65	0.729132	0.986	0.961	6.64478e-61
Mrpl52	1.4674e-17	0.727994	0.67	0.414	4.17946e-13
Timp1	4.57737e-09	0.727797	0.224	0.098	0.000130373
Rpl6	2.72471e-46	0.725115	0.975	0.894	7.76052e-42
Arpc5	1.43867e-14	0.72311	0.573	0.324	4.09761e-10
Eif3e	5.46511e-17	0.722962	0.71	0.474	1.55657e-12
Megf9	4.00843e-08	0.720202	0.3	0.161	0.00114168
Rpl27a	3.33579e-51	0.718552	0.968	0.935	9.50099e-47
Glipr2	3.92187e-11	0.718538	0.292	0.127	1.11703e-06
Sp100	8.44113e-09	0.718371	0.296	0.152	0.00024042
Mast4	6.83704e-16	0.717591	0.932	0.833	1.94733e-11
Lasp1	3.28315e-15	0.717589	0.562	0.318	9.35108e-11
Tcn2	2.40031e-13	0.716652	0.452	0.23	6.83657e-09
Arl6ip5	8.03791e-13	0.716494	0.535	0.315	2.28936e-08
Ppa1	1.53854e-16	0.715083	0.449	0.212	4.38207e-12
Naca	5.12431e-30	0.712934	0.897	0.752	1.45951e-25
Vps28	8.25325e-14	0.712749	0.339	0.139	2.35069e-09
Fkbp3	6.85957e-14	0.711626	0.445	0.221	1.95374e-09
Tagln2	3.34767e-13	0.711011	0.564	0.355	9.53484e-09
Nudt19	1.25464e-07	0.708841	0.132	0.045	0.00357346
Ehd1	3.02479e-12	0.708505	0.367	0.171	8.61521e-08
Dcun1d3	3.31496e-10	0.708194	0.478	0.288	9.44166e-06
Sned1	1.22709e-11	0.707461	0.358	0.176	3.495e-07
Gpc6	1.92084e-23	0.707175	0.963	0.827	5.47095e-19
Tuba1a	3.06739e-13	0.705417	0.65	0.467	8.73655e-09
Sun2	5.51147e-08	0.705395	0.246	0.12	0.00156978
Maged2	1.93548e-08	0.705167	0.276	0.138	0.000551263
Csnk1e	5.27109e-08	0.704535	0.396	0.229	0.00150131
C1ra	2.70667e-24	0.704442	0.866	0.703	7.70914e-20
Pde6d	4.26872e-10	0.70366	0.235	0.095	1.21582e-05
Il6ra	2.27549e-15	0.703054	0.432	0.2	6.48105e-11
Rpl8	1.14037e-39	0.703027	0.965	0.876	3.248e-35
Poglut3	3.46601e-13	0.701971	0.502	0.277	9.87188e-09
Card19	5.21308e-08	0.70157	0.177	0.071	0.00148479
Adamts2	4.78738e-23	0.700998	0.825	0.577	1.36354e-18
Acot9	1.54563e-12	0.700812	0.407	0.202	4.40227e-08
Atp5d	1.68996e-13	0.700725	0.553	0.33	4.81334e-09
Rps17	3.64466e-34	0.700714	0.932	0.814	1.03807e-29
Gpc3	1.1277e-18	0.700629	0.633	0.365	3.21191e-14
Bcl3	4.7687e-07	0.699963	0.186	0.085	0.0135822
Rnpepl1	4.08905e-08	0.699742	0.212	0.095	0.00116464
Stat2	1.07626e-07	0.699203	0.382	0.233	0.0030654
Rpl19	9.09782e-44	0.698398	0.975	0.921	2.59124e-39
Tmem160	1.61986e-10	0.697132	0.399	0.211	4.61368e-06
Abca3	9.59244e-10	0.695392	0.25	0.109	2.73212e-05
Ctdnep1	1.92346e-11	0.695198	0.386	0.192	5.4784e-07
Rps27l	2.65779e-18	0.69348	0.697	0.459	7.56993e-14
Myof	1.28994e-14	0.692807	0.568	0.333	3.67401e-10
Pxn	1.87922e-15	0.692387	0.396	0.179	5.35239e-11
Tnfrsf1b	1.89963e-11	0.690794	0.28	0.118	5.41053e-07
Maff	7.52923e-13	0.690518	0.444	0.232	2.14447e-08
Atic	5.2983e-09	0.689899	0.312	0.158	0.000150906
Prkca	6.11238e-13	0.688645	0.674	0.476	1.74093e-08
Rpl7	7.19008e-49	0.686956	0.962	0.933	2.04788e-44
Otud7b	5.1505e-08	0.686337	0.438	0.271	0.00146696
Fau	3.6685e-49	0.68589	0.977	0.942	1.04486e-44
Rpl36al	1.2315e-22	0.685688	0.819	0.632	3.50755e-18
Exosc7	1.13293e-06	0.684721	0.166	0.074	0.0322682
Sde2	2.95215e-08	0.683763	0.326	0.18	0.000840832
Ppl	4.16642e-09	0.68344	0.269	0.127	0.000118668
Bola2	1.12103e-13	0.68326	0.422	0.202	3.1929e-09
Stat6	1.80567e-09	0.682908	0.28	0.132	5.1429e-05
Csrp2	4.28063e-16	0.682425	0.604	0.341	1.21921e-11
Fbl	5.62284e-10	0.681941	0.246	0.103	1.6015e-05
Tns1	1.14808e-18	0.681927	0.767	0.517	3.26996e-14
Abl2	6.87144e-10	0.681893	0.479	0.288	1.95712e-05
Pacs2	4.60451e-13	0.681157	0.424	0.209	1.31146e-08
Cd9	2.37007e-26	0.680807	0.92	0.78	6.75042e-22
Fam104a	1.34998e-10	0.680697	0.332	0.162	3.84503e-06
Rap1b	1.31354e-16	0.680369	0.708	0.468	3.74123e-12
Leprot	2.28372e-14	0.680312	0.513	0.271	6.5045e-10
Bst2	1.48676e-11	0.679784	0.496	0.289	4.23459e-07
Rpl35a	2.13002e-52	0.679429	0.982	0.959	6.06672e-48
Pgm3	2.71549e-09	0.679112	0.261	0.118	7.73426e-05
Lsm8	1.83775e-09	0.678545	0.237	0.102	5.23427e-05
Entpd2	8.35141e-25	0.677713	0.879	0.617	2.37865e-20
Rpl31	2.35955e-29	0.677061	0.883	0.72	6.72048e-25
Pgd	5.9679e-12	0.677046	0.298	0.124	1.69978e-07
Rab5c	3.53419e-12	0.676984	0.459	0.247	1.00661e-07
Prkaa1	3.42211e-07	0.676917	0.187	0.085	0.00974686
Mrps36	6.57244e-12	0.675478	0.263	0.103	1.87196e-07
Tubb5	6.07886e-13	0.675311	0.596	0.383	1.73138e-08
Ubb	1.04063e-14	0.6741	0.885	0.806	2.96392e-10
Gpsm3	1.07539e-08	0.671613	0.19	0.076	0.000306292
Pik3r2	8.3171e-12	0.670079	0.272	0.108	2.36888e-07
Ifitm3	1.46773e-27	0.669815	0.937	0.823	4.1804e-23
Phlda1	7.12407e-19	0.669386	0.762	0.482	2.02908e-14
Mpst	4.28826e-09	0.669214	0.19	0.073	0.000122138
Mrrf	4.7728e-08	0.668915	0.157	0.058	0.00135939
Abhd5	7.00129e-11	0.668794	0.382	0.191	1.99411e-06
Rps24	6.05826e-61	0.667366	0.988	0.976	1.72551e-56
2410006H16Rik	1.79409e-15	0.666836	0.664	0.423	5.10992e-11
Naxe	7.47772e-09	0.666764	0.293	0.145	0.00021298
A530013C23Rik	1.85723e-07	0.666606	0.298	0.165	0.00528977
Elob	6.45176e-14	0.666037	0.653	0.458	1.83759e-09
Gm2000	1.0637e-10	0.665577	0.24	0.095	3.02963e-06
Asnsd1	6.81366e-08	0.664748	0.24	0.115	0.00194067
Ndufv1	2.05583e-11	0.663151	0.313	0.139	5.85542e-07
Ogfr	1.05408e-06	0.663119	0.138	0.055	0.0300223
Txn1	7.62382e-25	0.663044	0.869	0.691	2.17142e-20
Hat1	6.50205e-07	0.662485	0.183	0.083	0.0185192
Ndufa13	1.75361e-16	0.662445	0.685	0.453	4.99464e-12
Bmyc	1.02117e-07	0.662067	0.177	0.073	0.00290849
Naa38	2.49931e-10	0.661589	0.312	0.147	7.11854e-06
Uhrf1bp1l	2.14487e-07	0.661562	0.263	0.136	0.00610901
Mitd1	1.72392e-07	0.661404	0.209	0.097	0.00491007
Ranbp1	1.01394e-11	0.661044	0.458	0.253	2.88791e-07
Prdx6	9.6563e-14	0.660776	0.496	0.259	2.75031e-09
Rnf130	1.02121e-13	0.65907	0.51	0.271	2.9086e-09
Rpl3	2.29312e-37	0.658338	0.955	0.877	6.53126e-33
Dram1	1.4429e-11	0.658216	0.358	0.165	4.10968e-07
Mfn2	2.89992e-07	0.657408	0.289	0.158	0.00825956
Tmem140	7.58888e-10	0.657058	0.195	0.073	2.16146e-05
Bmp1	8.25241e-16	0.656683	0.674	0.461	2.35045e-11
Rps19	5.20082e-46	0.656245	0.978	0.927	1.4813e-41
Agap1	4.13228e-16	0.654709	0.645	0.395	1.17696e-11
Rras	5.97236e-10	0.6538	0.453	0.271	1.70105e-05
Arl8a	6.01791e-10	0.653719	0.307	0.147	1.71402e-05
Prdx2	1.04747e-15	0.653207	0.625	0.373	2.98341e-11
Nudt9	1.89863e-09	0.651587	0.244	0.106	5.40767e-05
Nudc	2.6511e-11	0.650729	0.329	0.15	7.55086e-07
Shisa5	4.23647e-15	0.650236	0.651	0.392	1.20663e-10
Col5a1	1.74018e-25	0.649309	0.928	0.802	4.95639e-21
Vps16	1.06558e-08	0.648815	0.206	0.086	0.000303498
Sh3glb2	2.06188e-09	0.648748	0.21	0.083	5.87264e-05
Nop14	1.38232e-06	0.648644	0.283	0.161	0.0393712
Tgfbr2	2.89688e-20	0.648389	0.882	0.692	8.25088e-16
Ccdc6	4.4941e-10	0.647636	0.384	0.205	1.28001e-05
Fkbp5	5.06127e-08	0.647144	0.3	0.156	0.00144155
Sae1	3.99046e-11	0.647023	0.356	0.17	1.13656e-06
Rps16	1.22509e-46	0.64588	0.98	0.948	3.48931e-42
Agpat4	2.4376e-10	0.645701	0.381	0.206	6.94277e-06
Snrpg	1.23492e-16	0.644573	0.722	0.497	3.5173e-12
1810058I24Rik	4.2496e-13	0.643722	0.43	0.217	1.21037e-08
Snrpd2	8.55457e-12	0.643369	0.522	0.308	2.43651e-07
Isca1	1.31752e-09	0.64279	0.278	0.13	3.75257e-05
Supt4a	2.57698e-10	0.642012	0.327	0.159	7.33977e-06
Psmb8	4.98242e-08	0.641922	0.212	0.095	0.00141909
Rpl22	2.04653e-39	0.641689	0.951	0.88	5.82893e-35
Dnm1	1.94546e-16	0.640405	0.648	0.386	5.54105e-12
Tmem43	8.12212e-12	0.640079	0.427	0.223	2.31334e-07
Plxna1	1.58893e-06	0.640058	0.197	0.095	0.0452558
Zhx2	1.44321e-10	0.639563	0.508	0.308	4.11054e-06
Med10	8.09007e-08	0.639419	0.18	0.074	0.00230421
Pfkfb4	1.94778e-07	0.638854	0.229	0.112	0.00554767
Rps8	4.1641e-51	0.638528	0.986	0.974	1.18602e-46
Rps28	1.94697e-52	0.638315	0.985	0.97	5.54535e-48
Gclm	1.62087e-09	0.637759	0.275	0.126	4.61655e-05
Fam32a	9.61277e-11	0.637714	0.292	0.129	2.73791e-06
Col5a2	1.70939e-29	0.637684	0.934	0.742	4.86869e-25
Camk1	1.0356e-10	0.637625	0.307	0.141	2.9496e-06
Fads3	3.62458e-07	0.637528	0.181	0.08	0.0103235
Mcl1	7.67462e-09	0.637276	0.627	0.433	0.000218589
Pdgfrb	9.2528e-12	0.637062	0.531	0.308	2.63538e-07
Rpl23a	5.97866e-39	0.636813	0.965	0.911	1.70284e-34
Ttc7	5.36984e-08	0.636255	0.275	0.139	0.00152944
Eif4ebp1	3.37472e-10	0.635986	0.223	0.086	9.61188e-06
Raph1	3.03129e-10	0.635895	0.401	0.212	8.63373e-06
Add3	1.24879e-23	0.635745	0.869	0.674	3.55682e-19
Hr	4.86001e-08	0.635572	0.131	0.042	0.00138423
Mndal	1.19054e-09	0.63519	0.329	0.165	3.3909e-05
Atp5e	3.04086e-22	0.634742	0.853	0.689	8.66097e-18
Gtf3c4	1.17347e-06	0.634146	0.131	0.05	0.0334227
Nrip1	7.03102e-19	0.634111	0.71	0.421	2.00258e-14
Rnf213	7.03287e-08	0.633025	0.392	0.235	0.0020031
Aldh1a2	7.81952e-08	0.632598	0.318	0.182	0.00222716
Btf3	4.43165e-22	0.632562	0.842	0.682	1.26222e-17
Pgls	8.05592e-12	0.632556	0.475	0.261	2.29449e-07
Elf1	1.57489e-13	0.632434	0.673	0.439	4.48561e-09
Hsbp1	2.46052e-11	0.631499	0.55	0.345	7.00807e-07
Sdf2l1	1.14404e-07	0.631029	0.207	0.094	0.00325845
Pfn1	7.31912e-15	0.630927	0.691	0.494	2.08463e-10
Htra1	1.59107e-18	0.630902	0.869	0.67	4.5317e-14
Arf6	2.33879e-08	0.630801	0.266	0.127	0.000666133
Rit1	3.44929e-09	0.629974	0.25	0.112	9.82427e-05
Rab23	7.67175e-09	0.629878	0.33	0.173	0.000218507
Rpl9	1.60635e-34	0.62939	0.959	0.885	4.57521e-30
Actg1	6.87422e-21	0.629351	0.943	0.888	1.95792e-16
Dpm2	1.10048e-08	0.629315	0.195	0.079	0.000313437
Tmem107	8.34271e-10	0.629291	0.237	0.097	2.37617e-05
Pdzd8	5.9176e-09	0.629208	0.344	0.185	0.000168545
Naglu	3.51514e-07	0.629116	0.206	0.097	0.0100118
Mrpl43	1.12814e-09	0.628738	0.217	0.086	3.21316e-05
Cox7b	2.67243e-13	0.628446	0.591	0.362	7.6116e-09
Hebp1	2.63935e-10	0.628438	0.452	0.252	7.51739e-06
Ephx1	1.30071e-09	0.627129	0.341	0.173	3.70467e-05
Csk	3.25561e-09	0.627115	0.24	0.105	9.27264e-05
Rpl41	3.78126e-54	0.626841	0.983	0.985	1.07698e-49
Gng5	4.56368e-16	0.626594	0.697	0.488	1.29983e-11
Trim47	9.2854e-09	0.62616	0.272	0.13	0.000264467
Ctdspl	2.26791e-08	0.626107	0.338	0.185	0.000645945
Commd6	1.37483e-09	0.626085	0.3	0.144	3.91579e-05
Cpd	9.99323e-12	0.625983	0.545	0.324	2.84627e-07
Rpl14	1.24485e-26	0.625854	0.917	0.835	3.54558e-22
Mrpl51	2.41025e-09	0.625037	0.333	0.17	6.86486e-05
Leo1	1.34191e-07	0.624911	0.241	0.12	0.00382203
Kif2a	5.1595e-11	0.624757	0.602	0.389	1.46953e-06
Vps29	4.88868e-11	0.624728	0.375	0.194	1.39239e-06
Smim12	7.77167e-07	0.624222	0.127	0.047	0.0221353
C1qtnf1	2.14583e-08	0.624196	0.321	0.174	0.000611175
Rps27a	2.17763e-49	0.624089	0.986	0.971	6.20233e-45
Nhp2	8.72149e-09	0.623997	0.241	0.109	0.000248405
Taok3	3.93384e-12	0.623393	0.439	0.23	1.12044e-07
Eef2k	2.53439e-10	0.623054	0.266	0.115	7.21845e-06
Med30	4.17646e-08	0.62195	0.22	0.098	0.00118954
Mrpl57	2.76788e-09	0.621946	0.303	0.148	7.88349e-05
Eef1a1	2.41513e-52	0.621541	0.994	0.983	6.87876e-48
Sri	9.51413e-12	0.621528	0.439	0.236	2.70981e-07
Mmp23	3.20664e-12	0.620846	0.59	0.362	9.13316e-08
Tmsb10	1.34425e-24	0.620286	0.945	0.848	3.82868e-20
Tmod3	1.37681e-18	0.62009	0.69	0.438	3.92142e-14
Lrrc49	2.985e-08	0.618345	0.315	0.168	0.000850188
Serf2	3.06058e-27	0.618167	0.922	0.812	8.71713e-23
Josd2	2.81416e-07	0.61791	0.201	0.094	0.0080153
Spag7	2.55735e-09	0.617242	0.309	0.153	7.28385e-05
Plat	1.02046e-16	0.616737	0.7	0.474	2.90648e-12
Rhob	7.37247e-10	0.616663	0.664	0.47	2.09983e-05
Gipc1	7.47944e-07	0.616214	0.169	0.074	0.0213029
Dcn	5.36665e-49	0.613945	0.989	0.988	1.52853e-44
Eef1d	1.14522e-14	0.613511	0.71	0.505	3.26181e-10
Gja1	3.86508e-18	0.612237	0.424	0.173	1.10085e-13
Gmfb	2.29871e-09	0.612195	0.31	0.152	6.54717e-05
Slirp	4.56563e-10	0.611292	0.296	0.136	1.30038e-05
Mrpl50	9.54415e-07	0.610501	0.177	0.08	0.0271836
Nbn	8.04653e-07	0.610099	0.18	0.082	0.0229181
Ap2a2	2.92365e-12	0.609997	0.559	0.326	8.32715e-08
Pfdn5	4.19304e-19	0.608744	0.802	0.635	1.19426e-14
Cox5b	3.4186e-11	0.60731	0.579	0.373	9.73686e-07
Gla	1.47007e-07	0.607289	0.267	0.141	0.00418705
Stk39	1.27757e-09	0.606739	0.37	0.195	3.63878e-05
Asna1	7.30803e-09	0.606716	0.127	0.036	0.000208147
Rac1	2.07029e-15	0.606438	0.737	0.52	5.89659e-11
Gde1	3.99487e-07	0.606077	0.221	0.108	0.0113782
Nnmt	1.16878e-08	0.605699	0.252	0.12	0.000332891
Psma4	7.76815e-10	0.605509	0.421	0.232	2.21252e-05
Coa3	1.1424e-10	0.605509	0.33	0.155	3.2538e-06
Psmb2	1.29209e-11	0.604837	0.485	0.268	3.68013e-07
Fibp	3.47457e-07	0.604073	0.203	0.094	0.00989627
Med28	3.44383e-10	0.603375	0.326	0.158	9.8087e-06
Emc2	5.36952e-11	0.602954	0.347	0.167	1.52935e-06
Wdr75	4.45936e-07	0.60262	0.187	0.085	0.0127012
Cox5a	7.81409e-11	0.602044	0.524	0.312	2.22561e-06
Adprh	6.93363e-10	0.602034	0.373	0.189	1.97484e-05
Tmem258	3.1016e-13	0.601454	0.533	0.298	8.83398e-09
Ly6e	3.31904e-14	0.600852	0.813	0.598	9.4533e-10
Phka2	4.53053e-08	0.599792	0.19	0.08	0.00129039
Sike1	2.62535e-08	0.599506	0.26	0.127	0.000747751
Capza2	1.37335e-11	0.599436	0.648	0.427	3.91157e-07
H2-M3	8.63136e-08	0.599057	0.197	0.085	0.00245839
Psmb1	4.50652e-12	0.597811	0.578	0.371	1.28355e-07
Ism1	2.38606e-11	0.597501	0.593	0.402	6.79598e-07
Sbf1	9.68437e-08	0.597298	0.172	0.07	0.0027583
Gm10076	3.81885e-27	0.596762	0.922	0.748	1.08768e-22
Washc2	2.26402e-09	0.595771	0.404	0.224	6.44838e-05
Emg1	1.13517e-11	0.595378	0.441	0.23	3.23319e-07
Polr2i	1.78725e-09	0.594381	0.364	0.192	5.09046e-05
Fbxo34	4.8162e-08	0.594162	0.336	0.189	0.00137175
Arhgap21	5.30245e-12	0.594051	0.631	0.414	1.51024e-07
Epb41l4aos	8.52372e-07	0.593232	0.243	0.126	0.0242773
Lamp1	1.72081e-29	0.592124	0.926	0.809	4.90122e-25
Clip1	1.30202e-11	0.592029	0.562	0.344	3.70841e-07
Ahsa1	8.47509e-10	0.58961	0.283	0.129	2.41387e-05
Sh3gl1	2.81209e-09	0.588896	0.392	0.218	8.00939e-05
Abracl	4.10558e-10	0.588869	0.458	0.258	1.16935e-05
Rpl18	1.21043e-31	0.588834	0.945	0.914	3.44755e-27
Lsm3	5.43728e-09	0.588682	0.192	0.074	0.000154865
Wdr60	1.0737e-08	0.588467	0.22	0.095	0.000305812
Lamtor5	4.10642e-09	0.587688	0.298	0.144	0.000116959
Gsn	5.60774e-46	0.587066	0.989	0.988	1.5972e-41
Dclk1	4.70033e-12	0.5868	0.633	0.411	1.33875e-07
Tmem63b	1.10676e-07	0.586768	0.209	0.094	0.00315228
Dynlrb1	1.767e-10	0.586568	0.564	0.371	5.03276e-06
Kdsr	1.02494e-06	0.586537	0.232	0.12	0.0291922
Crls1	1.51275e-07	0.586448	0.171	0.07	0.00430862
Arf3	1.77864e-09	0.586151	0.378	0.202	5.06593e-05
Fam129a	6.37351e-13	0.585052	0.69	0.439	1.8153e-08
Slc29a1	5.51877e-10	0.584504	0.564	0.342	1.57186e-05
Gstm5	1.53579e-08	0.58319	0.355	0.194	0.000437424
Rps3a1	2.23563e-49	0.582765	0.988	0.974	6.36753e-45
Atp5o	1.13653e-10	0.581378	0.575	0.361	3.23705e-06
C1galt1	1.16308e-07	0.581049	0.406	0.244	0.00331268
St6gal1	1.64168e-06	0.580502	0.151	0.064	0.0467584
Fbxo4	9.32378e-07	0.579646	0.206	0.1	0.026556
Fcgrt	5.55168e-13	0.579325	0.739	0.524	1.58123e-08
Snx7	9.90463e-07	0.578509	0.229	0.117	0.0282104
Zdhhc8	2.48801e-11	0.578445	0.335	0.152	7.08634e-07
Dpp7	2.07348e-08	0.577735	0.298	0.153	0.000590567
Acadl	2.38104e-09	0.577605	0.323	0.162	6.78168e-05
Slc10a6	4.04449e-08	0.576772	0.255	0.126	0.00115195
Atf5	9.10579e-09	0.576116	0.608	0.42	0.000259351
Ndufs3	4.61837e-10	0.576108	0.343	0.167	1.3154e-05
Chst12	1.58033e-07	0.575955	0.301	0.164	0.00450109
Tlr4	2.86177e-08	0.57587	0.402	0.244	0.000815088
Clta	1.28588e-10	0.574999	0.585	0.389	3.66245e-06
Fmc1	8.74764e-10	0.574686	0.384	0.203	2.4915e-05
Pgpep1	4.03781e-07	0.573589	0.157	0.064	0.0115005
Ramac	3.2417e-10	0.573341	0.312	0.145	9.23301e-06
Ahnak	2.19566e-30	0.572898	0.975	0.95	6.25369e-26
Rtcb	2.9049e-09	0.572545	0.295	0.142	8.27374e-05
Uqcrq	5.08606e-11	0.571659	0.602	0.379	1.44861e-06
Dnlz	3.30288e-08	0.570928	0.235	0.108	0.000940728
Rps29	6.36757e-49	0.570852	0.991	0.976	1.81361e-44
Il31ra	1.73094e-08	0.568856	0.47	0.32	0.000493006
Vkorc1	6.3153e-13	0.567848	0.773	0.567	1.79872e-08
Hspe1	7.63686e-13	0.567494	0.727	0.505	2.17513e-08
Mgat1	2.0935e-07	0.566977	0.329	0.188	0.00596271
Aimp1	2.50262e-08	0.566923	0.41	0.244	0.000712795
Eif3l	2.32849e-09	0.566463	0.369	0.194	6.63199e-05
Ccdc59	1.79543e-09	0.56601	0.387	0.208	5.11375e-05
Plp2	1.01366e-08	0.565178	0.315	0.164	0.000288711
Tnfrsf23	7.47987e-07	0.564618	0.209	0.103	0.0213042
Snrnp48	1.53572e-07	0.5644	0.278	0.145	0.00437405
Nfkbia	1.00434e-09	0.563746	0.67	0.47	2.86057e-05
Rplp1	5.93366e-54	0.563588	0.989	0.992	1.69002e-49
Cerk	5.08061e-08	0.563014	0.22	0.098	0.00144706
Cc2d2a	5.317e-08	0.562649	0.336	0.186	0.00151439
Flii	3.56254e-10	0.562501	0.361	0.18	1.01468e-05
H2-D1	6.98999e-15	0.562266	0.869	0.774	1.99089e-10
Ppp1r18	1.20734e-07	0.561945	0.264	0.136	0.00343874
Aida	7.16092e-11	0.561072	0.516	0.308	2.03957e-06
Wdfy2	5.00552e-07	0.560284	0.278	0.15	0.0142567
Taldo1	2.62176e-10	0.560253	0.407	0.22	7.4673e-06
Mplkip	1.96586e-07	0.555078	0.247	0.123	0.00559916
Itpr2	2.11317e-08	0.554628	0.33	0.176	0.000601872
Cct8	4.41129e-09	0.553284	0.462	0.276	0.000125642
Borcs5	2.89465e-08	0.552429	0.195	0.082	0.000824454
Bcl7c	4.79729e-08	0.552265	0.399	0.235	0.00136636
Nop53	4.26735e-10	0.551545	0.561	0.339	1.21543e-05
Commd4	1.22643e-06	0.551074	0.177	0.08	0.034931
Elmo2	4.4506e-08	0.551025	0.292	0.15	0.00126762
Abcc1	2.01379e-10	0.55017	0.307	0.139	5.73568e-06
Oxa1l	2.00067e-07	0.549853	0.158	0.062	0.00569832
Lynx1	1.26458e-07	0.549717	0.217	0.1	0.00360178
Tspan17	1.63118e-06	0.54943	0.132	0.052	0.0464593
Gprc5b	1.84113e-08	0.548258	0.21	0.089	0.00052439
Rnd3	2.74629e-08	0.5479	0.45	0.285	0.000782198
Mrps18a	1.19022e-07	0.547325	0.221	0.103	0.00338998
Hcfc1r1	6.11998e-08	0.546868	0.476	0.305	0.00174309
Manbal	2.4154e-07	0.545873	0.212	0.1	0.00687956
Paics	1.50928e-09	0.54582	0.429	0.238	4.29874e-05
Tmbim1	3.08697e-09	0.545666	0.484	0.288	8.79231e-05
Tomm5	1.32455e-09	0.54564	0.456	0.262	3.77259e-05
Mmp2	1.46247e-14	0.545008	0.782	0.594	4.16541e-10
Antxr2	1.79472e-13	0.544676	0.745	0.536	5.11173e-09
Plekho2	3.97568e-11	0.543945	0.409	0.209	1.13235e-06
Prdx3	5.61882e-08	0.543115	0.212	0.095	0.00160035
Creb3	5.52831e-08	0.542691	0.206	0.089	0.00157457
Snrpf	8.80523e-10	0.542418	0.556	0.355	2.50791e-05
Rer1	1.82916e-08	0.542149	0.484	0.298	0.000520983
Cnppd1	1.37426e-10	0.542125	0.275	0.118	3.91417e-06
Pqlc3	1.41857e-06	0.540154	0.201	0.098	0.0404037
Tmem256	1.72175e-09	0.53996	0.488	0.3	4.90388e-05
Glis2	2.58987e-10	0.539809	0.413	0.224	7.37648e-06
Ttyh2	3.29503e-07	0.539125	0.18	0.079	0.00938492
Slc38a10	2.56248e-08	0.538698	0.427	0.256	0.000729846
Commd2	9.74092e-08	0.538666	0.19	0.082	0.00277441
Rtn4rl1	7.01331e-09	0.537622	0.163	0.058	0.000199753
Rps14	1.16426e-44	0.537581	0.991	0.971	3.31605e-40
Mrpl18	8.945e-10	0.535249	0.249	0.105	2.54772e-05
Ssbp4	6.00911e-07	0.533415	0.214	0.103	0.0171152
Foxp1	1.10078e-21	0.532718	0.94	0.815	3.13523e-17
Fosl2	4.86813e-07	0.531841	0.321	0.183	0.0138654
Ston2	7.6059e-09	0.530861	0.527	0.339	0.000216631
Eif3i	2.21268e-09	0.530713	0.47	0.279	6.30216e-05
Srm	4.70907e-07	0.530405	0.21	0.1	0.0134124
Gamt	3.54685e-07	0.53036	0.155	0.062	0.0101021
Glud1	2.0658e-17	0.52968	0.724	0.502	5.8838e-13
Cdc42ep2	1.21895e-09	0.529646	0.375	0.198	3.47181e-05
Wdr61	1.7204e-08	0.528144	0.324	0.17	0.000490005
Vti1b	2.65131e-10	0.528084	0.379	0.197	7.55145e-06
Capns1	2.91582e-12	0.528016	0.694	0.497	8.30485e-08
Psmb5	2.30758e-08	0.527942	0.435	0.258	0.000657245
Trak1	6.00586e-07	0.527689	0.536	0.373	0.0171059
Bad	2.006e-09	0.527376	0.246	0.105	5.71349e-05
Cavin1	1.18413e-19	0.527273	0.905	0.788	3.37265e-15
Tubb6	2.22407e-09	0.526821	0.43	0.252	6.33459e-05
Ap2m1	1.01323e-08	0.526727	0.445	0.262	0.000288588
Tm2d2	1.04863e-11	0.526576	0.441	0.227	2.98671e-07
Tmem147	9.02517e-08	0.526368	0.247	0.118	0.00257055
Rhoq	5.91797e-12	0.526273	0.725	0.521	1.68556e-07
Msrb1	2.79159e-08	0.526241	0.296	0.152	0.0007951
Loxl1	1.21259e-13	0.526072	0.846	0.718	3.45369e-09
Fbxl7	3.46362e-10	0.5258	0.531	0.327	9.86507e-06
Rpl27	3.56836e-24	0.524866	0.939	0.862	1.01634e-19
Nfil3	8.97805e-08	0.524709	0.284	0.15	0.00255713
Rab1b	1.74672e-08	0.524628	0.304	0.155	0.0004975
Pip4p1	2.6932e-08	0.524046	0.28	0.138	0.000767076
Cenpx	1.97343e-08	0.523972	0.269	0.13	0.000562073
Ndufs5	1.16852e-08	0.523904	0.492	0.308	0.000332817
Bri3	2.67192e-13	0.523728	0.685	0.456	7.61015e-09
Insig2	4.81768e-08	0.523423	0.275	0.138	0.00137217
Eif3m	2.3006e-08	0.522124	0.45	0.276	0.000655256
Plscr3	2.61298e-09	0.521501	0.24	0.102	7.4423e-05
Rab32	8.19254e-08	0.520985	0.369	0.214	0.0023334
Polr3d	7.28971e-07	0.520679	0.206	0.098	0.0207625
Stk10	5.05783e-07	0.520167	0.144	0.058	0.0144057
Nol7	6.56852e-10	0.519821	0.576	0.373	1.87085e-05
Stard3nl	2.16768e-08	0.519351	0.249	0.115	0.000617398
Crnkl1	2.75031e-08	0.519171	0.19	0.079	0.000783344
Eif4e2	2.05685e-08	0.518975	0.276	0.135	0.000585832
Wsb2	4.30295e-07	0.518472	0.309	0.174	0.0122557
Csgalnact2	6.86747e-07	0.518105	0.47	0.308	0.0195599
Psma2	6.38123e-09	0.518005	0.533	0.336	0.00018175
Sec61g	1.4493e-15	0.517752	0.814	0.629	4.12789e-11
Mrpl55	8.15537e-08	0.517168	0.121	0.038	0.00232281
Ifngr2	8.8961e-08	0.516279	0.206	0.092	0.00253379
Rab7b	2.30145e-08	0.516058	0.37	0.206	0.000655499
Xpa	7.88719e-07	0.515832	0.267	0.144	0.0224643
Fdps	1.60128e-06	0.514951	0.194	0.092	0.0456078
Bicd2	3.92563e-09	0.514531	0.392	0.217	0.00011181
Alyref	6.32511e-09	0.514256	0.315	0.161	0.000180152
Aga	6.70565e-08	0.514198	0.333	0.182	0.0019099
Rhbdf1	1.49767e-08	0.512531	0.273	0.13	0.000426567
Rpl37a	6.95385e-40	0.512327	0.991	0.982	1.9806e-35
Zeb2	1.38419e-24	0.512224	0.962	0.777	3.94246e-20
Sidt2	3.96485e-09	0.511528	0.404	0.223	0.000112927
Gcsh	5.7519e-07	0.511423	0.215	0.105	0.0163826
Bloc1s6	3.62462e-07	0.510874	0.135	0.05	0.0103236
Arhgef3	1.76332e-12	0.509922	0.697	0.47	5.02229e-08
Ebp	1.22884e-08	0.509783	0.237	0.106	0.000349999
Cast	3.3669e-12	0.509488	0.767	0.611	9.5896e-08
Higd2a	3.75078e-08	0.508929	0.378	0.215	0.0010683
Rplp2	1.39195e-37	0.508906	0.985	0.965	3.96456e-33
Cnrip1	8.18222e-07	0.508677	0.24	0.124	0.0233046
Pfkp	3.86324e-08	0.508331	0.329	0.174	0.00110033
Tubb2a	2.30663e-12	0.508328	0.544	0.305	6.56976e-08
Samd4b	4.98637e-10	0.505643	0.436	0.242	1.42022e-05
Mocs2	5.26739e-08	0.504936	0.341	0.186	0.00150026
Cox6b1	6.3048e-12	0.504705	0.7	0.494	1.79573e-07
Osgep	3.97214e-09	0.504584	0.324	0.162	0.000113135
Edf1	7.63016e-09	0.504247	0.467	0.28	0.000217322
Rpf1	4.49565e-07	0.504203	0.149	0.059	0.0128045
Pin1	2.13279e-07	0.504018	0.192	0.085	0.00607461
Cfap20	1.67261e-07	0.503835	0.29	0.153	0.00476394
Npepl1	1.83735e-07	0.503765	0.226	0.106	0.00523313
Rbck1	1.64301e-08	0.503382	0.321	0.165	0.000467963
Calhm2	6.21976e-07	0.503118	0.252	0.132	0.0177151
Rhoa	8.14482e-19	0.502978	0.897	0.768	2.31981e-14
Lamtor2	6.05364e-09	0.502822	0.438	0.258	0.00017242
Ophn1	1.04075e-06	0.50114	0.447	0.285	0.0296428
Mrpl14	1.89643e-08	0.501021	0.312	0.161	0.000540141
Tbcc	7.36791e-08	0.500405	0.14	0.048	0.00209853
Tpm3	6.5322e-08	0.500171	0.628	0.456	0.0018605
Nfib	5.75275e-17	-0.507624	0.935	0.936	1.6385e-12
Sparcl1	1.26968e-13	-0.509085	0.931	0.932	3.6163e-09
Ptms	1.233e-12	-0.511892	0.831	0.898	3.51182e-08
Aplp2	1.48928e-12	-0.515269	0.762	0.812	4.24177e-08
Cst3	2.46799e-09	-0.522309	0.943	0.948	7.02932e-05
mt-Nd2	1.55914e-31	-0.523296	0.998	0.998	4.44075e-27
Mrc2	7.35287e-10	-0.525605	0.713	0.752	2.09425e-05
mt-Atp8	9.56967e-14	-0.538266	0.797	0.848	2.72563e-09
Calm3	1.14011e-06	-0.54367	0.616	0.627	0.0324727
Gaa	5.34204e-07	-0.546364	0.558	0.589	0.0152152
Atrx	4.10131e-08	-0.577378	0.71	0.721	0.00116813
mt-Nd3	1.89416e-24	-0.577948	0.939	0.97	5.39494e-20
Meis1	3.2598e-15	-0.578659	0.793	0.862	9.28457e-11
Frmd6	1.03284e-10	-0.580078	0.782	0.78	2.94173e-06
Brd2	2.71766e-07	-0.582429	0.76	0.762	0.00774045
Akt3	8.54097e-07	-0.585282	0.568	0.609	0.0243264
Itm2c	1.42051e-11	-0.591417	0.73	0.745	4.0459e-07
mt-Co1	1.07971e-42	-0.593396	1	1	3.07523e-38
Usp9x	1.65919e-07	-0.595462	0.651	0.694	0.00472571
Ttc3	1.47774e-09	-0.604775	0.687	0.709	4.2089e-05
mt-Co2	3.10439e-43	-0.616015	1	1	8.84193e-39
mt-Atp6	2.46831e-46	-0.618946	1	1	7.03023e-42
Cyth3	1.02969e-06	-0.62225	0.693	0.674	0.0293277
Ptgis	7.55489e-09	-0.623354	0.564	0.65	0.000215178
Nfat5	1.60609e-07	-0.630895	0.713	0.738	0.00457445
Asph	3.73891e-09	-0.636431	0.553	0.626	0.000106492
Gm42418	5.63085e-12	-0.637957	1	1	1.60378e-07
Fbxl17	8.64606e-11	-0.638319	0.634	0.689	2.46257e-06
Hnrnph1	2.28039e-10	-0.642017	0.883	0.868	6.49501e-06
Jun	3.28104e-07	-0.64241	0.886	0.839	0.00934506
mt-Co3	1.62855e-47	-0.651695	1	1	4.63845e-43
Tcf4	1.62547e-22	-0.659986	0.88	0.924	4.62966e-18
Ldb2	1.54469e-07	-0.661122	0.335	0.462	0.00439959
Col4a1	2.8851e-14	-0.661608	0.702	0.755	8.21733e-10
Csnk1a1	5.59017e-08	-0.662904	0.77	0.765	0.00159219
2900097C17Rik	1.17061e-12	-0.663281	0.656	0.715	3.33415e-08
Wwtr1	4.9078e-12	-0.664293	0.69	0.738	1.39784e-07
Igfbp4	1.22189e-18	-0.671355	0.676	0.83	3.48019e-14
mt-Nd5	6.59355e-37	-0.672667	0.943	0.982	1.87797e-32
Macf1	3.37852e-21	-0.681229	0.797	0.87	9.62271e-17
Atp1a2	3.80831e-14	-0.683402	0.602	0.724	1.08468e-09
mt-Cytb	2.233e-54	-0.688125	1	1	6.36002e-50
Dlg1	3.86493e-08	-0.689295	0.575	0.62	0.00110081
Maml2	2.00039e-13	-0.690597	0.684	0.752	5.6975e-09
Gulp1	4.69789e-11	-0.693057	0.645	0.695	1.33805e-06
Atp5j	4.43132e-08	-0.694508	0.704	0.703	0.00126213
Slc38a2	8.18306e-17	-0.69526	0.851	0.867	2.3307e-12
Stim1	1.66581e-09	-0.699154	0.479	0.57	4.74456e-05
mt-Nd4l	2.14253e-41	-0.714181	0.978	0.988	6.10234e-37
mt-Nd4	1.64527e-52	-0.720665	1	1	4.68607e-48
Ldlrad4	1.01278e-14	-0.724641	0.773	0.815	2.88461e-10
Susd6	4.56419e-07	-0.729725	0.488	0.539	0.0129997
Apoe	1.74099e-11	-0.739974	0.425	0.597	4.95868e-07
Btg1	6.61999e-12	-0.751466	0.668	0.739	1.88551e-07
Col6a3	1.4454e-25	-0.755048	0.846	0.888	4.11679e-21
Ltbp3	8.50946e-10	-0.755327	0.555	0.597	2.42367e-05
Pdzrn3	2.45596e-26	-0.755743	0.879	0.935	6.99508e-22
2011-09-01	6.71178e-08	-0.760465	0.594	0.608	0.00191165
Anks1	1.3883e-06	-0.766405	0.458	0.494	0.0395416
Ccnd2	4.15526e-09	-0.7674	0.485	0.573	0.00011835
Taco1	1.4665e-06	-0.767428	0.406	0.485	0.0417688
Map3k20	3.8656e-09	-0.768648	0.472	0.555	0.0001101
Eln	5.56895e-32	-0.771918	0.777	0.902	1.58615e-27
Fat1	1.24571e-07	-0.771949	0.392	0.476	0.00354803
Reck	2.6259e-10	-0.773827	0.594	0.633	7.4791e-06
Tacc1	6.36e-14	-0.776786	0.596	0.671	1.81146e-09
Cygb	3.21975e-21	-0.779732	0.631	0.77	9.17049e-17
Lbh	5.11584e-08	-0.783317	0.422	0.509	0.00145709
Eif4g3	4.51581e-11	-0.786239	0.584	0.636	1.28619e-06
Cdk14	1.40706e-10	-0.802275	0.578	0.642	4.00759e-06
Gda	4.23876e-12	-0.804879	0.556	0.632	1.20728e-07
Atp1a1	3.72266e-08	-0.820446	0.611	0.626	0.00106029
Abca8a	6.01918e-22	-0.826538	0.829	0.868	1.71438e-17
Pds5b	4.86664e-11	-0.837032	0.555	0.62	1.38612e-06
Rora	4.3025e-45	-0.851091	0.951	0.982	1.22544e-40
Arpc3	1.68216e-08	-0.854632	0.641	0.642	0.000479114
Gpm6b	1.01157e-07	-0.856004	0.384	0.476	0.00288117
Ptprm	4.1784e-12	-0.856172	0.568	0.638	1.19009e-07
Cilp	9.60039e-09	-0.866135	0.095	0.212	0.000273438
Bmp4	1.89445e-11	-0.867957	0.542	0.623	5.39577e-07
Crispld2	7.04199e-28	-0.8758	0.79	0.908	2.0057e-23
Atp8b1	4.63688e-11	-0.879329	0.464	0.567	1.32067e-06
Mecom	1.30533e-10	-0.881636	0.273	0.432	3.71785e-06
Adamtsl3	4.35537e-10	-0.882825	0.539	0.621	1.2405e-05
Atrnl1	4.74333e-22	-0.888481	0.708	0.818	1.35099e-17
Col4a5	1.13945e-30	-0.89217	0.767	0.902	3.24537e-26
Dock4	2.67676e-13	-0.892417	0.604	0.673	7.62394e-09
Fbln1	1.29556e-62	-0.901008	0.949	0.989	3.69001e-58
Gtf2a1	1.00143e-06	-0.910756	0.438	0.494	0.0285227
Camk1d	2.62446e-24	-0.91713	0.937	0.955	7.47499e-20
Gli3	1.1926e-15	-0.921081	0.601	0.679	3.39676e-11
Nkain4	2.78188e-07	-0.923295	0.124	0.233	0.00792335
Gem	7.53783e-20	-0.928661	0.716	0.823	2.14693e-15
Col4a6	1.155e-23	-0.933966	0.536	0.773	3.28968e-19
Svil	6.25274e-24	-0.937206	0.691	0.797	1.78091e-19
Boc	3.52397e-09	-0.940901	0.318	0.433	0.00010037
Arhgap5	3.04649e-15	-0.951241	0.493	0.618	8.67702e-11
Zfhx4	2.21163e-12	-0.953448	0.295	0.453	6.29917e-08
Zfhx3	2.63382e-27	-0.957999	0.76	0.832	7.50164e-23
Mylip	3.22613e-10	-0.959468	0.53	0.603	9.18867e-06
Bcl2	1.97922e-08	-0.962306	0.318	0.426	0.000563721
Slit2	3.51061e-26	-0.964224	0.41	0.676	9.99892e-22
Thrb	3.21713e-14	-0.965126	0.458	0.591	9.16303e-10
Cux1	3.97957e-18	-0.967129	0.576	0.668	1.13346e-13
Mllt3	2.49449e-10	-0.968711	0.373	0.491	7.10482e-06
Spred1	3.02194e-07	-0.970798	0.39	0.45	0.00860708
Vcam1	5.93325e-10	-0.971627	0.201	0.338	1.68991e-05
Bicc1	8.37529e-52	-0.973651	0.92	0.953	2.38545e-47
Kctd12	2.3114e-13	-0.973859	0.456	0.564	6.58332e-09
Creb3l2	1.16409e-15	-0.985789	0.492	0.602	3.31557e-11
Ccl11	1.12522e-12	-0.987665	0.452	0.583	3.20484e-08
Bcas3	8.7389e-08	-0.989934	0.407	0.479	0.00248901
Tex14	8.5934e-15	-0.991795	0.501	0.639	2.44757e-10
Col5a3	9.36076e-10	-0.996192	0.367	0.474	2.66613e-05
Plce1	1.00346e-16	-1.00052	0.662	0.705	2.85805e-12
Tpm2	6.18411e-08	-1.00788	0.286	0.386	0.00176136
Stard13	2.19751e-15	-1.00952	0.461	0.597	6.25896e-11
Zfand5	2.73199e-24	-1.0133	0.722	0.795	7.78126e-20
Adk	1.65131e-25	-1.01447	0.653	0.774	4.70325e-21
Zfp503	1.97154e-11	-1.01589	0.498	0.576	5.61533e-07
Gas1	2.61755e-34	-1.03631	0.829	0.897	7.45532e-30
Auts2	5.67289e-44	-1.04281	0.79	0.918	1.61575e-39
Igf1	2.62165e-20	-1.04836	0.59	0.739	7.46699e-16
Sgcd	1.73657e-20	-1.04965	0.501	0.662	4.94609e-16
Hs2st1	1.02482e-07	-1.05193	0.35	0.435	0.00291888
Ccn1	4.15523e-11	-1.05539	0.581	0.658	1.18349e-06
Atp2b4	1.94059e-12	-1.06407	0.401	0.515	5.5272e-08
Mpzl1	2.84787e-09	-1.06738	0.249	0.368	8.11131e-05
Rgmb	6.43134e-10	-1.0681	0.445	0.526	1.83177e-05
Pik3r1	1.00956e-38	-1.07326	0.716	0.842	2.87542e-34
Barx1	9.42862e-12	-1.07665	0.21	0.37	2.68546e-07
Arhgap28	5.62695e-10	-1.08113	0.187	0.323	1.60267e-05
Map3k5	9.06632e-09	-1.08646	0.281	0.391	0.000258227
Tle3	1.51817e-11	-1.09583	0.33	0.458	4.32404e-07
Glcci1	2.02391e-10	-1.11054	0.43	0.518	5.7645e-06
Mn1	3.74689e-16	-1.11463	0.393	0.532	1.06719e-11
Adgrl1	1.75188e-07	-1.11864	0.181	0.282	0.0049897
Dkk3	4.18834e-08	-1.1266	0.33	0.412	0.00119292
Scube1	2.46077e-11	-1.15248	0.238	0.389	7.00878e-07
Csrp1	3.79212e-11	-1.15718	0.392	0.498	1.08007e-06
Gm48099	3.63552e-21	-1.15783	0.455	0.621	1.03547e-16
Zc3hav1	5.79693e-11	-1.16023	0.591	0.644	1.65108e-06
Agtpbp1	1.85079e-08	-1.16414	0.247	0.356	0.000527142
Sc5d	3.63414e-09	-1.16796	0.23	0.345	0.000103508
Picalm	1.61662e-40	-1.174	0.803	0.905	4.60445e-36
Prlr	4.17374e-10	-1.17468	0.178	0.323	1.18876e-05
Tpm1	4.66095e-14	-1.17936	0.504	0.589	1.32753e-09
Rcbtb2	1.73875e-06	-1.18577	0.186	0.276	0.0495231
App	8.5047e-60	-1.191	0.796	0.9	2.42231e-55
Lox	4.76797e-19	-1.19589	0.301	0.514	1.35801e-14
Gramd4	4.8666e-08	-1.20153	0.292	0.383	0.00138611
Dab2	2.42634e-07	-1.21362	0.309	0.403	0.00691071
Aldh1a1	1.0416e-17	-1.21725	0.421	0.58	2.96668e-13
Ptprk	1.60642e-26	-1.23111	0.472	0.665	4.57539e-22
Pdgfra	9.98087e-75	-1.24053	0.926	0.974	2.84275e-70
Tmem119	6.46271e-07	-1.24434	0.178	0.273	0.0184071
Ms4a4d	3.59546e-35	-1.25009	0.585	0.755	1.02406e-30
Aspa	1.42504e-09	-1.25888	0.252	0.373	4.05881e-05
Atp1b3	2.3148e-27	-1.26585	0.634	0.72	6.59302e-23
Cdc14a	3.67797e-07	-1.26797	0.215	0.312	0.0104756
Pcnx	2.33057e-08	-1.27743	0.215	0.32	0.000663793
Slc8a1	1.98562e-20	-1.27805	0.395	0.583	5.65544e-16
Col16a1	4.41718e-09	-1.28158	0.329	0.415	0.00012581
Cgnl1	1.24609e-11	-1.28169	0.313	0.439	3.54913e-07
Immp2l	7.09095e-10	-1.28612	0.224	0.356	2.01965e-05
Gria3	1.30859e-15	-1.28822	0.347	0.503	3.72713e-11
Palld	5.23168e-09	-1.29435	0.307	0.403	0.000149009
Fbln5	6.964e-15	-1.30473	0.41	0.524	1.98349e-10
Thbs1	1.32509e-17	-1.30685	0.175	0.371	3.77412e-13
Isoc1	1.82741e-13	-1.31262	0.257	0.403	5.20483e-09
Spon2	3.42858e-20	-1.31326	0.41	0.573	9.76529e-16
Rhbdl3	9.72646e-07	-1.31803	0.132	0.226	0.0277029
Clmp	1.03799e-45	-1.3187	0.624	0.806	2.95642e-41
Fam49a	5.74468e-17	-1.32806	0.25	0.436	1.6362e-12
St5	2.71205e-12	-1.33443	0.507	0.591	7.72447e-08
Rbpms	2.82586e-51	-1.33488	0.714	0.868	8.04863e-47
Pag1	7.25222e-12	-1.34927	0.166	0.314	2.06558e-07
Cadm1	1.63422e-09	-1.35068	0.131	0.258	4.65458e-05
Tead2	1.41752e-07	-1.35791	0.089	0.183	0.00403739
Mertk	3.6475e-08	-1.35824	0.111	0.22	0.00103888
Dpyd	5.38671e-12	-1.36561	0.144	0.294	1.53424e-07
Emilin1	2.57234e-21	-1.37346	0.361	0.542	7.32653e-17
Gpx3	2.2082e-68	-1.37533	0.547	0.898	6.28938e-64
Ppp1r14a	5.33638e-13	-1.3774	0.147	0.305	1.51991e-08
Hoxb8	1.50573e-07	-1.39015	0.083	0.177	0.00428862
Laptm4b	1.21836e-11	-1.39196	0.249	0.383	3.47014e-07
Ncam1	2.28817e-11	-1.39448	0.138	0.282	6.51717e-07
Adamts19	1.27727e-09	-1.39665	0.233	0.356	3.63791e-05
Ramp1	8.08553e-14	-1.40276	0.278	0.421	2.30292e-09
Colec12	1.01354e-53	-1.40758	0.601	0.824	2.88676e-49
Itpkb	6.38425e-12	-1.40806	0.33	0.444	1.81836e-07
Ccbe1	2.37654e-24	-1.40826	0.312	0.558	6.76887e-20
Sh3bp5	1.54945e-28	-1.41434	0.389	0.605	4.41313e-24
Tril	6.71926e-07	-1.41596	0.149	0.239	0.0191378
Jade1	1.52499e-12	-1.42088	0.192	0.341	4.34347e-08
Dipk2a	3.1731e-07	-1.42373	0.197	0.297	0.00903762
Fry	3.58317e-07	-1.43177	0.117	0.212	0.0102056
Ghr	3.0046e-62	-1.43832	0.742	0.891	8.5577e-58
Ston1	1.84649e-07	-1.44186	0.207	0.298	0.00525918
Myl9	4.40665e-12	-1.44277	0.177	0.321	1.2551e-07
Miga1	2.83441e-08	-1.44324	0.054	0.144	0.000807298
G0s2	1.36554e-09	-1.4628	0.181	0.303	3.88934e-05
Golga7	9.67497e-13	-1.4673	0.252	0.386	2.75562e-08
Ngf	3.89255e-13	-1.47223	0.261	0.406	1.10868e-08
Sema6a	2.66033e-12	-1.47862	0.12	0.265	7.57716e-08
Ppp1r3c	1.61064e-08	-1.48209	0.198	0.311	0.000458742
Ror1	4.54689e-35	-1.48569	0.432	0.68	1.29505e-30
Tns3	4.96356e-20	-1.4901	0.235	0.447	1.41372e-15
Vav3	1.39524e-06	-1.50828	0.131	0.218	0.0397392
Ankrd50	4.55321e-10	-1.50898	0.181	0.305	1.29684e-05
Pde7b	1.86588e-09	-1.51537	0.183	0.306	5.31441e-05
Ptch1	1.71677e-08	-1.52144	0.149	0.258	0.00048897
Spry2	3.41711e-31	-1.52825	0.435	0.635	9.73262e-27
Hsd11b1	2.74607e-12	-1.53792	0.121	0.264	7.82134e-08
Stard5	4.41605e-10	-1.53986	0.155	0.28	1.25778e-05
Tcf21	1.09955e-22	-1.54669	0.419	0.576	3.13173e-18
Ggta1	4.3727e-07	-1.54776	0.089	0.18	0.0124543
Dact3	2.88443e-12	-1.54818	0.155	0.3	8.21543e-08
Fam13a	1.81774e-10	-1.56543	0.083	0.203	5.1773e-06
Tshz2	1.58217e-80	-1.56835	0.896	0.973	4.50635e-76
Pde1a	1.02615e-38	-1.57622	0.564	0.758	2.92269e-34
Cadps2	5.51329e-08	-1.5829	0.089	0.188	0.0015703
Nr1d1	6.23639e-07	-1.58472	0.155	0.245	0.0177625
Clu	4.97028e-14	-1.58606	0.109	0.265	1.41563e-09
Mbp	2.54115e-10	-1.59607	0.098	0.223	7.23769e-06
Plpp1	3.88674e-65	-1.59934	0.568	0.839	1.10702e-60
Acot7	2.62615e-09	-1.60603	0.164	0.28	7.47981e-05
Gucy1a2	2.06009e-17	-1.60872	0.158	0.35	5.86756e-13
Lgmn	1.48016e-14	-1.61166	0.226	0.38	4.21579e-10
Ppp1r9a	2.30731e-08	-1.62339	0.115	0.221	0.000657167
Steap4	4.8308e-11	-1.62372	0.094	0.223	1.37591e-06
Plcl1	2.88366e-20	-1.6354	0.212	0.421	8.21325e-16
Prickle2	8.63855e-27	-1.63849	0.32	0.545	2.46043e-22
Itm2a	1.23561e-36	-1.64748	0.416	0.673	3.51926e-32
Sertad4	8.03359e-11	-1.64792	0.121	0.252	2.28813e-06
Frmd4a	2.53858e-14	-1.66013	0.237	0.388	7.23037e-10
Lrrn2	4.31205e-07	-1.66587	0.043	0.118	0.0122816
Pde5a	4.6907e-43	-1.6664	0.496	0.72	1.336e-38
Vwa8	2.46373e-15	-1.66962	0.194	0.359	7.01721e-11
Etl4	1.49642e-07	-1.68419	0.069	0.158	0.00426211
Carmil1	3.88164e-31	-1.68777	0.27	0.548	1.10557e-26
2009-09-01	2.88889e-14	-1.69265	0.12	0.277	8.22813e-10
Jph2	3.29056e-08	-1.69528	0.083	0.18	0.000937216
Prkar1b	3.69856e-09	-1.69646	0.098	0.208	0.000105342
Fscn1	5.20954e-08	-1.69717	0.086	0.183	0.00148378
Svep1	3.54581e-90	-1.70328	0.739	0.961	1.00992e-85
Pygm	1.31295e-15	-1.71045	0.141	0.309	3.73953e-11
Wnt5b	4.11225e-12	-1.72002	0.097	0.233	1.17125e-07
Pid1	5.5527e-108	-1.72164	0.906	0.983	1.58152e-103
Ggt5	4.49404e-38	-1.74389	0.25	0.567	1.27999e-33
Pakap.1	5.4778e-40	-1.75146	0.332	0.62	1.56019e-35
Meis2	1.91791e-93	-1.76526	0.868	0.961	5.46259e-89
Angptl2	1.28074e-44	-1.77239	0.55	0.73	3.64782e-40
Atp2a2	8.12823e-87	-1.78315	0.806	0.932	2.31508e-82
Kcnk2	2.63046e-26	-1.78918	0.129	0.379	7.49208e-22
Jazf1	3.50967e-11	-1.79551	0.112	0.241	9.99625e-07
Tnik	4.63578e-37	-1.8018	0.238	0.556	1.32036e-32
Gfra2	2.35083e-09	-1.82676	0.06	0.159	6.69564e-05
Hmcn2	1.26287e-21	-1.82962	0.183	0.403	3.59691e-17
Phldb2	3.77316e-23	-1.83277	0.184	0.409	1.07467e-18
Gm11476	6.37824e-13	-1.85201	0.146	0.297	1.81665e-08
Cntfr	1.86272e-09	-1.86106	0.04	0.133	5.30539e-05
St3gal5	1.33129e-07	-1.86627	0.068	0.155	0.00379178
Prkg1	1.22042e-60	-1.88393	0.536	0.823	3.476e-56
Cdh11	2.36197e-27	-1.88563	0.22	0.465	6.72736e-23
Echdc2	3.36253e-07	-1.88816	0.031	0.1	0.00957717
Nck2	1.32513e-06	-1.89375	0.052	0.126	0.0377425
Vipr2	8.78262e-07	-1.89517	0.049	0.123	0.0250147
Pdgfrl	3.87755e-29	-1.91956	0.149	0.415	1.1044e-24
Dlg2	6.2116e-07	-1.92972	0.27	0.35	0.0176919
Plcb4	1.26325e-38	-1.94433	0.584	0.709	3.59798e-34
Gas6	2.31112e-65	-1.94472	0.344	0.738	6.58252e-61
Mamdc2	2.78754e-10	-1.95719	0.08	0.194	7.93947e-06
1810010H24Rik	2.16358e-09	-1.95907	0.077	0.182	6.1623e-05
BC067074	2.60946e-07	-1.95929	0.035	0.108	0.00743225
Rnf144a	6.00537e-37	-1.95954	0.241	0.536	1.71045e-32
Dnm3	4.71555e-29	-1.97797	0.23	0.482	1.34308e-24
Arhgdib	1.48518e-07	-1.98615	0.031	0.103	0.00423009
Mmp16	6.86197e-17	-1.98772	0.114	0.288	1.95443e-12
Hlf	2.37801e-27	-1.98974	0.187	0.435	6.77304e-23
Plcb1	6.14015e-14	-1.99181	0.28	0.426	1.74884e-09
Man2a2	4.36449e-32	-1.99706	0.29	0.529	1.24309e-27
Rem1	2.61386e-21	-2.00054	0.131	0.338	7.44481e-17
Pde3a	2.78121e-69	-2.00103	0.627	0.867	7.92145e-65
Synm	9.97731e-23	-2.00145	0.138	0.356	2.84174e-18
Irf8	3.23263e-25	-2.00325	0.123	0.356	9.20717e-21
Wnt5a	9.3754e-18	-2.01767	0.132	0.311	2.6703e-13
Bche	4.28779e-08	-2.023	0.057	0.144	0.00122125
Ldlrad3	4.72643e-31	-2.02944	0.244	0.505	1.34618e-26
Ift81	2.10799e-10	-2.03568	0.166	0.288	6.00398e-06
Plod2	4.99557e-94	-2.03865	0.622	0.894	1.42284e-89
Slc7a2	8.68035e-11	-2.04954	0.057	0.167	2.47234e-06
Acta2	1.27481e-11	-2.05278	0.08	0.206	3.63092e-07
Nxn	2.56363e-41	-2.05601	0.217	0.539	7.30172e-37
Col27a1	2.09439e-28	-2.06165	0.114	0.367	5.96524e-24
Tiam2	3.08624e-08	-2.06313	0.124	0.23	0.000879022
Gjc1	8.73615e-11	-2.06353	0.109	0.229	2.48823e-06
Sdk2	1.32532e-06	-2.06603	0.035	0.102	0.0377479
Elovl6	3.94372e-12	-2.06606	0.127	0.265	1.12325e-07
Cables1	1.4546e-17	-2.09167	0.117	0.291	4.14298e-13
Mmd	3.27772e-10	-2.11278	0.057	0.162	9.3356e-06
Enpp1	1.14951e-34	-2.11719	0.146	0.439	3.27404e-30
Ank2	3.29227e-68	-2.13067	0.456	0.779	9.37703e-64
Spire1	4.40549e-14	-2.1353	0.123	0.27	1.25477e-09
Igfbp3	1.80193e-11	-2.14443	0.048	0.161	5.13226e-07
Etv5	9.08763e-10	-2.1459	0.083	0.192	2.58834e-05
Itpr1	1.32049e-50	-2.14798	0.315	0.647	3.76101e-46
G630016G05Rik	7.35706e-08	-2.15756	0.055	0.139	0.00209544
Pgm5	2.59628e-28	-2.16225	0.123	0.377	7.39471e-24
Sytl2	1.41255e-52	-2.16589	0.329	0.659	4.02322e-48
Mgp	1.93794e-108	-2.17451	0.888	0.973	5.51965e-104
Tenm4	1.87182e-13	-2.17942	0.017	0.12	5.33132e-09
Gask1b	4.70564e-94	-2.18253	0.382	0.839	1.34026e-89
Ptgir	6.62021e-11	-2.18443	0.048	0.153	1.88557e-06
Tspan9	1.0564e-41	-2.18538	0.273	0.565	3.00883e-37
Slc12a2	1.05094e-25	-2.20102	0.203	0.432	2.99328e-21
Grik2	1.20922e-28	-2.20643	0.175	0.436	3.44411e-24
Tmem56	3.31894e-07	-2.20694	0.032	0.102	0.00945301
Ripor3	1.06185e-17	-2.20775	0.065	0.229	3.02435e-13
Tfdp2	1.27845e-22	-2.21918	0.166	0.376	3.64128e-18
Dapk2	4.23806e-08	-2.22553	0.032	0.109	0.00120709
A530020G20Rik	2.07831e-14	-2.22865	0.037	0.164	5.91943e-10
Pappa	2.89337e-40	-2.23142	0.106	0.421	8.24091e-36
Dgkh	1.3791e-40	-2.23312	0.243	0.547	3.92794e-36
Usp35	2.41234e-08	-2.23925	0.049	0.135	0.000687082
Plekha6	3.77074e-50	-2.2557	0.25	0.589	1.07398e-45
Stc2	7.93833e-28	-2.25971	0.132	0.38	2.261e-23
Musk	1.34121e-24	-2.263	0.166	0.392	3.82004e-20
Ripor2	5.39255e-10	-2.26395	0.028	0.115	1.53591e-05
Mpp7	5.24669e-54	-2.28531	0.339	0.673	1.49436e-49
Stk26	4.78881e-09	-2.28558	0.028	0.108	0.000136395
Matn2	2.34504e-76	-2.28733	0.339	0.748	6.67914e-72
Igf2	9.97166e-09	-2.28879	0.037	0.12	0.000284013
Sdc3	1.0385e-11	-2.29518	0.038	0.145	2.95787e-07
Prex2	2.61006e-42	-2.30504	0.184	0.509	7.43399e-38
Tmem176b	4.26994e-60	-2.31609	0.187	0.609	1.21616e-55
Cxcl12	1.98051e-108	-2.33978	0.504	0.908	5.64088e-104
Myo10	2.32803e-25	-2.34414	0.134	0.359	6.63069e-21
Wasf3	1.10733e-13	-2.35064	0.081	0.218	3.15389e-09
Sema5a	1.2074e-66	-2.36585	0.298	0.702	3.43892e-62
Pde4b	6.67867e-15	-2.36744	0.078	0.224	1.90222e-10
Nceh1	3.28248e-09	-2.3753	0.029	0.112	9.34917e-05
Uck2	1.9781e-10	-2.39469	0.037	0.133	5.63401e-06
Cox6b2	2.30857e-29	-2.39652	0.126	0.374	6.57527e-25
Mtss1	1.36368e-19	-2.40468	0.055	0.227	3.88403e-15
Kalrn	2.19406e-35	-2.41425	0.181	0.461	6.24911e-31
Mylk	7.24521e-21	-2.41685	0.084	0.276	2.06358e-16
Zfp185	6.775e-11	-2.42285	0.018	0.106	1.92966e-06
Abcc9	5.15318e-59	-2.45173	0.209	0.611	1.46773e-54
Adamts17	6.58482e-16	-2.45534	0.04	0.179	1.87549e-11
Adcyap1r1	8.3484e-39	-2.46542	0.129	0.43	2.37779e-34
Prxl2a	4.26415e-19	-2.47134	0.074	0.247	1.21451e-14
Fam110b	3.39433e-38	-2.47357	0.149	0.448	9.66774e-34
Sorl1	5.58796e-14	-2.49621	0.026	0.141	1.59156e-09
Olfm2	1.22215e-07	-2.49803	0.029	0.1	0.00348093
Cdo1	1.54495e-06	-2.51319	0.058	0.132	0.0440032
9530026P05Rik	1.61859e-80	-2.51728	0.169	0.674	4.61006e-76
Ctsc	1.04213e-20	-2.51801	0.072	0.258	2.96818e-16
Col8a2	6.43616e-11	-2.51835	0.029	0.124	1.83315e-06
Kitl	4.33822e-31	-2.52011	0.178	0.438	1.23561e-26
Pnmal2	7.81447e-16	-2.53208	0.061	0.208	2.22572e-11
Myo1d	2.24209e-20	-2.53291	0.048	0.22	6.38591e-16
Col13a1	6.43405e-11	-2.55216	0.025	0.117	1.83255e-06
Nexn	8.42443e-20	-2.574	0.046	0.214	2.39944e-15
Tmem176a	6.50528e-54	-2.58179	0.137	0.53	1.85283e-49
Smim3	3.29418e-25	-2.59694	0.092	0.309	9.38248e-21
Myo1b	1.11733e-09	-2.61056	0.029	0.115	3.18238e-05
Pde1b	9.46254e-30	-2.62416	0.052	0.286	2.69512e-25
Atp1b2	3.17619e-15	-2.62969	0.048	0.183	9.04643e-11
Carmn	2.7939e-23	-2.63759	0.072	0.273	7.9576e-19
Mfap4	1.7208e-125	-2.65741	0.29	0.88	4.90119e-121
Enox1	3.21795e-24	-2.67067	0.06	0.262	9.16536e-20
2610307P16Rik	5.14864e-10	-2.67419	0.041	0.136	1.46644e-05
Plcl2	1.37047e-12	-2.69061	0.037	0.148	3.90338e-08
Plekha7	4.34512e-13	-2.73318	0.022	0.126	1.23758e-08
Chchd10	3.79259e-22	-2.73862	0.048	0.23	1.08021e-17
Actn1	4.45031e-41	-2.74136	0.112	0.423	1.26754e-36
Cracr2b	7.67514e-10	-2.74413	0.022	0.103	2.18603e-05
Pak1	3.66391e-23	-2.74529	0.069	0.27	1.04356e-18
Mapk13	1.18618e-19	-2.75595	0.035	0.194	3.37848e-15
Sfrp1	1.38773e-159	-2.76613	0.866	0.988	3.95253e-155
Grm7	1.41924e-22	-2.7745	0.195	0.405	4.04227e-18
Egln3	2.21971e-10	-2.77767	0.043	0.142	6.32218e-06
Scube2	2.58895e-11	-2.79083	0.032	0.132	7.37385e-07
Ifitm1	5.46894e-103	-2.79802	0.224	0.777	1.55766e-98
Nav3	5.69978e-30	-2.81303	0.055	0.285	1.62341e-25
Spry1	3.5557e-16	-2.82455	0.081	0.233	1.01273e-11
Pde4d	1.23425e-25	-2.83269	0.186	0.417	3.51539e-21
Dusp6	5.89838e-14	-2.83584	0.06	0.189	1.67998e-09
Nalcn	1.72556e-18	-2.86744	0.034	0.183	4.91473e-14
Abcg1	6.24205e-25	-2.8777	0.037	0.229	1.77786e-20
Cpa6	1.87816e-24	-2.89503	0.045	0.241	5.34937e-20
Nrk	5.11829e-08	-2.90625	0.031	0.105	0.00145779
Arap2	3.24384e-11	-2.91117	0.025	0.118	9.23909e-07
Fndc5	5.04141e-20	-2.94348	0.034	0.192	1.4359e-15
Runx2	3.8763e-09	-2.94913	0.025	0.103	0.000110405
2004-09-01	7.54933e-13	-2.96178	0.025	0.129	2.1502e-08
Epha3	7.04411e-42	-2.97539	0.112	0.43	2.0063e-37
Nrp2	8.50374e-51	-2.98891	0.186	0.533	2.42204e-46
Fhl2	1.33793e-21	-3.00356	0.052	0.232	3.81069e-17
Jam2	5.33168e-65	-3.03602	0.327	0.661	1.51857e-60
Cdr1os	3.80023e-13	-3.03907	0.028	0.136	1.08238e-08
Hand2	3.44684e-14	-3.04995	0.015	0.121	9.81729e-10
Unc5c	2.72838e-19	-3.05023	0.014	0.15	7.77096e-15
Pakap	3.30903e-15	-3.07773	0.025	0.145	9.42477e-11
Gpc1	5.31802e-29	-3.09205	0.051	0.273	1.51468e-24
Gm6277	1.45001e-09	-3.09779	0.028	0.111	4.12993e-05
C130026L21Rik	5.5954e-16	-3.1092	0.029	0.158	1.59368e-11
Lpl	2.86647e-66	-3.15678	0.238	0.633	8.16428e-62
Arhgef26	5.91398e-16	-3.22994	0.022	0.144	1.68442e-11
Itpk1	7.60274e-35	-3.23394	0.1	0.367	2.16541e-30
Fblim1	9.12183e-15	-3.23461	0.017	0.127	2.59808e-10
C1qtnf3	1.68854e-26	-3.23553	0.054	0.264	4.8093e-22
Smoc2	2.64172e-88	-3.26641	0.22	0.698	7.52414e-84
Heyl	1.3309e-18	-3.27056	0.009	0.136	3.79066e-14
Slc40a1	3.81257e-11	-3.32454	0.017	0.103	1.0859e-06
Spock2	2.50341e-68	-3.35609	0.112	0.539	7.13021e-64
Colq	8.14664e-35	-3.38817	0.032	0.277	2.32033e-30
Ank1	1.74163e-21	-3.38885	0.035	0.203	4.96052e-17
Fxyd6	6.33129e-120	-3.40208	0.217	0.789	1.80328e-115
Tox	1.1557e-72	-3.40539	0.098	0.553	3.29167e-68
Inpp4b	7.61623e-23	-3.45458	0.02	0.185	2.16926e-18
Spry4	1.5535e-27	-3.47003	0.048	0.258	4.42469e-23
5033428I22Rik	5.85943e-11	-3.48624	0.017	0.102	1.66888e-06
Chrnb1	4.99523e-34	-3.51474	0.049	0.297	1.42274e-29
Mdk	1.37247e-50	-3.54205	0.048	0.386	3.90908e-46
Thbs2	1.99246e-94	-3.577	0.346	0.758	5.67492e-90
Kcnh2	9.13436e-14	-3.59256	0.008	0.102	2.60165e-09
Syn2	1.1645e-24	-3.59516	0.034	0.22	3.31673e-20
Ces1d	4.25541e-128	-3.63827	0.464	0.883	1.21202e-123
Kcnma1	1.39808e-56	-3.65707	0.081	0.459	3.98201e-52
P2ry1	1.35209e-69	-3.67946	0.092	0.524	3.85101e-65
Tmem204	3.71913e-52	-3.69101	0.049	0.392	1.05928e-47
Slc38a4	1.44024e-24	-3.74288	0.023	0.2	4.1021e-20
Unc119	1.47801e-15	-3.75858	0.014	0.126	4.20968e-11
Etv1	1.59362e-31	-3.77205	0.043	0.274	4.53896e-27
Slc24a3	9.61346e-83	-3.87948	0.086	0.576	2.73811e-78
6330403K07Rik	5.08255e-14	-3.97855	0.009	0.106	1.44761e-09
Tmem200a	7.23026e-26	-4.06317	0.02	0.202	2.05932e-21
Gng2	1.78328e-20	-4.16482	0.009	0.147	5.07915e-16
Ncald	7.89162e-101	-4.17218	0.134	0.667	2.24769e-96
Dlk1	5.98749e-15	-4.18162	0.009	0.112	1.70536e-10
Cacna1g	2.35857e-36	-4.31184	0.026	0.271	6.71767e-32
Fibin	9.07192e-76	-4.31204	0.143	0.582	2.58386e-71
Kcnn3	2.42315e-170	-4.31432	0.252	0.912	6.90161e-166
Csmd2	4.06155e-21	-4.32012	0.012	0.158	1.15681e-16
Dner	1.44234e-54	-4.32145	0.055	0.409	4.10808e-50
Gucy1b1	7.31029e-128	-4.3387	0.092	0.735	2.08212e-123
Cox8b	6.14454e-24	-4.34097	0.011	0.171	1.75009e-19
Gm13889	2.8676e-27	-4.35849	0.018	0.206	8.16749e-23
Robo2	1.15287e-12	-4.36413	0.026	0.129	3.28361e-08
Cybrd1	1.22292e-29	-4.43034	0.018	0.22	3.48313e-25
Gna14	2.01153e-30	-4.4493	0.029	0.242	5.72924e-26
Ptn	6.239e-20	-4.45803	0.017	0.159	1.77699e-15
Fgf10	2.50848e-19	-4.54919	0.009	0.139	7.14465e-15
Sgip1	3.22636e-24	-4.56584	0.009	0.17	9.18931e-20
Rgs5	1.25918e-26	-4.58258	0.035	0.232	3.5864e-22
9630014M24Rik	2.07844e-17	-4.59262	0.015	0.139	5.91982e-13
Pparg	2.01324e-44	-4.6219	0.018	0.302	5.73412e-40
Gfra1	2.87428e-20	-4.68601	0.011	0.148	8.18651e-16
Frzb	2.37516e-42	-4.78465	0.014	0.282	6.76492e-38
Gucy1a1	1.33694e-163	-4.87062	0.123	0.845	3.80787e-159
Mrvi1	2.18632e-34	-4.9319	0.009	0.229	6.22709e-30
Adra1a	7.79428e-72	-4.94655	0.017	0.436	2.21997e-67
Tnc	1.96157e-32	-4.95047	0.012	0.223	5.58695e-28
F2r	1.81745e-75	-4.9749	0.045	0.485	5.17645e-71
Cntnap5a	6.68032e-18	-4.99536	0.009	0.13	1.90269e-13
Atp2a3	1.92949e-48	-5.02515	0.015	0.317	5.49557e-44
Pla2g7	4.85131e-39	-5.09424	0.009	0.255	1.38175e-34
F2rl1	1.82813e-15	-5.10413	0.005	0.105	5.20689e-11
Cacna1d	2.13031e-149	-5.20909	0.081	0.786	6.06755e-145
Cacnb2	5.12695e-47	-5.34475	0.028	0.327	1.46026e-42
Dio3os	4.42725e-16	-5.39975	0.003	0.105	1.26097e-11
Fat3	2.00065e-45	-5.46826	0.017	0.302	5.69824e-41
Prkar2b	3.85368e-80	-5.65142	0.023	0.476	1.09761e-75
A830018L16Rik	2.50024e-16	-6.14471	0.003	0.106	7.12119e-12
Tmem229a	1.10786e-33	-6.25379	0.005	0.214	3.15541e-29
Lama1	2.45484e-76	-6.29142	0.006	0.435	6.99187e-72
Rgs7	1.96485e-59	-7.06925	0.005	0.35	5.59629e-55
Adora1	2.90103e-28	-8.06551	0	0.171	8.26272e-24
