# Supplementary material for: Precancerous niche remodelling dictates nascent tumour persistence
Source: Nature. 2026 Mar 4;653(8113):242–53. doi: 10.1038/s41586-026-10157-8 (PMC13148994; doi:10.1038/s41586-026-10157-8)
Supplement: Supplementary file 3 — Supplementary Tables 1–15 [file 41586_2026_10157_MOESM3_ESM.zip › Supplementary_Table_7_Skrupskelyte_et_al_2026.xlsx]

## Sheet: C19_CTRL_vs_2_4_CTRL
Genes enriched in cluster 19 compared to other Pdgfra low clusters (Cluster 2, 4), Control condition only
gene	p_val	avg_log2FC	pct.1	pct.2	p_val_adj
St6galnac1	7.05E-60	4.21736	0.104	0.005	2.01E-55
Gm42743	3.05E-90	3.95273	0.355	0.043	8.68E-86
BC051537	6.95E-49	3.79812	0.191	0.023	1.98E-44
Rmrp	5.72E-72	3.79635	0.284	0.034	1.63E-67
Gm14232	1.13E-39	3.76284	0.104	0.008	3.21E-35
Gm9530	1.18E-46	3.72744	0.202	0.026	3.35E-42
Syce1l	2.07E-48	3.67285	0.131	0.011	5.90E-44
Gm10649	2.54E-49	3.66851	0.153	0.015	7.22E-45
Ttbk1	1.54E-28	3.57956	0.115	0.014	4.39E-24
Gm12703	1.70E-49	3.55353	0.202	0.025	4.83E-45
Gm33508	1.64E-39	3.54708	0.153	0.018	4.66E-35
Phkg1	5.98E-48	3.50603	0.219	0.03	1.70E-43
Gm5627	8.03E-59	3.47831	0.202	0.021	2.29E-54
Ccnb1ip1	5.05E-53	3.44734	0.656	0.239	1.44E-48
Gm17112	2.31E-31	3.36747	0.104	0.011	6.57E-27
Gm29282	2.19E-29	3.29636	0.131	0.018	6.24E-25
Gpr152	5.87E-27	3.27978	0.104	0.012	1.67E-22
E2f2	2.30E-31	3.20685	0.158	0.024	6.55E-27
Rbm20	1.34E-17	3.15307	0.126	0.025	3.81E-13
Stpg4	4.80E-24	3.14747	0.142	0.024	1.37E-19
Snx31	6.28E-42	3.12748	0.137	0.014	1.79E-37
Col8a2	1.82E-25	3.07992	0.104	0.013	5.17E-21
Itgam	5.62E-19	3.06724	0.131	0.025	1.60E-14
Sfta2	3.44E-26	3.05626	0.131	0.019	9.80E-22
Gm16541	7.51E-16	2.99702	0.109	0.021	2.14E-11
F10	2.33E-31	2.99502	0.158	0.023	6.64E-27
Kif28	2.73E-30	2.92078	0.131	0.017	7.79E-26
Gramd2	1.56E-15	2.8617	0.137	0.032	4.46E-11
Ppp1r36	4.95E-20	2.84906	0.131	0.024	1.41E-15
4930417O13Rik	2.32E-29	2.83687	0.104	0.011	6.60E-25
5033421B08Rik	8.52E-20	2.81205	0.109	0.018	2.43E-15
Cfap45	1.22E-20	2.80011	0.164	0.035	3.49E-16
Ldhc	5.02E-23	2.7895	0.12	0.018	1.43E-18
2001-03-01	1.80E-19	2.74877	0.109	0.018	5.13E-15
Hist1h2ac	2.60E-19	2.72814	0.142	0.029	7.42E-15
Vwce	2.30E-12	2.69924	0.115	0.028	6.56E-08
Hist2h2bb	2.57E-27	2.69489	0.164	0.028	7.32E-23
Hapln3	7.36E-19	2.69447	0.104	0.017	2.10E-14
Gm34455	3.02E-51	2.69272	0.53	0.148	8.59E-47
Gm29585	1.78E-27	2.67638	0.18	0.033	5.07E-23
Cd4	1.83E-38	2.67487	0.208	0.032	5.21E-34
Gm13387	8.02E-22	2.62969	0.109	0.016	2.28E-17
Gm36660	2.88E-24	2.61296	0.137	0.022	8.21E-20
Gm15564	4.64E-59	2.57223	0.727	0.267	1.32E-54
Kif17	4.68E-13	2.54115	0.115	0.027	1.33E-08
Trim72	1.51E-11	2.51029	0.104	0.025	4.31E-07
Vstm2a	2.26E-12	2.50341	0.104	0.024	6.43E-08
Mrgprd	4.89E-19	2.49568	0.137	0.027	1.39E-14
Gm35853	1.39E-31	2.48842	0.328	0.087	3.96E-27
3110039M20Rik	1.20E-32	2.47967	0.393	0.119	3.41E-28
4930461C15Rik	9.35E-22	2.46036	0.169	0.035	2.66E-17
AC142100.1	2.12E-13	2.44408	0.12	0.028	6.05E-09
Gm42941	6.92E-14	2.43943	0.158	0.044	1.97E-09
Nptx2	4.60E-11	2.43896	0.137	0.04	1.31E-06
Gm28068	2.77E-36	2.4381	0.317	0.072	7.89E-32
Gm5544	1.53E-14	2.41989	0.109	0.022	4.35E-10
Cabyr	1.34E-18	2.419	0.191	0.049	3.81E-14
Ptpn6	3.68E-16	2.41251	0.126	0.026	1.05E-11
5330417C22Rik	1.92E-17	2.39955	0.142	0.031	5.48E-13
Hist1h1d	7.98E-22	2.37991	0.126	0.021	2.27E-17
Hist4h4	2.62E-20	2.37649	0.224	0.06	7.46E-16
Gm9967	6.00E-27	2.35254	0.202	0.041	1.71E-22
Kcnmb4	2.59E-17	2.34882	0.109	0.02	7.37E-13
Il31ra	1.30E-63	2.34354	0.842	0.438	3.69E-59
Gm36862	4.51E-20	2.33306	0.142	0.027	1.28E-15
Cx3cr1	5.98E-17	2.3217	0.448	0.203	1.70E-12
L3mbtl1	3.85E-23	2.32115	0.213	0.05	1.10E-18
Itgb6	1.38E-14	2.30414	0.153	0.04	3.92E-10
Gm826	5.19E-27	2.29149	0.213	0.044	1.48E-22
Zswim3	8.52E-37	2.28967	0.475	0.15	2.43E-32
Prtn3	1.59E-29	2.2879	0.284	0.068	4.54E-25
Nrxn2	2.49E-09	2.28555	0.109	0.032	7.08E-05
Arhgap8	4.47E-16	2.27374	0.115	0.023	1.27E-11
Elavl3	1.70E-12	2.26381	0.158	0.046	4.84E-08
9530062K07Rik	3.48E-15	2.25983	0.208	0.066	9.90E-11
2700054A10Rik	1.82E-17	2.25819	0.24	0.075	5.17E-13
Olfr655	1.31E-10	2.24639	0.126	0.036	3.74E-06
Ptpro	1.02E-07	2.21914	0.142	0.054	0.00289098
2010013B24Rik	4.72E-24	2.19742	0.175	0.034	1.34E-19
B230206L02Rik	1.28E-19	2.18909	0.23	0.064	3.65E-15
4921531C22Rik	7.35E-34	2.18553	0.475	0.156	2.09E-29
1700112J16Rik	5.57E-23	2.17937	0.197	0.044	1.59E-18
D530033B14Rik	1.36E-13	2.17495	0.104	0.022	3.87E-09
Gm36211	1.31E-11	2.17074	0.115	0.029	3.74E-07
Gm50399	2.02E-18	2.17046	0.175	0.042	5.76E-14
Gm26802	1.77E-19	2.16484	0.164	0.036	5.05E-15
Gm26512	2.21E-07	2.1524	0.137	0.052	0.00628932
Iqcn	2.59E-21	2.15141	0.284	0.085	7.39E-17
6330411D24Rik	8.09E-15	2.14735	0.109	0.022	2.30E-10
Klhl14	9.81E-21	2.14594	0.262	0.078	2.79E-16
Wdr95	1.24E-09	2.12782	0.115	0.033	3.53E-05
9530052E02Rik	1.55E-06	2.12698	0.109	0.039	0.0442142
Lars2	5.60E-80	2.11576	0.973	0.763	1.59E-75
Cmss1	1.55E-87	2.08691	1	0.937	4.42E-83
Tex14	4.01E-31	2.08384	0.628	0.297	1.14E-26
Gm10643	4.29E-08	2.07692	0.109	0.034	0.00122112
Tomt	1.67E-11	2.07301	0.126	0.034	4.75E-07
Dnah2	4.50E-12	2.06875	0.158	0.048	1.28E-07
B230369F24Rik	9.73E-21	2.06691	0.224	0.058	2.77E-16
Grik4	7.54E-07	2.04903	0.104	0.035	0.0214801
Ttc21a	2.21E-12	2.03827	0.12	0.03	6.29E-08
Lrrc51	3.10E-14	2.03475	0.164	0.045	8.82E-10
Zfand4	8.09E-16	2.02671	0.202	0.06	2.30E-11
Ankrd42	2.58E-15	2.02305	0.18	0.05	7.36E-11
Gm47200	8.29E-12	2.0171	0.131	0.036	2.36E-07
Soat2	3.57E-14	2.01329	0.142	0.036	1.02E-09
Rhebl1	2.29E-22	2.0053	0.279	0.08	6.53E-18
Klhl33	5.46E-09	2.00501	0.126	0.04	0.0001555
Pecam1	7.02E-16	2.00087	0.311	0.121	2.00E-11
6030407O03Rik	2.85E-13	1.97829	0.175	0.053	8.12E-09
Gm41556	5.76E-34	1.97825	0.366	0.096	1.64E-29
Polr2a	4.88E-23	1.97014	0.836	0.562	1.39E-18
Gm32786	1.01E-12	1.95341	0.142	0.038	2.89E-08
4932412D23Rik	9.49E-11	1.95334	0.104	0.026	2.70E-06
Gmfg	8.91E-14	1.94924	0.158	0.043	2.54E-09
Vav1	7.99E-12	1.94722	0.126	0.033	2.28E-07
Ankdd1a	1.12E-09	1.94165	0.137	0.043	3.19E-05
Arhgap4	4.68E-17	1.93877	0.175	0.044	1.33E-12
Enkur	1.87E-11	1.92612	0.169	0.055	5.32E-07
Gm9725	1.74E-09	1.91623	0.109	0.031	4.94E-05
Pou3f1	7.81E-07	1.91343	0.202	0.098	0.0222439
Serpinc1	2.50E-12	1.90852	0.126	0.032	7.13E-08
AC160336.1	1.24E-08	1.89344	0.109	0.033	0.00035254
Klhl11	5.28E-15	1.89158	0.344	0.147	1.51E-10
2010310C07Rik	8.14E-12	1.88845	0.224	0.084	2.32E-07
Trim69	2.72E-17	1.8868	0.186	0.048	7.75E-13
9430091E24Rik	2.25E-07	1.8819	0.12	0.042	0.00641317
Stk36	9.03E-09	1.88115	0.115	0.035	0.000257168
4931428L18Rik	2.32E-09	1.87914	0.104	0.029	6.60E-05
Ccdc148	6.65E-09	1.87056	0.104	0.03	0.000189401
Il27	4.50E-12	1.86797	0.137	0.038	1.28E-07
Hyal1	4.50E-10	1.86389	0.164	0.057	1.28E-05
4932443L11Rik	3.51E-11	1.85716	0.164	0.053	9.99E-07
Gm10785	8.08E-09	1.85295	0.109	0.033	0.000230224
Poln	5.20E-13	1.852	0.202	0.067	1.48E-08
Osr2	2.59E-29	1.84951	0.546	0.226	7.37E-25
Aox3	6.62E-14	1.84626	0.262	0.098	1.89E-09
Spock3	2.97E-12	1.84259	0.279	0.118	8.45E-08
D830036C21Rik	8.05E-09	1.83866	0.12	0.038	0.000229395
Gm41496	3.86E-07	1.83693	0.109	0.037	0.0110005
Neto1	9.17E-12	1.83066	0.246	0.098	2.61E-07
Gm44956	3.98E-08	1.82945	0.104	0.031	0.00113311
Mtus2	2.34E-14	1.82773	0.262	0.097	6.65E-10
Plekhg5	1.01E-12	1.81681	0.164	0.048	2.87E-08
Gm35867	5.32E-11	1.80793	0.158	0.051	1.52E-06
Map3k15	6.62E-08	1.7972	0.104	0.032	0.00188469
G930009F23Rik	1.08E-11	1.79645	0.131	0.036	3.09E-07
Tmem132c	2.92E-12	1.79606	0.235	0.09	8.32E-08
Gm14963	3.53E-14	1.79165	0.246	0.086	1.01E-09
Cntn4	4.43E-17	1.79094	0.333	0.128	1.26E-12
Hyal3	9.98E-13	1.78183	0.115	0.027	2.84E-08
Syne3	2.61E-08	1.77702	0.393	0.224	0.000743741
Msh5	1.68E-12	1.76026	0.224	0.081	4.78E-08
4931423N10Rik	8.39E-14	1.75658	0.213	0.071	2.39E-09
Ccdc57	1.28E-13	1.7494	0.284	0.112	3.64E-09
D830025C05Rik	2.60E-19	1.74148	0.404	0.161	7.39E-15
Necab1	1.14E-18	1.7409	0.377	0.152	3.26E-14
Gm43713	3.82E-08	1.73809	0.109	0.034	0.00108891
Myom1	1.41E-10	1.73569	0.213	0.082	4.00E-06
Ubox5	6.70E-07	1.73371	0.115	0.041	0.0190831
Vamp1	1.24E-14	1.72795	0.301	0.116	3.53E-10
Gm42456	1.05E-18	1.7276	0.191	0.048	2.99E-14
Gm20536	7.81E-10	1.72657	0.115	0.033	2.23E-05
Rerg	1.49E-18	1.72406	0.306	0.107	4.23E-14
Hist1h2be	4.01E-16	1.7219	0.29	0.106	1.14E-11
Gm16196	4.92E-12	1.71778	0.186	0.061	1.40E-07
Frmd4b	1.04E-29	1.70324	0.694	0.339	2.95E-25
Ryr1	2.32E-16	1.69821	0.169	0.043	6.61E-12
Itga10	7.03E-07	1.69665	0.148	0.06	0.0200268
Pcdh17	9.88E-07	1.69559	0.197	0.093	0.0281394
Ptger3	9.48E-15	1.69468	0.311	0.124	2.70E-10
Gm45885	2.40E-07	1.68772	0.158	0.065	0.00683889
Glrb	5.15E-14	1.68734	0.224	0.076	1.47E-09
Gm11476	1.86E-16	1.68187	0.262	0.088	5.28E-12
Gm17749	6.73E-13	1.67733	0.24	0.09	1.92E-08
Polg2	1.18E-17	1.67131	0.426	0.187	3.37E-13
Mpp2	9.72E-07	1.6561	0.126	0.048	0.0276883
Kcnq1	4.34E-11	1.652	0.142	0.042	1.24E-06
Gm36839	2.55E-09	1.64894	0.137	0.044	7.26E-05
Nabp1	5.13E-18	1.64779	0.596	0.331	1.46E-13
Slc2a9	2.70E-09	1.6469	0.148	0.05	7.69E-05
Pik3r3	1.54E-12	1.64557	0.322	0.142	4.40E-08
Mb	2.00E-11	1.64361	0.131	0.036	5.71E-07
Cd59b	1.10E-06	1.64274	0.109	0.039	0.0313354
A530013C23Rik	4.47E-16	1.63527	0.399	0.176	1.27E-11
Glra1	2.25E-07	1.63064	0.104	0.034	0.00639994
Sh3d21	1.40E-12	1.62603	0.35	0.164	4.00E-08
1700001K19Rik	8.20E-25	1.62495	0.361	0.114	2.34E-20
Gckr	4.23E-10	1.6092	0.109	0.029	1.20E-05
Gm49774	2.25E-09	1.60604	0.208	0.083	6.42E-05
Camk2a	5.42E-14	1.60452	0.164	0.045	1.54E-09
Ccdc136	1.59E-09	1.60375	0.18	0.067	4.53E-05
Unc13d	2.54E-07	1.60259	0.126	0.045	0.00723766
Zmym6	2.40E-09	1.59774	0.322	0.168	6.85E-05
Slc7a5	8.71E-29	1.59292	0.71	0.356	2.48E-24
Cdo1	7.38E-08	1.58379	0.148	0.056	0.00210317
Lsmem1	2.35E-18	1.58023	0.311	0.108	6.70E-14
Glb1l	7.16E-09	1.57946	0.306	0.155	0.000204025
1700016G22Rik	1.28E-12	1.57823	0.208	0.069	3.64E-08
Slc23a3	6.76E-12	1.575	0.246	0.095	1.93E-07
Dkk2	2.64E-52	1.57003	0.934	0.415	7.53E-48
Vit	1.10E-09	1.56141	0.208	0.084	3.13E-05
2810032G03Rik	4.67E-08	1.559	0.164	0.065	0.00132895
Foxg1	3.00E-18	1.55092	0.399	0.165	8.54E-14
Fgfr2	2.36E-23	1.54973	0.743	0.459	6.72E-19
Gm19951	1.45E-22	1.5492	0.481	0.204	4.13E-18
4930590J08Rik	3.00E-08	1.52792	0.197	0.084	0.000855255
Dio2	3.58E-09	1.52768	0.257	0.119	0.000101886
A230083G16Rik	4.47E-11	1.525	0.148	0.044	1.27E-06
Cdh9	3.81E-17	1.52253	0.432	0.196	1.08E-12
Gipc2	5.88E-16	1.5222	0.268	0.092	1.68E-11
Gm48742	8.40E-08	1.52031	0.126	0.043	0.00239175
Gm16046	2.25E-16	1.51732	0.388	0.166	6.42E-12
Ahr	5.99E-12	1.51615	0.224	0.084	1.71E-07
Pcdh10	1.58E-10	1.51405	0.186	0.066	4.49E-06
Gm44577	4.00E-12	1.51163	0.213	0.075	1.14E-07
Eya4	1.53E-11	1.50969	0.273	0.115	4.35E-07
Cldn11	1.60E-10	1.49493	0.137	0.041	4.56E-06
Rec8	9.21E-07	1.49355	0.12	0.044	0.026228
Fam117a	2.67E-17	1.48318	0.574	0.321	7.60E-13
Eaf2	8.61E-10	1.48263	0.235	0.1	2.45E-05
Kitl	9.74E-14	1.48005	0.443	0.23	2.77E-09
Dnajb14	7.11E-22	1.4796	0.672	0.39	2.02E-17
Kcnk5	1.72E-13	1.47907	0.454	0.237	4.89E-09
Rhof	3.49E-13	1.47869	0.191	0.06	9.95E-09
Gm42418	9.17E-60	1.47683	1	1	2.61E-55
Prx	3.10E-15	1.47065	0.284	0.104	8.82E-11
Gm42809	7.05E-07	1.46804	0.169	0.073	0.0200814
Tex26	8.40E-07	1.46765	0.186	0.086	0.0239165
Caprin2	1.55E-11	1.46607	0.393	0.199	4.40E-07
Ccdc141	3.65E-12	1.46345	0.322	0.141	1.04E-07
Gpr137c	1.21E-12	1.4628	0.235	0.085	3.44E-08
Prr5l	1.09E-06	1.45178	0.115	0.042	0.0310929
Fbxo47	1.88E-10	1.44989	0.126	0.036	5.37E-06
Fbxw10	6.15E-08	1.44878	0.18	0.075	0.00175271
Atcayos	4.30E-13	1.4454	0.224	0.077	1.22E-08
Bmp8a	1.52E-07	1.44199	0.131	0.047	0.00433555
Ddias	8.00E-08	1.43744	0.175	0.071	0.00227751
Gm11520	8.34E-12	1.43669	0.24	0.092	2.38E-07
Tent5c	1.22E-08	1.43397	0.262	0.128	0.000348396
Mmp25	3.01E-08	1.43246	0.164	0.063	0.000855969
Car5a	7.14E-08	1.42724	0.191	0.081	0.00203502
Zfp697	1.54E-12	1.42226	0.322	0.145	4.40E-08
Mttp	4.43E-09	1.4185	0.284	0.136	0.000126158
Foxc1	3.94E-11	1.41339	0.301	0.138	1.12E-06
Wnt9a	2.65E-17	1.41306	0.574	0.308	7.54E-13
Synpo	7.13E-11	1.41295	0.262	0.112	2.03E-06
Cdk8	3.32E-43	1.40424	0.967	0.779	9.45E-39
Nhej1	1.36E-06	1.40187	0.262	0.144	0.0385992
Gm47096	6.10E-11	1.398	0.213	0.08	1.74E-06
1700041G16Rik	1.53E-06	1.39378	0.115	0.042	0.0434538
Apcdd1	3.09E-14	1.39232	0.503	0.262	8.81E-10
Nemp1	4.57E-12	1.38634	0.268	0.106	1.30E-07
Cacna2d3	1.32E-08	1.3748	0.301	0.151	0.000375556
Klhl29	6.45E-27	1.37167	0.902	0.614	1.84E-22
2810006K23Rik	2.38E-07	1.36341	0.268	0.139	0.00679123
Chn1	5.37E-08	1.35662	0.224	0.102	0.0015309
Dnaja3	1.17E-13	1.35269	0.541	0.31	3.32E-09
Ccdc162	4.59E-09	1.35228	0.153	0.053	0.000130642
Nusap1	3.82E-08	1.34572	0.18	0.073	0.00108885
Pik3ip1	3.04E-10	1.34192	0.279	0.126	8.65E-06
Gm48099	5.29E-15	1.33577	0.639	0.359	1.51E-10
Lbh	9.78E-19	1.33286	0.574	0.29	2.79E-14
E130114P18Rik	5.21E-12	1.3272	0.355	0.17	1.48E-07
Gm49417	2.18E-07	1.32645	0.148	0.057	0.00619638
A730056A06Rik	6.10E-09	1.32457	0.224	0.096	0.000173787
Dlg2	6.95E-11	1.32424	0.443	0.255	1.98E-06
Zfp408	3.51E-08	1.32128	0.208	0.09	0.000999063
Recql5	2.64E-08	1.3184	0.213	0.092	0.000753226
Gm41555	3.69E-11	1.31676	0.142	0.041	1.05E-06
Ifitm10	3.93E-09	1.31314	0.246	0.11	0.000112052
B230217O12Rik	1.02E-06	1.30168	0.137	0.054	0.0291068
Gm26887	1.49E-14	1.29849	0.361	0.152	4.23E-10
Thsd4	4.94E-11	1.29515	0.399	0.204	1.41E-06
Colgalt2	8.18E-11	1.29156	0.35	0.173	2.33E-06
Cog7	2.42E-08	1.27765	0.388	0.23	0.000688756
Garem1	4.93E-11	1.27547	0.546	0.36	1.40E-06
Hmcn2	5.45E-10	1.27495	0.459	0.276	1.55E-05
Gm12940	8.78E-11	1.26981	0.344	0.168	2.50E-06
Pvt1	1.57E-17	1.26338	0.607	0.323	4.48E-13
Spindoc	5.47E-12	1.26223	0.454	0.243	1.56E-07
Camk1d	2.51E-46	1.26101	0.984	0.936	7.15E-42
Epha3	5.02E-12	1.25901	0.344	0.159	1.43E-07
Lgals4	2.00E-08	1.2587	0.18	0.07	0.000570404
P4htm	2.05E-09	1.22785	0.279	0.13	5.83E-05
Rnaseh2a	7.01E-12	1.22638	0.503	0.292	2.00E-07
Pnpla7	1.24E-07	1.22587	0.186	0.077	0.00353179
Gphn	2.80E-44	1.22047	0.973	0.878	7.97E-40
Cars2	4.85E-10	1.20876	0.372	0.194	1.38E-05
Sfxn5	1.46E-08	1.20122	0.268	0.126	0.000415063
Dpp4	3.54E-32	1.19469	0.891	0.55	1.01E-27
Epm2a	5.05E-07	1.19397	0.202	0.094	0.0143884
Mylip	2.04E-16	1.19235	0.65	0.391	5.82E-12
Slc12a8	4.07E-07	1.18993	0.235	0.115	0.0116049
Cdc14a	5.44E-07	1.18965	0.322	0.184	0.0154811
Xpnpep3	1.10E-06	1.18953	0.35	0.214	0.0312109
Nsun6	6.25E-08	1.18918	0.388	0.228	0.00178029
Postn	2.75E-23	1.18638	0.765	0.449	7.82E-19
Dgat1	3.79E-09	1.18581	0.508	0.313	0.000107861
Ntrk2	6.74E-17	1.18464	0.639	0.371	1.92E-12
Ccdc28a	1.18E-07	1.18338	0.213	0.095	0.00337052
Il1rapl1	1.57E-20	1.18276	0.612	0.306	4.48E-16
St6gal1	1.79E-12	1.17981	0.481	0.26	5.11E-08
Kif5a	2.36E-07	1.17497	0.142	0.054	0.00673371
Thy1	2.27E-25	1.17145	0.776	0.434	6.45E-21
Mtfr2	4.52E-09	1.15976	0.197	0.077	0.000128827
AC166172.1	1.53E-08	1.15869	0.175	0.067	0.000435467
Piwil2	1.14E-10	1.1558	0.23	0.089	3.24E-06
Gm47507	9.38E-10	1.1523	0.158	0.053	2.67E-05
Trim17	6.56E-08	1.15094	0.301	0.158	0.00186946
Lrrc8b	7.36E-09	1.15032	0.35	0.184	0.000209623
Herc3	1.61E-07	1.14344	0.208	0.092	0.0045795
Prkd2	7.60E-08	1.14046	0.339	0.187	0.00216565
Gpr1	1.73E-09	1.13531	0.366	0.197	4.93E-05
Hspbap1	5.77E-08	1.13132	0.251	0.119	0.00164418
Tlcd2	7.07E-08	1.12991	0.35	0.195	0.00201454
Cdkl3	1.04E-08	1.12979	0.29	0.143	0.000297558
Tmem88	1.55E-06	1.12772	0.273	0.147	0.0441794
Gm12236	4.72E-09	1.12623	0.186	0.071	0.000134351
Syn3	2.79E-11	1.12582	0.361	0.177	7.94E-07
Cnnm2	2.86E-08	1.11736	0.388	0.22	0.000815699
Arhgef28	2.15E-11	1.11423	0.53	0.32	6.12E-07
Gm49801	2.64E-11	1.10687	0.175	0.056	7.52E-07
Dand5	6.55E-14	1.10013	0.492	0.247	1.87E-09
Trim30d	1.36E-11	1.0967	0.464	0.261	3.88E-07
Cttnbp2nl	8.64E-08	1.08896	0.47	0.31	0.00246148
Il16	1.68E-06	1.07825	0.29	0.163	0.0477684
Myo1f	6.16E-07	1.07054	0.175	0.075	0.0175462
Gm3336	2.92E-13	1.07041	0.295	0.116	8.32E-09
Ntn1	1.22E-26	1.068	0.896	0.678	3.49E-22
Simc1	3.14E-08	1.06614	0.432	0.27	0.000895064
Ccdc138	2.79E-07	1.06607	0.328	0.185	0.00793692
Ccdc15	7.64E-08	1.05718	0.24	0.112	0.00217493
Washc5	1.48E-07	1.05618	0.454	0.283	0.00422833
Angpt1	5.07E-10	1.05556	0.639	0.459	1.44E-05
Ankrd6	1.84E-08	1.0542	0.279	0.134	0.000522743
Ccn3	2.00E-18	1.05302	0.716	0.414	5.70E-14
Cacna1c	1.85E-17	1.0502	0.705	0.403	5.28E-13
Glis3	5.17E-12	1.0496	0.508	0.284	1.47E-07
Prdm8	1.84E-07	1.04668	0.306	0.161	0.00524703
Abca6	7.67E-09	1.04556	0.475	0.291	0.000218408
Fap	2.54E-13	1.04547	0.667	0.417	7.24E-09
Apod	3.96E-09	1.04243	0.295	0.145	0.00011292
Gm37240	1.49E-10	1.04197	0.361	0.18	4.25E-06
Aig1	5.17E-17	1.03844	0.82	0.561	1.47E-12
Mpdu1	7.97E-07	1.03246	0.372	0.228	0.022699
Gm29683	1.71E-06	1.03215	0.361	0.219	0.0486412
Anapc15	1.40E-06	1.02729	0.208	0.098	0.0400078
Avil	1.16E-09	1.02701	0.404	0.22	3.31E-05
Tesk2	1.72E-08	1.02607	0.208	0.087	0.000488988
Gclc	1.45E-10	1.02529	0.617	0.429	4.13E-06
Grtp1	1.00E-06	1.02476	0.197	0.091	0.0285314
Mast1	1.10E-07	1.00812	0.164	0.064	0.00312131
Coq3	3.32E-08	1.00584	0.279	0.136	0.000946526
Slc16a10	3.72E-12	1.00553	0.721	0.536	1.06E-07
AY036118	2.69E-19	1.00449	0.929	0.671	7.66E-15
Thbs4	4.82E-11	1.00205	0.464	0.252	1.37E-06
Igfbp4	3.96E-32	0.993905	0.951	0.616	1.13E-27
Sema3a	1.98E-07	0.982549	0.475	0.312	0.00562775
Gnao1	9.86E-09	0.97731	0.432	0.256	0.000280935
Trak1	2.05E-09	0.976258	0.71	0.571	5.83E-05
Rab5b	4.83E-09	0.969784	0.607	0.41	0.000137504
Ern1	7.04E-08	0.9618	0.541	0.371	0.00200586
Phka2	5.37E-08	0.953	0.47	0.294	0.00152982
Zfp507	5.12E-07	0.948543	0.322	0.173	0.0145719
Bckdha	1.24E-06	0.940039	0.328	0.186	0.0353818
2210408F21Rik	1.79E-07	0.936425	0.546	0.384	0.00510541
Bphl	7.16E-08	0.936306	0.361	0.2	0.0020392
Efna2	7.53E-08	0.930836	0.317	0.166	0.00214577
Ep400	6.14E-11	0.926801	0.787	0.645	1.75E-06
Angptl1	5.58E-08	0.926028	0.399	0.231	0.00158938
Ccnyl1	1.42E-09	0.924608	0.634	0.456	4.05E-05
Pdpk1	8.85E-11	0.924204	0.721	0.545	2.52E-06
Fbxl18	1.33E-08	0.920168	0.372	0.197	0.000378564
Nkx6-1	1.41E-15	0.919046	0.612	0.32	4.02E-11
Rorb	4.99E-07	0.913245	0.503	0.339	0.0142046
Taf13	9.24E-09	0.912167	0.568	0.378	0.000263196
Sap18	3.65E-09	0.899164	0.781	0.607	0.000104029
Mfn2	2.02E-08	0.895006	0.563	0.37	0.000575883
Abca8b	3.20E-11	0.888951	0.721	0.49	9.11E-07
Cdon	8.25E-10	0.877048	0.574	0.368	2.35E-05
Amd1	5.06E-08	0.871077	0.514	0.341	0.00144218
Hexb	1.51E-20	0.868254	0.918	0.78	4.31E-16
Fam214a	1.65E-07	0.867136	0.508	0.324	0.00468823
Hexim1	3.68E-15	0.863754	0.863	0.669	1.05E-10
Rgs7bp	9.30E-15	0.862943	0.536	0.267	2.65E-10
Gbe1	1.20E-09	0.859555	0.459	0.261	3.42E-05
Ppp1r3c	1.37E-06	0.856355	0.23	0.113	0.0390443
Adgrl2	1.44E-08	0.854841	0.557	0.369	0.000409185
Npas2	6.45E-07	0.851909	0.596	0.431	0.0183657
Gpr155	5.04E-07	0.848899	0.301	0.159	0.0143659
Tob1	8.30E-14	0.843382	0.842	0.647	2.36E-09
Tubb3	4.00E-07	0.840035	0.284	0.149	0.0113847
Cdkn2aip	1.03E-07	0.838049	0.426	0.25	0.00294325
Cirbp	4.06E-10	0.836683	0.656	0.455	1.16E-05
Pamr1	6.93E-14	0.827332	0.738	0.492	1.98E-09
Mfsd11	3.83E-08	0.825534	0.514	0.327	0.0010917
Ace	1.08E-07	0.824521	0.514	0.346	0.00307965
Flnb	1.24E-10	0.823403	0.836	0.709	3.52E-06
Itga9	3.96E-11	0.818694	0.721	0.506	1.13E-06
Myo1e	3.30E-07	0.818168	0.601	0.449	0.00940419
Bmpr1b	1.25E-10	0.813594	0.71	0.498	3.55E-06
Prrg2	1.49E-06	0.813347	0.246	0.123	0.0423145
Col12a1	7.60E-08	0.806555	0.508	0.321	0.00216339
Rnf103	2.62E-07	0.802416	0.481	0.322	0.00747454
Stxbp6	1.15E-17	0.800328	0.869	0.563	3.27E-13
Ism1	2.03E-10	0.798325	0.77	0.61	5.77E-06
Ildr2	2.06E-13	0.791737	0.732	0.474	5.85E-09
Palld	5.07E-07	0.790581	0.525	0.356	0.01444
Nelfb	1.93E-07	0.790517	0.503	0.335	0.0054964
Syne2	3.98E-08	0.790316	0.623	0.44	0.00113298
5031425E22Rik	4.82E-08	0.78451	0.623	0.446	0.00137197
Fam71a	1.19E-06	0.783259	0.224	0.107	0.0338388
Lrrc8c	9.23E-09	0.779125	0.557	0.356	0.000262828
Hecw2	2.55E-13	0.773926	0.732	0.453	7.27E-09
Filip1	4.21E-07	0.773753	0.53	0.366	0.0119959
Tek	1.49E-07	0.772132	0.852	0.786	0.00424089
Asap1	1.34E-16	0.771406	0.923	0.815	3.81E-12
Adm	5.66E-07	0.769492	0.448	0.281	0.0161325
Islr2	9.65E-07	0.762343	0.497	0.319	0.0274741
Prr16	2.82E-07	0.760821	0.475	0.307	0.00802341
Myh10	1.01E-13	0.758837	0.825	0.587	2.89E-09
Chsy1	1.69E-06	0.758303	0.372	0.223	0.0482669
Limch1	4.38E-09	0.752346	0.792	0.604	0.000124725
Qser1	2.04E-07	0.749381	0.645	0.454	0.00580522
Esyt1	2.52E-09	0.745146	0.656	0.428	7.17E-05
Gria3	5.77E-08	0.741514	0.59	0.38	0.00164378
Crybg3	6.80E-08	0.736528	0.574	0.382	0.00193654
Phldb1	3.15E-13	0.73627	0.863	0.671	8.99E-09
Sorbs1	6.29E-07	0.734727	0.568	0.407	0.0179185
Peli2	2.06E-13	0.734634	0.765	0.527	5.87E-09
Nsg1	9.96E-13	0.727736	0.754	0.483	2.84E-08
Gk5	1.08E-06	0.726907	0.574	0.407	0.0307182
Ddit4	5.26E-07	0.723472	0.421	0.246	0.0149734
Ston2	1.74E-07	0.72292	0.77	0.649	0.00496349
Fez1	1.49E-13	0.72104	0.803	0.57	4.24E-09
Pla2g4a	7.21E-15	0.711858	0.88	0.644	2.05E-10
Aplp2	1.08E-14	0.711405	0.913	0.813	3.08E-10
Pygl	1.33E-06	0.696233	0.459	0.291	0.0377643
Ints6	5.92E-09	0.684691	0.781	0.648	0.000168606
Spag9	2.95E-08	0.684463	0.929	0.902	0.000841492
Ptgs1	1.34E-14	0.682293	0.842	0.579	3.82E-10
Trps1	4.38E-13	0.681308	0.896	0.704	1.25E-08
Plat	5.79E-15	0.67982	0.891	0.761	1.65E-10
Peak1	1.10E-07	0.650596	0.836	0.658	0.00314575
Txnip	1.16E-16	0.650193	0.951	0.909	3.30E-12
Aspn	8.08E-17	0.650051	0.956	0.768	2.30E-12
Filip1l	9.25E-10	0.642748	0.798	0.534	2.63E-05
Tspan5	9.78E-09	0.640288	0.869	0.747	0.000278457
Agpat4	2.37E-08	0.633325	0.803	0.602	0.000675546
Lrrk1	6.80E-07	0.631931	0.743	0.659	0.0193608
Triobp	7.09E-07	0.627309	0.776	0.593	0.0201838
Il33	4.44E-07	0.625181	0.628	0.462	0.0126336
Papss1	8.32E-09	0.620613	0.743	0.569	0.00023697
Trabd2b	1.16E-08	0.620234	0.699	0.489	0.000329669
Csgalnact1	9.81E-08	0.617958	0.639	0.43	0.00279398
Tm4sf1	3.52E-10	0.61765	0.705	0.463	1.00E-05
Ramp1	6.37E-07	0.61381	0.628	0.439	0.0181323
Rabgap1l	1.32E-09	0.610772	0.863	0.692	3.77E-05
Ebf1	2.82E-15	0.607577	1	0.99	8.02E-11
Stard9	1.23E-06	0.605253	0.71	0.532	0.0350604
C1qtnf1	1.44E-06	0.595263	0.628	0.468	0.041107
Pdzd2	1.43E-07	0.593126	0.743	0.572	0.00406946
Tgfb2	7.52E-09	0.582302	0.809	0.63	0.000214176
Ecm2	2.19E-10	0.578398	0.88	0.699	6.23E-06
Epb41l3	2.86E-07	0.576989	0.579	0.378	0.0081368
Fermt2	6.14E-13	0.575852	0.929	0.808	1.75E-08
Rbpj	2.96E-11	0.567655	0.896	0.808	8.44E-07
Pdlim2	5.27E-07	0.562929	0.727	0.535	0.0149999
Lncpint	6.06E-07	0.561313	0.913	0.782	0.0172591
Selenbp1	2.74E-07	0.548414	0.749	0.544	0.00779019
Dock1	1.68E-07	0.546595	0.836	0.692	0.00478047
Dcbld2	8.53E-08	0.544665	0.847	0.673	0.00242914
Gls	9.80E-09	0.532595	0.913	0.855	0.000279167
Foxp1	1.70E-10	0.524818	0.984	0.954	4.84E-06
Antxr2	6.23E-09	0.518082	0.923	0.822	0.000177421
Vps13b	5.78E-07	0.515936	0.781	0.632	0.0164585
Csrp2	1.30E-07	0.504283	0.847	0.728	0.0037079
C3	7.36E-09	-0.503667	0.956	0.988	0.000209516
Cd55	2.44E-07	-0.505656	0.929	0.936	0.00695241
Bsg	5.87E-10	-0.506524	0.803	0.914	1.67E-05
Hspe1	1.49E-06	-0.516943	0.776	0.833	0.0423625
Kif5b	1.74E-08	-0.517758	0.754	0.833	0.00049593
Arf5	3.39E-08	-0.518578	0.754	0.813	0.000966296
Ly6e	5.14E-07	-0.530383	0.71	0.809	0.0146368
Bgn	7.54E-08	-0.542386	0.82	0.921	0.00214777
Ggh	1.72E-06	-0.550284	0.579	0.676	0.0490057
mt-Co3	1.24E-10	-0.556074	1	1	3.53E-06
Col6a2	2.87E-09	-0.567783	0.891	0.948	8.19E-05
Rpl41	5.86E-18	-0.579074	0.967	0.998	1.67E-13
Tomm6	4.11E-08	-0.579195	0.738	0.816	0.00117134
Rpl38	2.72E-18	-0.580077	0.945	0.995	7.75E-14
Pfn1	3.99E-11	-0.589433	0.809	0.874	1.14E-06
Eif4g1	1.96E-07	-0.590852	0.71	0.761	0.00557209
Hspa8	7.61E-13	-0.59323	0.962	0.977	2.17E-08
Rab1a	3.42E-08	-0.596656	0.705	0.781	0.000973816
Psap	3.83E-14	-0.597016	0.929	0.983	1.09E-09
Klf4	1.01E-11	-0.60817	0.923	0.953	2.89E-07
Pcolce	6.31E-10	-0.61022	0.869	0.928	1.80E-05
Rbm39	2.36E-16	-0.629159	0.913	0.951	6.72E-12
S100a16	8.19E-14	-0.630971	0.781	0.872	2.33E-09
Rab10	1.72E-09	-0.633255	0.634	0.78	4.89E-05
Ran	4.54E-08	-0.635854	0.667	0.731	0.00129386
mt-Nd4	3.51E-14	-0.652234	1	1	1.00E-09
H2-K1	3.47E-12	-0.655613	0.76	0.894	9.88E-08
Dynll1	1.63E-17	-0.666564	0.852	0.939	4.64E-13
Pmepa1	1.15E-08	-0.670768	0.738	0.806	0.000326562
Snrnp70	7.26E-09	-0.678917	0.661	0.775	0.000206729
Olfml2b	1.28E-06	-0.679402	0.645	0.743	0.0364319
Tsc22d1	1.32E-06	-0.67947	0.59	0.679	0.0376236
Sec61g	1.04E-12	-0.688366	0.852	0.895	2.97E-08
Cebpb	7.86E-11	-0.6888	0.536	0.708	2.24E-06
Dapk1	6.70E-08	-0.698446	0.765	0.858	0.00190801
Hdgf	8.53E-07	-0.708726	0.546	0.642	0.0242867
Mast4	1.58E-09	-0.710521	0.929	0.969	4.51E-05
Mmp14	2.81E-07	-0.713975	0.869	0.916	0.00801178
Htra3	3.99E-16	-0.714653	0.913	0.957	1.14E-11
Slc43a3	6.14E-11	-0.718214	0.809	0.884	1.75E-06
Penk	2.23E-07	-0.725817	0.475	0.647	0.00634445
Col6a3	4.05E-07	-0.726379	0.82	0.86	0.0115255
Grn	6.73E-08	-0.738176	0.683	0.774	0.00191557
Entpd2	1.57E-10	-0.739694	0.809	0.884	4.48E-06
Cst3	9.87E-16	-0.740339	0.934	0.976	2.81E-11
Ndufa4	2.84E-15	-0.742324	0.77	0.878	8.10E-11
Rpn1	3.83E-07	-0.74946	0.574	0.669	0.0109136
Cops9	1.58E-07	-0.763999	0.536	0.66	0.004512
Rab11a	1.28E-06	-0.765773	0.475	0.584	0.0363417
Uqcrq	3.30E-09	-0.76637	0.612	0.717	9.40E-05
mt-Co2	1.02E-16	-0.767958	1	1	2.90E-12
Col14a1	4.45E-25	-0.771108	0.934	0.988	1.27E-20
Dbi	5.45E-15	-0.773907	0.787	0.881	1.55E-10
Sntb1	7.76E-11	-0.789866	0.672	0.834	2.21E-06
Cygb	1.80E-07	-0.793401	0.355	0.531	0.00513332
1810037I17Rik	3.15E-12	-0.797978	0.749	0.821	8.98E-08
Robo1	6.93E-08	-0.822316	0.497	0.654	0.00197265
Xbp1	4.34E-15	-0.831193	0.667	0.784	1.24E-10
Atp2a2	2.16E-12	-0.836485	0.694	0.831	6.15E-08
Fbln1	2.94E-11	-0.838255	0.907	0.964	8.38E-07
Eln	3.28E-08	-0.841521	0.514	0.653	0.000933274
Atp5md	3.63E-10	-0.846345	0.601	0.724	1.03E-05
Enpp2	1.43E-07	-0.84788	0.847	0.888	0.0040737
Man2a1	6.13E-08	-0.856975	0.656	0.754	0.00174672
Serpinh1	3.23E-24	-0.865341	0.913	0.973	9.21E-20
Dnajb1	2.00E-08	-0.880607	0.415	0.579	0.000571052
Creg1	4.47E-08	-0.885942	0.415	0.565	0.00127405
Creb3l1	2.98E-07	-0.886224	0.41	0.56	0.00849002
Tsc22d3	3.10E-11	-0.887845	0.492	0.668	8.82E-07
Selenop	3.47E-13	-0.910001	0.814	0.896	9.89E-09
Tpm2	9.33E-07	-0.914765	0.273	0.441	0.026563
Mmp2	8.61E-17	-0.941441	0.732	0.864	2.45E-12
Klf2	4.29E-13	-0.952367	0.765	0.83	1.22E-08
Slc4a4	3.43E-09	-0.95893	0.448	0.619	9.77E-05
Safb	5.78E-07	-0.969231	0.295	0.452	0.0164498
Ghr	3.32E-07	-0.975251	0.574	0.686	0.00944214
Slc39a1	8.54E-08	-0.97875	0.388	0.542	0.00243153
Lsamp	2.62E-07	-0.99954	0.574	0.694	0.00746869
Lamb1	4.91E-10	-1.00069	0.492	0.655	1.40E-05
Tent5a	2.28E-10	-1.01498	0.71	0.796	6.49E-06
mt-Co1	6.21E-40	-1.02893	1	1	1.77E-35
Clec2d	5.28E-07	-1.033	0.475	0.603	0.0150493
Cfh	4.29E-26	-1.03796	0.918	0.977	1.22E-21
Ccdc80	1.17E-14	-1.05708	0.574	0.753	3.33E-10
Zfp36	1.32E-08	-1.07211	0.399	0.57	0.000376102
Rhob	4.38E-18	-1.09127	0.634	0.792	1.25E-13
Arhgap6	1.13E-10	-1.13016	0.59	0.743	3.21E-06
Fos	1.26E-08	-1.13365	0.601	0.707	0.000358862
Meg3	3.64E-22	-1.13428	0.77	0.931	1.04E-17
Igf1	5.51E-09	-1.15823	0.448	0.603	0.000156962
Ogn	2.71E-15	-1.1647	0.65	0.806	7.72E-11
Arhgap24	3.73E-09	-1.17357	0.65	0.776	0.000106111
Pcsk5	1.57E-11	-1.19717	0.574	0.727	4.48E-07
Lgi2	3.04E-09	-1.22534	0.344	0.535	8.66E-05
Ltbp1	6.94E-14	-1.24757	0.361	0.618	1.98E-09
Col1a2	5.28E-29	-1.25024	0.978	0.996	1.50E-24
Gpc3	4.07E-12	-1.26989	0.355	0.577	1.16E-07
Col1a1	5.44E-17	-1.27608	0.973	0.987	1.55E-12
Hbb-bs	6.70E-41	-1.28476	0.022	0.57	1.91E-36
Has1	1.11E-06	-1.28921	0.301	0.458	0.0314832
Prss23	1.51E-15	-1.29513	0.486	0.708	4.29E-11
Ckap4	1.68E-14	-1.29712	0.404	0.63	4.79E-10
Gsto1	6.89E-08	-1.29927	0.148	0.334	0.00196206
Mgp	2.85E-08	-1.30173	0.825	0.9	0.000810745
Efna5	2.36E-12	-1.41487	0.388	0.618	6.73E-08
Hbb-bt	5.11E-09	-1.41793	0.005	0.17	0.000145626
C7	4.52E-11	-1.42384	0.481	0.676	1.29E-06
Tnfaip6	4.95E-09	-1.4371	0.503	0.646	0.000140955
Sparc	1.50E-36	-1.46274	0.978	0.991	4.28E-32
Maf	7.04E-14	-1.46923	0.437	0.64	2.00E-09
Chpf	7.49E-09	-1.47333	0.279	0.454	0.000213345
Fdps	1.53E-08	-1.47334	0.257	0.426	0.000434668
Rian	9.82E-14	-1.49809	0.448	0.642	2.80E-09
Gpc6	5.34E-22	-1.50468	0.847	0.94	1.52E-17
Mif	8.06E-17	-1.51355	0.328	0.591	2.30E-12
C1qtnf7	1.82E-08	-1.532	0.131	0.327	0.000519753
Slpi	3.63E-12	-1.54877	0.339	0.545	1.04E-07
Marcks	6.92E-28	-1.58331	0.716	0.901	1.97E-23
Hspa1b	4.58E-17	-1.58609	0.88	0.943	1.30E-12
Ndufa4l2	2.87E-07	-1.61603	0.049	0.208	0.00816434
Srpx	9.59E-08	-1.6624	0.153	0.322	0.00273047
Enpp3	1.14E-06	-1.68307	0.197	0.348	0.0325793
Ccl11	2.36E-11	-1.68323	0.208	0.436	6.73E-07
Sbsn	1.33E-20	-1.71278	0.29	0.609	3.78E-16
Ces1d	3.81E-15	-1.75248	0.279	0.557	1.09E-10
Klk14	3.35E-07	-1.81601	0.027	0.17	0.00954753
Fxyd5	1.46E-07	-1.83469	0.131	0.296	0.00416858
Zfpm2	3.78E-17	-1.84843	0.311	0.592	1.08E-12
Tuba4a	7.57E-10	-1.86168	0.087	0.299	2.15E-05
Hspb1	1.52E-33	-1.89044	0.41	0.807	4.32E-29
Gltp	6.53E-14	-1.9324	0.186	0.444	1.86E-09
Hoxa5	2.69E-08	-1.94203	0.093	0.267	0.000766911
Adamtsl1	3.97E-14	-1.96627	0.251	0.52	1.13E-09
Ly6g6c	5.41E-17	-1.97759	0.115	0.434	1.54E-12
Sox6	5.40E-07	-1.98534	0.044	0.19	0.0153761
Sfrp1	1.68E-20	-2.0008	0.454	0.707	4.77E-16
Calm4	4.02E-15	-2.048	0.087	0.389	1.15E-10
Gm15987	8.32E-07	-2.05762	0.071	0.22	0.0237021
Hba-a2	1.95E-12	-2.07665	0.005	0.228	5.56E-08
Col4a5	1.38E-20	-2.10831	0.344	0.642	3.92E-16
Sptssb	3.33E-09	-2.11056	0.038	0.223	9.49E-05
Gpx2	8.25E-18	-2.15444	0.066	0.391	2.35E-13
Dsp	3.55E-19	-2.15558	0.093	0.442	1.01E-14
Rbp2	2.35E-10	-2.16253	0.033	0.232	6.70E-06
Sdc1	3.37E-08	-2.1676	0.06	0.23	0.000958477
Itm2a	5.40E-12	-2.1832	0.137	0.371	1.54E-07
Pinlyp	8.64E-08	-2.23197	0.022	0.172	0.00246218
Aldh3a1	2.64E-18	-2.28629	0.137	0.462	7.51E-14
Pdzk1ip1	4.83E-09	-2.30247	0.038	0.217	0.000137682
Frrs1	1.57E-06	-2.32336	0.016	0.14	0.0448389
Hba-a1	2.63E-14	-2.33971	0.005	0.257	7.48E-10
Tgm3	1.89E-15	-2.35803	0.093	0.384	5.40E-11
Col4a6	1.50E-13	-2.37756	0.148	0.409	4.26E-09
Ada	7.03E-18	-2.38397	0.109	0.432	2.00E-13
Fam57a	7.04E-12	-2.384	0.06	0.292	2.01E-07
Cxcl12	9.89E-07	-2.40093	0.131	0.281	0.0281563
Defb4	1.44E-13	-2.40175	0.077	0.341	4.12E-09
Flrt3	2.40E-08	-2.41146	0.098	0.272	0.000684096
Nxn	3.84E-08	-2.42577	0.082	0.254	0.00109368
Slc16a2	1.05E-07	-2.45126	0.049	0.205	0.00299146
Serpinb3a	3.36E-13	-2.46025	0.055	0.309	9.56E-09
Tenm3	2.25E-10	-2.46028	0.148	0.356	6.42E-06
Krt13	1.13E-46	-2.46863	0.158	0.773	3.23E-42
Kif21a	1.13E-07	-2.48099	0.049	0.207	0.0032305
Perp	2.80E-24	-2.49003	0.071	0.473	7.98E-20
Krt15	8.59E-11	-2.4913	0.044	0.257	2.45E-06
Elovl4	4.70E-08	-2.50132	0.044	0.207	0.00133876
Hopx	4.65E-12	-2.51528	0.071	0.306	1.32E-07
Krt4	1.79E-46	-2.53439	0.153	0.771	5.11E-42
Gsta4	7.51E-24	-2.54254	0.098	0.495	2.14E-19
Crabp2	2.76E-09	-2.55849	0.049	0.234	7.86E-05
Svep1	1.21E-18	-2.58152	0.219	0.523	3.46E-14
Tns3	1.03E-07	-2.58801	0.049	0.204	0.00292629
Lrrtm3	3.26E-08	-2.59168	0.06	0.229	0.000927731
Evpl	9.46E-09	-2.6079	0.033	0.206	0.000269575
Fam25c	2.33E-25	-2.61729	0.077	0.492	6.64E-21
Kcnn3	3.81E-07	-2.65522	0.066	0.213	0.0108397
Rab25	1.86E-12	-2.68038	0.038	0.275	5.30E-08
Cysrt1	4.22E-14	-2.68152	0.038	0.294	1.20E-09
Serpinb5	5.17E-10	-2.68365	0.022	0.215	1.47E-05
Wnt4	8.03E-07	-2.68566	0.027	0.161	0.022863
Calml3	7.50E-15	-2.68882	0.066	0.343	2.14E-10
Lypd3	2.07E-10	-2.70137	0.038	0.24	5.90E-06
H2-Ab1	6.80E-10	-2.7198	0.049	0.245	1.94E-05
Mfap4	4.34E-09	-2.72956	0.033	0.211	0.000123727
Ly6d	2.74E-33	-2.74479	0.098	0.597	7.80E-29
Cnfn	4.39E-37	-2.76765	0.104	0.622	1.25E-32
Fabp5	1.38E-71	-2.78121	0.208	0.924	3.93E-67
Rspo3	6.79E-15	-2.80693	0.071	0.345	1.93E-10
Klk10	5.04E-10	-2.80775	0.022	0.213	1.44E-05
Crct1	5.43E-23	-2.83233	0.066	0.454	1.55E-18
Sprr3	4.20E-33	-2.85181	0.098	0.595	1.20E-28
Krt10	4.84E-20	-2.85369	0.191	0.502	1.38E-15
Trim29	4.43E-08	-2.90951	0.027	0.184	0.00126229
Sfn	2.33E-25	-2.92591	0.093	0.496	6.63E-21
Dmkn	1.22E-39	-2.93027	0.142	0.666	3.49E-35
Barx2	1.12E-06	-3.01222	0.016	0.142	0.0320388
Pkp1	5.13E-12	-3.03142	0.022	0.244	1.46E-07
Cpxm1	1.35E-13	-3.03572	0.12	0.361	3.84E-09
Slurp1	3.34E-07	-3.06621	0.016	0.153	0.00952485
Apoe	4.97E-30	-3.10807	0.082	0.534	1.42E-25
Mt4	2.93E-54	-3.14432	0.137	0.777	8.35E-50
Ces1h	5.43E-08	-3.15171	0.022	0.173	0.00154661
Dapl1	2.99E-19	-3.15802	0.027	0.361	8.51E-15
Lgals7	1.85E-72	-3.17727	0.153	0.904	5.26E-68
Krtdap	6.94E-83	-3.18005	0.164	0.954	1.98E-78
Gm94	8.37E-29	-3.21163	0.066	0.51	2.38E-24
Lor	7.00E-55	-3.25661	0.126	0.773	1.99E-50
Spink5	9.90E-31	-3.26072	0.077	0.535	2.82E-26
H2-Eb1	1.12E-09	-3.26177	0.044	0.229	3.19E-05
4833423E24Rik	1.47E-07	-3.28045	0.016	0.158	0.0041965
Asprv1	5.41E-23	-3.29044	0.066	0.437	1.54E-18
Gabra1	1.29E-11	-3.31893	0.06	0.277	3.69E-07
Col15a1	3.29E-18	-3.33727	0.055	0.374	9.36E-14
Serpinb12	3.18E-22	-3.34618	0.055	0.422	9.05E-18
Ncam1	3.28E-07	-3.3654	0.022	0.16	0.0093298
Fxyd3	1.59E-08	-3.48765	0.022	0.182	0.0004517
Hoxb6	1.91E-09	-3.49538	0.027	0.205	5.45E-05
Pitx1	9.38E-16	-3.49832	0.033	0.314	2.67E-11
Retnla	6.18E-09	-3.51217	0.016	0.183	0.000175954
Cst6	7.30E-09	-3.66176	0.022	0.187	0.000208035
Rptn	8.65E-09	-3.66338	0.005	0.165	0.000246283
S100a14	5.72E-30	-3.74216	0.071	0.51	1.63E-25
H2-Aa	1.14E-12	-3.74626	0.016	0.247	3.25E-08
Prdm6	3.58E-07	-3.7482	0.033	0.17	0.0101863
Mecom	2.39E-10	-3.77364	0.038	0.235	6.80E-06
Lyz2	8.71E-10	-3.86827	0.016	0.197	2.48E-05
Barx1	1.18E-10	-3.86867	0.022	0.218	3.36E-06
Psapl1	1.71E-09	-3.90341	0.022	0.196	4.87E-05
Lce3a	1.71E-06	-3.90918	0.011	0.129	0.0487773
Cd74	1.23E-21	-3.96775	0.055	0.404	3.49E-17
Sprr1a	3.07E-20	-4.00922	0.022	0.358	8.75E-16
Acta2	5.02E-08	-4.01308	0.016	0.165	0.00142943
Prlr	7.90E-08	-4.09213	0.027	0.176	0.00224919
Fgl2	8.37E-09	-4.10807	0.011	0.173	0.000238502
Aqp3	7.31E-09	-4.12486	0.005	0.165	0.000208324
Them5	4.71E-09	-4.1577	0.011	0.175	0.000134204
Scube1	6.25E-10	-4.18012	0.016	0.198	1.78E-05
Teddm3	2.80E-11	-4.31302	0.011	0.214	7.99E-07
Lce3f	1.72E-11	-4.8686	0.011	0.216	4.89E-07
Ren1	8.73E-07	-5.3242	0.005	0.126	0.024871
Hoxa7	2.15E-09	-5.58978	0	0.166	6.12E-05
Gpx3	6.34E-26	-6.1641	0.016	0.414	1.80E-21
Grik2	3.03E-09	-6.24964	0	0.163	8.63E-05
Krt1	2.71E-18	-7.19991	0	0.304	7.73E-14
