# Supplementary material for: Precancerous niche remodelling dictates nascent tumour persistence
Source: Nature. 2026 Mar 4;653(8113):242–53. doi: 10.1038/s41586-026-10157-8 (PMC13148994; doi:10.1038/s41586-026-10157-8)
Supplement: Supplementary file 3 — Supplementary Tables 1–15 [file 41586_2026_10157_MOESM3_ESM.zip › Supplementary_Table_8_Skrupskelyte_et_al_2026.xlsx]

## Sheet: C4 Tumour_vs_Control 
Diffrentially expressed genes between Tumour and Control conditions in cluster 4
p_val	avg_log2FC	pct.1	pct.2	p_val_adj	gene
0	7.73105	0.442	0.004	0	Krt16
2.32598e-148	6.61579	0.284	0.006	6.62486e-144	S100a8
2.10635e-123	7.15874	0.147	0.001	5.9993e-119	Krt17
2.71343e-52	5.51857	0.179	0.009	7.72838e-48	Krt6a
1.90242e-37	5.18059	0.137	0.008	5.41846e-33	Krt6b
9.53763e-35	4.06282	0.295	0.041	2.71651e-30	S100a9
5.84027e-34	2.14406	0.821	0.306	1.66343e-29	Krt1
2.69874e-28	-1.79377	0.537	0.895	7.68655e-24	Rpl29
1.83104e-24	-3.81268	0.316	0.785	5.21518e-20	Krt4
3.9089e-23	1.86391	0.726	0.314	1.11333e-18	Cfb
5.93957e-23	-8.2693	0.011	0.571	1.69171e-18	Hbb-bs
1.36496e-22	-1.1969	0.979	0.994	3.88769e-18	Ftl1
6.75287e-22	2.47121	0.337	0.075	1.92335e-17	Fabp4
4.61658e-21	0.936651	0.989	0.958	1.31489e-16	Mir99ahg
5.91745e-21	-0.913006	0.968	0.992	1.68541e-16	Rpl21
3.79348e-20	-1.27982	0.842	0.965	1.08046e-15	Krtdap
1.91894e-19	2.35107	0.653	0.329	5.46551e-15	C4b
2.29695e-19	-2.46703	0.284	0.703	6.54217e-15	Dpp4
3.60723e-19	-2.0481	0.389	0.787	1.02741e-14	Mt4
5.08742e-19	0.9187	1	0.955	1.449e-14	Bgn
6.0128e-19	-0.764996	0.989	0.979	1.71256e-14	Rps18
1.21466e-18	-1.14807	0.968	0.972	3.4596e-14	Ubb
1.48149e-18	1.63689	0.874	0.647	4.21958e-14	Sfrp1
2.22287e-18	1.24487	0.937	0.827	6.33118e-14	Tent5a
3.61666e-17	0.919053	0.979	0.989	1.0301e-12	Cfh
3.88862e-17	0.789666	0.989	0.994	1.10756e-12	Serpinh1
4.22064e-17	0.897764	1	0.944	1.20212e-12	Marcks
6.62467e-17	-0.664857	1	0.993	1.88684e-12	Rpl8
2.2005e-16	1.76667	0.779	0.469	6.26746e-12	Svep1
3.66221e-16	1.60235	0.695	0.372	1.04307e-11	Serpine2
4.78193e-16	-3.42806	0.526	0.786	1.36199e-11	Krt13
8.24799e-16	3.22977	0.242	0.056	2.34919e-11	Krt14
1.07961e-15	1.73275	0.874	0.67	3.07494e-11	Eln
1.15879e-15	0.570964	1	0.998	3.30046e-11	Serping1
1.2219e-15	-0.81396	0.989	0.992	3.48021e-11	Hspa8
1.61311e-15	-0.792102	0.979	0.997	4.59446e-11	Igfbp6
3.15939e-15	-7.09108	0.021	0.439	8.99857e-11	Dkk2
4.1309e-15	-1.02146	0.737	0.888	1.17656e-10	Eif5a
4.68124e-15	1.1968	0.895	0.736	1.33331e-10	Arhgap24
5.19524e-15	0.521897	1	0.999	1.47971e-10	Dpt
8.50278e-15	0.658182	0.989	0.994	2.42176e-10	Nfia
1.70498e-14	0.803189	0.947	0.921	4.85613e-10	C1ra
1.72477e-14	-0.61522	0.979	0.987	4.91248e-10	Ppia
1.95693e-14	-1.94263	0.2	0.612	5.57373e-10	Ly6d
2.86844e-14	-3.44348	0.063	0.468	8.16989e-10	Aldh3a1
3.7506e-14	0.635719	1	1	1.06825e-09	Col1a2
4.29477e-14	0.81104	0.937	0.924	1.22324e-09	Selenop
5.77622e-14	0.65838	1	0.982	1.64518e-09	Scara5
7.42075e-14	0.901271	0.937	0.815	2.11358e-09	Ccdc80
9.0883e-14	-2.63495	0.105	0.511	2.58853e-09	S100a14
1.18979e-13	0.681288	1	1	3.38875e-09	Col3a1
1.34652e-13	-1.96003	0.284	0.641	3.83516e-09	Sbsn
1.60113e-13	0.579962	1	0.996	4.56035e-09	Lum
1.91578e-13	-0.726881	0.989	0.989	5.45653e-09	Rplp0
2.4861e-13	-0.913796	0.537	0.851	7.0809e-09	Uba52
2.54106e-13	0.700798	0.979	0.951	7.23746e-09	Mmp14
2.9162e-13	-2.56846	0.126	0.511	8.30593e-09	Gsta4
3.18731e-13	-0.600547	0.989	0.989	9.07809e-09	Rps3
3.67027e-13	-1.94235	0.253	0.626	1.04537e-08	Ildr2
4.25849e-13	-4.69513	0.021	0.395	1.2129e-08	Tgm3
9.48236e-13	-0.61856	1	1	2.70077e-08	mt-Nd2
1.29427e-12	-0.613761	1	0.978	3.68633e-08	Rpl10
1.55395e-12	1.54447	0.589	0.292	4.42596e-08	Flrt3
1.63945e-12	1.14129	0.863	0.686	4.66947e-08	Maf
1.92912e-12	0.775554	0.968	0.974	5.49452e-08	Fbln1
2.84338e-12	-0.629986	0.947	0.972	8.09851e-08	Naca
3.0349e-12	1.28966	0.842	0.647	8.644e-08	C7
5.00402e-12	-2.84496	0.074	0.441	1.42525e-07	Ada
5.79385e-12	-5.39202	0	0.348	1.6502e-07	Defb4
7.20535e-12	2.5122	0.221	0.058	2.05223e-07	Hspa1l
8.92696e-12	-4.36704	0.021	0.367	2.54258e-07	Nkx6-1
1.43617e-11	-1.27549	0.516	0.791	4.09049e-07	Lor
1.44798e-11	-1.22012	0.411	0.734	4.12415e-07	Ptgs1
1.75049e-11	-0.646636	0.926	0.968	4.98574e-07	Dynll1
1.99454e-11	-1.49735	0.158	0.554	5.68084e-07	Thy1
2.09914e-11	0.546428	1	0.988	5.97877e-07	Htra3
5.06317e-11	-0.98443	0.663	0.894	1.44209e-06	Uap1
7.37997e-11	-2.22317	0.084	0.437	2.10196e-06	Asprv1
8.0031e-11	-0.764245	0.747	0.912	2.27944e-06	Gapdh
8.66231e-11	-2.51878	0.074	0.424	2.4672e-06	Cd74
9.72761e-11	-0.757847	0.811	0.942	2.77062e-06	Tuba1a
1.02359e-10	-1.37373	0.379	0.675	2.9154e-06	Dmkn
1.10459e-10	0.572299	0.989	0.988	3.1461e-06	Ext1
1.11005e-10	-0.611543	0.905	0.953	3.16165e-06	Selenow
1.90066e-10	-1.63512	0.653	0.833	5.41347e-06	Nfkbia
2.14046e-10	0.751449	0.895	0.806	6.09645e-06	Man2a1
2.40731e-10	2.22666	0.221	0.063	6.8565e-06	Rtl3
3.35661e-10	0.720661	0.958	0.895	9.5603e-06	Ogn
3.66284e-10	-3.26176	0.032	0.347	1.04325e-05	Calml3
3.84867e-10	-1.36646	0.337	0.668	1.09618e-05	Dnajb1
4.12602e-10	2.5017	0.421	0.204	1.17517e-05	Serpina3n
4.77039e-10	-0.932307	0.884	0.929	1.3587e-05	Fabp5
5.21055e-10	-1.86536	0.137	0.472	1.48407e-05	Hras
5.70046e-10	0.940434	0.642	0.344	1.62361e-05	C1qtnf7
6.7021e-10	-0.967024	0.337	0.688	1.90889e-05	AY036118
7.03073e-10	-0.697706	0.758	0.917	2.00249e-05	Gpx4
8.916e-10	0.542741	0.989	0.992	2.53945e-05	Aebp1
1.0723e-09	-0.511003	0.979	0.976	3.05412e-05	Rpl15
1.07687e-09	-4.86313	0.011	0.306	3.06715e-05	Thbs4
1.18782e-09	-1.1417	0.463	0.744	3.38316e-05	Map1lc3a
1.37607e-09	0.581624	1	0.998	3.91932e-05	Slit3
1.40629e-09	1.60431	0.379	0.166	4.00539e-05	Cyp1b1
1.8339e-09	-0.753421	0.716	0.898	5.2233e-05	Ppp1r14b
1.95464e-09	-1.36627	0.316	0.636	5.56721e-05	Tnfrsf12a
1.95962e-09	0.64642	0.937	0.891	5.5814e-05	Ctdsp2
2.07455e-09	-0.729631	0.842	0.949	5.90873e-05	Emp3
2.30156e-09	-0.701025	0.821	0.922	6.55531e-05	Cavin3
2.30892e-09	-3.35849	0.021	0.315	6.57627e-05	Serpinb3a
3.11116e-09	-0.876751	0.663	0.847	8.86122e-05	Tagln2
4.09259e-09	-1.00184	0.432	0.754	0.000116565	Rras
4.13462e-09	1.04273	0.747	0.537	0.000117762	Krt10
4.15136e-09	-1.02828	0.263	0.613	0.000118239	Tmeff2
4.16728e-09	-0.539479	0.926	0.961	0.000118693	H3f3a
5.47047e-09	1.34593	0.726	0.554	0.00015581	Crispld2
5.58036e-09	-0.869775	0.495	0.816	0.00015894	Smurf2
5.62532e-09	-0.674323	0.705	0.892	0.00016022	Slc25a4
6.3571e-09	-0.555628	0.853	0.944	0.000181063	Cox8a
6.82235e-09	0.664697	0.916	0.919	0.000194314	Entpd2
7.31318e-09	-1.04719	0.432	0.696	0.000208294	Tubb4b
8.05273e-09	-0.998409	0.516	0.75	0.000229358	Rnh1
8.57422e-09	0.519103	1	0.979	0.000244211	Zeb2
9.51574e-09	2.08434	0.2	0.059	0.000271027	Gm36107
1.04115e-08	0.760398	0.821	0.635	0.000296539	Zfpm2
1.22687e-08	-0.68476	0.737	0.88	0.000349438	Camk2n1
1.26008e-08	-1.51241	0.263	0.576	0.000358895	Hecw2
1.31687e-08	0.85946	0.832	0.757	0.00037507	Slc1a5
1.33223e-08	-0.98369	0.421	0.726	0.000379445	Pgam1
1.371e-08	-0.669296	0.705	0.886	0.000390488	Atp5b
1.3872e-08	-1.61885	0.137	0.459	0.000395102	Lrrc8c
1.46597e-08	-2.67091	0.084	0.372	0.000417537	Esrrg
1.52422e-08	-1.87121	0.147	0.45	0.000434128	Pgf
1.68446e-08	-0.514444	0.937	0.973	0.000479767	Rpl4
1.70851e-08	-0.898475	0.684	0.852	0.000486619	Crip2
1.73473e-08	-1.12118	0.463	0.701	0.000494086	Fez1
1.95589e-08	-1.53407	0.168	0.488	0.000557077	Tubb4a
2.23108e-08	1.74319	0.432	0.22	0.000635455	Olfr1033
2.33071e-08	-1.64063	0.158	0.457	0.000663833	Crct1
2.46628e-08	2.29633	0.179	0.052	0.000702446	Sntg2
2.49969e-08	-0.768214	0.484	0.762	0.000711961	Atp6v1g1
2.51792e-08	-1.70474	0.137	0.438	0.000717154	Ppl
2.64172e-08	-1.07916	0.453	0.732	0.000752416	Kdm6b
2.82593e-08	1.23638	0.347	0.146	0.00080488	Lrrtm3
2.85454e-08	-0.58581	0.789	0.923	0.00081303	Rhoc
3.33274e-08	-1.48163	0.116	0.432	0.000949231	Polr2j
3.41824e-08	-1.15747	0.263	0.563	0.000973584	Ccn3
3.45964e-08	0.907036	0.926	0.836	0.000985375	Prss23
3.47581e-08	-0.594018	0.979	0.983	0.00098998	Pcolce2
3.49436e-08	0.712928	0.8	0.773	0.000995264	Sod1
4.06793e-08	-0.706015	0.937	0.963	0.00115863	Anxa1
4.09261e-08	-0.584767	0.779	0.926	0.00116566	Gng5
4.44528e-08	1.11261	0.684	0.512	0.00126611	Abca1
4.64097e-08	-3.1537	0.011	0.265	0.00132184	Krt15
4.7022e-08	1.8451	0.232	0.081	0.00133928	Gabra3
4.80984e-08	-0.576576	0.758	0.899	0.00136994	Myl12a
4.85014e-08	-0.714446	0.705	0.882	0.00138142	Atp6v0c
4.866e-08	-1.27261	0.368	0.634	0.00138594	Filip1l
5.73822e-08	-1.20145	0.211	0.54	0.00163436	Cenpx
5.89471e-08	-0.890247	0.611	0.8	0.00167893	Ptgis
6.59409e-08	-1.70469	0.421	0.677	0.00187813	Igfbp5
6.60011e-08	-0.687528	0.811	0.914	0.00187984	Tppp3
7.93861e-08	1.19564	0.516	0.297	0.00226107	Hoxa5
7.96685e-08	-3.59107	0.021	0.268	0.00226912	H2-Aa
8.04142e-08	-0.615831	1	0.996	0.00229036	Vim
8.11186e-08	0.828013	0.811	0.622	0.00231042	Col4a5
8.97611e-08	-2.70193	0.032	0.288	0.00255658	Cysrt1
9.97048e-08	-0.521108	0.926	0.939	0.00283979	Pfdn5
1.06747e-07	-3.40047	0.021	0.268	0.00304036	Angptl1
1.08937e-07	-0.938893	0.305	0.627	0.00310275	Tmem14c
1.12014e-07	0.590822	0.947	0.891	0.0031904	Col6a3
1.15684e-07	1.1047	0.558	0.331	0.00329491	Igsf10
1.26175e-07	-0.521794	0.811	0.938	0.00359371	Rsrp1
1.32007e-07	-0.662878	0.705	0.875	0.00375982	Plat
1.36788e-07	-0.935856	0.316	0.634	0.00389599	Sh3bgrl3
1.43378e-07	-1.09898	0.389	0.667	0.0040837	Papss1
1.44568e-07	0.876706	0.621	0.377	0.0041176	Gpx3
1.48165e-07	-5.67047	0.021	0.264	0.00422004	Hba-a1
1.68688e-07	-1.3858	0.158	0.449	0.00480458	Crybg3
1.726e-07	-0.669918	0.674	0.848	0.00491599	Atp5d
1.84226e-07	-7.09447	0	0.227	0.00524712	Hba-a2
1.87352e-07	-1.28322	0.179	0.472	0.00533615	Fdps
1.9823e-07	-0.879636	0.421	0.709	0.00564598	Gng10
2.03592e-07	-2.05482	0.105	0.368	0.00579872	Cd109
2.15602e-07	0.515435	0.989	0.961	0.00614077	Tgfbr2
2.16447e-07	0.786037	0.789	0.745	0.00616485	Rpn1
2.54362e-07	-0.958499	0.4	0.664	0.00724473	Stxbp6
2.82226e-07	-0.623518	0.737	0.878	0.00803837	Aldoa
3.1311e-07	-0.77236	0.6	0.836	0.00891799	Csrp2
3.62012e-07	-4.21461	0	0.218	0.0103108	Tbx5
3.67546e-07	0.62185	1	0.965	0.0104685	Meg3
3.71617e-07	1.51441	0.737	0.715	0.0105844	Ints6
3.82515e-07	-1.85102	0.084	0.345	0.0108948	Bmp2
3.82652e-07	2.02703	0.316	0.153	0.0108987	Zswim3
3.86751e-07	-0.624495	0.432	0.734	0.0110154	Prdx5
3.88709e-07	0.87606	0.705	0.548	0.0110712	Lgi2
3.91332e-07	-0.967004	0.337	0.631	0.0111459	Cacybp
4.23829e-07	1.87217	0.274	0.12	0.0120715	Pianp
4.25948e-07	2.01978	0.2	0.071	0.0121319	Fads6
4.28249e-07	-2.48354	0.042	0.279	0.0121974	Mgst3
4.43755e-07	-0.584203	0.537	0.833	0.012639	Trip10
4.44559e-07	-0.639866	0.968	0.975	0.0126619	H3f3b
4.47694e-07	0.564488	0.947	0.953	0.0127512	Pdgfra
4.91056e-07	-0.608498	1	1	0.0139862	mt-Nd4
4.95663e-07	-4.67614	0	0.214	0.0141175	Lyz2
5.00355e-07	-1.61678	0.179	0.446	0.0142511	Basp1
5.18047e-07	1.45221	0.421	0.225	0.014755	Plac8
5.29041e-07	-4.33152	0	0.213	0.0150682	Foxg1
5.57446e-07	-0.714916	0.537	0.78	0.0158772	Nedd8
5.68128e-07	0.980476	0.632	0.436	0.0161814	Nr2f1
5.76185e-07	-1.7757	0.053	0.303	0.0164109	Fam57a
6.39207e-07	-1.06029	0.589	0.811	0.0182059	Cryab
6.41296e-07	-1.00207	0.305	0.589	0.0182654	Taf10
6.50932e-07	-1.03841	0.4	0.644	0.0185398	Pamr1
6.5692e-07	-1.29207	0.126	0.396	0.0187104	Ube2f
6.97469e-07	-1.21946	0.189	0.471	0.0198653	Hmgn3
7.03138e-07	1.07576	0.726	0.594	0.0200268	Penk
7.48602e-07	0.924634	0.684	0.507	0.0213217	Cygb
8.4409e-07	1.09185	0.547	0.363	0.0240414	Nabp1
9.01668e-07	-1.15285	0.189	0.471	0.0256813	Klhdc2
9.05709e-07	-1.43062	0.168	0.429	0.0257964	Cuedc2
9.05774e-07	0.558223	0.958	0.961	0.0257982	Canx
9.33167e-07	0.575315	0.937	0.901	0.0265785	Kcnt2
9.72449e-07	-1.22744	0.2	0.478	0.0276973	Perp
9.94024e-07	-0.556877	0.758	0.908	0.0283118	Ddah2
1.03415e-06	0.593232	0.853	0.817	0.0294546	Snx18
1.0453e-06	0.82833	0.653	0.459	0.0297722	Gabrb2
1.06146e-06	0.623101	0.874	0.832	0.0302325	Grn
1.10757e-06	-1.2765	0.274	0.531	0.0315457	Tm4sf1
1.16357e-06	-1.49435	0.832	0.907	0.0331409	Mt1
1.25148e-06	-0.767697	0.705	0.874	0.0356448	Anxa3
1.27048e-06	-0.609389	0.737	0.878	0.0361857	Tle5
1.28079e-06	-3.16919	0.053	0.275	0.0364794	Thbs1
1.31053e-06	-1.23867	0.126	0.388	0.0373265	Snapc5
1.39805e-06	-1.13499	0.179	0.47	0.0398192	Naxd
1.43643e-06	0.779018	0.747	0.676	0.0409125	Snhg18
1.48332e-06	-0.895989	0.2	0.497	0.0422479	Polr2e
1.54714e-06	-0.692498	0.537	0.771	0.0440657	Plcb4
1.65259e-06	-1.56408	0.4	0.55	0.0470691	Slpi
1.65704e-06	-0.603075	0.758	0.873	0.0471959	Eef1d
1.67245e-06	0.588224	0.916	0.86	0.0476348	Pdzrn3

## Sheet: C4 Tumour_vs_DEN
Diffrentially expressed genes between Tumour and DEN conditions in cluster 4
p_val	avg_log2FC	pct.1	pct.2	p_val_adj	gene
1.03609e-59	4.66189	0.442	0.02	2.95098e-55	Krt16
9.85401e-44	5.2682	0.295	0.01	2.80662e-39	S100a9
5.0707e-38	5.08406	0.284	0.014	1.44424e-33	S100a8
2.63154e-27	5.11135	0.179	0.006	7.49516e-23	Krt6a
1.84227e-24	1.84558	0.884	0.441	5.24715e-20	Fabp5
4.35167e-22	1.86663	0.884	0.569	1.23944e-17	Lgals7
2.1042e-21	4.57326	0.147	0.006	5.99318e-17	Sprr1b
1.72103e-19	4.8209	0.137	0.006	4.90185e-15	Krt6b
2.80911e-19	1.73406	0.821	0.429	8.0009e-15	Krt1
2.32025e-14	2.57021	0.358	0.1	6.60852e-10	Dsp
5.06072e-14	3.96234	0.147	0.015	1.44139e-09	Krt17
5.81848e-14	1.19665	0.842	0.559	1.65722e-09	Krtdap
1.97996e-13	2.09894	0.337	0.09	5.63932e-09	Fabp4
5.1246e-13	2.82249	0.211	0.036	1.45959e-08	Krt5
2.48175e-12	1.43404	0.747	0.468	7.06851e-08	Krt10
2.89786e-12	-0.586261	1	1	8.25369e-08	mt-Nd4
1.91873e-11	-2.6381	0.074	0.448	5.46494e-07	Cd74
1.94021e-11	1.87664	0.442	0.17	5.52609e-07	Sprr3
2.59218e-11	1.82252	0.421	0.158	7.38305e-07	Cnfn
6.6697e-11	2.10888	0.305	0.09	1.89966e-06	Sprr1a
7.42099e-11	1.12088	0.4	0.138	2.11365e-06	Slpi
1.02343e-10	2.63455	0.242	0.061	2.91494e-06	Krt14
1.50486e-10	2.32979	0.232	0.054	4.28614e-06	Gpx2
5.07799e-10	-0.550401	1	1	1.44631e-05	mt-Nd2
7.71449e-10	2.10301	0.326	0.112	2.19724e-05	Sfn
2.12019e-09	1.48479	0.516	0.259	6.03874e-05	Lor
2.79362e-08	-0.5911	0.916	0.991	0.000795678	mt-Nd5
7.35599e-08	-7.7785	0.011	0.261	0.00209513	Hbb-bs
8.1473e-08	0.541897	0.947	0.915	0.00232051	C1ra
1.18508e-07	0.903392	0.526	0.289	0.00337534	Krt13
1.52826e-07	-3.63478	0.021	0.263	0.00435279	H2-Aa
3.00525e-07	1.2767	0.379	0.167	0.00855956	Dmkn
3.64529e-07	-1.44298	0.337	0.583	0.0103825	Dnajb1
4.70723e-07	-0.553288	0.884	0.991	0.0134071	mt-Nd3
8.24156e-07	1.64665	0.295	0.117	0.0234736	Ly6g6c

## Sheet: C2 Tumour_vs_Control 
Diffrentially expressed genes between Tumour and Control conditions in cluster 2
p_val	avg_log2FC	pct.1	pct.2	p_val_adj	gene
0	7.99728	0.371	0.002	0	Krt16
0	7.57814	0.261	0.006	0	S100a8
1.12458e-208	8.09743	0.124	0.001	3.20303e-204	Krt17
1.06367e-180	5.43852	0.188	0.009	3.02954e-176	Krt6a
1.79513e-147	5.43703	0.153	0.007	5.11288e-143	Krt6b
1.75266e-134	2.43255	0.786	0.302	4.99192e-130	Krt1
8.71899e-96	4.68626	0.265	0.043	2.48334e-91	S100a9
1.27512e-92	-3.87422	0.326	0.762	3.6318e-88	Krt4
2.12836e-87	-2.20567	0.27	0.739	6.062e-83	Rpl29
3.67837e-85	3.56503	0.315	0.066	1.04767e-80	Fabp4
2.27968e-83	-3.64488	0.362	0.764	6.49298e-79	Krt13
9.85245e-82	-2.43402	0.054	0.569	2.80618e-77	Hbb-bs
3.99412e-75	3.37044	0.27	0.056	1.1376e-70	Krt14
3.32386e-69	-1.20232	0.777	0.947	9.46703e-65	Krtdap
3.19667e-68	2.05531	0.688	0.383	9.10475e-64	C4b
9.5676e-67	0.846748	0.946	0.961	2.72504e-62	Serpinh1
1.16052e-61	-1.27314	0.92	0.973	3.3054e-57	Ftl1
1.52901e-60	-1.01612	0.88	0.965	4.35492e-56	Igfbp6
3.07657e-59	0.90451	0.962	0.97	8.7627e-55	Cfh
5.69094e-59	0.774829	0.958	0.973	1.62089e-54	Hsp90b1
7.00814e-59	-3.87849	0.042	0.459	1.99606e-54	Aldh3a1
6.17989e-58	0.89981	0.953	0.8	1.76016e-53	Arhgap24
9.35852e-58	-0.908586	0.885	0.948	2.66549e-53	Rps18
8.92944e-55	-1.00828	0.923	0.959	2.54328e-50	Rpl21
1.37919e-54	-1.34284	0.523	0.806	3.92821e-50	Tuba1a
3.28028e-54	-5.5505	0.014	0.4	9.34289e-50	Dkk2
6.69949e-54	1.00339	0.92	0.744	1.90815e-49	Sfrp1
1.59603e-53	-1.5692	0.42	0.761	4.54582e-49	Lor
8.53319e-53	-3.38345	0.068	0.455	2.43042e-48	Dpp4
1.97544e-52	0.886428	0.913	0.879	5.62644e-48	Selenop
2.19583e-52	1.04945	0.833	0.556	6.25416e-48	Svep1
2.43219e-50	-3.48292	0.047	0.427	6.92736e-46	Ada
3.67325e-50	-0.726171	0.925	0.974	1.04622e-45	Rpl32
2.16769e-47	1.66178	0.599	0.332	6.17403e-43	Cfb
4.26994e-47	1.93202	0.751	0.607	1.21616e-42	Ints6
9.12488e-47	1.56911	0.613	0.325	2.59895e-42	Cxcl12
1.0587e-46	-2.48145	0.113	0.485	3.01538e-42	Gsta4
1.37846e-46	1.01937	0.843	0.683	3.92613e-42	Crispld2
2.04215e-46	-3.84764	0.023	0.377	5.81644e-42	Tgm3
4.43203e-46	0.676819	0.986	0.994	1.26233e-41	Col1a2
4.73635e-46	0.902544	0.93	0.874	1.34901e-41	Marcks
1.51276e-45	-1.18822	0.831	0.91	4.30866e-41	Ubb
1.98574e-45	-0.590986	0.948	0.982	5.65579e-41	Rpl28
3.38684e-44	1.00095	0.847	0.694	9.64641e-40	C7
2.02938e-43	0.76104	0.986	0.942	5.78009e-39	Mir99ahg
2.13004e-43	-1.10934	0.603	0.822	6.06678e-39	Emp3
3.34462e-43	-1.45224	0.397	0.695	9.52614e-39	Crip2
7.66832e-43	-0.775886	0.883	0.968	2.18409e-38	Hspa8
8.10675e-43	-1.14713	0.505	0.771	2.30896e-38	Mt4
8.96547e-43	-2.04936	0.143	0.501	2.55355e-38	Stxbp6
3.00978e-42	1.07125	0.808	0.629	8.57246e-38	Prss23
3.29756e-42	1.03552	0.883	0.777	9.39211e-38	Tent5a
4.18922e-42	1.37435	0.718	0.48	1.19317e-37	Krt10
4.95174e-42	-2.41366	0.08	0.438	1.41036e-37	Asprv1
2.09188e-41	-0.820652	0.911	0.939	5.95811e-37	Rpl10
3.78313e-41	1.37578	0.815	0.642	1.07751e-36	Eln
2.91115e-40	0.787001	0.925	0.9	8.29155e-36	Bgn
7.24954e-40	-0.802353	0.915	0.97	2.06481e-35	Crip1
7.38958e-40	-1.23106	0.458	0.729	2.1047e-35	Tppp3
1.58206e-39	-1.85061	0.162	0.509	4.50602e-35	S100a14
2.47152e-39	-1.06043	0.486	0.761	7.03937e-35	Gapdh
5.63919e-39	3.22508	0.204	0.056	1.60615e-34	Sprr1b
5.76231e-39	-0.852627	0.932	0.964	1.64122e-34	Rplp0
9.06866e-39	-0.906102	0.531	0.796	2.58294e-34	Elob
1.17371e-38	1.00256	0.8	0.612	3.34297e-34	Maf
1.27293e-38	2.36807	0.514	0.293	3.62555e-34	Serpina3n
2.20076e-38	-3.46402	0.026	0.337	6.26821e-34	Defb4
2.3539e-38	-3.04082	0.045	0.36	6.70437e-34	Thy1
2.47253e-38	-0.712759	0.786	0.936	7.04227e-34	Ecm1
2.85644e-38	-0.916514	0.786	0.913	8.13572e-34	Mfap5
6.34033e-38	2.2564	0.268	0.09	1.80585e-33	Pianp
8.3236e-38	-0.575842	0.981	0.995	2.37073e-33	Rpl13
1.69455e-37	-0.540295	0.939	0.973	4.82641e-33	Rpl36
1.78909e-37	-1.67537	0.275	0.588	5.09568e-33	Sbsn
2.87545e-37	-6.05791	0.002	0.291	8.18987e-33	Nkx6-1
4.91396e-37	-0.60535	0.946	0.965	1.39959e-32	Rpl9
5.42664e-37	-1.76754	0.423	0.691	1.54562e-32	Aspn
6.1268e-37	-1.17883	0.42	0.704	1.74503e-32	Ppp1r14b
1.33671e-36	-1.06913	0.406	0.708	3.80721e-32	Atp5d
1.58421e-36	3.21189	0.101	0.016	4.51213e-32	Serpina3m
2.90701e-36	1.21665	0.838	0.823	8.27975e-32	Gls
4.77146e-36	-1.86286	0.167	0.484	1.35901e-31	Ptgs1
5.15955e-36	-0.708716	0.925	0.954	1.46954e-31	Rps3
5.41451e-36	-1.42935	0.338	0.66	1.54216e-31	AY036118
1.19232e-35	-0.810748	0.777	0.92	3.39597e-31	Fabp5
1.30464e-35	0.550196	0.974	0.981	3.71587e-31	Dpt
1.64513e-35	-0.576182	0.944	0.96	4.68567e-31	Rps2
1.66111e-35	0.69142	0.92	0.945	4.73117e-31	Scara5
1.71561e-35	-0.638763	0.89	0.953	4.88641e-31	Rpl14
6.22658e-35	-0.621669	0.951	0.975	1.77345e-30	Rpl8
2.4239e-34	0.95431	0.843	0.751	6.90375e-30	Ogn
4.17264e-34	-0.578176	0.946	0.967	1.18845e-29	Rps7
8.14394e-34	0.626268	0.993	0.996	2.31956e-29	Col3a1
9.39457e-34	-1.54512	0.178	0.504	2.67576e-29	Limch1
1.13981e-33	-3.22297	0.04	0.322	3.24642e-29	Ccn3
3.75217e-33	-1.19668	0.357	0.66	1.06869e-28	Dmkn
6.56554e-33	-0.535706	0.951	0.977	1.87e-28	Rpl26
6.89183e-33	-0.553982	0.932	0.965	1.96293e-28	Rpl34
7.18826e-33	-1.94012	0.138	0.452	2.04736e-28	Crct1
3.33431e-32	-0.646003	0.939	0.958	9.49679e-28	Rps11
3.68442e-32	-1.33039	0.216	0.545	1.0494e-27	Agpat4
3.84086e-32	-1.68754	0.188	0.489	1.09395e-27	Fez1
4.26574e-32	-1.64818	0.286	0.542	1.21497e-27	Slpi
5.6135e-32	0.551019	0.944	0.959	1.59884e-27	Fbln1
6.8434e-32	1.63798	0.528	0.311	1.94914e-27	Tex14
6.92144e-32	-0.663315	0.906	0.927	1.97136e-27	Rpl15
7.44502e-32	2.20908	0.305	0.126	2.12049e-27	1700001K19Rik
1.29602e-31	-3.09322	0.033	0.305	3.69132e-27	Serpinb3a
3.13629e-31	-2.49168	0.063	0.342	8.93278e-27	Stmn4
4.25068e-31	-1.1806	0.444	0.686	1.21068e-26	Tagln2
4.80858e-31	0.524496	0.988	0.991	1.36958e-26	Nfia
5.00143e-31	-1.26953	0.214	0.535	1.42451e-26	Qpct
5.85047e-31	0.573369	0.934	0.936	1.66633e-26	C1s1
7.39306e-31	0.521307	0.993	0.992	2.10569e-26	Pbx1
7.98239e-31	-0.650371	0.866	0.921	2.27354e-26	Naca
1.43743e-30	-2.00084	0.089	0.376	4.09408e-26	Efhd1
1.47135e-30	-4.74134	0.005	0.252	4.1907e-26	Krt15
1.81135e-30	-0.68585	0.688	0.866	5.15909e-26	Cox8a
2.10986e-30	-1.06832	0.256	0.588	6.0093e-26	Ly6d
2.39215e-30	-0.885412	0.493	0.749	6.81333e-26	Atp5b
3.47659e-30	-0.886079	0.477	0.737	9.90202e-26	Tle5
4.93983e-30	-0.57725	0.911	0.947	1.40696e-25	Ppia
5.70669e-30	-0.602811	0.805	0.922	1.62538e-25	Dynll1
5.9618e-30	0.57777	0.977	0.986	1.69804e-25	Sparc
1.6964e-29	0.574416	0.96	0.971	4.83168e-25	Lum
1.75173e-29	-0.548199	0.915	0.955	4.98929e-25	Rpl10a
2.54464e-29	-1.6748	0.106	0.397	7.24765e-25	Fdps
2.87437e-29	-2.24323	0.127	0.399	8.18677e-25	Postn
3.14483e-29	-0.765076	0.671	0.869	8.95709e-25	Efemp1
4.01365e-29	-0.921518	0.413	0.713	1.14317e-24	Uqcc2
5.6088e-29	-0.759967	0.554	0.798	1.5975e-24	Gpx4
6.79754e-29	-0.65894	0.873	0.933	1.93608e-24	Lgals1
8.81757e-29	0.733826	0.901	0.868	2.51142e-24	H2-K1
9.15417e-29	-0.674845	0.695	0.86	2.60729e-24	Selenow
1.08889e-28	-0.849814	0.57	0.765	3.10137e-24	Eif5a
1.4643e-28	-1.14294	0.286	0.579	4.17063e-24	Rnh1
1.6435e-28	-2.07485	0.101	0.377	4.68101e-24	Hecw2
1.75492e-28	-2.08996	0.11	0.38	4.99837e-24	Ildr2
2.16032e-28	-1.20728	0.333	0.619	6.15301e-24	Ackr3
5.75671e-28	-3.28683	0.016	0.252	1.63963e-23	Hba-a1
5.89787e-28	1.44203	0.441	0.246	1.67983e-23	Plac8
6.17267e-28	-1.66964	0.117	0.398	1.7581e-23	Pamr1
9.8849e-28	-1.39503	0.192	0.472	2.81542e-23	Filip1l
1.58157e-27	2.22878	0.246	0.096	4.50464e-23	Gm41556
1.71947e-27	-0.897748	0.315	0.628	4.89739e-23	Edf1
1.72648e-27	-1.06253	0.333	0.622	4.91737e-23	Tmem100
2.32613e-27	-2.2654	0.061	0.317	6.62529e-23	Frmd4b
2.48456e-27	-0.923707	0.261	0.595	7.07653e-23	Gstp1
4.12517e-27	1.50498	0.491	0.311	1.17493e-22	Nabp1
4.39658e-27	0.948903	0.765	0.721	1.25224e-22	Man2a1
5.37753e-27	-0.862961	0.397	0.716	1.53163e-22	Uba52
6.22488e-27	-0.721139	0.556	0.815	1.77297e-22	Prkca
1.00043e-26	-1.29467	0.305	0.58	2.84943e-22	Anxa3
1.28411e-26	0.685949	0.845	0.655	3.65739e-22	Col4a5
1.87843e-26	-1.4298	0.16	0.443	5.35015e-22	Gnpnat1
1.91787e-26	-1.52791	0.101	0.373	5.46247e-22	Tmeff2
2.48137e-26	-0.869443	0.528	0.738	7.06743e-22	Cavin3
2.85974e-26	-0.849663	0.343	0.653	8.1451e-22	Atp5g1
3.58251e-26	-1.07103	0.244	0.546	1.02037e-21	Fgf2
4.88655e-26	0.75844	0.946	0.91	1.39179e-21	Meg3
5.3362e-26	0.763037	0.829	0.715	1.51986e-21	Ccdc80
6.04791e-26	-0.948312	0.343	0.646	1.72257e-21	D8Ertd738e
8.26074e-26	-0.690884	0.606	0.816	2.35283e-21	Gng5
1.05286e-25	-0.667504	0.859	0.917	2.99875e-21	S100a10
1.08672e-25	-1.6548	0.08	0.34	3.09519e-21	Calml3
1.51588e-25	-0.775636	0.451	0.715	4.31754e-21	Clic1
3.31108e-25	0.63975	0.93	0.915	9.43063e-21	Zfp36l1
4.88902e-25	-0.537123	0.904	0.932	1.39249e-20	Rpl7a
5.50004e-25	1.97997	0.326	0.161	1.56652e-20	Cyp1b1
5.96941e-25	-5.88057	0.002	0.208	1.70021e-20	Angptl1
6.84299e-25	0.566523	0.918	0.895	1.94902e-20	Mmp14
7.95117e-25	0.763758	0.685	0.438	2.26465e-20	Gpx3
1.01804e-24	-0.70891	0.505	0.76	2.89957e-20	Atp6v0c
1.05741e-24	-0.668337	0.589	0.832	3.01172e-20	Pfn1
1.23166e-24	-0.581654	0.742	0.877	3.50803e-20	H3f3a
1.38601e-24	-1.89052	0.056	0.298	3.94764e-20	Cysrt1
2.14505e-24	-1.07991	0.211	0.501	6.10953e-20	Sh3bgrl3
2.22463e-24	1.62802	0.486	0.293	6.3362e-20	Slit2
2.72233e-24	-1.28416	0.167	0.437	7.75374e-20	Nsg1
2.87275e-24	-1.08022	0.056	0.292	8.18218e-20	Lrrc8c
3.42433e-24	-3.03368	0.016	0.228	9.75317e-20	Hba-a2
3.93188e-24	0.639564	0.904	0.878	1.11988e-19	Bicc1
7.8595e-24	-3.21821	0.014	0.222	2.23854e-19	Cyp2f2
9.68729e-24	-0.988848	0.27	0.542	2.75914e-19	Klhl29
3.19614e-23	-1.08828	0.16	0.439	9.10324e-19	Ube2m
3.92835e-23	-1.25038	0.232	0.488	1.11887e-18	Pdlim2
3.95474e-23	-3.01669	0.021	0.228	1.12639e-18	Sptssb
4.00561e-23	-1.03688	0.345	0.593	1.14088e-18	Pla2g4a
9.43716e-23	-1.36722	0.108	0.363	2.68789e-18	Dapl1
1.22295e-22	-0.823347	0.423	0.678	3.4832e-18	Eif3h
1.24064e-22	-0.885542	0.324	0.597	3.53359e-18	Dcbld2
1.24677e-22	-3.42069	0.019	0.219	3.55105e-18	Thbs4
1.58957e-22	-1.02115	0.275	0.552	4.52743e-18	Tubb4b
1.82545e-22	-0.90773	0.265	0.558	5.19924e-18	H2afj
3.00085e-22	0.802239	0.85	0.803	8.54703e-18	Gas1
3.13511e-22	-0.792012	0.404	0.687	8.92942e-18	Ost4
3.62842e-22	-0.794705	0.453	0.717	1.03345e-17	Pde8a
4.61804e-22	-0.975227	0.171	0.44	1.31531e-17	Bax
5.10193e-22	-1.69745	0.153	0.391	1.45313e-17	Tnfrsf12a
5.97011e-22	2.1608	0.138	0.041	1.70041e-17	Car2
7.35589e-22	0.574222	0.876	0.831	2.09511e-17	Pdzrn3
7.70167e-22	-1.50559	0.146	0.387	2.19359e-17	Cacna1c
1.01161e-21	-1.29337	0.376	0.631	2.88127e-17	Cryab
1.01647e-21	-0.796154	0.737	0.829	2.89512e-17	Anxa1
1.09183e-21	0.88938	0.716	0.608	3.10976e-17	Ppp1r10
1.18565e-21	-0.684004	0.535	0.758	3.37697e-17	Aldoa
2.26149e-21	-1.2137	0.263	0.525	6.44118e-17	Dnajb1
3.58726e-21	0.529152	0.883	0.893	1.02172e-16	Canx
4.42964e-21	-0.961845	0.272	0.533	1.26165e-16	Myh10
4.44376e-21	0.650339	0.671	0.453	1.26567e-16	Col4a6
5.44422e-21	0.819241	0.664	0.527	1.55062e-16	Lgi2
5.60405e-21	0.876992	0.653	0.525	1.59615e-16	Creb3l1
5.71073e-21	-1.07853	0.249	0.51	1.62653e-16	Lgals3
5.80708e-21	-0.611136	0.739	0.87	1.65397e-16	S100a11
7.16391e-21	0.73053	0.735	0.58	2.04043e-16	Gpc3
7.46251e-21	-0.847159	0.324	0.598	2.12547e-16	Park7
7.87248e-21	1.15969	0.782	0.756	2.24224e-16	P4ha1
1.03982e-20	1.22279	0.434	0.26	2.96163e-16	Flrt3
1.07557e-20	0.671398	0.718	0.566	3.06345e-16	Zfpm2
1.13472e-20	1.89587	0.305	0.157	3.23191e-16	Pde4c
1.14078e-20	-0.71543	0.394	0.682	3.24918e-16	Rbx1
1.35095e-20	1.03055	0.629	0.526	3.84778e-16	Polr2a
1.38573e-20	-1.49206	0.059	0.274	3.94684e-16	Rab25
1.61068e-20	-0.669475	0.467	0.71	4.58754e-16	Sumo2
1.87698e-20	-0.588945	0.662	0.826	5.34601e-16	Cyb5a
2.22824e-20	-0.689954	0.568	0.787	6.34647e-16	Slco3a1
2.29313e-20	-0.807303	0.244	0.526	6.53128e-16	Bcl7c
2.45943e-20	0.706139	0.84	0.847	7.00494e-16	Hnrnph1
2.93444e-20	-0.533166	0.789	0.866	8.35787e-16	Nme2
3.02004e-20	1.37541	0.333	0.175	8.60167e-16	Lox
3.4277e-20	-0.697737	0.725	0.857	9.76278e-16	Nbl1
3.80534e-20	-0.93715	0.357	0.599	1.08384e-15	Mustn1
4.53329e-20	-0.53072	0.815	0.913	1.29117e-15	Rpl4
4.7209e-20	-6.33292	0	0.167	1.34461e-15	Tbx5
5.76772e-20	-0.782929	0.188	0.453	1.64276e-15	Rnf187
6.67084e-20	-0.904213	0.291	0.55	1.89999e-15	Capg
8.66378e-20	0.859087	0.768	0.758	2.46762e-15	BC005537
1.05971e-19	-1.57574	0.07	0.28	3.01826e-15	Arhgef28
1.07322e-19	0.742286	0.805	0.73	3.05675e-15	Pcsk5
1.18705e-19	-0.711218	0.329	0.601	3.38096e-15	Atp6v1f
1.19194e-19	1.87775	0.237	0.106	3.39488e-15	Lsmem1
1.45739e-19	-2.80189	0.045	0.232	4.15094e-15	Esrrg
1.88656e-19	2.42429	0.131	0.041	5.37331e-15	C2
2.2408e-19	-0.697124	0.498	0.74	6.38223e-15	Manf
2.26087e-19	0.518688	0.908	0.916	6.43941e-15	Pdgfra
2.64546e-19	-0.72626	0.174	0.436	7.53479e-15	Ccdc12
2.78911e-19	-0.808566	0.39	0.623	7.94395e-15	Lrrn4cl
3.82888e-19	-0.824952	0.185	0.444	1.09054e-14	Sdhb
3.94976e-19	2.05961	0.178	0.068	1.12497e-14	Gabra3
4.37542e-19	-1.06943	0.185	0.432	1.24621e-14	Pdlim1
5.09715e-19	-0.928549	0.197	0.446	1.45177e-14	Ifi27
5.83399e-19	-0.645114	0.944	0.964	1.66164e-14	Vim
6.84841e-19	-1.04154	0.148	0.386	1.95056e-14	Cenpx
8.0974e-19	-0.616055	0.418	0.688	2.3063e-14	Dpysl3
9.43561e-19	-0.802183	0.322	0.58	2.68745e-14	Eif3i
9.85246e-19	-1.76481	0.07	0.269	2.80618e-14	Col12a1
1.07141e-18	-1.05143	0.136	0.372	3.05159e-14	Eno1
1.20391e-18	-1.9126	0.035	0.218	3.42898e-14	Gap43
1.60149e-18	1.5999	0.394	0.254	4.56138e-14	Olfml3
1.62254e-18	-1.57341	0.035	0.219	4.62133e-14	St6gal1
1.67948e-18	-1.87767	0.045	0.233	4.78348e-14	Rbp2
1.70865e-18	0.517765	0.965	0.986	4.86657e-14	Plpp3
2.00756e-18	0.520644	0.864	0.854	5.71792e-14	Foxp2
2.28961e-18	1.34321	0.254	0.117	6.52128e-14	Slco2b1
2.5371e-18	-0.79005	0.296	0.553	7.22617e-14	Gabarapl2
2.70971e-18	-1.05737	0.129	0.359	7.71779e-14	Hras
2.75192e-18	0.895573	0.918	0.92	7.83802e-14	Camk1d
2.92124e-18	-0.586456	0.516	0.742	8.32029e-14	Rhoc
5.28737e-18	-0.696897	0.458	0.698	1.50595e-13	Atox1
5.49378e-18	-0.767119	0.249	0.517	1.56474e-13	Psmd7
6.05948e-18	-0.570404	0.582	0.78	1.72586e-13	Ybx3
6.11114e-18	-3.10362	0.021	0.187	1.74057e-13	Lyz2
6.42344e-18	-1.80764	0.073	0.264	1.82953e-13	Cd109
6.51166e-18	-0.576764	0.577	0.781	1.85465e-13	Capns1
6.57483e-18	-0.840865	0.272	0.523	1.87264e-13	Zyx
6.8478e-18	-2.5445	0.012	0.172	1.95039e-13	Hbb-bt
7.42165e-18	-0.618832	0.455	0.698	2.11383e-13	Clta
8.1385e-18	-0.631102	0.43	0.672	2.31801e-13	Dynlrb1
9.07659e-18	-0.504445	0.725	0.861	2.58519e-13	Pfdn5
9.76165e-18	-2.09978	0.04	0.219	2.78031e-13	Lce3f
1.04156e-17	-1.21132	0.131	0.351	2.96656e-13	Garem1
1.06625e-17	1.10711	0.408	0.248	3.0369e-13	Hoxa5
1.07692e-17	-0.990432	0.261	0.503	3.0673e-13	Pdzd2
1.21724e-17	-1.03044	0.16	0.387	3.46694e-13	Plp2
1.24935e-17	-1.34571	0.124	0.335	3.5584e-13	Ppp2r2b
1.29595e-17	0.894353	0.554	0.398	3.69112e-13	Nr2f1
1.30675e-17	-0.941211	0.164	0.399	3.72187e-13	Mien1
1.32256e-17	-1.0412	0.129	0.354	3.76693e-13	Cyc1
1.33026e-17	-1.20568	0.099	0.311	3.78885e-13	Cuedc2
1.54656e-17	-0.642787	0.549	0.731	4.4049e-13	Ddah2
1.56576e-17	-2.16002	0.026	0.195	4.45959e-13	Psapl1
1.80219e-17	-0.792025	0.218	0.465	5.13299e-13	Lims2
1.90492e-17	-0.711742	0.195	0.453	5.42559e-13	Tmem14c
1.97148e-17	-1.81499	0.063	0.248	5.61516e-13	Rgs7bp
2.06213e-17	-2.11712	0.054	0.233	5.87337e-13	H2-Ab1
2.06416e-17	-1.47178	0.059	0.247	5.87914e-13	Mgst3
2.08298e-17	-0.913323	0.141	0.368	5.93274e-13	Ahsa1
2.10497e-17	-0.743723	0.376	0.61	5.99538e-13	Bag1
2.16926e-17	-0.845271	0.251	0.49	6.17849e-13	Aig1
2.27944e-17	-2.83884	0.014	0.173	6.49231e-13	Ces1h
2.30756e-17	-0.819035	0.228	0.462	6.57238e-13	Abca8b
2.48853e-17	0.825617	0.676	0.559	7.08782e-13	Ltbp1
2.9911e-17	-0.708168	0.343	0.608	8.51924e-13	Kras
3.2423e-17	-0.85457	0.277	0.517	9.23473e-13	Cd44
4.4412e-17	-0.939078	0.178	0.41	1.26494e-12	Ramp1
5.58024e-17	-0.529206	0.615	0.809	1.58936e-12	Selenok
5.62628e-17	-0.830806	0.284	0.528	1.60248e-12	Metrnl
5.74755e-17	-0.652737	0.397	0.619	1.63702e-12	Cnfn
5.78608e-17	0.896651	0.467	0.299	1.64799e-12	Gask1b
6.00094e-17	-0.91664	0.122	0.337	1.70919e-12	Twist2
7.13608e-17	-0.897588	0.157	0.385	2.0325e-12	1700019D03Rik
7.75663e-17	-0.597331	0.366	0.631	2.20924e-12	Esd
8.05481e-17	-1.54746	0.103	0.3	2.29417e-12	Ptgs2
8.26228e-17	-1.13509	0.113	0.322	2.35326e-12	Gemin7
9.08305e-17	-0.691159	0.228	0.483	2.58704e-12	Micos13
9.14874e-17	-0.610767	0.427	0.659	2.60574e-12	Hspb8
9.44242e-17	-0.779442	0.162	0.393	2.68939e-12	Phb2
9.46127e-17	-0.847673	0.232	0.477	2.69476e-12	Zfp385a
9.73124e-17	-0.711577	0.232	0.47	2.77165e-12	Perp
1.10915e-16	1.15226	0.39	0.236	3.15908e-12	Deptor
1.15735e-16	-1.02803	0.169	0.391	3.29635e-12	Cd74
1.30676e-16	-0.617234	0.563	0.776	3.72192e-12	Klf2
1.36653e-16	-2.58586	0.021	0.178	3.89215e-12	Cdh9
1.64393e-16	-0.81168	0.277	0.511	4.68223e-12	Selenbp1
1.9211e-16	-0.592568	0.366	0.633	5.47168e-12	Snx3
1.95602e-16	-0.643521	0.439	0.674	5.57113e-12	Ptgis
1.97309e-16	-0.708834	0.249	0.494	5.61974e-12	Fam25c
2.06902e-16	-0.505994	0.707	0.875	5.89298e-12	Cd248
2.29876e-16	-0.538032	0.413	0.667	6.54732e-12	Ran
2.34473e-16	-1.27736	0.073	0.259	6.67825e-12	Wnt10b
2.55311e-16	-0.61112	0.603	0.76	7.27176e-12	Tspo
2.80113e-16	-0.680694	0.46	0.673	7.97819e-12	Trps1
2.92276e-16	-0.707908	0.469	0.69	8.3246e-12	Uap1
3.14958e-16	-0.707018	0.162	0.393	8.97064e-12	Actr10
3.17763e-16	0.763991	0.5	0.317	9.05053e-12	C1qtnf7
3.22289e-16	-0.958985	0.129	0.341	9.17944e-12	Crybg3
3.2739e-16	-0.953031	0.134	0.347	9.32472e-12	Arpc5l
3.27471e-16	1.62998	0.242	0.121	9.32704e-12	Gm3336
3.29791e-16	-0.851871	0.214	0.447	9.39312e-12	Ppl
3.40585e-16	-1.17059	0.127	0.33	9.70054e-12	Epb41l3
3.43771e-16	0.938107	0.519	0.378	9.79128e-12	Phactr1
3.49207e-16	1.53343	0.291	0.16	9.94612e-12	Ggt5
3.7749e-16	-0.682133	0.272	0.519	1.07517e-11	Psma4
3.78309e-16	-2.20892	0.016	0.167	1.0775e-11	Klk14
3.98049e-16	-1.41355	0.07	0.255	1.13372e-11	Tubb4a
4.37413e-16	-0.928364	0.136	0.354	1.24584e-11	Trappc4
4.47934e-16	-0.793226	0.202	0.422	1.2758e-11	Tm4sf1
4.70792e-16	-1.08035	0.106	0.306	1.34091e-11	Mrps18a
5.08152e-16	-3.79501	0.007	0.148	1.44732e-11	Necab1
5.36679e-16	-6.02159	0	0.135	1.52857e-11	Foxg1
5.46722e-16	-2.25564	0.021	0.173	1.55717e-11	Pinlyp
5.66048e-16	-0.502906	0.561	0.788	1.61222e-11	Kif5b
5.7908e-16	-0.832125	0.202	0.434	1.64934e-11	Psmc5
6.6394e-16	-1.18543	0.101	0.295	1.89103e-11	Enah
6.68658e-16	-0.802012	0.216	0.448	1.90447e-11	Adgrg2
7.25592e-16	-0.617003	0.305	0.558	2.06663e-11	Gng10
7.66475e-16	-0.755667	0.27	0.508	2.18307e-11	Papss1
9.45398e-16	-1.22395	0.08	0.267	2.69268e-11	Stk16
1.20457e-15	-0.553878	0.392	0.651	3.43086e-11	Nedd8
1.41395e-15	-0.807912	0.383	0.614	4.02721e-11	Flnb
1.42236e-15	1.10528	0.399	0.257	4.05117e-11	Rad51b
1.53659e-15	0.747947	0.789	0.739	4.37651e-11	Wsb1
1.54654e-15	-0.882982	0.164	0.385	4.40485e-11	Elovl1
1.65242e-15	-1.89803	0.031	0.186	4.70641e-11	Osr2
1.75319e-15	-1.25372	0.054	0.223	4.99345e-11	Il18
1.87954e-15	1.39783	0.505	0.404	5.3533e-11	Ccnyl1
1.91241e-15	-0.628228	0.423	0.633	5.44693e-11	Ntn1
2.10499e-15	-0.540141	0.566	0.749	5.99542e-11	Myl12a
2.30794e-15	-0.751719	0.192	0.425	6.57347e-11	Eif6
2.44668e-15	-0.54058	0.852	0.95	6.96863e-11	Opcml
2.45538e-15	0.776086	0.643	0.575	6.99341e-11	Col4a1
2.71069e-15	-0.89979	0.148	0.357	7.72058e-11	Cdon
3.19625e-15	-0.582998	0.204	0.442	9.10356e-11	Taf10
3.80234e-15	-1.13685	0.101	0.288	1.08298e-10	Naalad2
3.87538e-15	-0.516867	0.446	0.702	1.10378e-10	Cox5b
4.80811e-15	-0.690439	0.171	0.392	1.36945e-10	Lamtor5
5.2655e-15	-0.746365	0.146	0.363	1.49972e-10	Guk1
6.05856e-15	-0.710417	0.221	0.457	1.7256e-10	Mrpl20
6.21289e-15	-0.553241	0.235	0.488	1.76955e-10	Arl3
6.5467e-15	-0.646824	0.408	0.638	1.86463e-10	Trip10
6.83782e-15	-0.722773	0.176	0.401	1.94755e-10	Aurkaip1
7.22648e-15	-1.68224	0.068	0.235	2.05825e-10	H2-Aa
7.85339e-15	0.516929	0.822	0.844	2.2368e-10	C1ra
8.22143e-15	-0.6256	0.261	0.508	2.34163e-10	Gm94
8.341e-15	1.0304	0.481	0.371	2.37568e-10	Zfp503
8.63786e-15	-0.537874	0.697	0.848	2.46023e-10	Nupr1
9.77592e-15	-0.620016	0.336	0.58	2.78438e-10	Pgls
1.00043e-14	-0.947776	0.099	0.286	2.84942e-10	Grpel1
1.00522e-14	-0.783503	0.134	0.336	2.86307e-10	Fnta
1.23315e-14	-0.95926	0.108	0.297	3.51226e-10	Ssna1
1.37824e-14	-0.787191	0.232	0.452	3.92549e-10	Gng11
1.54115e-14	-0.546092	0.519	0.744	4.38949e-10	Lars2
1.54207e-14	-1.69556	0.052	0.21	4.39211e-10	H2-Eb1
1.54903e-14	-0.602302	0.373	0.613	4.41195e-10	Rnasek
1.81675e-14	-0.687137	0.2	0.42	5.17447e-10	Serpinb12
1.82093e-14	1.12281	0.275	0.146	5.18638e-10	Fxyd6
1.9797e-14	-2.11971	0.031	0.176	5.63859e-10	Clic3
2.01303e-14	-0.551085	0.352	0.596	5.73351e-10	Psmb2
2.02188e-14	-0.527667	0.453	0.686	5.75872e-10	Psmb1
2.05045e-14	-0.720948	0.333	0.548	5.8401e-10	Rras
2.07366e-14	-0.552971	0.437	0.673	5.90619e-10	Nfe2l2
2.2043e-14	-0.967477	0.087	0.268	6.2783e-10	Dpm2
2.2649e-14	0.673736	0.709	0.649	6.4509e-10	Tsc22d1
2.4307e-14	-2.30788	0.019	0.156	6.92311e-10	Gata6
2.44466e-14	-0.878335	0.153	0.359	6.96288e-10	Pycard
2.80992e-14	-0.691813	0.171	0.386	8.00321e-10	Erh
2.82038e-14	-1.75588	0.023	0.164	8.03302e-10	Mtcl1
2.82515e-14	-0.957828	0.134	0.331	8.04659e-10	Yif1b
2.95087e-14	-0.553846	0.317	0.559	8.40468e-10	Comt
3.09131e-14	-0.528301	0.214	0.442	8.80468e-10	Pacsin2
3.15655e-14	-2.57814	0.014	0.147	8.99049e-10	Colgalt2
3.31006e-14	-0.788931	0.192	0.405	9.42771e-10	Nudc
3.35356e-14	1.11732	0.462	0.328	9.5516e-10	Enpp3
3.43466e-14	-0.877194	0.127	0.321	9.7826e-10	Psmc4
3.53712e-14	-0.776206	0.192	0.413	1.00744e-09	Mrps16
3.78676e-14	-0.701501	0.157	0.365	1.07855e-09	Ccdc85b
3.84198e-14	1.46552	0.164	0.069	1.09427e-09	Cxcl13
4.19231e-14	1.27889	0.477	0.37	1.19405e-09	Mylip
4.24209e-14	-0.913804	0.122	0.312	1.20823e-09	Hopx
4.71936e-14	-0.654696	0.192	0.414	1.34417e-09	Tpm2
4.93799e-14	-0.575819	0.256	0.494	1.40644e-09	Tpd52l2
5.03159e-14	-0.607104	0.31	0.554	1.4331e-09	Ptpn13
5.2907e-14	1.05675	0.641	0.548	1.5069e-09	March3
5.40844e-14	-2.12043	0.019	0.153	1.54043e-09	Ackr2
5.78581e-14	-0.719763	0.174	0.385	1.64792e-09	Ndufv1
5.85422e-14	-0.608726	0.305	0.55	1.6674e-09	Ap2m1
6.32953e-14	-0.676666	0.127	0.323	1.80278e-09	Slc6a6
6.42348e-14	-0.993005	0.068	0.235	1.82954e-09	Islr2
6.49619e-14	-0.58417	0.298	0.539	1.85024e-09	Snx6
6.58781e-14	0.589677	0.761	0.753	1.87634e-09	Pdia6
6.91912e-14	-0.508751	0.441	0.659	1.9707e-09	Rabgap1l
6.96778e-14	-0.589471	0.279	0.514	1.98456e-09	Mdh2
6.98633e-14	1.24791	0.366	0.242	1.98985e-09	Dand5
7.11321e-14	1.81705	0.143	0.058	2.02598e-09	Tnfsf13b
7.3748e-14	-0.707296	0.235	0.464	2.10049e-09	Cacybp
7.42087e-14	-0.608386	0.216	0.444	2.11361e-09	Tbcb
8.09262e-14	-1.39299	0.052	0.207	2.30494e-09	Gamt
8.34754e-14	-0.569174	0.437	0.668	2.37755e-09	Ccnd3
8.48816e-14	-0.567475	0.359	0.609	2.4176e-09	Flna
9.23437e-14	-2.0132	0.033	0.174	2.63013e-09	Retnla
9.24334e-14	-0.651221	0.223	0.447	2.63269e-09	Commd1
9.3968e-14	0.805648	0.624	0.546	2.6764e-09	Cygb
9.91312e-14	-0.89753	0.115	0.3	2.82346e-09	Polr2j
1.01417e-13	-0.874032	0.162	0.365	2.88855e-09	Sod2
1.01817e-13	-0.606752	0.286	0.527	2.89995e-09	Vdac3
1.05848e-13	-0.760745	0.185	0.394	3.01475e-09	Ddx21
1.14059e-13	0.596481	0.735	0.737	3.24864e-09	Grn
1.18082e-13	-0.73783	0.113	0.291	3.36321e-09	Il1rapl1
1.28502e-13	-1.01785	0.082	0.251	3.66001e-09	Ror2
1.28621e-13	-0.530637	0.338	0.583	3.66339e-09	Brk1
1.30285e-13	-0.858376	0.103	0.286	3.71078e-09	Fam57a
1.30548e-13	-0.638931	0.291	0.527	3.71826e-09	Taldo1
1.45268e-13	-1.57106	0.089	0.249	4.13753e-09	Hmcn2
1.47447e-13	-0.797006	0.124	0.315	4.19959e-09	Elof1
1.52277e-13	-0.657276	0.235	0.453	4.33717e-09	Ehd1
1.70423e-13	-0.695086	0.204	0.419	4.854e-09	Coa3
1.70454e-13	-0.726325	0.167	0.372	4.85486e-09	Tmem134
1.73428e-13	-1.73604	0.045	0.189	4.93959e-09	Insyn1
1.79175e-13	-0.60221	0.211	0.428	5.10327e-09	Ephx1
1.82739e-13	-0.897266	0.113	0.294	5.20477e-09	Adrm1
1.95987e-13	-1.77908	0.028	0.164	5.58209e-09	Gpr1
2.00056e-13	-1.29318	0.059	0.215	5.69799e-09	Serpinb5
2.0288e-13	0.700035	0.514	0.365	5.77842e-09	Cpxm1
2.1015e-13	-0.668799	0.19	0.405	5.9855e-09	C1qtnf1
2.10388e-13	-0.579946	0.324	0.561	5.99228e-09	Pgam1
2.16723e-13	1.3777	0.244	0.129	6.1727e-09	Tmem176b
2.28355e-13	-0.576357	0.27	0.51	6.50401e-09	Polr2f
2.28757e-13	0.588226	0.585	0.42	6.51546e-09	Col15a1
2.33712e-13	-0.754275	0.136	0.325	6.65658e-09	Wnt11
2.56649e-13	-0.629794	0.181	0.39	7.30987e-09	Iscu
2.63013e-13	1.005	0.359	0.224	7.49114e-09	Ccbe1
2.67001e-13	-0.750113	0.122	0.313	7.60472e-09	Idh3b
2.73164e-13	0.599149	0.707	0.641	7.78025e-09	Nrip1
2.73285e-13	0.556458	0.862	0.826	7.78371e-09	Jun
2.73547e-13	-3.27392	0.009	0.13	7.79116e-09	Lce3a
2.80531e-13	-0.596025	0.239	0.466	7.99008e-09	Ndufv2
2.84424e-13	-0.684198	0.268	0.483	8.10096e-09	Lysmd2
2.89985e-13	0.556937	0.866	0.867	8.25936e-09	Fus
3.07696e-13	-0.65865	0.181	0.39	8.76381e-09	Dph3
3.25719e-13	-0.627449	0.202	0.425	9.27712e-09	Dctn3
3.29621e-13	-1.64249	0.031	0.166	9.38826e-09	Kank1
3.39806e-13	-1.50799	0.068	0.221	9.67835e-09	Basp1
3.42535e-13	-0.568439	0.291	0.523	9.75607e-09	Ndufb8
3.62686e-13	-0.595173	0.291	0.518	1.033e-08	Sri
3.80496e-13	-0.961809	0.11	0.288	1.08373e-08	Ap1s2
3.87731e-13	-0.550007	0.502	0.687	1.10434e-08	Prdx2
3.94666e-13	-2.39306	0.021	0.15	1.12409e-08	Kcnq5
3.97882e-13	-0.720926	0.146	0.345	1.13325e-08	0610012G03Rik
4.1109e-13	-0.951929	0.157	0.347	1.17087e-08	Procr
4.54838e-13	-1.23567	0.082	0.245	1.29547e-08	Gnao1
4.78766e-13	-0.759485	0.169	0.363	1.36362e-08	Fap
4.99274e-13	-0.740243	0.153	0.349	1.42203e-08	Fbl
4.99818e-13	0.936405	0.516	0.422	1.42358e-08	Abca1
5.007e-13	-0.932396	0.108	0.283	1.42609e-08	Cisd1
5.02144e-13	-1.02778	0.11	0.284	1.43021e-08	Pgf
5.1647e-13	-0.854322	0.108	0.286	1.47101e-08	Derl2
5.23649e-13	-3.64281	0.005	0.119	1.49146e-08	Ptger3
5.45605e-13	-0.740706	0.113	0.296	1.55399e-08	Nt5c
5.53265e-13	-1.1394	0.085	0.245	1.57581e-08	Orc6
6.27602e-13	-0.651055	0.192	0.399	1.78754e-08	Ech1
6.32153e-13	-0.508311	0.27	0.503	1.8005e-08	Dctn2
6.39247e-13	-0.598675	0.228	0.453	1.8207e-08	Ap2s1
6.45504e-13	-0.689986	0.141	0.334	1.83852e-08	Pfdn6
6.93917e-13	-0.747069	0.155	0.35	1.97642e-08	Insig2
7.30363e-13	-5.57889	0	0.109	2.08022e-08	Krt32
7.58494e-13	-0.686445	0.169	0.362	2.16034e-08	0610010K14Rik
7.68708e-13	-1.12194	0.068	0.223	2.18943e-08	Pdxk
7.99547e-13	-0.890751	0.108	0.283	2.27727e-08	Gde1
8.12076e-13	-0.647782	0.188	0.394	2.31296e-08	Pir
8.41916e-13	-0.51636	0.185	0.404	2.39795e-08	Cdk4
8.44452e-13	-0.951682	0.082	0.244	2.40517e-08	Pop5
8.8563e-13	-0.67927	0.183	0.378	2.52245e-08	Plpbp
8.96914e-13	-0.545291	0.277	0.511	2.55459e-08	Cct7
9.54221e-13	-0.789771	0.106	0.28	2.71781e-08	Pmm1
9.62022e-13	-0.843888	0.631	0.781	2.74003e-08	Hspb1
1.1019e-12	-0.874295	0.089	0.257	3.13844e-08	Mpst
1.15285e-12	-0.830409	0.141	0.325	3.28355e-08	Ackr4
1.18066e-12	-0.575329	0.242	0.467	3.36277e-08	Cct3
1.22071e-12	-0.625317	0.211	0.424	3.47681e-08	Gna11
1.23728e-12	-0.619682	0.171	0.378	3.52403e-08	Rab5if
1.25156e-12	0.535999	0.756	0.789	3.56469e-08	Fkbp9
1.47831e-12	-0.633805	0.23	0.447	4.21051e-08	Higd2a
1.48485e-12	-1.36154	0.068	0.218	4.22914e-08	Ndufa4l2
1.49997e-12	-1.07089	0.08	0.237	4.27222e-08	Mrps7
1.55551e-12	-0.59405	0.188	0.392	4.43041e-08	Mrpl14
1.55861e-12	-0.735978	0.141	0.326	4.43923e-08	Dctn6
1.65032e-12	-0.662477	0.254	0.464	4.70045e-08	Tmod2
1.71129e-12	-1.05741	0.066	0.218	4.87408e-08	Mphosph10
1.73672e-12	-0.838437	0.106	0.276	4.94653e-08	Snapc5
1.74228e-12	-0.590203	0.244	0.467	4.96237e-08	Ndufa8
1.78148e-12	-0.786132	0.134	0.319	5.074e-08	Ebp
1.82368e-12	-0.682271	0.192	0.392	5.1942e-08	Fkbp4
1.84645e-12	1.2635	0.195	0.096	5.25906e-08	BC028777
2.25536e-12	-0.721971	0.12	0.297	6.42373e-08	Ciao2b
2.25882e-12	-0.630568	0.192	0.398	6.43356e-08	Adamtsl4
2.25989e-12	-1.06575	0.106	0.27	6.43662e-08	Phka2
2.29179e-12	-0.51349	0.246	0.469	6.52747e-08	Ube2i
2.374e-12	-0.624157	0.221	0.43	6.76163e-08	Sae1
2.40084e-12	-0.94543	0.103	0.27	6.83808e-08	Ssbp4
2.536e-12	-0.693545	0.15	0.342	7.22303e-08	Ccdc124
2.64428e-12	-1.66908	0.16	0.326	7.53144e-08	Igfbp5
2.68265e-12	-0.641738	0.261	0.47	7.64071e-08	Nhsl1
2.8001e-12	-1.67191	0.031	0.158	7.97524e-08	Cyp2s1
2.87101e-12	-1.55602	0.035	0.164	8.17721e-08	Pop4
2.88824e-12	-0.55993	0.115	0.286	8.22627e-08	Sema3a
2.89922e-12	-0.603319	0.324	0.533	8.25756e-08	Psmd8
3.08585e-12	1.01048	0.376	0.252	8.78911e-08	Podn
3.35776e-12	-0.530075	0.303	0.525	9.56356e-08	Trir
3.44489e-12	-0.516286	0.385	0.596	9.81173e-08	Arl6ip5
3.52684e-12	-0.561836	0.373	0.596	1.00451e-07	Tpi1
4.1525e-12	0.588246	0.692	0.686	1.18271e-07	Tapbp
4.18127e-12	-0.8827	0.066	0.215	1.19091e-07	Kitl
4.7564e-12	-0.757791	0.085	0.243	1.35472e-07	Eci1
4.7725e-12	0.962983	0.509	0.436	1.3593e-07	Bmp4
5.22149e-12	-0.662586	0.11	0.277	1.48718e-07	Snrpa
5.30129e-12	0.986216	0.378	0.249	1.50991e-07	Mfap4
5.36043e-12	-0.540358	0.322	0.548	1.52676e-07	Arglu1
5.66567e-12	-0.577111	0.343	0.556	1.6137e-07	Prelp
5.7762e-12	-0.56004	0.256	0.469	1.64518e-07	Vps29
5.78736e-12	-0.927354	0.124	0.292	1.64836e-07	Ccdc174
6.70027e-12	-0.666128	0.129	0.308	1.90837e-07	Eif2s1
6.85991e-12	0.513414	0.765	0.804	1.95384e-07	Rpn2
7.33399e-12	-1.2788	0.059	0.199	2.08887e-07	Mak16
7.35055e-12	-0.525578	0.427	0.649	2.09358e-07	Smurf2
7.39734e-12	-0.621329	0.305	0.511	2.10691e-07	Spon2
7.44649e-12	-0.691671	0.2	0.392	2.12091e-07	Zdhhc14
7.44892e-12	0.593963	0.798	0.762	2.1216e-07	Dusp1
7.50393e-12	-0.604761	0.408	0.608	2.13727e-07	Map1lc3a
7.72717e-12	-0.613985	0.141	0.325	2.20085e-07	Mrpl4
7.8315e-12	0.934882	0.451	0.338	2.23057e-07	Serpine2
7.89773e-12	-0.730814	0.092	0.255	2.24943e-07	Emc6
8.20928e-12	1.09549	0.254	0.139	2.33817e-07	Nlgn1
8.2944e-12	-0.747417	0.12	0.294	2.36241e-07	Bad
8.33668e-12	-0.609123	0.164	0.358	2.37445e-07	Pdcl3
8.75943e-12	-0.607927	0.258	0.469	2.49486e-07	Galnt16
8.78118e-12	-0.539701	0.315	0.536	2.50106e-07	Cct2
8.83474e-12	-0.543562	0.322	0.551	2.51631e-07	Trmt112
8.87289e-12	-0.79727	0.127	0.299	2.52718e-07	Mrpl12
8.94987e-12	-0.725564	0.127	0.302	2.5491e-07	Il17d
8.96443e-12	-0.635558	0.2	0.399	2.55325e-07	Znrd1
9.04181e-12	-0.524115	0.207	0.411	2.57529e-07	Ufm1
9.22103e-12	0.801528	0.585	0.555	2.62633e-07	Scarb2
9.22855e-12	-0.665256	0.174	0.363	2.62848e-07	Tex264
9.30994e-12	-1.56754	0.047	0.179	2.65166e-07	Chst1
9.34621e-12	-0.79252	0.103	0.267	2.66199e-07	4833439L19Rik
9.74055e-12	-1.05392	0.066	0.209	2.7743e-07	Rbm43
9.78276e-12	-0.669181	0.204	0.402	2.78633e-07	Rnaseh2c
1.06222e-11	0.550896	0.728	0.708	3.02542e-07	Phlda1
1.10589e-11	-1.66179	0.026	0.145	3.14981e-07	Dsc2
1.13047e-11	-1.19716	0.066	0.208	3.2198e-07	Pxdc1
1.14671e-11	-0.625029	0.218	0.407	3.26606e-07	Cavin2
1.15355e-11	1.42032	0.164	0.077	3.28555e-07	Stc2
1.15511e-11	-0.525104	0.385	0.609	3.29e-07	Ndufb4
1.20893e-11	-0.639185	0.15	0.33	3.44327e-07	Gps2
1.22979e-11	-0.823672	0.136	0.311	3.50268e-07	Clpp
1.27756e-11	-1.5317	0.031	0.153	3.63873e-07	Lce3c
1.46451e-11	1.00282	0.423	0.317	4.17121e-07	Taco1
1.499e-11	0.529534	0.765	0.763	4.26944e-07	Ly6e
1.51951e-11	-0.751777	0.214	0.398	4.32787e-07	Ntrk2
1.52897e-11	-0.606716	0.2	0.387	4.35483e-07	Calm4
1.66245e-11	-0.817072	0.11	0.275	4.73498e-07	Adh7
1.67515e-11	0.775893	0.484	0.354	4.77116e-07	Lrmda
1.72241e-11	-0.587161	0.195	0.394	4.90576e-07	Ndufa12
1.72434e-11	-0.544083	0.319	0.534	4.91125e-07	Cltb
1.77615e-11	-0.684704	0.146	0.322	5.05882e-07	Acadvl
1.78856e-11	-0.609518	0.157	0.345	5.09418e-07	Klhdc2
1.79183e-11	-1.05329	0.056	0.193	5.1035e-07	Abhd8
1.82857e-11	-0.752289	0.127	0.294	5.20814e-07	Gm11808
1.88863e-11	-0.636189	0.188	0.381	5.37921e-07	Ppdpf
1.93e-11	-0.693368	0.122	0.288	5.49704e-07	Ston1
2.07829e-11	-0.601832	0.129	0.302	5.91939e-07	Glrx5
2.15527e-11	-0.545273	0.315	0.531	6.13864e-07	Afdn
2.43356e-11	-1.94999	0.026	0.142	6.93127e-07	Cacna2d3
2.63603e-11	-0.749795	0.136	0.307	7.50793e-07	Ppp1r11
2.71017e-11	-1.53745	0.031	0.149	7.71912e-07	Aimp2
2.721e-11	1.61963	0.12	0.048	7.74996e-07	Gdf10
2.7269e-11	-3.94827	0.005	0.104	7.76676e-07	Spock3
2.77908e-11	-1.05379	0.075	0.219	7.91537e-07	1110065P20Rik
2.81801e-11	-0.715082	0.138	0.312	8.02626e-07	Trip6
2.91389e-11	1.18343	0.319	0.207	8.29933e-07	Pakap.1
3.10088e-11	0.778392	0.683	0.648	8.83191e-07	Zswim6
3.11455e-11	-0.967852	0.077	0.223	8.87087e-07	Med29
3.15099e-11	-0.630203	0.218	0.415	8.97465e-07	Cxxc5
3.28047e-11	-0.635454	0.162	0.344	9.34342e-07	Trim47
3.4168e-11	-0.844049	0.11	0.267	9.73174e-07	Bcl10
3.42472e-11	-0.509254	0.249	0.457	9.75428e-07	Iqsec1
3.57443e-11	-0.796562	0.087	0.237	1.01807e-06	Nfu1
3.58932e-11	-0.717508	0.092	0.245	1.02231e-06	Cib1
3.59367e-11	-0.560985	0.19	0.382	1.02355e-06	Snrnp48
3.62187e-11	-0.655296	0.117	0.281	1.03158e-06	Ormdl2
3.95823e-11	-0.702327	0.131	0.302	1.12738e-06	Prpf19
4.10002e-11	-0.52407	0.188	0.384	1.16777e-06	Eif3g
4.15704e-11	-0.855642	0.099	0.254	1.18401e-06	Mrps34
4.31981e-11	-0.581198	0.12	0.284	1.23037e-06	Kmt5a
4.32152e-11	-0.553982	0.23	0.433	1.23086e-06	Rhou
4.63189e-11	-0.609021	0.16	0.334	1.31925e-06	Ano3
4.80036e-11	-0.888463	0.129	0.292	1.36724e-06	Paxx
4.91222e-11	-0.77112	0.131	0.298	1.3991e-06	Tmed1
4.99708e-11	-0.675306	0.127	0.292	1.42327e-06	Mrpl53
5.29946e-11	-1.49901	0.042	0.165	1.50939e-06	Mrpl55
5.49618e-11	-0.559466	0.15	0.33	1.56542e-06	Psmc2
5.72941e-11	-0.593638	0.204	0.401	1.63185e-06	Pfdn1
5.76596e-11	0.565469	0.629	0.573	1.64226e-06	Fam129a
5.77884e-11	-0.52413	0.181	0.369	1.64593e-06	Prmt1
5.81792e-11	0.534533	0.8	0.767	1.65706e-06	Fmo2
6.20611e-11	-0.711066	0.127	0.293	1.76762e-06	Tmem126a
6.60974e-11	-1.23066	0.049	0.177	1.88259e-06	Cnp
6.61539e-11	2.15623	0.11	0.044	1.8842e-06	Gm826
6.68812e-11	-0.781021	0.106	0.262	1.90491e-06	Vamp3
6.71831e-11	0.725754	0.683	0.649	1.91351e-06	Errfi1
7.18105e-11	-0.561088	0.134	0.307	2.04531e-06	Dbnl
7.25216e-11	-0.60833	0.131	0.297	2.06556e-06	Adh5
7.27631e-11	2.0009	0.138	0.062	2.07244e-06	Gm26885
7.45155e-11	-0.737326	0.141	0.309	2.12235e-06	Il10rb
7.6445e-11	-0.601749	0.141	0.305	2.17731e-06	Bhlhe40
7.66274e-11	-0.603724	0.176	0.362	2.1825e-06	Sgta
8.13374e-11	-0.829925	0.056	0.186	2.31665e-06	Fibin
8.38197e-11	-1.59539	0.035	0.151	2.38735e-06	Il16
8.42778e-11	-0.540023	0.169	0.349	2.4004e-06	Adgrl2
8.67345e-11	-2.44606	0.014	0.117	2.47037e-06	Cldn3
8.78468e-11	-0.782479	0.096	0.248	2.50205e-06	Rnf181
8.9734e-11	-0.547575	0.075	0.219	2.5558e-06	Pdzk1ip1
9.15641e-11	-0.629759	0.115	0.276	2.60793e-06	Mrps26
9.27767e-11	-0.563628	0.317	0.531	2.64247e-06	Lurap1l
9.37873e-11	2.25104	0.122	0.052	2.67125e-06	Trim69
9.79257e-11	0.520458	0.765	0.78	2.78912e-06	Arhgap10
1.01689e-10	0.672884	0.624	0.557	2.89631e-06	Slc4a4
1.02599e-10	-1.73222	0.023	0.132	2.92222e-06	Dact2
1.03091e-10	-0.598002	0.136	0.305	2.93624e-06	Abhd17a
1.04391e-10	-0.618988	0.16	0.337	2.97328e-06	Suclg1
1.04819e-10	-0.765503	0.103	0.255	2.98545e-06	Phb
1.05676e-10	-0.558807	0.136	0.307	3.00987e-06	Eif4a3
1.09495e-10	-0.689926	0.089	0.237	3.11864e-06	Crabp2
1.11344e-10	-1.09333	0.07	0.205	3.17131e-06	Snrpa1
1.15441e-10	-0.554683	0.113	0.274	3.28798e-06	Tuba4a
1.16591e-10	-0.668773	0.094	0.244	3.32073e-06	Ppa2
1.16785e-10	-0.506155	0.181	0.367	3.32628e-06	Polr2e
1.18807e-10	-0.669986	0.15	0.32	3.38387e-06	Sar1b
1.19151e-10	-1.64072	0.023	0.132	3.39366e-06	Pdlim3
1.23416e-10	-0.564594	0.157	0.335	3.51514e-06	Nsmce4a
1.26809e-10	-1.91128	0.016	0.12	3.61177e-06	Foxc1
1.29826e-10	-0.673984	0.12	0.278	3.6977e-06	Nr1h2
1.41256e-10	-0.578094	0.124	0.286	4.02326e-06	Fez2
1.42678e-10	-1.14173	0.049	0.173	4.06375e-06	Tbcc
1.45379e-10	-0.579394	0.16	0.326	4.14068e-06	Filip1
1.49778e-10	-0.539313	0.312	0.51	4.26599e-06	Sh3rf1
1.50232e-10	-0.612133	0.153	0.321	4.2789e-06	Zfyve21
1.50979e-10	-0.838662	0.054	0.183	4.30019e-06	Fxyd3
1.52941e-10	-0.632682	0.209	0.395	4.35606e-06	Exoc3
1.53762e-10	-1.02401	0.094	0.236	4.37945e-06	Naa16
1.55561e-10	-1.68767	0.019	0.123	4.43068e-06	Fam167a
1.63442e-10	0.623039	0.678	0.653	4.65516e-06	Rbp1
1.63974e-10	-0.512245	0.195	0.381	4.6703e-06	Camk1
1.65273e-10	-0.777802	0.141	0.299	4.7073e-06	Pold4
1.75311e-10	-1.54794	0.035	0.149	4.99322e-06	Nfkbib
1.77728e-10	-0.64134	0.113	0.268	5.06204e-06	Mrpl58
1.8268e-10	-1.02299	0.08	0.217	5.20308e-06	Prxl2b
1.87821e-10	-0.60875	0.153	0.321	5.34952e-06	Ndufaf8
1.91968e-10	-1.46303	0.031	0.142	5.46763e-06	Hr
2.00509e-10	-1.12081	0.075	0.209	5.71091e-06	Trim30d
2.0721e-10	-2.15293	0.023	0.128	5.90175e-06	Cntn4
2.11539e-10	-0.662389	0.15	0.321	6.02506e-06	Ankrd13c
2.25455e-10	-1.14777	0.054	0.179	6.42142e-06	Asna1
2.25851e-10	-0.595747	0.134	0.298	6.4327e-06	Ift27
2.30564e-10	-0.634219	0.129	0.292	6.56692e-06	Tmem107
2.34944e-10	-1.58293	0.023	0.13	6.69169e-06	Lypd5
2.35403e-10	-0.809831	0.103	0.249	6.70474e-06	Lynx1
2.37829e-10	-0.771604	0.087	0.227	6.77383e-06	Ahsa2
2.38706e-10	-0.501177	0.202	0.393	6.79883e-06	Emd
2.40222e-10	-0.559854	0.143	0.313	6.84199e-06	Ang
2.40383e-10	-0.652137	0.129	0.29	6.84658e-06	Srpk1
2.82747e-10	-0.559907	0.153	0.321	8.05319e-06	P3h4
2.94947e-10	-0.651119	0.082	0.221	8.40069e-06	Dgcr6
3.06663e-10	-0.601693	0.134	0.295	8.73436e-06	Mrpl18
3.12651e-10	-0.555404	0.31	0.512	8.90493e-06	Arnt
3.28445e-10	-1.22719	0.04	0.155	9.35476e-06	Spint2
3.34814e-10	0.588828	0.495	0.362	9.53616e-06	Tenm3
3.3531e-10	-0.710601	0.094	0.241	9.5503e-06	Pkp1
3.39043e-10	-0.75816	0.087	0.226	9.65663e-06	Itgb3
3.51161e-10	0.797269	0.345	0.229	1.00018e-05	Rnf150
3.73235e-10	-1.01556	0.059	0.185	1.06305e-05	Kcnk5
4.0589e-10	-0.611937	0.148	0.313	1.15606e-05	Mrps15
4.24318e-10	-0.831831	0.082	0.218	1.20854e-05	Gpsm3
4.37727e-10	0.675236	0.57	0.505	1.24673e-05	Plpp1
4.38813e-10	-0.547148	0.138	0.3	1.24983e-05	Jcad
4.63935e-10	-1.94357	0.019	0.119	1.32138e-05	Alox12b
4.7392e-10	-0.542322	0.216	0.397	1.34982e-05	Iah1
4.75724e-10	1.98145	0.2	0.117	1.35496e-05	Krt5
4.88559e-10	-0.543057	0.16	0.334	1.39151e-05	Fam173a
4.96635e-10	-0.508231	0.263	0.467	1.41451e-05	Ssr2
5.07043e-10	-0.567722	0.153	0.323	1.44416e-05	Pak1ip1
5.14478e-10	-0.725551	0.117	0.268	1.46534e-05	Abhd14a
5.345e-10	-0.597251	0.272	0.466	1.52236e-05	Magoh
5.37241e-10	-0.737361	0.099	0.242	1.53017e-05	Lage3
5.50221e-10	-0.938825	0.082	0.215	1.56714e-05	Bmp2
5.50482e-10	-0.539641	0.192	0.373	1.56788e-05	Plekhj1
5.62226e-10	-0.564794	0.19	0.366	1.60133e-05	Gstt1
5.71332e-10	-1.0895	0.052	0.171	1.62727e-05	Spsb2
5.98173e-10	-0.933936	0.068	0.195	1.70372e-05	Tpgs1
6.1736e-10	-0.875792	0.059	0.183	1.75837e-05	Mrpl11
6.44664e-10	-0.753555	0.099	0.242	1.83613e-05	Txnl4a
6.52803e-10	-1.06776	0.068	0.195	1.85931e-05	Tnfsf9
6.6117e-10	-0.976739	0.063	0.188	1.88314e-05	Axin2
6.95282e-10	1.53356	0.171	0.089	1.9803e-05	Gpnmb
7.16991e-10	-1.06251	0.059	0.18	2.04213e-05	1500009L16Rik
7.31851e-10	-1.53591	0.08	0.203	2.08446e-05	Thsd4
7.6463e-10	-0.685852	0.092	0.232	2.17782e-05	Med10
7.77451e-10	-0.527895	0.19	0.367	2.21434e-05	Tmem259
7.91079e-10	-0.522881	0.164	0.335	2.25315e-05	C1qtnf2
7.92622e-10	-0.650384	0.134	0.291	2.25755e-05	Srm
8.07727e-10	-0.584064	0.122	0.277	2.30057e-05	Mrpl28
8.76006e-10	-1.81746	0.059	0.174	2.49504e-05	Thbs1
8.95448e-10	-1.33347	0.04	0.151	2.55042e-05	Wdr74
8.9629e-10	-0.675846	0.075	0.205	2.55281e-05	Trappc6a
9.09549e-10	-0.832292	0.089	0.226	2.59058e-05	Ttc1
9.09619e-10	-0.903342	0.085	0.218	2.59078e-05	Akr7a5
9.15402e-10	-0.598453	0.16	0.322	2.60725e-05	Cops6
9.32742e-10	-0.911303	0.054	0.174	2.65664e-05	Pdzd11
9.50256e-10	-0.520421	0.223	0.408	2.70652e-05	Nadk
9.79808e-10	-0.751069	0.087	0.223	2.79069e-05	Ift57
1.04489e-09	-0.56396	0.134	0.293	2.97606e-05	Ebna1bp2
1.0567e-09	-0.520831	0.174	0.344	3.00968e-05	Naxe
1.12377e-09	-1.36753	0.101	0.231	3.20073e-05	Ccnb1ip1
1.18391e-09	-1.17489	0.04	0.15	3.37201e-05	Sytl1
1.21366e-09	-0.80189	0.073	0.201	3.45675e-05	Evpl
1.28878e-09	-0.921201	0.066	0.187	3.67071e-05	Stk35
1.31577e-09	-0.977079	0.047	0.161	3.74758e-05	Wnt4
1.31986e-09	-0.514612	0.246	0.437	3.75921e-05	Tnpo3
1.40057e-09	-0.871999	0.077	0.205	3.98911e-05	Tipin
1.41984e-09	1.59239	0.167	0.088	4.044e-05	Timp1
1.43297e-09	1.96595	0.146	0.072	4.08138e-05	Mast1
1.43393e-09	-1.7871	0.016	0.11	4.08412e-05	Pthlh
1.45274e-09	1.42026	0.268	0.176	4.13768e-05	Il1r1
1.52437e-09	-0.530884	0.167	0.33	4.34171e-05	Mrpl54
1.55188e-09	0.685442	0.286	0.176	4.42006e-05	Ifitm1
1.60034e-09	-1.09329	0.038	0.146	4.55807e-05	Lsm10
1.61413e-09	-0.839827	0.077	0.205	4.59737e-05	Abhd11
1.66056e-09	-1.10248	0.059	0.176	4.72959e-05	Kazn
1.70021e-09	-1.56754	0.031	0.133	4.84254e-05	Dxo
1.7104e-09	-0.685682	0.106	0.248	4.87155e-05	Ccs
1.73579e-09	-0.525955	0.162	0.326	4.94387e-05	Cyhr1
1.77376e-09	-0.663892	0.131	0.281	5.05203e-05	Btbd10
1.78044e-09	-0.54897	0.146	0.304	5.07104e-05	Ddt
1.7948e-09	-0.96855	0.021	0.118	5.11194e-05	Serpinb3c
1.80571e-09	-0.909463	0.077	0.202	5.14304e-05	Rbmxl1
1.92939e-09	-0.712187	0.12	0.264	5.49529e-05	Csrnp1
1.93107e-09	-1.66385	0.033	0.135	5.50008e-05	Uchl1
1.97837e-09	-0.852824	0.061	0.183	5.6348e-05	Myg1
2.09118e-09	-0.894819	0.07	0.195	5.9561e-05	Rpain
2.11085e-09	-0.71649	0.063	0.184	6.01213e-05	Abcf2
2.11421e-09	-0.839659	0.035	0.141	6.02169e-05	Barx2
2.16213e-09	-0.891769	0.07	0.194	6.15818e-05	Cyth2
2.24687e-09	-0.570462	0.15	0.307	6.39952e-05	Rab24
2.30845e-09	-0.945399	0.056	0.174	6.57494e-05	Them5
2.36921e-09	-0.536557	0.117	0.263	6.74798e-05	Mrpl38
2.37979e-09	-0.75304	0.11	0.251	6.77811e-05	Sdf2l1
2.42672e-09	-0.824162	0.087	0.216	6.91179e-05	Diablo
2.43542e-09	-0.991559	0.052	0.166	6.93655e-05	Ociad2
2.49237e-09	0.549089	0.707	0.711	7.09876e-05	Zfp36l2
2.63959e-09	-0.555773	0.094	0.23	7.51809e-05	Card19
2.65402e-09	-0.861081	0.068	0.189	7.55918e-05	2310033P09Rik
2.65593e-09	-0.593899	0.113	0.255	7.56463e-05	Commd7
2.75505e-09	0.685002	0.664	0.637	7.84693e-05	Hexim1
2.76306e-09	1.04228	0.16	0.08	7.86974e-05	Ctnna3
3.07974e-09	-0.539599	0.075	0.203	8.77172e-05	Dnttip1
3.24213e-09	0.663417	0.638	0.594	9.23424e-05	Dpep1
3.27972e-09	-0.57166	0.115	0.261	9.34131e-05	Oser1
3.35888e-09	-0.727968	0.096	0.23	9.56677e-05	Lsm2
3.36584e-09	-0.809006	0.657	0.819	9.58658e-05	Mt1
3.43932e-09	1.0898	0.315	0.21	9.79586e-05	Zfhx4
3.45301e-09	-0.881266	0.052	0.165	9.83487e-05	Aqp3
3.50825e-09	-0.911132	0.087	0.213	9.99219e-05	Tmem179b
3.72703e-09	-0.702806	0.059	0.178	0.000106153	Dohh
3.77743e-09	-0.642456	0.106	0.243	0.000107589	Fdx2
3.78765e-09	0.548625	0.474	0.365	0.00010788	Itm2a
3.99622e-09	-1.27851	0.033	0.134	0.00011382	Lrrc8b
3.99801e-09	-1.38924	0.038	0.14	0.000113871	Mrps18b
4.0038e-09	-0.755823	0.038	0.142	0.000114036	Gm49212
4.11427e-09	-0.591092	0.12	0.266	0.000117183	Nr2f6
4.22013e-09	-0.573425	0.148	0.296	0.000120198	Tmem178b
4.2221e-09	-0.736501	0.059	0.176	0.000120254	Dnajc4
4.66295e-09	-0.787906	0.075	0.2	0.00013281	Nip7
4.80101e-09	-0.566844	0.153	0.308	0.000136742	Maz
4.81503e-09	-0.816568	0.066	0.184	0.000137142	Exosc4
4.90037e-09	-1.69624	0.021	0.113	0.000139572	Lad1
5.02881e-09	-0.616931	0.089	0.222	0.000143231	Ngdn
5.24171e-09	-0.737353	0.082	0.205	0.000149294	Entpd1
5.24281e-09	-0.551787	0.27	0.45	0.000149326	Arl4a
5.27003e-09	-0.957446	0.054	0.165	0.000150101	Gmppb
5.28675e-09	-0.601143	0.113	0.25	0.000150577	Ube2a
5.46942e-09	-0.533237	0.127	0.273	0.00015578	Armc1
5.48262e-09	-0.591606	0.202	0.369	0.000156156	Nras
5.49928e-09	-0.551981	0.12	0.261	0.00015663	Upf1
5.53012e-09	-0.71473	0.063	0.181	0.000157509	0610009B22Rik
5.53017e-09	-0.596849	0.075	0.198	0.00015751	Med19
5.58281e-09	-0.752009	0.096	0.227	0.00015901	Usp31
5.63838e-09	-0.524194	0.157	0.314	0.000160592	Poldip3
5.72931e-09	1.28243	0.216	0.129	0.000163182	Junos
5.74701e-09	-0.830059	0.07	0.19	0.000163686	Trappc5
5.91386e-09	-1.29225	0.049	0.156	0.000168438	Cog8
5.92e-09	-1.08135	0.033	0.132	0.000168614	Nkd2
6.06521e-09	0.581591	0.601	0.58	0.000172749	Arap1
6.17186e-09	0.791922	0.423	0.322	0.000175787	Dock10
6.26123e-09	-0.815553	0.087	0.212	0.000178332	Pcbp4
6.26362e-09	-0.532413	0.11	0.251	0.000178401	Ptpmt1
6.28121e-09	-0.670723	0.063	0.181	0.000178901	Tufm
6.35742e-09	-0.560868	0.136	0.287	0.000181072	Mrpl27
6.37971e-09	-0.733879	0.089	0.216	0.000181707	Sart1
6.49137e-09	-0.614803	0.085	0.212	0.000184887	Cdkn2d
6.60035e-09	-0.643484	0.108	0.244	0.000187991	Arl2
6.65038e-09	-0.588735	0.087	0.218	0.000189416	Mrpl35
6.67851e-09	-0.722896	0.085	0.208	0.000190217	Rae1
6.69925e-09	-1.06538	0.054	0.163	0.000190808	Med4
7.01841e-09	-0.532317	0.127	0.268	0.000199898	Nr6a1
7.26148e-09	-0.551713	0.127	0.273	0.000206822	Pdrg1
7.28594e-09	-0.882332	0.049	0.158	0.000207518	U2af1l4
7.46589e-09	-0.823619	0.056	0.168	0.000212643	Mrto4
7.60964e-09	-0.514086	0.225	0.4	0.000216738	Mbd3
8.28009e-09	-1.36765	0.038	0.138	0.000235834	Krt80
8.38847e-09	0.819035	0.34	0.233	0.00023892	Mecom
8.63669e-09	-0.561958	0.099	0.23	0.00024599	Shroom3
8.76921e-09	-0.683707	0.108	0.244	0.000249765	Clk3
8.97981e-09	-0.950936	0.061	0.174	0.000255763	Samd1
9.53331e-09	-0.788763	0.077	0.198	0.000271528	Trabd
9.68898e-09	-0.653056	0.08	0.203	0.000275962	Urod
9.77749e-09	-0.610507	0.11	0.246	0.000278483	Ifi35
1.00439e-08	-0.542213	0.131	0.28	0.00028607	Gadd45gip1
1.03312e-08	-0.674883	0.096	0.225	0.000294253	Ifnar1
1.05186e-08	-0.51821	0.124	0.268	0.00029959	Manbal
1.05892e-08	-0.520023	0.16	0.311	0.000301602	Hsd17b10
1.08374e-08	-0.520632	0.146	0.295	0.000308671	Mtfr1l
1.08628e-08	0.881893	0.575	0.537	0.000309394	Arhgap23
1.09773e-08	0.93328	0.246	0.151	0.000312655	Hoxa7
1.11095e-08	-0.672266	0.082	0.202	0.00031642	Crlf3
1.18537e-08	-0.528921	0.171	0.326	0.000337617	Ola1
1.18642e-08	-1.5972	0.127	0.248	0.000337915	Cxcl1
1.21246e-08	-0.681496	0.07	0.189	0.000345332	Tmem128
1.22644e-08	-0.972623	0.059	0.168	0.000349314	Umps
1.26415e-08	-0.60084	0.493	0.657	0.000360055	Pnrc1
1.27517e-08	-0.878108	0.061	0.172	0.000363194	Alkbh7
1.27796e-08	-0.514948	0.148	0.293	0.000363988	Cys1
1.29839e-08	0.565689	0.643	0.6	0.000369807	Trerf1
1.33307e-08	-0.592985	0.117	0.255	0.000379685	Itgb1bp1
1.35256e-08	-0.638076	0.099	0.228	0.000385237	Usp10
1.37309e-08	-1.46854	0.026	0.117	0.000391085	Mettl5
1.43249e-08	0.506244	0.77	0.814	0.000408003	Atp2a2
1.44397e-08	-1.05683	0.047	0.149	0.000411272	Tmem115
1.44577e-08	-0.538757	0.129	0.275	0.000411783	Ethe1
1.47621e-08	-0.504964	0.136	0.281	0.000420454	Gps1
1.51175e-08	-0.562618	0.11	0.241	0.000430577	Rfx2
1.5238e-08	-0.965794	0.052	0.158	0.000434007	Rnf126
1.56328e-08	-0.707308	0.136	0.274	0.000445253	Kdm5c
1.59656e-08	-0.570103	0.117	0.253	0.000454732	Naa10
1.59787e-08	-0.504955	0.176	0.331	0.000455106	Ppil4
1.67644e-08	-0.657972	0.113	0.244	0.000477484	Commd2
1.68798e-08	-1.28948	0.021	0.109	0.000480769	Capns2
1.71665e-08	-1.14456	0.059	0.165	0.000488936	Man2c1
1.77379e-08	-1.01778	0.063	0.172	0.000505212	Apex1
1.8873e-08	-0.587293	0.096	0.224	0.00053754	Plxna1
1.90242e-08	-0.51607	0.176	0.332	0.000541848	Smarce1
1.92538e-08	-0.833047	0.085	0.202	0.000548387	Dip2a
1.95954e-08	-0.736166	0.068	0.182	0.000558117	H2-Ke6
1.96226e-08	-0.744506	0.066	0.177	0.00055889	Ninj1
2.09427e-08	-0.590136	0.148	0.29	0.000596491	Got2
2.10109e-08	-0.675013	0.085	0.204	0.000598432	Rfxap
2.13291e-08	0.571773	0.69	0.645	0.000607496	Plcxd3
2.16667e-08	-0.725807	0.085	0.205	0.00061711	Zfp637
2.22822e-08	-0.92198	0.063	0.173	0.000634641	Thop1
2.27072e-08	-1.18877	0.04	0.137	0.000646747	Snrnp25
2.2794e-08	-0.509939	0.167	0.321	0.000649218	Idh3g
2.30793e-08	-1.22936	0.045	0.143	0.000657345	Mri1
2.32447e-08	-0.555155	0.195	0.353	0.000662055	Zdhhc8
2.36719e-08	-1.02232	0.042	0.14	0.000674222	Dnal4
2.40766e-08	-0.529105	0.136	0.277	0.00068575	Stx18
2.54504e-08	-0.557864	0.103	0.233	0.000724879	Rhog
2.70488e-08	-0.548458	0.115	0.249	0.000770404	Tm2d3
2.99402e-08	-0.78293	0.068	0.179	0.000852758	Dynlt1f
3.01744e-08	-0.524845	0.164	0.311	0.000859428	Rhbdf1
3.03003e-08	0.526728	0.624	0.601	0.000863012	Snhg18
3.22854e-08	-0.651795	0.089	0.209	0.000919553	Lefty1
3.28386e-08	-0.5965	0.167	0.306	0.00093531	Prr16
3.30297e-08	1.17102	0.411	0.348	0.000940752	Gm48099
3.44702e-08	-0.77746	0.077	0.19	0.000981781	2310039H08Rik
3.56718e-08	-0.600802	0.099	0.224	0.00101601	Srprb
3.6136e-08	-0.501876	0.138	0.279	0.00102923	Eml4
3.68203e-08	-0.528983	0.073	0.188	0.00104872	Akr1b8
3.70415e-08	-0.563435	0.127	0.262	0.00105502	Emc4
3.86572e-08	-0.688536	0.099	0.223	0.00110104	Rps19bp1
3.91598e-08	-0.580382	0.103	0.23	0.00111535	Cmtm7
3.98103e-08	-0.560715	0.171	0.318	0.00113388	Preb
4.0151e-08	-0.574552	0.113	0.241	0.00114358	Saysd1
4.22781e-08	-0.58299	0.052	0.155	0.00120417	Aif1l
4.54963e-08	-0.564587	0.096	0.219	0.00129583	Kars
4.72119e-08	0.511715	0.894	0.903	0.00134469	Cd55
4.74384e-08	-1.20662	0.026	0.112	0.00135114	Pkp3
4.86409e-08	-0.548502	0.12	0.25	0.00138539	Spast
4.95812e-08	-1.45179	0.026	0.112	0.00141217	Mall
5.03763e-08	-0.742438	0.089	0.206	0.00143482	Gas2l1
5.20906e-08	-0.752252	0.075	0.185	0.00148364	Gm19951
5.35617e-08	-0.747842	0.085	0.199	0.00152554	Eif2b3
5.37798e-08	-0.934879	0.061	0.164	0.00153176	G2e3
5.43997e-08	1.13145	0.336	0.251	0.00154941	Coq8b
5.68894e-08	-1.08028	0.059	0.16	0.00162033	Fbxo42
5.82804e-08	-0.52128	0.498	0.643	0.00165994	Cdkn1a
5.84029e-08	0.549568	0.624	0.576	0.00166343	Atp1a2
5.88468e-08	-0.701806	0.061	0.165	0.00167607	Epha3
5.90507e-08	0.540955	0.707	0.68	0.00168188	Penk
5.91316e-08	-0.53972	0.122	0.249	0.00168419	Kif3a
6.03279e-08	-1.17691	0.021	0.103	0.00171826	Ptgs2os
6.16633e-08	-1.22169	0.033	0.121	0.00175629	Gm42047
6.73061e-08	-0.58339	0.082	0.197	0.00191701	Mrps23
6.77023e-08	-0.69628	0.07	0.179	0.0019283	Zpr1
7.02771e-08	-0.802537	0.092	0.206	0.00200163	Atg4b
7.8439e-08	-0.52313	0.115	0.242	0.0022341	Cdc42ep5
7.95594e-08	-1.14491	0.026	0.11	0.00226601	Klk11
7.96065e-08	-0.803198	0.153	0.286	0.00226735	S100a4
8.00477e-08	-0.898769	0.052	0.15	0.00227992	Uck1
8.13901e-08	-0.510287	0.129	0.258	0.00231815	Abca6
8.31874e-08	-0.846479	0.075	0.182	0.00236934	Prelid3b
8.40508e-08	1.19637	0.277	0.2	0.00239393	Epas1
8.64202e-08	1.52919	0.115	0.056	0.00246142	Gm13274
9.17367e-08	-0.949166	0.061	0.163	0.00261285	Scnm1
9.36736e-08	1.39758	0.181	0.105	0.00266801	Tmem176a
9.9089e-08	-0.741911	0.284	0.426	0.00282225	Ier3
1.00924e-07	0.929179	0.716	0.769	0.00287452	Sptan1
1.0175e-07	-0.583562	0.085	0.199	0.00289805	Yae1d1
1.03704e-07	-1.38983	0.026	0.108	0.00295369	Map3k6
1.04612e-07	-0.927433	0.054	0.152	0.00297956	Tmem158
1.08413e-07	-0.728481	0.075	0.184	0.00308782	Exosc1
1.09446e-07	1.409	0.131	0.067	0.00311724	Gm36107
1.09707e-07	-0.557483	0.11	0.236	0.00312467	Tln2
1.10164e-07	-0.577263	0.108	0.226	0.00313769	Dleu2
1.13224e-07	-1.23291	0.023	0.105	0.00322486	2610528A11Rik
1.18546e-07	-0.542373	0.141	0.276	0.00337644	Rbm17
1.20014e-07	-0.635321	0.073	0.179	0.00341823	Acap3
1.31554e-07	-0.685236	0.082	0.192	0.00374692	Cst6
1.32137e-07	-0.782609	0.066	0.17	0.00376352	Pim3
1.39493e-07	-0.66963	0.068	0.172	0.00397305	Jag1
1.39644e-07	-0.898525	0.04	0.13	0.00397735	Thap7
1.44927e-07	-0.897227	0.066	0.166	0.0041278	Dpp3
1.46472e-07	-0.552042	0.085	0.197	0.00417181	Mcub
1.51145e-07	-0.572847	0.096	0.212	0.00430491	Erlin1
1.53308e-07	-0.861893	0.066	0.166	0.00436653	Tst
1.53701e-07	-0.656172	0.066	0.168	0.0043777	Dimt1
1.57832e-07	1.01822	0.469	0.417	0.00449536	Ksr1
1.66904e-07	-0.761645	0.068	0.17	0.00475375	Bbc3
1.78185e-07	-0.681887	0.073	0.179	0.00507506	Capn15
1.78444e-07	-0.618397	0.075	0.182	0.00508244	Ccdc102a
1.82976e-07	-0.520612	0.188	0.332	0.00521151	Itga11
1.90911e-07	-1.08278	0.035	0.121	0.00543752	Surf2
1.98176e-07	-0.894684	0.592	0.687	0.00564445	Nfkbia
2.02727e-07	-0.940108	0.04	0.128	0.00577406	Rin3
2.04825e-07	0.750507	0.411	0.327	0.00583384	Reps2
2.13101e-07	-0.752156	0.092	0.201	0.00606955	Prmt3
2.13619e-07	-0.781662	0.061	0.16	0.0060843	Mlx
2.2256e-07	-1.75584	0.042	0.128	0.00633895	Gdf15
2.24496e-07	-0.811284	0.056	0.153	0.00639409	Nxt1
2.35587e-07	-0.603832	0.075	0.181	0.00671	Gar1
2.36153e-07	-0.559421	0.108	0.225	0.00672611	Qdpr
2.3866e-07	0.842598	0.176	0.099	0.0067975	Gucy1a1
2.50014e-07	-0.509638	0.082	0.191	0.0071209	Gid8
2.55017e-07	-0.602018	0.157	0.288	0.0072634	1110051M20Rik
2.55583e-07	-0.932025	0.035	0.12	0.00727951	Adcy5
2.61088e-07	-0.503833	0.075	0.179	0.00743632	Tmem70
2.62569e-07	-1.35157	0.033	0.115	0.00747849	Setd6
2.63152e-07	-0.818625	0.068	0.168	0.00749509	Hdhd2
2.65157e-07	-0.749728	0.056	0.151	0.0075522	Tsen15
2.72892e-07	-0.709397	0.077	0.183	0.00777252	Wdr36
2.75782e-07	-0.613315	0.077	0.183	0.00785483	1810055G02Rik
2.86699e-07	-0.635729	0.066	0.165	0.00816577	Phkg2
2.93591e-07	-0.503537	0.101	0.216	0.00836205	Utp14a
2.95623e-07	-0.551888	0.103	0.219	0.00841993	Parl
3.03745e-07	0.931407	0.303	0.218	0.00865127	Enpp5
3.04014e-07	-0.873075	0.066	0.164	0.00865892	Snhg15
3.05748e-07	1.70331	0.108	0.053	0.00870831	Wnt2
3.14393e-07	-0.59462	0.16	0.291	0.00895454	Ndufs1
3.23562e-07	1.1589	0.394	0.336	0.00921568	Gtf2a1
3.34231e-07	-0.526928	0.082	0.191	0.00951958	Lmbr1l
3.38504e-07	0.870392	0.523	0.467	0.00964128	Icam1
3.38955e-07	-0.70911	0.056	0.151	0.00965412	Adsl
3.40036e-07	0.895377	0.599	0.604	0.0096849	Vcl
3.40422e-07	-0.652943	0.059	0.154	0.00969591	Fbxo6
3.45184e-07	-0.588494	0.089	0.197	0.00983154	Pkdcc
3.507e-07	-0.580986	0.143	0.271	0.00998864	Polr2l
3.59071e-07	-1.01256	0.028	0.108	0.0102271	B9d1
3.8636e-07	-0.856226	0.045	0.132	0.0110043	Fam13c
3.96411e-07	-0.613113	0.077	0.18	0.0112906	Rnpc3
4.0614e-07	-0.722775	0.092	0.198	0.0115677	Naa60
4.1208e-07	-0.598681	0.056	0.151	0.0117369	Mars
4.21898e-07	-0.661099	0.077	0.179	0.0120165	Zfpl1
4.50447e-07	-0.800138	0.049	0.138	0.0128296	Bud23
4.55758e-07	-0.719852	0.094	0.2	0.0129809	Trap1
4.61092e-07	-1.08313	0.054	0.143	0.0131328	G530011O06Rik
4.64147e-07	-0.701535	0.108	0.218	0.0132198	Ncoa5
4.65896e-07	-0.507152	0.131	0.255	0.0132697	Smarcad1
4.69735e-07	0.740838	0.373	0.286	0.013379	Fign
4.83247e-07	-0.859715	0.047	0.134	0.0137638	Sgf29
4.85445e-07	-0.504075	0.085	0.192	0.0138265	Coa6
4.85916e-07	-0.546381	0.085	0.189	0.0138399	Arhgap18
5.08941e-07	-0.53879	0.082	0.186	0.0144956	Ccdc66
5.18343e-07	0.716234	0.479	0.411	0.0147634	Ptprk
5.43096e-07	-0.617376	0.089	0.194	0.0154684	Tprkb
5.58795e-07	-0.799205	0.035	0.117	0.0159156	Aldh3b2
5.62335e-07	-0.707451	0.068	0.165	0.0160164	Rbm4b
5.64672e-07	-0.552291	0.049	0.138	0.016083	Mgme1
5.78175e-07	-0.526307	0.298	0.448	0.0164676	Snhg12
5.8577e-07	-1.00745	0.028	0.105	0.0166839	Plxdc1
5.86483e-07	0.629066	0.573	0.587	0.0167042	Scpep1
6.38548e-07	-0.600015	0.099	0.208	0.0181871	Tspyl2
6.41228e-07	-0.654285	0.089	0.193	0.0182635	Plcb3
6.69508e-07	-0.717308	0.07	0.167	0.0190689	Map6
6.79541e-07	-0.737888	0.049	0.137	0.0193547	Mpv17l2
6.80566e-07	-0.623469	0.061	0.155	0.0193839	Urm1
6.88244e-07	-0.544791	0.099	0.206	0.0196026	Inpp5f
7.07131e-07	-0.53522	0.087	0.192	0.0201405	Rgs10
7.15837e-07	1.154	0.195	0.123	0.0203885	Rasa3
7.30174e-07	-0.575859	0.052	0.14	0.0207968	Cby1
7.35621e-07	-0.868905	0.059	0.149	0.020952	Spg11
7.3822e-07	0.596314	0.601	0.632	0.021026	Sod1
7.73175e-07	1.85252	0.261	0.19	0.0220216	Caprin2
7.74855e-07	-0.920429	0.042	0.125	0.0220694	Lrrc57
7.9914e-07	-0.727674	0.073	0.171	0.0227611	Zdhhc18
8.17497e-07	-0.568219	0.07	0.167	0.023284	Vav3
8.53723e-07	0.512027	0.709	0.728	0.0243157	Brd2
8.54189e-07	-0.521333	0.115	0.23	0.024329	Lsm3
8.71167e-07	-0.536248	0.068	0.164	0.0248126	Zfand2b
8.82548e-07	-0.501856	0.087	0.192	0.0251367	Leng1
9.04202e-07	-0.614491	0.099	0.204	0.0257535	Trappc13
9.12147e-07	-0.784033	0.049	0.135	0.0259798	Nol10
9.41245e-07	-0.54394	0.094	0.2	0.0268085	Slc2a1
9.43357e-07	-0.796059	0.059	0.148	0.0268687	4930404H11Rik
9.92103e-07	-0.525233	0.11	0.222	0.0282571	6430548M08Rik
9.92156e-07	-0.692737	0.063	0.156	0.0282586	Med17
9.95422e-07	-0.796645	0.08	0.177	0.0283516	Tmlhe
1.01711e-06	-0.823831	0.045	0.129	0.0289694	Arl6
1.02238e-06	-0.522026	0.073	0.171	0.0291194	Tbc1d10b
1.02509e-06	-0.708499	0.066	0.159	0.0291967	Zfp511
1.03147e-06	-0.603082	0.101	0.206	0.0293784	Tef
1.03651e-06	-0.562004	0.073	0.171	0.029522	Cep95
1.05346e-06	-0.903588	0.035	0.113	0.0300047	Gins4
1.05828e-06	-0.552356	0.096	0.205	0.0301419	Clns1a
1.11556e-06	-0.686578	0.056	0.146	0.0317734	Ccnq
1.15989e-06	-0.509199	0.077	0.177	0.0330359	Pycr2
1.17055e-06	-0.577434	0.092	0.194	0.0333396	Sh3bp4
1.19375e-06	-0.72599	0.059	0.148	0.0340005	Atf6b
1.19674e-06	0.824612	0.39	0.32	0.0340855	Igsf10
1.2124e-06	-0.518821	0.068	0.162	0.0345315	Rptn
1.25192e-06	-0.502859	0.117	0.227	0.0356572	Hmgn2
1.25826e-06	-0.598713	0.113	0.22	0.0358377	Dlat
1.28049e-06	-1.27006	0.033	0.108	0.0364708	Lce3e
1.28613e-06	-1.03024	0.049	0.132	0.0366315	Fam98c
1.35512e-06	-0.59273	0.082	0.181	0.0385966	Bloc1s2
1.38127e-06	-0.568738	0.089	0.191	0.0393412	Ino80e
1.39819e-06	1.055	0.27	0.194	0.0398233	Tmtc1
1.49769e-06	0.58046	0.601	0.582	0.0426572	Btg1
1.52209e-06	-0.544278	0.089	0.189	0.0433521	Rnf168
1.52634e-06	1.21828	0.216	0.144	0.0434731	Sult5a1
1.53046e-06	-0.584417	0.075	0.17	0.0435906	Mrpl22
1.5766e-06	-0.900874	0.066	0.155	0.0449048	Fam149b
1.5794e-06	0.705503	0.35	0.262	0.0449846	Gabra1
1.58015e-06	-0.900519	0.045	0.125	0.0450059	Per3
1.58962e-06	1.19117	0.235	0.161	0.0452757	Gm34455
1.59825e-06	-0.545566	0.075	0.17	0.0455215	Crat
1.59934e-06	-0.612907	0.052	0.137	0.0455525	Wbp1
1.60426e-06	1.33255	0.19	0.12	0.0456925	Pecam1
1.60468e-06	-0.520341	0.092	0.195	0.0457045	Nmd3
1.61208e-06	-0.765778	0.056	0.143	0.0459152	Chmp6
1.67671e-06	0.823073	0.254	0.172	0.0477562	Fgl2
1.68947e-06	-0.793311	0.031	0.104	0.0481195	Msx1
1.69131e-06	-0.657063	0.054	0.139	0.0481718	Pde12
1.70585e-06	-0.944826	0.052	0.135	0.0485861	Ddx55

## Sheet: C2 Tumour_vs_DEN 
Diffrentially expressed genes between Tumour and DEN conditions in cluster 2
p_val	avg_log2FC	pct.1	pct.2	p_val_adj	gene
2.66021e-96	5.52553	0.371	0.016	7.57682e-92	Krt16
5.30475e-79	2.09652	0.786	0.37	1.5109e-74	Krt1
1.20546e-70	1.87277	0.852	0.525	3.43339e-66	Lgals7
1.15741e-66	6.08657	0.261	0.01	3.29654e-62	S100a8
5.89875e-62	1.91989	0.777	0.434	1.68008e-57	Fabp5
6.01286e-58	5.0401	0.265	0.02	1.71258e-53	S100a9
1.50172e-53	1.76054	0.718	0.383	4.27721e-49	Krt10
2.00914e-51	5.79358	0.188	0.004	5.72243e-47	Krt6a
1.69767e-50	5.38192	0.204	0.009	4.83529e-46	Sprr1b
4.38016e-41	3.20791	0.27	0.046	1.24756e-36	Krt14
6.10948e-39	2.40575	0.364	0.103	1.7401e-34	Sfn
2.40235e-37	4.63646	0.153	0.007	6.84237e-33	Krt6b
2.77981e-36	1.97598	0.505	0.214	7.91745e-32	Mt4
2.69318e-34	1.07393	0.777	0.527	7.67071e-30	Krtdap
1.53023e-33	1.56042	0.455	0.18	4.3584e-29	Sprr3
1.58156e-32	5.18895	0.124	0.004	4.50459e-28	Krt17
4.10215e-32	2.45464	0.322	0.097	1.16837e-27	Dsp
4.66592e-28	3.0103	0.2	0.038	1.32895e-23	Krt5
6.97896e-28	2.62184	0.315	0.103	1.98775e-23	Fabp4
9.15804e-27	1.72359	0.397	0.165	2.60839e-22	Cnfn
9.92092e-26	1.98939	0.282	0.089	2.82568e-21	Sprr1a
1.00607e-19	2.18194	0.2	0.056	2.86548e-15	Calm4
7.45807e-19	1.42267	0.357	0.166	2.12421e-14	Dmkn
3.87568e-18	2.6661	0.124	0.022	1.10387e-13	Klk10
5.32735e-18	1.16914	0.688	0.531	1.51734e-13	C4b
1.60481e-16	1.45918	0.261	0.106	4.57082e-12	Gm94
9.87831e-16	1.75632	0.232	0.088	2.81354e-11	Perp
6.33604e-15	2.01793	0.197	0.071	1.80463e-10	Gpx2
2.91684e-14	1.48087	0.291	0.139	8.30774e-10	Ly6g6c
4.12575e-14	-1.40748	0.094	0.275	1.1751e-09	Acta2
8.668e-14	2.08126	0.138	0.038	2.46882e-09	Car2
5.21303e-13	1.79609	0.131	0.036	1.48478e-08	Lypd3
5.35951e-13	1.51868	0.254	0.117	1.52649e-08	Gsto1
5.45312e-13	1.61293	0.256	0.119	1.55316e-08	Ly6d
6.31333e-13	-1.80625	0.054	0.211	1.79816e-08	Hbb-bs
1.19769e-12	1.05995	0.275	0.13	3.41127e-08	Sbsn
7.05859e-12	1.38509	0.249	0.119	2.01043e-07	Fam25c
1.31267e-11	-0.530609	0.962	0.975	3.73874e-07	Fbn1
1.53512e-11	-1.91309	0.054	0.192	4.37233e-07	H2-Ab1
5.09035e-11	1.54725	0.2	0.088	1.44983e-06	Serpinb12
1.25043e-10	-1.2246	0.263	0.428	3.56147e-06	Dnajb1
1.54555e-10	0.85375	0.42	0.284	4.40204e-06	Lor
4.03026e-10	-0.795442	0.169	0.349	1.1479e-05	Cd74
6.15054e-10	0.539683	0.77	0.692	1.7518e-05	Ndufa4
9.42096e-10	-1.53065	0.068	0.197	2.68328e-05	H2-Aa
2.91683e-09	0.89559	0.364	0.241	8.30773e-05	Spink5
3.2622e-09	1.28995	0.268	0.153	9.29139e-05	Pianp
8.22144e-09	0.574569	0.678	0.582	0.000234163	Rbp1
1.77068e-08	0.758814	0.599	0.502	0.000504326	Cfb
3.02532e-08	-0.562761	0.423	0.582	0.00086167	Aspn
3.59721e-08	1.33204	0.15	0.065	0.00102456	Elovl4
3.82861e-08	-1.12382	0.075	0.193	0.00109047	Tagln
6.70722e-08	0.716154	0.399	0.276	0.00191035	Rad51b
7.39748e-08	1.41042	0.164	0.078	0.00210695	Cxcl13
8.40575e-08	-2.32772	0.021	0.104	0.00239413	Lyz2
1.42505e-07	0.894801	0.286	0.167	0.00405882	Slpi
1.64485e-07	0.51218	0.765	0.746	0.00468485	Man2a1
1.758e-07	1.48875	0.12	0.049	0.00500713	Cd24a
1.79966e-07	1.83897	0.101	0.037	0.00512579	Teddm3
5.45276e-07	0.801864	0.268	0.162	0.0155306	Abcc9
5.61772e-07	-1.31105	0.052	0.145	0.0160004	H2-Eb1
5.89453e-07	-0.595665	0.343	0.48	0.0167888	Prelp
6.50683e-07	1.34822	0.12	0.051	0.0185328	Gdf10
6.81961e-07	1.65269	0.146	0.07	0.0194236	Mast1
7.32024e-07	-0.630328	0.268	0.417	0.0208495	Ythdf3
7.95212e-07	-1.59057	0.033	0.115	0.0226492	Retnla
8.24159e-07	-1.9343	0.049	0.138	0.0234737	Ifit1
9.78982e-07	-0.608379	0.192	0.33	0.0278834	Tpm2
1.30881e-06	-0.880499	0.178	0.3	0.0372774	Limch1
1.49907e-06	-0.748923	0.185	0.31	0.0426964	Ddx21

## Sheet: C3 Tumour_vs_Control 
Diffrentially expressed genes between Tumour and Control conditions in cluster 3
p_val	avg_log2FC	pct.1	pct.2	p_val_adj	gene
0	8.83906	0.344	0.002	0	Krt16
0	7.03693	0.25	0.005	0	S100a8
1.69263e-229	7.67042	0.164	0.002	4.82096e-225	Krt6a
1.68266e-218	-3.81737	0.074	0.783	4.79255e-214	Hbb-bs
2.86267e-215	9.18142	0.142	0	8.15345e-211	Krt17
1.651e-210	5.1975	0.25	0.016	4.70236e-206	S100a9
5.13331e-168	4.02097	0.294	0.037	1.46207e-163	Krt14
4.92045e-160	6.51555	0.124	0.002	1.40144e-155	Krt6b
4.71868e-158	2.13951	0.955	0.88	1.34397e-153	Camk1d
2.48525e-142	2.18482	0.77	0.416	7.0785e-138	Krt1
2.72264e-129	-1.03253	0.924	0.985	7.75462e-125	Rps27
2.31624e-128	-1.25918	0.814	0.957	6.59711e-124	Rpl10
4.00567e-128	-1.13683	0.839	0.966	1.1409e-123	Rpl34
1.24005e-122	-1.01556	0.862	0.978	3.5319e-118	Rpl36
1.41122e-121	-1.0859	0.811	0.973	4.01944e-117	Rpl32
1.37364e-119	-1.00952	0.897	0.981	3.91239e-115	Rps15a
1.75523e-119	-1.04883	0.92	0.984	4.99924e-115	Rpl37
4.34909e-119	-1.1978	0.758	0.944	1.23871e-114	Rps18
1.38282e-113	-0.927364	0.894	0.983	3.93853e-109	Rpl28
2.23391e-112	-1.0204	0.827	0.971	6.36261e-108	Rpl35
2.1491e-110	-0.992033	0.929	0.983	6.12107e-106	Rpl39
2.31209e-109	-1.20161	0.895	0.975	6.58529e-105	Ftl1
1.15089e-108	-0.94748	0.911	0.988	3.27795e-104	Rpl30
7.85809e-108	-0.954785	0.885	0.972	2.23814e-103	Rpl9
8.57896e-107	-0.880797	0.95	0.988	2.44346e-102	Rps20
1.6582e-104	-1.00289	0.847	0.964	4.72288e-100	Rps2
2.10824e-101	-0.842146	0.976	0.994	6.00469e-97	Rps21
5.76092e-100	2.13923	0.621	0.317	1.64083e-95	Gm48099
2.49181e-99	-0.809672	0.955	0.993	7.09716e-95	Rpl23
4.24823e-98	-2.45714	0.168	0.605	1.20998e-93	Rpl29
2.27221e-95	-1.28661	0.848	0.96	6.4717e-91	Tmsb10
1.90927e-93	-0.746729	0.948	0.989	5.43797e-89	Rps16
2.25618e-92	-0.725351	0.942	0.99	6.42606e-88	Fau
2.01126e-91	-0.860293	0.894	0.967	5.72847e-87	Rps13
6.50316e-91	-0.788972	0.959	0.991	1.85223e-86	Rpl35a
1.03758e-90	-0.897349	0.873	0.968	2.95525e-86	Rps7
1.38105e-90	1.34532	0.936	0.879	3.9335e-86	Cmss1
1.97865e-90	-1.1279	0.615	0.882	5.63558e-86	Cox8a
8.10823e-88	-0.706516	0.976	0.997	2.30939e-83	Rps29
3.90961e-86	-0.714167	0.976	0.996	1.11354e-81	Rpl13
1.19969e-85	-0.690721	0.927	0.99	3.41695e-81	Rps19
1.61278e-85	-0.981864	0.812	0.949	4.59353e-81	Rpl21
3.18512e-85	-0.726644	0.935	0.987	9.07185e-81	Rpl27a
4.59002e-85	-0.753108	0.942	0.987	1.30733e-80	Rps10
7.79134e-83	-0.705287	0.985	0.998	2.21913e-78	Rpl41
4.59766e-80	-0.661096	0.965	0.987	1.30951e-75	Rps23
1.30802e-79	-0.726439	0.906	0.98	3.7255e-75	Rpl26
7.62365e-79	-0.745355	0.918	0.984	2.17137e-74	Rpl18a
2.16768e-78	-0.772914	0.895	0.969	6.17399e-74	Rpl11
6.11759e-78	-0.815114	0.794	0.954	1.74241e-73	Rpl36a
9.27707e-78	-1.56727	0.242	0.657	2.64229e-73	Uba52
2.28976e-77	-0.950861	0.761	0.923	6.5217e-73	Rpl15
3.35913e-77	-0.889046	0.82	0.955	9.56749e-73	Rps11
2.90459e-76	-1.0409	0.629	0.886	8.27286e-72	Sec61g
4.79895e-76	-0.919629	0.905	0.986	1.36684e-71	S100a6
1.47356e-73	-0.842508	0.841	0.95	4.19698e-69	Rps3
3.81778e-73	-4.0971	0.014	0.376	1.08738e-68	Hba-a1
4.07564e-70	3.00458	0.233	0.056	1.16082e-65	Krt5
1.31383e-69	-0.754577	0.903	0.973	3.74205e-65	Rps5
4.09979e-67	-0.611004	0.911	0.982	1.1677e-62	Ltbp4
3.14485e-66	-0.687392	0.921	0.975	8.95716e-62	Rpl19
5.77325e-66	-0.734546	0.862	0.962	1.64434e-61	Rpl24
1.23022e-65	-1.43599	0.464	0.772	3.50392e-61	Igfbp6
1.88928e-65	4.06978	0.121	0.015	5.38106e-61	Sprr1b
8.98545e-65	-0.676725	0.914	0.967	2.55924e-60	Rpl18
2.36891e-64	-1.18188	0.668	0.9	6.74712e-60	Crip1
2.59756e-64	-1.62923	0.198	0.577	7.39836e-60	Gstp1
4.04334e-63	-0.856526	0.823	0.942	1.15162e-58	Ifitm3
4.12376e-63	-1.10425	0.458	0.778	1.17453e-58	Elob
6.87112e-63	-0.685411	0.864	0.952	1.95703e-58	Ppia
1.13884e-62	-1.07805	0.488	0.795	3.24365e-58	Gng5
6.46133e-62	-0.563655	0.976	0.996	1.84032e-57	Rps24
1.36609e-61	-0.677261	0.838	0.959	3.8909e-57	Rps25
9.86038e-61	-0.583274	0.965	0.996	2.80843e-56	Rpl38
9.37628e-60	-0.716999	0.852	0.939	2.67055e-55	Ifitm2
3.16892e-59	-0.883912	0.62	0.865	9.02571e-55	Selenow
3.61712e-59	-0.577643	0.97	0.993	1.03023e-54	Rps28
8.38484e-59	-0.62631	0.88	0.969	2.38817e-54	Rpl22
1.74247e-58	-0.571139	0.974	0.995	4.96289e-54	Rps8
1.94057e-58	-0.724593	0.817	0.95	5.52712e-54	Rpl10a
2.93438e-57	-0.81483	0.655	0.893	8.35769e-53	Pcolce
1.19487e-56	-0.77652	0.683	0.884	3.40323e-52	Cox6c
2.07831e-56	-1.19016	0.459	0.752	5.91943e-52	Ecm1
2.20095e-56	-0.749136	0.882	0.948	6.26875e-52	Lgals1
4.46497e-56	-3.60018	0.024	0.328	1.27171e-51	Hba-a2
3.40647e-55	-2.65287	0.277	0.602	9.70232e-51	Krt4
6.70312e-55	-0.856803	0.75	0.912	1.90918e-50	Rpl22l1
1.55686e-54	-0.655764	0.962	0.994	4.43424e-50	Fth1
1.74259e-54	-0.560428	0.971	0.993	4.96325e-50	Rps27a
8.58113e-54	-0.650022	0.876	0.97	2.44408e-49	Rpl8
3.40025e-53	-0.802565	0.703	0.9	9.68458e-49	Dynll1
1.2774e-52	1.44967	1	0.999	3.6383e-48	Gm42418
2.53515e-52	-0.60201	0.894	0.968	7.2206e-48	Rpl6
3.91707e-52	-0.783344	0.689	0.886	1.11566e-47	Atp5e
4.72341e-52	-0.672954	0.812	0.934	1.34532e-47	Serf2
7.63681e-52	-1.12961	0.523	0.789	2.17512e-47	S100a10
1.04124e-51	-0.581933	0.97	0.995	2.96566e-47	Actb
1.69011e-51	-0.937943	0.497	0.796	4.81378e-47	Snrpg
1.74526e-51	0.588587	0.977	0.98	4.97084e-47	Hsp90b1
9.78522e-51	-0.582645	0.862	0.963	2.78703e-46	Rpl27
1.54392e-50	-0.807745	0.583	0.841	4.39739e-46	Ppib
1.93952e-50	-0.548464	0.948	0.977	5.52413e-46	Eif1
2.16628e-50	-0.871951	0.603	0.823	6.17e-46	Nme2
6.50828e-48	1.62633	0.485	0.269	1.85369e-43	Taco1
1.05315e-47	0.78771	0.912	0.778	2.99959e-43	Kcnn3
1.94309e-47	-0.776338	0.635	0.85	5.5343e-43	Pfdn5
4.02232e-47	-0.802459	0.621	0.842	1.14564e-42	Cyb5a
1.09795e-46	-1.3313	0.177	0.496	3.12718e-42	Cd74
2.97472e-46	1.07296	0.867	0.763	8.47259e-42	Pde3a
6.64984e-46	-0.686977	0.748	0.926	1.89401e-41	Gm10076
1.17985e-45	-0.514606	0.992	0.999	3.36046e-41	Tmsb4x
1.44263e-45	-0.922078	0.509	0.761	4.10891e-41	Emp3
3.89545e-45	0.664156	0.988	0.97	1.1095e-40	Sfrp1
5.1916e-45	-0.657391	0.776	0.921	1.47867e-40	Rpl7a
9.14996e-45	-1.04456	0.424	0.696	2.60609e-40	Gapdh
1.77992e-44	-1.00706	0.412	0.71	5.06956e-40	Ost4
4.95666e-44	1.0309	0.809	0.697	1.41176e-39	Cdk8
5.40594e-44	-0.769016	0.652	0.845	1.53972e-39	Selenom
7.55222e-44	-0.891483	0.453	0.741	2.15102e-39	Ndufa13
9.19024e-44	-0.678683	0.752	0.904	2.61756e-39	Naca
1.76154e-43	-0.862915	0.494	0.762	5.01722e-39	Pfn1
1.85149e-43	0.606259	0.976	0.961	5.27342e-39	Mir99ahg
3.70181e-43	0.747102	0.845	0.676	1.05435e-38	Gucy1a1
3.81442e-43	-0.547686	0.927	0.976	1.08642e-38	Rpl17
1.52186e-42	0.614055	0.953	0.935	4.33455e-38	Bicc1
2.35403e-42	-0.660053	0.721	0.901	6.70476e-38	Cox7c
2.91166e-42	-0.712732	0.867	0.954	8.29299e-38	Rplp0
3.8148e-42	-0.95144	0.505	0.776	1.08653e-37	Hspe1
7.63037e-42	-4.66346	0.014	0.249	2.17328e-37	Hbb-bt
8.63781e-42	-0.958542	0.436	0.717	2.46022e-37	Atp5md
9.813e-42	-1.00534	0.298	0.613	2.79494e-37	Tmem258
9.3832e-41	-0.600114	0.832	0.943	2.67252e-36	Rpl12
1.78715e-40	-1.97025	0.205	0.467	5.09017e-36	Opcml
4.63165e-40	0.567271	0.974	0.966	1.31919e-35	Pdgfra
4.9216e-40	-0.755053	0.806	0.912	1.40177e-35	Ubb
8.80722e-40	-0.806435	0.606	0.824	2.50847e-35	Serpinf1
2.60966e-39	-1.04478	0.28	0.58	7.43283e-35	Edf1
4.88283e-39	-0.879275	0.718	0.91	1.39073e-34	Krtdap
1.07169e-38	-0.770881	0.494	0.761	3.0524e-34	Atp5j2
1.11845e-38	-0.711575	0.776	0.919	3.18558e-34	Tnxb
1.1947e-38	-0.555455	0.835	0.944	3.40275e-34	Rpl14
1.26843e-38	-0.697206	0.632	0.839	3.61275e-34	Rpl36al
9.34378e-38	2.56188	0.233	0.087	2.6613e-33	Fabp4
1.47383e-37	-0.534623	0.87	0.948	4.19777e-33	Rps6
3.37525e-37	-0.508092	0.959	0.986	9.6134e-33	Rps4x
6.30569e-37	-1.32095	0.259	0.52	1.79599e-32	Efemp1
9.96221e-37	-0.764837	0.52	0.77	2.83744e-32	Sec61b
1.52584e-36	-1.00893	0.597	0.806	4.34591e-32	Apoe
4.58856e-36	-0.910314	0.373	0.657	1.30691e-31	Cox5b
4.66411e-36	1.32291	0.633	0.464	1.32843e-31	Lpl
4.69578e-36	-0.969152	0.33	0.608	1.33745e-31	Atp5d
4.95417e-36	-0.779528	0.459	0.718	1.41105e-31	Rps27l
6.01167e-36	-0.856393	0.467	0.718	1.71224e-31	Tuba1a
1.30239e-35	-0.988882	0.324	0.606	3.70947e-31	Ssr4
3.65504e-35	-1.02617	0.336	0.599	1.04103e-30	Cavin3
4.39867e-35	-0.731047	0.494	0.753	1.25283e-30	Cox6b1
5.07122e-35	-1.5525	0.12	0.373	1.44438e-30	Erh
1.02319e-34	-0.697976	0.503	0.774	2.91424e-30	Tomm7
1.15763e-34	-0.632196	0.626	0.838	3.29718e-30	Gabarap
1.40127e-34	-1.29978	0.214	0.473	3.9911e-30	Cd248
1.63663e-34	-0.828881	0.398	0.673	4.66145e-30	Ubl5
2.46322e-34	-0.761788	0.444	0.727	7.01576e-30	Dpm3
7.56239e-34	-0.750545	0.483	0.73	2.15392e-29	Krtcap2
1.03378e-33	-1.08121	0.48	0.716	2.94442e-29	Nbl1
1.07188e-33	-0.900263	0.48	0.72	3.05293e-29	Fn1
1.15962e-33	-0.776751	0.442	0.704	3.30282e-29	Uqcr11
3.00028e-33	-0.740496	0.532	0.753	8.54541e-29	Cyba
4.12869e-33	-1.74381	0.068	0.296	1.17593e-28	H2-Ab1
6.47731e-33	-0.518144	0.72	0.901	1.84487e-28	Rpl31
6.72836e-33	-1.10174	0.376	0.632	1.91637e-28	Mt1
9.91904e-33	-2.25977	0.039	0.248	2.82514e-28	Lyz2
1.57565e-32	-0.793058	0.461	0.715	4.48777e-28	Ndufa7
2.59157e-32	-0.827939	0.414	0.681	7.38132e-28	Mrpl52
3.49161e-32	-1.47799	0.211	0.452	9.9448e-28	Mfap5
4.13795e-32	0.660998	0.85	0.811	1.17857e-27	Gphn
1.35303e-31	-1.08222	0.252	0.516	3.85369e-27	Uqcc2
5.12421e-31	-0.708149	0.456	0.712	1.45948e-26	Manf
6.47137e-31	-0.656039	0.506	0.753	1.84317e-26	Cox7a2
6.86874e-31	-0.622846	0.592	0.818	1.95635e-26	Tomm6
7.1179e-31	0.762549	0.905	0.863	2.02732e-26	Picalm
7.53176e-31	-2.57623	0.029	0.223	2.1452e-26	Retnla
2.19533e-30	-2.06028	0.118	0.33	6.25274e-26	Pcolce2
4.30496e-30	-0.645751	0.52	0.757	1.22614e-25	Hint1
5.00747e-30	-0.719576	0.458	0.71	1.42623e-25	Fxyd1
9.84715e-30	0.605632	0.932	0.918	2.80467e-25	Atp2a2
1.42758e-29	0.785836	0.795	0.745	4.06604e-25	Zfand5
2.33894e-29	-0.540923	0.698	0.874	6.66176e-25	Atp5l
2.72894e-29	-0.500955	0.786	0.91	7.77257e-25	Eef1b2
3.4007e-29	1.35244	0.555	0.408	9.68588e-25	Nabp1
4.05859e-29	-0.883278	0.55	0.757	1.15597e-24	Snhg8
5.67293e-29	0.74682	0.821	0.79	1.61576e-24	BC005537
8.12526e-29	-0.662021	0.505	0.744	2.31424e-24	Uqcrb
9.22008e-29	0.912989	0.695	0.59	2.62606e-24	Krt10
1.00439e-28	-0.720913	0.444	0.697	2.86071e-24	Uqcr10
1.03104e-28	-1.59694	0.259	0.478	2.93662e-24	Ly6a
2.75434e-28	-0.836528	0.32	0.586	7.84491e-24	Nop10
9.85005e-28	0.64618	0.908	0.819	2.80549e-23	Cxcl12
1.11353e-27	-1.22307	0.329	0.548	3.17157e-23	Fndc1
1.11969e-27	-0.582028	0.655	0.846	3.18909e-23	Nenf
1.23743e-27	-0.864814	0.536	0.759	3.52446e-23	Ifi27l2a
1.43879e-27	-1.3995	0.089	0.301	4.09795e-23	H2-Aa
1.6629e-27	-0.748278	0.368	0.62	4.73628e-23	Nedd8
1.98906e-27	-0.850048	0.352	0.593	5.66524e-23	Atp5g1
3.1019e-27	0.751505	0.735	0.573	8.83483e-23	Gucy1b1
3.46121e-27	-0.799346	0.32	0.586	9.85821e-23	Ndufa3
3.78379e-27	-1.21239	0.158	0.379	1.0777e-22	Micos13
4.55017e-27	-0.670373	0.85	0.924	1.29598e-22	Gas5
7.14066e-27	-0.647196	0.491	0.725	2.0338e-22	Romo1
1.09608e-26	0.723477	0.735	0.643	3.12185e-22	Lars2
1.21921e-26	-1.86773	0.068	0.259	3.47256e-22	Gm11808
1.74898e-26	-0.551455	0.765	0.907	4.98145e-22	Clec3b
1.91357e-26	-0.746689	0.362	0.613	5.45022e-22	Cox7b
1.96144e-26	-0.654038	0.614	0.805	5.58657e-22	Cd34
3.99636e-26	-0.569145	0.688	0.84	1.13824e-21	S100a11
4.64697e-26	-2.87101	0.039	0.211	1.32355e-21	Aldh3a1
5.62625e-26	-0.616501	0.505	0.734	1.60247e-21	Tuba1b
5.63816e-26	-2.27291	0.4	0.615	1.60586e-21	Krt13
7.73268e-26	-0.806264	0.308	0.554	2.20242e-21	Ndufs5
9.14479e-26	-1.58915	0.07	0.264	2.60462e-21	H2-Eb1
2.29115e-25	-0.567895	0.323	0.584	6.52566e-21	Pi16
2.55831e-25	-0.742799	0.373	0.62	7.28658e-21	Ndufa5
3.579e-25	-0.595923	0.571	0.784	1.01937e-20	Ndufa2
4.76243e-25	-0.710318	0.43	0.653	1.35643e-20	S100a13
5.71295e-25	-0.746586	0.355	0.6	1.62716e-20	Snrpf
6.34938e-25	-0.635213	0.391	0.642	1.80843e-20	Atp6v0e
6.5207e-25	0.508856	0.973	0.939	1.85723e-20	Tshz2
7.16183e-25	-0.588163	0.948	0.977	2.03983e-20	Cst3
7.50704e-25	-0.782709	0.333	0.575	2.13815e-20	Atox1
7.59102e-25	-0.553206	0.594	0.801	2.16207e-20	Dad1
8.81738e-25	-0.602908	0.509	0.726	2.51137e-20	Nupr1
1.30114e-24	0.835347	0.824	0.822	3.7059e-20	Gls
2.23961e-24	-0.642048	0.508	0.725	6.37887e-20	Ndufb11
3.40895e-24	-0.674328	0.47	0.693	9.70936e-20	Gpx4
4.84726e-24	-2.21004	0.076	0.25	1.3806e-19	Ly6c1
5.90789e-24	-0.691893	0.453	0.678	1.68268e-19	Atp6v0c
6.4855e-24	-1.13021	0.17	0.38	1.8472e-19	Rbis
7.2589e-24	-0.63093	0.567	0.768	2.06748e-19	Vkorc1
8.1898e-24	-1.17684	0.147	0.35	2.33262e-19	Hypk
8.75744e-24	-0.706714	0.332	0.571	2.49429e-19	D8Ertd738e
9.96716e-24	0.509963	0.902	0.9	2.83885e-19	Lpar1
1.06711e-23	-0.968957	0.564	0.747	3.03934e-19	Enpp2
1.10357e-23	-0.731296	0.379	0.612	3.14318e-19	Uqcrq
2.21829e-23	-0.702176	0.409	0.643	6.31814e-19	Col14a1
2.44169e-23	0.838308	0.62	0.494	6.95442e-19	Pakap.1
2.65523e-23	0.502059	0.891	0.858	7.56263e-19	Ghr
4.82224e-23	-0.574859	0.483	0.726	1.37347e-18	Atp5mpl
4.9847e-23	0.93895	0.673	0.565	1.41974e-18	Mpp7
5.65824e-23	-3.03986	0.021	0.168	1.61158e-18	Ackr3
1.18061e-22	-0.767966	0.3	0.532	3.36261e-18	Tmem256
1.26373e-22	1.02343	0.647	0.558	3.59935e-18	Itpr1
2.00808e-22	-1.66153	0.07	0.239	5.7194e-18	Thy1
2.63519e-22	-2.56845	0.033	0.183	7.50556e-18	Ada
2.96304e-22	-0.993855	0.303	0.513	8.43932e-18	G0s2
3.34298e-22	-0.640558	0.373	0.604	9.52148e-18	Prdx2
3.39285e-22	-0.618262	0.427	0.665	9.66351e-18	Ndufa6
1.38653e-21	-0.862273	0.208	0.424	3.94912e-17	Mrps24
1.47658e-21	-0.718134	0.341	0.567	4.20559e-17	Mrpl33
1.55753e-21	-3.83478	0.03	0.172	4.43616e-17	Postn
1.88797e-21	-0.679936	0.312	0.545	5.3773e-17	Cox5a
1.89243e-21	1.20825	0.435	0.29	5.39001e-17	Lama1
1.89648e-21	-0.902181	0.395	0.613	5.40155e-17	Lor
2.66064e-21	-0.695618	0.362	0.592	7.57803e-17	Ndufb2
5.65152e-21	-1.04021	0.133	0.323	1.60967e-16	Rnaseh2c
7.5673e-21	-0.660329	0.371	0.59	2.15532e-16	Dynlrb1
8.53944e-21	0.822064	0.667	0.575	2.4322e-16	Ncald
8.81133e-21	-1.21879	0.212	0.395	2.50964e-16	Crip2
8.82543e-21	-1.02669	0.147	0.34	2.51366e-16	Naa38
1.18564e-20	-0.743268	0.298	0.515	3.37695e-16	Atp6v1f
1.42116e-20	-0.741756	0.268	0.486	4.04774e-16	Trmt112
1.55005e-20	-0.742109	0.291	0.511	4.41487e-16	Mrps21
1.57629e-20	-0.563706	0.453	0.673	4.48958e-16	Atp5b
1.8109e-20	-0.706196	0.345	0.565	5.15782e-16	Ndufb4
1.89894e-20	0.948095	0.671	0.581	5.40857e-16	Polr2a
2.57402e-20	-0.564253	0.48	0.7	7.33132e-16	Atp5k
2.69917e-20	-0.973709	0.239	0.434	7.68777e-16	Adgrd1
2.72477e-20	-0.705704	0.308	0.529	7.7607e-16	Snrpd2
3.91018e-20	-1.09327	0.18	0.361	1.1137e-15	Sntb1
4.53939e-20	-0.685455	0.268	0.486	1.29291e-15	Psmb2
5.92597e-20	-0.585538	0.423	0.644	1.68783e-15	Ndufb9
7.06717e-20	-0.864267	0.202	0.402	2.01287e-15	Bola2
8.20433e-20	0.587923	0.848	0.854	2.33676e-15	Fus
8.35322e-20	-0.663819	0.367	0.584	2.37917e-15	Lamb2
8.63687e-20	-1.00605	0.203	0.393	2.45995e-15	Ppp1r14b
8.84212e-20	-0.97879	0.417	0.595	2.51841e-15	Lsamp
1.18866e-19	-0.903404	0.161	0.35	3.38555e-15	Alyref
1.35052e-19	-0.513101	0.497	0.709	3.84654e-15	Capns1
1.47057e-19	1.36005	0.374	0.243	4.18848e-15	Cyp1b1
1.65766e-19	0.537156	0.868	0.815	4.72135e-15	Rbpms
1.6686e-19	-2.34337	0.038	0.174	4.75251e-15	Stxbp6
1.83781e-19	-0.900874	0.221	0.423	5.23445e-15	Pcsk6
2.34862e-19	-1.57431	0.073	0.227	6.68933e-15	Asprv1
2.59697e-19	-0.589904	0.439	0.638	7.39668e-15	Sumo2
2.81481e-19	-0.962802	0.203	0.392	8.01715e-15	Fmc1
3.22812e-19	-0.685331	0.27	0.487	9.19434e-15	Cuta
3.64298e-19	0.980924	0.453	0.324	1.03759e-14	Zfhx4
3.9254e-19	-0.547211	0.852	0.923	1.11803e-14	Chchd2
4.83793e-19	-0.653646	0.4	0.611	1.37794e-14	Ndufa1
5.64408e-19	-0.658097	0.309	0.526	1.60755e-14	Gng10
6.79011e-19	-0.530605	0.411	0.641	1.93396e-14	Rbx1
7.17729e-19	-0.543626	0.379	0.608	2.04424e-14	Srp14
8.14763e-19	-0.670965	0.312	0.527	2.32061e-14	Smim11
9.9246e-19	-0.576672	0.508	0.704	2.82673e-14	Aldoa
1.05796e-18	-0.550741	0.529	0.737	3.01329e-14	Ndufb1-ps
1.08088e-18	-0.628627	0.395	0.611	3.07856e-14	Cops9
1.24067e-18	-1.8623	0.033	0.165	3.53368e-14	Limch1
1.60797e-18	-1.03414	0.115	0.284	4.57981e-14	Bax
1.65408e-18	-0.637065	0.345	0.561	4.71115e-14	Hsbp1
2.15797e-18	-0.709536	0.28	0.485	6.14633e-14	Gabarapl2
2.47105e-18	-0.657363	0.262	0.475	7.03806e-14	Tomm5
2.77941e-18	-0.875187	0.206	0.392	7.91631e-14	Blvrb
2.79823e-18	-0.742716	0.305	0.505	7.96992e-14	Hcfc1r1
3.06993e-18	0.670471	0.682	0.596	8.74378e-14	Gm26917
3.9322e-18	-0.654474	0.327	0.538	1.11997e-13	Rnasek
3.95281e-18	-0.607773	0.302	0.513	1.12584e-13	Psenen
4.70091e-18	0.683118	0.659	0.532	1.33891e-13	Sytl2
5.35183e-18	-1.67906	0.095	0.243	1.52431e-13	Dkk2
5.88345e-18	-0.607644	0.821	0.914	1.67572e-13	Vim
6.70671e-18	-0.695402	0.22	0.417	1.91021e-13	Polr2f
6.7777e-18	0.648722	0.779	0.735	1.93042e-13	Ank2
6.84292e-18	-0.885676	0.148	0.322	1.949e-13	Smim27
7.82338e-18	0.698189	0.868	0.869	2.22825e-13	Hnrnph1
8.14967e-18	-0.67095	0.247	0.445	2.32119e-13	Chchd1
9.1495e-18	-0.622463	0.305	0.511	2.60596e-13	Park7
9.88095e-18	-1.2744	0.214	0.379	2.81429e-13	Tppp3
1.01823e-17	-0.547279	0.462	0.661	2.90013e-13	Micos10
1.19154e-17	-0.570032	0.432	0.65	3.39375e-13	Ndufa11
1.23569e-17	-0.542044	0.433	0.63	3.51949e-13	Grcc10
1.29841e-17	-1.08029	0.183	0.352	3.69814e-13	Nova1
1.41066e-17	-1.60468	0.052	0.186	4.01783e-13	Qpct
1.41147e-17	-0.878419	0.186	0.366	4.02015e-13	Mrpl30
1.47207e-17	-1.60054	0.053	0.189	4.19275e-13	Lmo2
1.78026e-17	-0.550904	0.436	0.64	5.07053e-13	Tspo
1.87881e-17	-0.533716	0.414	0.629	5.35122e-13	Ndufc1
1.95084e-17	-0.602625	0.497	0.677	5.55639e-13	Fyn
2.0604e-17	-0.57595	0.453	0.644	5.86844e-13	Eif3f
2.32005e-17	-1.43708	0.076	0.219	6.60796e-13	Plac9b
2.69134e-17	-0.561792	0.505	0.687	7.66546e-13	Eef1d
2.96423e-17	-0.576465	0.364	0.572	8.44272e-13	Tma7
3.10858e-17	-0.647394	0.333	0.535	8.85387e-13	Rhoc
3.26161e-17	-2.5859	0.024	0.14	9.28973e-13	Fez1
3.28207e-17	1.27569	0.3	0.189	9.34798e-13	Gm15564
3.77836e-17	-0.877373	0.179	0.354	1.07615e-12	Ndufa8
4.21371e-17	-2.46603	0.038	0.16	1.20015e-12	Dpp4
4.31986e-17	-0.544427	0.397	0.601	1.23038e-12	Eif3k
4.67136e-17	-0.614093	0.329	0.533	1.3305e-12	Ndufs7
4.98379e-17	-0.823498	0.211	0.389	1.41948e-12	Snhg3
5.89926e-17	-0.782865	0.336	0.54	1.68023e-12	Cryab
6.18707e-17	-0.84617	0.158	0.331	1.7622e-12	Med28
7.20343e-17	-0.643199	0.511	0.667	2.05168e-12	Inmt
8.1259e-17	-1.25004	0.1	0.249	2.31442e-12	Mustn1
8.5945e-17	-0.686555	0.423	0.608	2.44789e-12	2410006H16Rik
8.78681e-17	-0.540267	0.414	0.625	2.50266e-12	Atp6v0b
8.92532e-17	-0.501113	0.283	0.49	2.54211e-12	Sf3b6
9.2451e-17	-0.813566	0.198	0.377	2.63319e-12	Mrpl20
1.77576e-16	-0.847602	0.155	0.324	5.05773e-12	Coa3
1.87715e-16	0.825845	0.779	0.785	5.34651e-12	P4ha1
2.00773e-16	-0.828048	0.25	0.429	5.71842e-12	Ddah2
2.12056e-16	-0.528052	0.286	0.494	6.03977e-12	Prdx4
2.3107e-16	-0.55428	0.294	0.502	6.58134e-12	Ndufb7
2.41609e-16	-1.59248	0.047	0.171	6.8815e-12	Ebf2
2.5284e-16	-0.797225	0.206	0.378	7.2014e-12	Sema3c
2.60253e-16	-0.89921	0.183	0.356	7.41252e-12	Pde8a
2.97551e-16	-0.535871	0.359	0.563	8.47485e-12	Snrpb
3.04692e-16	-0.891534	0.1	0.249	8.67824e-12	Twist2
3.57746e-16	-0.68459	0.188	0.367	1.01893e-11	Srsf9
3.86606e-16	-0.585101	0.303	0.496	1.10113e-11	H2afj
4.37153e-16	0.959274	0.73	0.682	1.2451e-11	Ints6
4.79838e-16	-1.10555	0.115	0.265	1.36667e-11	0610012G03Rik
5.03276e-16	-0.611164	0.25	0.444	1.43343e-11	Timm10b
5.26304e-16	-0.884578	0.192	0.363	1.49902e-11	Lysmd2
5.71223e-16	0.550578	0.867	0.878	1.62696e-11	Slc38a2
5.902e-16	-0.653102	0.241	0.426	1.68101e-11	Ndufb8
6.12014e-16	-0.75807	0.203	0.374	1.74314e-11	Gpr153
6.6872e-16	-0.662355	0.277	0.472	1.90465e-11	Arpp19
7.57071e-16	-0.918926	0.13	0.286	2.15629e-11	Cenpx
7.75433e-16	-2.63926	0.012	0.113	2.20859e-11	Pf4
8.39382e-16	-1.32676	0.062	0.192	2.39073e-11	Adamtsl4
8.4292e-16	-1.70647	0.059	0.186	2.4008e-11	Frmd4b
9.85862e-16	0.803153	0.576	0.504	2.80793e-11	Zfp503
1.07902e-15	-0.575827	0.327	0.51	3.07327e-11	Slc43a3
1.09515e-15	-0.550132	0.358	0.55	3.11922e-11	Timm13
1.14638e-15	-0.919213	0.115	0.267	3.26513e-11	0610010K14Rik
1.33749e-15	-0.954641	0.153	0.312	3.80945e-11	Polr2l
1.36685e-15	-1.6253	0.08	0.212	3.89305e-11	Entpd1
1.3801e-15	-0.887412	0.138	0.296	3.93079e-11	Timm8b
1.41299e-15	-0.901167	0.289	0.459	4.02447e-11	Dnajb1
1.57089e-15	-0.659594	0.258	0.442	4.47421e-11	Psmb5
1.62518e-15	-0.524087	0.427	0.626	4.62885e-11	Snrpe
1.77378e-15	-0.554168	0.344	0.542	5.05209e-11	Psmb3
1.90541e-15	-0.502155	0.418	0.625	5.42699e-11	Tbca
2.03327e-15	-0.627979	0.258	0.441	5.79117e-11	Lamtor2
2.775e-15	-0.678997	0.23	0.414	7.90376e-11	Trip10
3.11574e-15	-0.545365	0.308	0.508	8.87426e-11	Psmb6
3.693e-15	-0.688464	0.194	0.367	1.05184e-10	Imp3
4.68002e-15	0.842049	0.603	0.513	1.33296e-10	Mylip
4.85662e-15	-0.781393	0.2	0.364	1.38326e-10	Rnh1
5.23318e-15	-1.06526	0.112	0.256	1.49051e-10	Ramp2
5.60598e-15	-1.05001	0.092	0.232	1.5967e-10	Fdps
5.66298e-15	-0.640485	0.233	0.411	1.61293e-10	Ifi27
6.08482e-15	0.60545	0.72	0.69	1.73308e-10	Atp1b3
6.1904e-15	0.668708	0.702	0.641	1.76315e-10	Sema5a
6.77287e-15	-0.9255	0.127	0.277	1.92905e-10	Ppl
6.78495e-15	-0.696946	0.192	0.362	1.93249e-10	Polr2i
8.02955e-15	-0.667996	0.232	0.411	2.28698e-10	Psma4
8.74989e-15	-0.742925	0.521	0.678	2.49214e-10	Heg1
8.7582e-15	0.603227	0.632	0.563	2.49451e-10	Gda
1.00941e-14	-0.551949	0.302	0.49	2.87499e-10	Cope
1.06699e-14	-0.578861	0.32	0.505	3.039e-10	Ndufab1
1.09565e-14	-0.659447	0.208	0.382	3.12062e-10	Sh3bgrl3
1.09857e-14	-1.21158	0.094	0.227	3.12894e-10	Lrrn4cl
1.14696e-14	0.725881	0.639	0.525	3.26677e-10	Tex14
1.48776e-14	-0.530009	0.209	0.373	4.23745e-10	Plcxd3
1.52171e-14	-0.558333	0.336	0.529	4.33414e-10	Psma2
1.77495e-14	-0.99066	0.135	0.28	5.05541e-10	Tmod2
2.03155e-14	-0.644887	0.194	0.354	5.78625e-10	Vps29
2.04849e-14	-0.578015	0.206	0.368	5.83451e-10	Adamts5
2.05321e-14	-0.697523	0.212	0.383	5.84794e-10	Psmd8
2.14663e-14	-1.89691	0.052	0.165	6.11403e-10	Thsd4
2.19064e-14	-0.620172	0.247	0.429	6.23939e-10	Mrpl23
2.2045e-14	0.61376	0.605	0.537	6.27885e-10	Sh3bp5
2.35662e-14	-0.940791	0.1	0.236	6.71212e-10	Tek
2.36767e-14	-0.825882	0.147	0.298	6.74361e-10	Taf10
2.40708e-14	-1.59658	0.045	0.157	6.85584e-10	Tmem100
2.46117e-14	-2.3763	0.027	0.129	7.0099e-10	Tgm3
2.61518e-14	0.895166	0.476	0.371	7.44856e-10	Prkar2b
2.78534e-14	-0.875619	0.218	0.38	7.9332e-10	Snhg12
2.97968e-14	-0.741884	0.233	0.402	8.48673e-10	Adamtsl5
3.18772e-14	-0.762493	0.167	0.325	9.07926e-10	Mien1
3.44467e-14	-0.507113	0.332	0.525	9.8111e-10	Eloc
3.46297e-14	-0.623542	0.218	0.388	9.86323e-10	Anapc13
3.47325e-14	-0.627756	0.197	0.365	9.8925e-10	Tmem14c
3.6926e-14	1.12282	0.302	0.195	1.05173e-09	Pparg
3.81344e-14	-0.766237	0.629	0.762	1.08614e-09	Itih5
3.82158e-14	0.696168	0.576	0.468	1.08846e-09	Slc24a3
3.92302e-14	0.749511	0.547	0.449	1.11735e-09	Dgkh
4.60668e-14	-1.01833	0.082	0.211	1.31207e-09	Polr2j
4.94706e-14	-0.813049	0.126	0.272	1.40902e-09	Anpep
5.3749e-14	-0.674676	0.215	0.383	1.53088e-09	Higd2a
6.14778e-14	-1.82179	0.05	0.16	1.75101e-09	Sfrp4
6.24103e-14	-0.676909	0.232	0.399	1.77757e-09	Cycs
6.42571e-14	-0.741639	0.144	0.298	1.83017e-09	Lamtor5
7.16919e-14	-1.20837	0.095	0.222	2.04193e-09	Arhgap20
7.23718e-14	0.974097	0.644	0.599	2.06129e-09	Zc3hav1
8.22746e-14	-0.599509	0.258	0.427	2.34334e-09	Ppp1ca
1.11499e-13	0.514811	0.839	0.82	3.17572e-09	Jun
1.29681e-13	-1.60262	0.023	0.119	3.69358e-09	Lce3f
1.43159e-13	-0.691737	0.127	0.271	4.07747e-09	Eno1
1.47103e-13	0.845524	0.424	0.33	4.1898e-09	Abca1
1.52498e-13	0.594918	0.72	0.684	4.34345e-09	Pde5a
1.58519e-13	-0.576332	0.298	0.478	4.51493e-09	Rer1
1.74237e-13	-0.69533	0.167	0.324	4.96261e-09	Ndufs3
1.93734e-13	-0.624927	0.291	0.46	5.51793e-09	Tnfrsf1a
2.27765e-13	1.69594	0.12	0.053	6.4872e-09	Car2
2.36446e-13	-0.593696	0.253	0.42	6.73446e-09	Ranbp1
2.38199e-13	-0.668757	0.139	0.288	6.7844e-09	Vps28
2.54562e-13	-1.07299	0.074	0.193	7.25043e-09	Snapc5
2.5525e-13	-0.781999	0.118	0.257	7.27002e-09	Cav1
2.58073e-13	-0.688082	0.171	0.327	7.35044e-09	Psme2
2.5942e-13	-0.52335	0.383	0.568	7.38879e-09	Ier3ip1
3.09594e-13	-0.636233	0.221	0.381	8.81784e-09	Eva1b
3.24504e-13	0.504297	0.745	0.725	9.24251e-09	Pdia6
3.31065e-13	-0.94804	0.102	0.231	9.42938e-09	Cuedc2
3.41954e-13	-0.926119	0.1	0.228	9.73954e-09	Mrpl27
3.70403e-13	0.87447	0.524	0.458	1.05498e-08	P2ry1
3.73941e-13	-0.545923	0.25	0.426	1.06506e-08	Mrps14
3.82426e-13	-1.29585	0.103	0.226	1.08923e-08	Tnfrsf12a
3.85942e-13	-0.86245	0.138	0.279	1.09924e-08	S100a14
3.95558e-13	-0.85932	0.144	0.285	1.12663e-08	Capg
4.03374e-13	-0.524344	0.286	0.474	1.14889e-08	Sf3b5
4.25375e-13	-0.932935	0.1	0.229	1.21155e-08	Srm
4.49569e-13	-0.625538	0.226	0.385	1.28046e-08	Cox20
4.84716e-13	-0.71003	0.18	0.329	1.38057e-08	Sde2
4.98879e-13	-0.789984	0.132	0.272	1.42091e-08	Cys1
5.39842e-13	-0.961951	0.095	0.219	1.53758e-08	Rpp21
5.63745e-13	-0.658437	0.195	0.352	1.60566e-08	Rab34
7.05956e-13	-2.43075	0.017	0.103	2.01071e-08	Defb4
8.66301e-13	-0.618134	0.147	0.294	2.4674e-08	Ppdpf
9.6047e-13	0.57293	0.705	0.671	2.73561e-08	Plce1
9.85907e-13	-0.63239	0.23	0.392	2.80806e-08	Clec2d
1.21287e-12	-0.747635	0.103	0.231	3.4545e-08	Mrps36
1.29038e-12	-0.649896	0.17	0.321	3.67526e-08	Mrpl51
1.35051e-12	2.0459	0.105	0.045	3.84653e-08	Trp63
1.42388e-12	-0.872043	0.139	0.272	4.05549e-08	Pdlim2
1.47732e-12	-1.11548	0.079	0.194	4.20771e-08	Ptgs1
1.68993e-12	-1.73707	0.064	0.168	4.81327e-08	Tmem132c
1.72268e-12	-1.71565	0.027	0.119	4.90653e-08	Fcer1g
1.83383e-12	-0.623202	0.208	0.363	5.22313e-08	Churc1
2.18795e-12	-0.641086	0.186	0.336	6.23171e-08	Ndufa12
2.23476e-12	-0.837923	0.103	0.231	6.36504e-08	Fbl
2.44195e-12	-0.997286	0.083	0.201	6.95517e-08	Elof1
2.74003e-12	-0.87701	0.111	0.235	7.80415e-08	1110065P20Rik
2.82755e-12	0.627558	0.673	0.629	8.05343e-08	Dock4
2.94987e-12	-0.771088	0.118	0.25	8.40181e-08	Tmem147
3.06708e-12	-0.73934	0.136	0.274	8.73567e-08	Slirp
3.40011e-12	-0.658339	0.183	0.33	9.6842e-08	Dctn2
3.50635e-12	-0.564448	0.476	0.628	9.98678e-08	Prkca
3.93267e-12	-0.964283	0.074	0.187	1.1201e-07	Lsm3
4.51693e-12	-0.797708	0.102	0.225	1.28651e-07	Cisd1
4.55857e-12	-0.826091	0.132	0.26	1.29837e-07	Smim26
4.57478e-12	-0.998581	0.083	0.197	1.30299e-07	Pold4
5.01126e-12	-0.693086	0.159	0.295	1.42731e-07	Supt4a
5.01921e-12	0.540911	0.739	0.695	1.42957e-07	Btg1
5.18128e-12	-0.514975	0.236	0.393	1.47573e-07	Sri
5.54177e-12	-0.71354	0.12	0.248	1.57841e-07	Txndc9
5.66845e-12	-0.756979	0.127	0.257	1.61449e-07	Cdc42ep5
6.00619e-12	-0.737801	0.092	0.212	1.71068e-07	Med31
6.37134e-12	0.947525	0.38	0.294	1.81469e-07	Lgmn
6.55329e-12	-0.65679	0.17	0.314	1.86651e-07	Sae1
6.88407e-12	-0.64169	0.239	0.389	1.96072e-07	Tshz3
6.92677e-12	-0.509064	0.221	0.379	1.97288e-07	Fkbp3
7.19541e-12	-0.6904	0.129	0.261	2.0494e-07	Ahsa1
7.4368e-12	-1.37263	0.103	0.215	2.11815e-07	Sema3a
7.63117e-12	-1.389	0.045	0.142	2.17351e-07	Metrnl
7.6998e-12	0.773996	0.726	0.717	2.19306e-07	Sptan1
7.97502e-12	-0.785834	0.129	0.257	2.27145e-07	Tmem134
8.51914e-12	-0.906296	0.07	0.18	2.42642e-07	Abhd8
9.43343e-12	-0.674436	0.165	0.306	2.68683e-07	Phlda3
1.05601e-11	-0.65026	0.185	0.327	3.00772e-07	Aurkaip1
1.06003e-11	-1.19398	0.071	0.178	3.01918e-07	Gm1673
1.10118e-11	-0.752062	0.112	0.236	3.13637e-07	Vps36
1.11225e-11	-0.807815	0.094	0.214	3.16791e-07	Dapl1
1.28372e-11	-0.902587	0.079	0.189	3.65629e-07	Dpm2
1.42529e-11	0.636102	0.758	0.745	4.0595e-07	Pde1a
1.45947e-11	-0.510504	0.239	0.399	4.15688e-07	Srp19
1.46998e-11	0.900976	0.494	0.421	4.18681e-07	Gtf2a1
1.4865e-11	-0.833588	0.227	0.372	4.23384e-07	Sbsn
1.62803e-11	-0.511101	0.253	0.409	4.63696e-07	Plin3
1.66297e-11	-0.500959	0.315	0.478	4.73646e-07	Thbs3
1.67178e-11	0.801033	0.459	0.36	4.76157e-07	Kcnma1
1.71124e-11	-0.525787	0.262	0.425	4.87396e-07	Ap2m1
1.73207e-11	-0.792272	0.145	0.277	4.93329e-07	Naxe
1.75717e-11	0.78045	0.436	0.341	5.00478e-07	Adra1a
1.86723e-11	-0.600299	0.233	0.394	5.31825e-07	Ly6d
1.88513e-11	-1.29996	0.038	0.129	5.36924e-07	Mrpl55
1.90946e-11	-0.716281	0.115	0.238	5.43853e-07	Ss18l2
2.04523e-11	-0.568073	0.211	0.361	5.82524e-07	Polr2k
2.14364e-11	-0.630885	0.209	0.353	6.1055e-07	Rgs10
2.41404e-11	-1.37877	0.108	0.219	6.87566e-07	Ccnb1ip1
2.44833e-11	0.810946	0.582	0.528	6.97335e-07	Fibin
2.54112e-11	-0.524897	0.282	0.445	7.23763e-07	Ehd2
2.97261e-11	-0.533856	0.136	0.269	8.46659e-07	Ndufs8
3.25421e-11	-0.702064	0.147	0.278	9.26863e-07	Lrrc17
3.32084e-11	-0.821302	0.1	0.214	9.45843e-07	Manbal
3.33126e-11	-0.851675	0.097	0.213	9.48808e-07	Hsd3b7
3.41476e-11	-0.819951	0.108	0.227	9.72592e-07	Olfml2b
3.58008e-11	-0.693609	0.088	0.201	1.01968e-06	Calml4
3.89421e-11	-0.619547	0.132	0.256	1.10915e-06	Cdk2ap1
4.35412e-11	-0.615268	0.152	0.285	1.24014e-06	Bin1
4.43828e-11	-1.26335	0.065	0.165	1.26411e-06	Fst
4.56596e-11	-0.713519	0.145	0.274	1.30048e-06	Cyc1
4.57201e-11	-0.8807	0.074	0.18	1.3022e-06	Vldlr
4.63462e-11	-0.790654	0.085	0.194	1.32003e-06	Pin1
4.69085e-11	0.944581	0.297	0.208	1.33605e-06	Chrnb1
4.76442e-11	-0.566742	0.355	0.508	1.357e-06	Tagln2
5.00012e-11	-0.676055	0.105	0.225	1.42413e-06	Mrpl18
5.4221e-11	-0.656712	0.452	0.58	1.54432e-06	Zfas1
5.50172e-11	-0.660373	0.123	0.247	1.567e-06	Gemin7
5.8143e-11	-0.570681	0.185	0.326	1.65603e-06	Mrps16
6.47693e-11	-0.656438	0.176	0.312	1.84476e-06	Fkbp4
7.24854e-11	-0.676007	0.129	0.252	2.06453e-06	Dpy30
7.29041e-11	-1.0113	0.073	0.175	2.07646e-06	Nat8f7
7.76466e-11	-0.878551	0.155	0.283	2.21153e-06	Tagln
7.98323e-11	-0.975475	0.074	0.177	2.27378e-06	Med10
8.00074e-11	-0.512815	0.505	0.655	2.27877e-06	Tgfbi
8.33145e-11	-2.04377	0.027	0.107	2.37296e-06	Hecw2
8.33369e-11	-0.573651	0.195	0.338	2.3736e-06	Trappc2l
8.91173e-11	-0.704908	0.095	0.208	2.53824e-06	Gm2000
9.10965e-11	-0.705417	0.198	0.329	2.59461e-06	Scara3
9.29103e-11	0.72203	0.482	0.398	2.64627e-06	Dnm3
9.54395e-11	-0.640036	0.15	0.279	2.71831e-06	Nudc
9.58359e-11	-0.60644	0.183	0.325	2.7296e-06	Lsm7
9.58564e-11	-0.733428	0.13	0.252	2.73018e-06	Trim47
1.03403e-10	-0.505092	0.233	0.386	2.94513e-06	Ahnak2
1.09776e-10	0.594357	0.556	0.482	3.12665e-06	Tnik
1.11827e-10	1.48385	0.214	0.133	3.18505e-06	Tmem229a
1.14208e-10	-0.513525	0.221	0.368	3.25286e-06	Atxn2l
1.22513e-10	-0.645979	0.208	0.344	3.4894e-06	Lgals3
1.26589e-10	-0.884363	0.147	0.266	3.60551e-06	5430416N02Rik
1.27415e-10	0.768351	0.432	0.338	3.62902e-06	Mecom
1.29692e-10	-0.598255	0.135	0.258	3.69388e-06	Commd3
1.31026e-10	-0.661025	0.142	0.269	3.73189e-06	Arpc5l
1.33677e-10	-1.00673	0.076	0.177	3.80739e-06	2310039H08Rik
1.36922e-10	-0.757681	0.106	0.219	3.89982e-06	Pam16
1.62454e-10	-0.701	0.127	0.246	4.62701e-06	Iah1
1.67426e-10	-1.71547	0.029	0.107	4.76862e-06	Cmah
1.68109e-10	0.699627	0.423	0.337	4.78807e-06	Actn1
1.72098e-10	-0.750155	0.094	0.201	4.90169e-06	Josd2
1.72471e-10	-0.675252	0.117	0.234	4.91232e-06	Slc3a2
1.72967e-10	-0.56698	0.174	0.311	4.92644e-06	Pin4
1.7673e-10	-0.565467	0.191	0.33	5.03362e-06	Znrd1
1.94019e-10	0.833563	0.518	0.465	5.52605e-06	Glcci1
1.97198e-10	-1.163	0.053	0.145	5.6166e-06	Fsd1l
2.03529e-10	-0.77283	0.092	0.201	5.79692e-06	Snhg6
2.04334e-10	-0.551484	0.271	0.42	5.81983e-06	Rras
2.07354e-10	-1.04474	0.085	0.186	5.90587e-06	Phpt1
2.09599e-10	-0.628044	0.13	0.254	5.9698e-06	Nr2f6
2.16597e-10	-0.510983	0.185	0.322	6.16912e-06	Dock11
2.25502e-10	1.01657	0.309	0.225	6.42273e-06	Smim3
2.3207e-10	-0.809259	0.098	0.206	6.60982e-06	Ang
2.80853e-10	0.751481	0.409	0.314	7.99925e-06	Dner
3.02944e-10	-0.756898	0.102	0.211	8.62845e-06	Lsm8
3.03384e-10	0.666867	0.729	0.726	8.64098e-06	Ifrd1
3.10924e-10	1.03713	0.448	0.39	8.85574e-06	Tmx4
3.22e-10	-0.541614	0.138	0.264	9.1712e-06	Ccdc124
3.30569e-10	-0.643791	0.133	0.254	9.41527e-06	Pfdn6
3.45082e-10	-1.62897	0.026	0.102	9.82863e-06	Sptssb
3.67307e-10	-0.580196	0.194	0.329	1.04616e-05	Gna11
3.69664e-10	0.637475	0.709	0.724	1.05288e-05	Plcb4
3.745e-10	-0.919879	0.073	0.172	1.06665e-05	Bmyc
3.83274e-10	-0.56138	0.153	0.28	1.09164e-05	Ddt
3.90541e-10	0.701405	0.536	0.476	1.11234e-05	Rnf144a
3.97098e-10	-0.696965	0.123	0.238	1.13101e-05	Nbdy
4.04077e-10	-0.585186	0.185	0.318	1.15089e-05	Svbp
4.2403e-10	-0.905117	0.079	0.179	1.20772e-05	Sipa1
4.43613e-10	0.514416	0.617	0.559	1.2635e-05	Lgi2
4.45287e-10	-0.7137	0.117	0.229	1.26827e-05	Nsg1
4.9547e-10	-0.566693	0.161	0.285	1.4112e-05	Mrpl14
5.36365e-10	0.919506	0.292	0.212	1.52767e-05	Dsp
5.66197e-10	0.657254	0.617	0.593	1.61264e-05	Vcl
5.91027e-10	-0.889491	0.073	0.169	1.68336e-05	Lims2
6.26049e-10	1.07315	0.273	0.192	1.78311e-05	Carmn
6.46522e-10	0.565878	0.514	0.427	1.84142e-05	Lox
6.52809e-10	-0.760997	0.089	0.194	1.85933e-05	Yif1a
6.98966e-10	-0.787901	0.077	0.177	1.9908e-05	Ifi204
7.31648e-10	0.594775	0.502	0.407	2.08388e-05	Lrmda
7.31986e-10	-0.516368	0.147	0.274	2.08484e-05	Mrpl42
7.42209e-10	-0.576166	0.127	0.243	2.11396e-05	Igsf8
7.55164e-10	-1.0816	0.058	0.147	2.15086e-05	Ifi211
8.06089e-10	1.14456	0.371	0.302	2.2959e-05	Rnf19b
9.03452e-10	-0.994166	0.047	0.132	2.57321e-05	Rpain
9.04859e-10	0.97624	0.229	0.147	2.57722e-05	Abcg1
9.88157e-10	-0.837079	0.086	0.186	2.81447e-05	Ifi207
9.90116e-10	-0.759565	0.108	0.213	2.82005e-05	Ssna1
1.01331e-09	-0.759656	0.173	0.293	2.8861e-05	Gsta4
1.04306e-09	0.763792	0.432	0.357	2.97083e-05	Slc12a2
1.1279e-09	-0.794469	0.133	0.244	3.21248e-05	Cxxc5
1.14886e-09	-1.16319	0.058	0.147	3.27218e-05	Aox1
1.19298e-09	-0.795718	0.08	0.178	3.39785e-05	Commd4
1.2199e-09	-0.575377	0.111	0.219	3.47452e-05	Mrpl12
1.22072e-09	1.27518	0.18	0.109	3.47685e-05	Fmn1
1.23963e-09	-0.75026	0.103	0.207	3.5307e-05	Mrps18a
1.26876e-09	-0.737707	0.097	0.199	3.61367e-05	Grpel1
1.27855e-09	0.794684	0.436	0.349	3.64158e-05	Grik2
1.32271e-09	1.68638	0.106	0.052	3.76734e-05	A830018L16Rik
1.32305e-09	-0.519652	0.2	0.335	3.7683e-05	Rnf187
1.46921e-09	-0.601682	0.129	0.241	4.1846e-05	Clpp
1.50006e-09	-0.529536	0.1	0.207	4.27246e-05	Rpp25l
1.51931e-09	-0.752952	0.082	0.179	4.32729e-05	Commd2
1.65215e-09	-0.525604	0.395	0.532	4.70564e-05	Id3
1.65919e-09	-0.586213	0.144	0.262	4.72569e-05	Commd6
1.74084e-09	0.584796	0.611	0.549	4.95827e-05	Abcc9
1.79883e-09	-0.879589	0.088	0.184	5.12343e-05	Ormdl2
1.81246e-09	-0.73024	0.097	0.198	5.16225e-05	Ift27
1.81999e-09	-0.573865	0.182	0.306	5.1837e-05	Cdk4
1.85912e-09	-0.75066	0.071	0.165	5.29515e-05	Cebpzos
1.86943e-09	-0.612756	0.115	0.226	5.32451e-05	Stard3nl
1.87236e-09	-0.531062	0.179	0.308	5.33285e-05	Nadk
2.07045e-09	-0.913221	0.091	0.189	5.89705e-05	Gm15050
2.20878e-09	0.592575	0.626	0.589	6.29105e-05	Atp1a1
2.25542e-09	-0.847128	0.068	0.16	6.4239e-05	Jcad
2.28103e-09	-0.628378	0.133	0.245	6.49682e-05	Irf3
2.35435e-09	-0.794105	0.098	0.197	6.70566e-05	B3gnt9
2.4743e-09	-0.803875	0.086	0.181	7.04729e-05	Sft2d1
2.52828e-09	-0.651377	0.162	0.28	7.20103e-05	Trabd2b
2.58944e-09	0.838239	0.35	0.265	7.37524e-05	Rgs7
2.70972e-09	1.21469	0.426	0.355	7.71783e-05	Plcb1
2.98168e-09	-0.610729	0.088	0.186	8.49241e-05	Eci1
3.04942e-09	-0.697249	0.095	0.195	8.68535e-05	Emilin2
3.05019e-09	-0.638667	0.13	0.242	8.68756e-05	Rhbdf1
3.10475e-09	-0.663386	0.095	0.198	8.84295e-05	Gnpnat1
3.12969e-09	1.04544	0.183	0.111	8.91397e-05	Nalcn
3.24484e-09	-0.805999	0.079	0.172	9.24195e-05	Fam171a1
3.34055e-09	-0.996432	0.036	0.113	9.51455e-05	Asna1
3.52309e-09	-0.580603	0.132	0.243	0.000100345	Zfyve21
3.65705e-09	-1.08369	0.052	0.133	0.00010416	S100a4
3.7444e-09	-0.507853	0.194	0.32	0.000106648	Gstm5
3.79544e-09	-0.850896	0.065	0.154	0.000108102	1300002E11Rik
4.2298e-09	0.577336	0.621	0.575	0.000120473	Adamtsl3
4.42818e-09	-0.512465	0.165	0.289	0.000126123	Mrps12
4.88472e-09	-0.66102	0.082	0.178	0.000139127	Mrpl15
4.94438e-09	-0.692122	0.126	0.233	0.000140826	Epb41l4aos
5.0555e-09	-1.21587	0.039	0.115	0.000143991	Mrpl49
5.26851e-09	-1.01494	0.053	0.134	0.000150058	Isca2
5.57024e-09	-0.640015	0.098	0.198	0.000158652	Phb
5.58897e-09	0.67256	0.62	0.58	0.000159185	Errfi1
5.59422e-09	-0.697096	0.103	0.205	0.000159335	Cbr1
5.99867e-09	-0.533879	0.136	0.25	0.000170854	Trip6
6.13496e-09	-0.507487	0.174	0.295	0.000174736	Uqcrfs1
6.24055e-09	1.14729	0.242	0.167	0.000177743	Gna14
6.25844e-09	1.33674	0.223	0.151	0.000178253	Steap4
6.27456e-09	-0.585746	0.127	0.234	0.000178712	Polr2g
6.48833e-09	-0.688193	0.105	0.205	0.000184801	Hras
6.56986e-09	-0.924539	0.068	0.155	0.000187123	Cadm3
6.66701e-09	-0.542489	0.142	0.252	0.00018989	Bola3
6.77114e-09	-1.36952	0.03	0.1	0.000192856	Lgi4
6.77761e-09	-0.570589	0.386	0.495	0.00019304	Mdk
6.98302e-09	-0.614235	0.112	0.217	0.000198891	Gadd45gip1
7.00144e-09	-1.12006	0.045	0.123	0.000199415	Mrps11
7.21774e-09	-0.504893	0.098	0.2	0.000205576	Zmat5
7.69343e-09	-0.598107	0.127	0.233	0.000219124	Tmem126a
7.99942e-09	-0.540415	0.139	0.25	0.00022784	Ndufv1
8.05251e-09	-0.511359	0.132	0.243	0.000229352	Mrps17
8.29139e-09	-0.556788	0.145	0.259	0.000236155	Snrnp48
8.41471e-09	-0.868169	0.288	0.4	0.000239668	Hotairm1
8.67211e-09	1.97237	0.132	0.074	0.000246999	Cdo1
8.82853e-09	0.504338	0.694	0.673	0.000251454	Usp9x
9.09425e-09	-0.898566	0.08	0.169	0.000259022	Ifi205
9.13027e-09	-0.826087	0.064	0.148	0.000260048	Prxl2b
9.36366e-09	0.744441	0.561	0.527	0.000266696	Ncoa3
9.82675e-09	-0.720442	0.197	0.308	0.000279886	Prrx1
1.08588e-08	-0.518198	0.123	0.228	0.000309281	Psmb10
1.09721e-08	1.21065	0.22	0.148	0.000312506	Syn2
1.13111e-08	-0.800419	0.082	0.171	0.000322162	Mrps7
1.14968e-08	-0.572647	0.115	0.22	0.000327453	Pmm1
1.15607e-08	1.0567	0.311	0.233	0.000329272	Ppp1r3c
1.17036e-08	1.21356	0.139	0.078	0.000333342	9630014M24Rik
1.19079e-08	-0.512211	0.159	0.277	0.000339161	Bag6
1.24251e-08	0.870253	0.465	0.406	0.000353891	Ccnyl1
1.25211e-08	-1.28237	0.038	0.109	0.000356627	Gngt2
1.35049e-08	-0.529713	0.208	0.331	0.000384646	Fmo1
1.42187e-08	1.2587	0.271	0.201	0.000404978	Dgat2
1.51706e-08	-0.596672	0.08	0.171	0.000432089	Rps19bp1
1.52232e-08	-0.594396	0.13	0.235	0.000433588	Uqcc3
1.52593e-08	-1.94785	0.033	0.102	0.000434614	Cxcl1
1.55232e-08	-1.442	0.032	0.1	0.000442133	Dynlt1f
1.55655e-08	-0.517996	0.202	0.325	0.000443336	Zyx
1.61911e-08	-1.26352	0.042	0.116	0.000461156	Abhd11
1.66447e-08	0.630008	0.461	0.383	0.000474073	Hoxa5
1.76572e-08	-0.69692	0.089	0.183	0.000502913	Pop5
1.83793e-08	-0.501664	0.121	0.226	0.00052348	Dmac1
1.88604e-08	-1.02547	0.209	0.312	0.000537181	Slpi
1.89377e-08	-0.744294	0.103	0.197	0.000539384	Abhd14a
2.01159e-08	-0.580645	0.138	0.246	0.000572942	Snhg9
2.08784e-08	-0.68208	0.077	0.166	0.000594658	2410002F23Rik
2.1073e-08	-0.687417	0.129	0.229	0.0006002	Bmpr1b
2.11293e-08	-0.618989	0.108	0.206	0.000601804	Dnlz
2.28382e-08	-0.930896	0.053	0.131	0.000650477	Srgn
2.29247e-08	-0.704825	0.071	0.157	0.000652943	Nt5c
2.3239e-08	-0.750923	0.076	0.162	0.000661893	Coa6
2.47721e-08	-0.737843	0.167	0.27	0.000705559	Efna2
2.49567e-08	-0.510513	0.132	0.24	0.000710817	Mrpl34
2.61051e-08	1.04747	0.258	0.185	0.000743527	Ptch1
2.87548e-08	-0.538942	0.115	0.215	0.000818994	Psmg4
2.89352e-08	-0.985195	0.056	0.133	0.000824132	Znrd2
2.90985e-08	-0.576773	0.126	0.23	0.000828783	Ebna1bp2
2.97746e-08	-0.539997	0.15	0.257	0.000848041	Idh3g
3.16596e-08	-0.825894	0.042	0.115	0.00090173	Ptrhd1
3.19607e-08	-0.53786	0.095	0.188	0.000910306	Lage3
3.24396e-08	-0.623903	0.153	0.261	0.000923946	Itga9
3.56732e-08	-0.584042	0.129	0.23	0.00101604	Cpt1c
3.64476e-08	-0.527527	0.176	0.287	0.0010381	Ptpn13
3.79634e-08	-0.512948	0.114	0.213	0.00108127	Tmed1
3.88473e-08	-0.868069	0.048	0.123	0.00110645	Hint3
4.22245e-08	-0.555543	0.15	0.255	0.00120264	Ssbp1
4.23246e-08	-0.563768	0.064	0.146	0.00120549	Mdp1
4.41665e-08	-0.643677	0.077	0.162	0.00125795	Trappc6a
4.42484e-08	-0.934533	0.059	0.138	0.00126028	Calml3
4.86568e-08	-0.858135	0.091	0.176	0.00138584	Anxa3
5.01105e-08	-0.720394	0.108	0.2	0.00142725	Gde1
5.43879e-08	-0.926006	0.091	0.177	0.00154908	Rab26os
5.76654e-08	-0.625376	0.102	0.192	0.00164243	Ciao2b
6.0356e-08	0.598869	0.679	0.691	0.00171906	Tra2a
6.06473e-08	-0.563464	0.314	0.435	0.00172736	Ecm2
6.18531e-08	-0.747057	0.073	0.155	0.0017617	Mgst3
6.27036e-08	0.559788	0.564	0.539	0.00178593	Kctd12
6.27625e-08	-0.570998	0.138	0.239	0.0017876	Maged2
6.54583e-08	-0.63501	0.103	0.195	0.00186438	Emc6
6.79102e-08	0.760524	0.5	0.458	0.00193422	Heca
6.81889e-08	-0.853243	0.065	0.144	0.00194216	Radil
6.93323e-08	-0.823264	0.071	0.15	0.00197472	Dbndd2
7.03927e-08	-0.597475	0.094	0.183	0.00200492	Mrps34
7.69753e-08	0.825037	0.274	0.198	0.00219241	Junos
8.11481e-08	-0.510754	0.111	0.204	0.00231126	Cbr3
8.46478e-08	-0.808207	0.05	0.123	0.00241094	Timm10
8.52641e-08	-0.579386	0.103	0.193	0.00242849	Tm2d3
8.76139e-08	-0.866613	0.077	0.159	0.00249542	0610030E20Rik
8.81464e-08	-0.586993	0.097	0.186	0.00251059	Exosc8
8.81865e-08	-0.620446	0.088	0.175	0.00251173	Rbmxl1
8.90924e-08	-0.853405	0.133	0.228	0.00253753	Garem1
9.41518e-08	-0.637048	0.111	0.199	0.00268163	Bloc1s1
9.4871e-08	-0.67094	0.077	0.159	0.00270212	Med29
9.51477e-08	-0.566141	0.103	0.193	0.00271	Cse1l
9.52063e-08	-0.51638	0.123	0.22	0.00271167	Snrpa
9.56841e-08	-0.500408	0.177	0.287	0.00272527	Ube2m
9.58116e-08	-0.740526	0.173	0.273	0.00272891	Pcdh9
1.00204e-07	0.775666	0.533	0.498	0.00285401	Nrp2
1.00214e-07	-0.926548	0.062	0.137	0.00285429	Ndufa4l2
1.03442e-07	0.827116	0.392	0.325	0.00294625	Musk
1.05194e-07	0.856302	0.376	0.317	0.00299615	Tfdp2
1.06768e-07	0.882585	0.317	0.245	0.00304097	Atp2a3
1.06894e-07	-0.508899	0.155	0.258	0.00304457	Rab1b
1.08403e-07	-0.54606	0.527	0.673	0.00308753	Hspb1
1.09844e-07	-0.589766	0.118	0.211	0.00312857	Cops6
1.09889e-07	-0.768339	0.076	0.156	0.00312987	Snhg20
1.11175e-07	1.21568	0.405	0.346	0.00316649	Grm7
1.12365e-07	-0.725239	0.064	0.141	0.00320039	Mrpl22
1.12731e-07	-0.522389	0.135	0.235	0.00321081	Cks1b
1.15111e-07	0.522786	0.758	0.754	0.0032786	Wsb1
1.16493e-07	0.961901	0.244	0.175	0.00331797	Gm41556
1.18697e-07	-0.743226	0.085	0.168	0.00338072	Sdc1
1.20421e-07	-0.628911	0.103	0.192	0.00342983	Zfp385a
1.24255e-07	-0.558781	0.086	0.172	0.00353904	Mrpl43
1.2528e-07	-0.735608	0.086	0.169	0.00356824	Ptgfr
1.25412e-07	-0.515248	0.15	0.255	0.00357199	Trappc4
1.31581e-07	-0.816503	0.245	0.347	0.0037477	Angpt1
1.34598e-07	-0.546567	0.121	0.215	0.00383363	Smco4
1.346e-07	-0.706226	0.058	0.133	0.00383367	Cysrt1
1.36912e-07	-0.751505	0.265	0.368	0.00389952	Clu
1.41039e-07	-0.586267	0.114	0.205	0.00401707	Irak3
1.49539e-07	0.899148	0.277	0.208	0.00425918	Lhfpl2
1.50421e-07	-0.560021	0.133	0.23	0.00428428	Ncaph2
1.5261e-07	-0.543073	0.392	0.519	0.00434665	Snhg1
1.55087e-07	-0.548075	0.088	0.174	0.00441718	Pycard
1.56768e-07	-1.08421	0.05	0.119	0.00446508	Snhg15
1.5948e-07	-0.629808	0.089	0.173	0.00454231	Epdr1
1.63029e-07	-0.675785	0.074	0.153	0.00464339	Exosc7
1.64373e-07	-1.49663	0.089	0.167	0.00468166	Col23a1
1.64944e-07	-0.575712	0.129	0.224	0.00469795	Nhs
1.71651e-07	-0.773384	0.095	0.18	0.00488896	Axin2
1.76975e-07	-0.809085	0.065	0.141	0.0050406	Pamr1
1.78449e-07	-0.581267	0.114	0.206	0.00508258	Bod1
1.80532e-07	-0.874507	0.058	0.13	0.00514192	Gtf3a
1.85104e-07	-0.508929	0.129	0.223	0.00527214	Mrps18c
1.87505e-07	-0.505265	0.112	0.203	0.00534051	Cdc42se1
1.99115e-07	-0.629569	0.103	0.191	0.0056712	Cercam
2.08481e-07	0.644474	0.485	0.429	0.00593794	F2r
2.15665e-07	0.783337	0.315	0.248	0.00614257	Sfn
2.20431e-07	-0.9501	0.041	0.105	0.00627833	Ankrd54
2.43031e-07	-0.58379	0.095	0.183	0.006922	Pde6d
2.49778e-07	-0.549993	0.115	0.205	0.00711419	Naa16
2.51329e-07	-0.597576	0.073	0.152	0.00715834	Mpst
2.66453e-07	-0.639525	0.108	0.194	0.00758913	Npr1
2.73349e-07	-0.945283	0.038	0.101	0.00778554	Wnt11
2.90516e-07	-0.914025	0.085	0.163	0.00827447	Nkd1
2.99961e-07	-0.533268	0.092	0.177	0.00854349	Mettl26
2.99976e-07	-0.723988	0.062	0.135	0.00854392	Mrpl40
3.07732e-07	-0.90308	0.042	0.107	0.00876481	Tubb2b
3.112e-07	-0.714127	0.076	0.153	0.00886361	Mst1r
3.23485e-07	-0.524345	0.114	0.204	0.00921349	Dnpep
3.2607e-07	-0.846101	0.065	0.138	0.00928714	Trappc1
3.56702e-07	-0.693121	0.114	0.203	0.0101596	Adam33
3.69471e-07	1.1202	0.232	0.165	0.0105233	Rgs5
3.78685e-07	-0.821165	0.061	0.131	0.0107857	Rbm14
3.81429e-07	-0.578431	0.118	0.208	0.0108638	Cherp
4.21901e-07	-0.64721	0.103	0.187	0.0120166	Ssbp4
4.23315e-07	-0.596169	0.108	0.189	0.0120569	Rarb
4.27495e-07	-0.865356	0.053	0.121	0.0121759	Dnajc4
4.75119e-07	-0.56608	0.064	0.136	0.0135323	Htra2
4.81607e-07	-1.04645	0.064	0.132	0.0137171	Atcayos
4.91191e-07	-0.58696	0.085	0.165	0.0139901	Il10rb
5.02982e-07	-0.729792	0.065	0.138	0.0143259	Pdlim1
5.23811e-07	-0.677777	0.071	0.146	0.0149192	Enah
5.61682e-07	0.854727	0.274	0.21	0.0159978	Polg2
5.95513e-07	-0.742665	0.079	0.154	0.0169614	Tfpt
6.37164e-07	-0.565406	0.098	0.182	0.0181477	Slc35a4
6.45055e-07	-0.608407	0.085	0.163	0.0183725	Rps27rt
6.77684e-07	-0.734949	0.074	0.149	0.0193018	Utp14a
6.98059e-07	-0.520083	0.097	0.18	0.0198821	1110008P14Rik
7.23056e-07	-0.509758	0.123	0.212	0.0205941	Arfip1
7.52927e-07	-0.651507	0.048	0.115	0.0214449	Rab25
7.5969e-07	-0.711763	0.064	0.133	0.0216375	Exosc4
7.96461e-07	-0.93539	0.044	0.105	0.0226848	Znhit3
8.0026e-07	-0.680039	0.073	0.146	0.022793	H2-Ke6
8.31701e-07	-0.60793	0.088	0.165	0.0236885	2310009B15Rik
8.46264e-07	-0.792318	0.062	0.131	0.0241033	AI413582
8.74205e-07	-0.747742	0.071	0.143	0.0248991	Cdkn2d
9.33967e-07	-0.557607	0.064	0.134	0.0266013	Magohb
9.62314e-07	-0.630893	0.061	0.13	0.0274086	Ppil3
1.02088e-06	-0.675359	0.112	0.195	0.0290766	Crtc2
1.02929e-06	-0.731794	0.052	0.116	0.0293162	Uck1
1.06614e-06	0.720986	0.453	0.414	0.0303657	Serpine2
1.06987e-06	-0.551378	0.1	0.18	0.030472	Rpa3
1.10742e-06	-0.614317	0.064	0.133	0.0315415	Exosc1
1.27804e-06	-0.635532	0.23	0.326	0.0364012	Chchd10
1.32856e-06	-0.771778	0.041	0.101	0.0378402	Psapl1
1.33148e-06	0.526987	0.765	0.806	0.0379231	Csnk1a1
1.3359e-06	-0.514543	0.095	0.176	0.0380491	Ppp1r35
1.37059e-06	-0.528945	0.118	0.204	0.0390372	Zcchc9
1.37996e-06	-0.719564	0.071	0.142	0.0393041	Ppan
1.43377e-06	-0.506694	0.097	0.178	0.0408366	Tmem107
1.44573e-06	-0.720528	0.086	0.16	0.0411774	Ccl27a
1.51251e-06	1.01131	0.194	0.135	0.0430792	Mamdc2
1.5692e-06	-0.648221	0.058	0.124	0.044694	Gmppb
1.57112e-06	-0.55548	0.071	0.142	0.0447486	Map3k10
1.63512e-06	0.922243	0.383	0.337	0.0465715	Mafb
1.64965e-06	-0.870995	0.045	0.106	0.0469853	Zfp746
1.66629e-06	-0.638567	0.1	0.177	0.0474593	Lynx1

## Sheet: C3 Tumour_vs_DEN 
Diffrentially expressed genes between Tumour and DEN conditions in cluster 3
p_val	avg_log2FC	pct.1	pct.2	p_val_adj	gene
8.79571e-186	4.90118	0.344	0.018	2.50519e-181	Krt16
8.35022e-142	2.37268	0.77	0.389	2.37831e-137	Krt1
1.7699e-132	4.82254	0.25	0.013	5.04104e-128	S100a8
1.11997e-127	1.962	0.824	0.518	3.18989e-123	Lgals7
6.18293e-125	2.05219	0.762	0.391	1.76102e-120	Fabp5
2.20067e-110	4.33635	0.25	0.022	6.26794e-106	S100a9
1.06282e-106	6.81679	0.164	0.002	3.02712e-102	Krt6a
5.86068e-99	3.60808	0.294	0.045	1.66924e-94	Krt14
3.26569e-78	5.00214	0.142	0.006	9.30133e-74	Krt17
5.78465e-77	1.64551	0.695	0.417	1.64758e-72	Krt10
2.37287e-70	3.16913	0.233	0.039	6.75842e-66	Krt5
8.86584e-69	5.54988	0.121	0.004	2.52517e-64	Sprr1b
9.4675e-69	2.68838	0.315	0.082	2.69653e-64	Sfn
6.82504e-65	1.40309	0.718	0.471	1.94391e-60	Krtdap
2.12983e-64	2.00942	0.486	0.215	6.06618e-60	Mt4
2.65119e-60	4.26508	0.124	0.008	7.55111e-56	Krt6b
1.70113e-55	2.43032	0.292	0.085	4.84517e-51	Dsp
1.12345e-53	1.91201	0.418	0.18	3.19982e-49	Sprr3
1.61457e-46	1.95483	0.353	0.14	4.59862e-42	Dmkn
6.73632e-45	1.89491	0.364	0.151	1.91864e-40	Cnfn
8.00186e-43	2.34165	0.247	0.075	2.27909e-38	Sprr1a
1.98404e-38	-0.692648	0.848	0.944	5.65093e-34	Tmsb10
1.47919e-35	2.48582	0.188	0.051	4.21303e-31	Calm4
1.33308e-30	-0.575007	0.814	0.917	3.79688e-26	Rpl10
2.04145e-30	1.98292	0.233	0.088	5.81445e-26	Ly6d
9.64763e-30	2.10679	0.202	0.068	2.74784e-25	Gpx2
5.62597e-27	2.74188	0.106	0.021	1.60239e-22	Pkp1
8.33753e-26	2.41198	0.233	0.098	2.37469e-21	Fabp4
1.60934e-25	1.82348	0.215	0.084	4.58373e-21	Perp
3.69025e-24	2.04091	0.195	0.074	1.05106e-19	Serpinb12
5.31209e-23	1.62755	0.232	0.101	1.51299e-18	Fam25c
5.46801e-23	-1.26423	0.289	0.492	1.5574e-18	Dnajb1
1.08271e-22	-1.03292	0.177	0.389	3.08379e-18	Cd74
1.9755e-22	1.26367	0.377	0.225	5.62662e-18	Spink5
8.10078e-22	2.39713	0.12	0.033	2.30726e-17	Car2
2.84562e-21	1.20681	0.4	0.255	8.1049e-17	Krt13
3.21921e-21	0.693993	0.955	0.948	9.16895e-17	Camk1d
5.33321e-21	-1.09329	0.509	0.671	1.519e-16	Fosb
6.18033e-21	-0.779144	0.47	0.663	1.76028e-16	Atf3
3.0431e-20	1.48933	0.244	0.118	8.66736e-16	Ly6g6c
3.9776e-19	2.02784	0.123	0.039	1.1329e-14	Lypd3
3.31552e-18	1.1307	0.395	0.271	9.44326e-14	Lor
6.07874e-18	1.65169	0.221	0.109	1.73135e-13	Gm94
1.69574e-16	-1.27771	0.068	0.21	4.8298e-12	H2-Ab1
2.51772e-16	1.40826	0.227	0.118	7.17098e-12	Sbsn
2.27923e-15	-0.911439	0.536	0.697	6.4917e-11	Ifi27l2a
2.5788e-15	-0.752273	0.7	0.803	7.34493e-11	Fos
6.67836e-15	-1.81141	0.074	0.21	1.90213e-10	Hbb-bs
8.33375e-15	-0.610173	0.797	0.877	2.37362e-10	Dusp1
1.22451e-14	-0.543021	0.468	0.649	3.48766e-10	Dnajb9
1.24907e-14	1.96555	0.105	0.036	3.55761e-10	Trp63
1.71104e-14	-0.594535	0.756	0.855	4.87338e-10	Klf4
1.85125e-14	-0.520478	0.839	0.913	5.27273e-10	Jun
2.69512e-14	1.84581	0.132	0.053	7.67624e-10	Crct1
3.26603e-14	-0.766483	0.403	0.576	9.3023e-10	Zfp36
6.73607e-14	-0.581397	0.206	0.376	1.91857e-09	Acta2
7.55242e-14	-1.01217	0.089	0.225	2.15108e-09	H2-Aa
9.32077e-13	-0.723529	0.439	0.591	2.65474e-08	Hsph1
3.3496e-12	-0.753295	0.18	0.324	9.54034e-08	Sde2
3.98539e-12	-0.556823	0.859	0.907	1.13512e-07	Egr1
7.62732e-12	2.43907	0.103	0.04	2.17241e-07	Nrg1
1.17873e-11	-0.765428	0.155	0.295	3.35725e-07	Tagln
1.65299e-11	1.19662	0.205	0.115	4.70804e-07	Gsto1
2.4909e-11	-0.791342	0.27	0.412	7.09458e-07	Tubb4b
2.65804e-11	1.66814	0.138	0.065	7.57063e-07	S100a14
1.46303e-10	1.0038	0.209	0.119	4.16701e-06	Slpi
1.85015e-10	-1.48072	0.029	0.111	5.26959e-06	Retnla
3.01809e-10	-1.24753	0.039	0.126	8.59613e-06	Lyz2
3.10583e-10	-0.626156	0.232	0.369	8.84602e-06	Maff
4.65025e-10	-0.885647	0.147	0.265	1.32449e-05	5430416N02Rik
5.32621e-10	-0.548332	0.641	0.74	1.51701e-05	Hes1
6.01713e-10	-0.538082	0.43	0.566	1.7138e-05	Homer1
7.93447e-10	1.32524	0.173	0.097	2.2599e-05	Gsta4
1.11151e-09	-0.535777	0.226	0.357	3.1658e-05	Snai1
1.21346e-09	-1.34347	0.041	0.124	3.45619e-05	Actg2
1.30133e-09	-0.698486	0.161	0.282	3.70646e-05	Alyref
1.42574e-09	-0.936957	0.07	0.168	4.0608e-05	H2-Eb1
1.89333e-09	-0.844017	0.168	0.281	5.39257e-05	Rpl29
7.6251e-09	-0.721579	0.089	0.188	0.000217178	Des
8.01703e-09	-0.553502	0.433	0.576	0.000228341	Mcl1
9.55045e-09	-0.544626	0.321	0.454	0.000272016	Sertad1
1.07114e-08	-0.545496	0.198	0.326	0.000305083	Gstp1
1.957e-08	-0.924849	0.062	0.145	0.000557392	Myh11
2.45014e-08	-0.52269	0.658	0.728	0.000697848	Ccn1
5.63863e-08	0.868203	0.277	0.198	0.00160599	Krt4
7.71533e-08	-0.925083	0.103	0.192	0.00219748	Tnfrsf12a
8.33545e-08	1.00973	0.252	0.18	0.0023741	Gltp
8.74944e-08	-0.737146	0.077	0.163	0.00249201	2410002F23Rik
1.06669e-07	-0.53876	0.705	0.803	0.00303816	Junb
2.16957e-07	-0.904544	0.109	0.195	0.00617938	Pramef8
2.20583e-07	-0.531388	0.386	0.503	0.00628263	Nasp
2.23002e-07	-1.12174	0.062	0.135	0.00635155	Oasl2
3.42506e-07	0.61502	0.502	0.434	0.00975525	Lrmda
3.93519e-07	-0.708679	0.247	0.355	0.0112082	Cited2
5.39387e-07	-0.623815	0.152	0.249	0.0153628	Sp100
5.69221e-07	-0.740892	0.138	0.228	0.0162126	Serpine1
6.99414e-07	-0.56416	0.158	0.254	0.0199207	Micos13
8.22239e-07	1.29625	0.126	0.072	0.023419	Hopx
8.2386e-07	-0.634354	0.229	0.329	0.0234652	Flnc
9.33266e-07	-0.509101	0.214	0.316	0.0265813	Cd248
9.35726e-07	-0.580469	0.167	0.262	0.0266514	Mrps6
1.27115e-06	-0.588816	0.102	0.184	0.0362049	Gnl3l
1.58446e-06	-0.588775	0.12	0.206	0.0451285	Erh

## Sheet: C19 Tumour_vs_Control
Diffrentially expressed genes between Tumour and Control conditions in cluster 19
p_val	avg_log2FC	pct.1	pct.2	p_val_adj	gene
5.37e-21	2.6817	0.815	0.339	1.53e-16	C4b
1.73e-16	-4.14883	0.154	0.158	4.93e-12	Krt13
1.92e-16	0.830724	1	0.989	5.48e-12	Fn1
2.78e-15	2.61557	0.462	0.071	7.91e-11	Gm15987
5.24e-14	-3.01125	0.138	0.153	1.49e-09	Lgals7
5.2e-12	1.61278	0.585	0.191	1.48e-07	Slc7a6os
5.93e-12	-4.63726	0.062	0.153	1.69e-07	Krt4
6.82e-12	0.73166	0.554	0.235	1.94e-07	Mrps34
1.16e-11	0.949524	0.946	0.716	3.31e-07	Prelp
2e-11	0.511135	0.869	0.519	5.7e-07	Tnfrsf1a
2.48e-11	0.888784	0.654	0.279	7.05e-07	Tmem126a
3.16e-11	-0.906208	0.862	0.847	9.01e-07	Csrp2
5.81e-11	1.11892	0.777	0.393	1.66e-06	Nrp1
6.41e-11	0.746801	0.692	0.328	1.83e-06	Slirp
7.72e-11	0.933338	0.615	0.257	2.2e-06	Il13ra1
8.5e-11	0.552187	0.746	0.399	2.42e-06	Rab1b
9.16e-11	0.663172	0.554	0.23	2.61e-06	B4galt5
9.58e-11	0.669667	0.754	0.388	2.73e-06	Slc39a1
1.1e-10	-0.761975	0.731	0.623	3.14e-06	Smarcc2
1.17e-10	0.523503	0.631	0.301	3.32e-06	Fbxl5
1.47e-10	0.637493	0.815	0.459	4.19e-06	Col4a2
1.71e-10	0.916388	0.4	0.142	4.86e-06	Mrpl22
1.91e-10	1.83701	0.385	0.082	5.45e-06	Timp1
2.16e-10	0.508079	0.577	0.29	6.14e-06	Chmp1a
2.24e-10	0.571705	0.754	0.404	6.38e-06	Ckap4
2.28e-10	0.555947	0.654	0.333	6.48e-06	Snx17
2.37e-10	-0.911983	0.615	0.514	6.75e-06	Relb
3.16e-10	0.557455	0.7	0.361	9.01e-06	Ramac
3.64e-10	0.746008	0.431	0.164	1.04e-05	Mrgprf
5.39e-10	-0.654338	0.615	0.464	1.54e-05	Fam171a1
6.16e-10	-4.74131	0.054	0.005	1.76e-05	Hba-a1
6.22e-10	0.508488	0.931	0.628	1.77e-05	Tacc1
7.2e-10	0.605658	0.346	0.126	2.05e-05	Chmp6
7.47e-10	0.568002	0.523	0.224	2.13e-05	Pdcd11
7.53e-10	0.903128	0.346	0.115	2.14e-05	Naprt
8.47e-10	0.644007	0.785	0.437	2.41e-05	Ilk
9.2e-10	-0.692598	0.592	0.492	2.62e-05	Arhgap35
9.21e-10	-0.993847	0.454	0.377	2.62e-05	Pibf1
9.53e-10	1.35589	0.438	0.131	2.71e-05	Fxyd5
9.64e-10	0.555653	0.654	0.339	2.74e-05	Hypk
1.01e-09	-0.59342	0.515	0.35	2.89e-05	Map2k5
1.06e-09	1.47914	0.292	0.06	3.01e-05	AW551984
1.1e-09	0.714131	0.562	0.246	3.12e-05	Tmem123
1.27e-09	0.552773	0.708	0.366	3.61e-05	Ptpn1
1.36e-09	0.592054	0.485	0.202	3.86e-05	Sike1
1.64e-09	0.864069	0.708	0.355	4.67e-05	Larp4
1.77e-09	0.657175	0.462	0.18	5.03e-05	Ykt6
1.8e-09	0.829741	0.477	0.186	5.12e-05	Crlf2
1.92e-09	0.957455	0.3	0.087	5.48e-05	Fbxl14
2.02e-09	0.607438	0.385	0.158	5.75e-05	Tspan17
2.57e-09	0.753224	0.746	0.399	7.33e-05	Srsf9
3.38e-09	1.82527	0.692	0.355	9.63e-05	S100a4
3.4e-09	0.665202	0.654	0.322	9.7e-05	Gm11808
3.66e-09	1.00564	0.3	0.093	0.000104112	Wdr5
3.78e-09	0.529323	0.654	0.35	0.000107618	Cops6
4.06e-09	-0.939742	0.715	0.672	0.0001155	Dnajb14
4.27e-09	0.803893	0.608	0.279	0.000121744	Ube2q2
4.29e-09	0.616762	0.315	0.115	0.000122278	Mbd6
6.16e-09	0.70671	0.977	0.902	0.000175363	H2-D1
6.55e-09	1.0278	0.315	0.093	0.000186444	Smyd2
7.56e-09	0.872825	0.246	0.066	0.000215413	Sh3bp1
7.9e-09	0.576426	0.638	0.328	0.000224902	Plscr3
8.07e-09	0.505	0.715	0.404	0.000229763	Naaa
9.56e-09	0.567488	0.585	0.284	0.000272284	Mrpl58
9.68e-09	-0.598512	0.508	0.377	0.000275572	Fbxl20
1.01e-08	1.1685	0.308	0.082	0.000288112	Actr8
1.08e-08	0.565483	0.677	0.366	0.00030629	Hsd17b12
1.12e-08	0.568886	0.638	0.333	0.000318948	Arpc5l
1.19e-08	-0.630814	0.677	0.514	0.000339321	Anks1
1.21e-08	1.27916	0.623	0.284	0.000344675	Npy1r
1.32e-08	0.658424	0.438	0.186	0.000375789	Ppp5c
1.36e-08	0.847106	0.438	0.169	0.000387962	Psmd5
1.38e-08	1.14907	0.5	0.191	0.000393275	Hr
1.43e-08	-0.820719	0.308	0.213	0.000407474	Zfp933
1.53e-08	0.694341	1	0.973	0.000435341	Col1a1
1.53e-08	-1.17635	0.554	0.546	0.000435911	Garem1
1.56e-08	-3.79779	0.092	0.164	0.000445472	Krtdap
1.64e-08	0.510121	0.446	0.202	0.000467562	Epb41l4aos
1.7e-08	0.60987	0.477	0.213	0.00048335	Fam129b
1.72e-08	0.52969	0.777	0.475	0.000489712	Coro1c
2e-08	0.566673	0.677	0.366	0.0005698	Fkbp10
2.29e-08	-0.660095	0.708	0.552	0.000652363	Eri3
2.41e-08	-0.827501	0.662	0.617	0.000686047	Crispld2
2.49e-08	-0.906906	0.623	0.546	0.00070938	2210408F21Rik
2.53e-08	-0.60107	0.462	0.35	0.000719318	Slc25a36
2.59e-08	0.941951	0.515	0.219	0.000738788	Ptpmt1
2.65e-08	1.70101	0.277	0.055	0.000754803	Spry1
2.67e-08	0.721052	0.569	0.262	0.000761641	Wtip
2.74e-08	-0.569382	0.362	0.251	0.000779218	Gzf1
2.76e-08	-0.563043	0.715	0.59	0.000786591	Dmxl1
2.79e-08	0.620196	0.515	0.257	0.000796001	Commd7
2.96e-08	1.0639	0.277	0.077	0.00084416	Saal1
3.01e-08	3.38292	0.308	0.066	0.000856784	Csmd1
3.06e-08	0.703674	0.754	0.426	0.000872562	Piezo1
3.19e-08	0.640365	0.754	0.437	0.000909756	Cox20
3.25e-08	0.847074	0.769	0.443	0.000926696	Dhrs3
3.33e-08	0.79647	0.185	0.044	0.000947346	Paqr4
3.34e-08	0.514754	0.746	0.443	0.000952405	Zdhhc8
3.41e-08	-0.689812	0.5	0.448	0.000972154	Ints3
3.48e-08	0.681524	0.577	0.279	0.00099106	Sumf1
3.51e-08	-0.60314	0.646	0.486	0.000999999	Mill2
3.54e-08	0.700838	0.492	0.219	0.00100707	Ptdss1
3.83e-08	-0.602035	0.346	0.235	0.00109119	E2f1
3.84e-08	0.556616	0.662	0.361	0.00109445	Polr2j
3.85e-08	0.599835	0.277	0.087	0.00109622	Bpnt1
3.92e-08	0.692813	0.531	0.251	0.00111722	Plac9b
3.95e-08	0.530708	0.462	0.208	0.0011239	Skiv2l
3.95e-08	0.711389	0.492	0.224	0.0011255	Uba3
4.01e-08	0.619928	0.331	0.115	0.00114248	Il3ra
4.01e-08	-0.607294	1	1	0.00114286	mt-Co3
4.03e-08	0.681795	0.692	0.366	0.00114848	Tnfrsf12a
4.13e-08	1.13415	0.9	0.716	0.00117614	Ccn3
4.31e-08	0.576115	0.877	0.585	0.00122738	Eloc
4.46e-08	0.558965	0.623	0.328	0.00126992	Ugcg
4.61e-08	0.504401	0.546	0.279	0.001314	Pycard
4.83e-08	0.54602	0.285	0.104	0.00137684	Tmem251
4.88e-08	0.630951	0.538	0.257	0.00139103	Trp53
5.03e-08	1.02682	0.638	0.311	0.00143244	Fam20c
5.14e-08	0.586533	0.954	0.792	0.00146429	Rpl29
5.19e-08	0.632192	0.777	0.464	0.00147769	Arpc4
5.23e-08	-0.577989	0.862	0.77	0.00149079	Dennd1a
5.48e-08	0.900706	0.338	0.12	0.00156176	Tmem53
5.68e-08	1.75158	0.492	0.186	0.00161775	Adcy7
5.8e-08	0.518721	0.608	0.311	0.00165242	Snhg3
5.9e-08	0.516192	0.908	0.634	0.00167966	Gstp1
6.04e-08	0.784465	0.908	0.634	0.00172019	Rab10
6.2e-08	-3.11473	0.185	0.208	0.00176658	Fabp5
6.6e-08	1.05739	0.2	0.038	0.00187851	Rflnb
6.85e-08	-0.650157	1	1	0.00195004	mt-Atp6
6.97e-08	0.503685	0.423	0.197	0.00198549	Naglu
8e-08	-0.588216	0.792	0.699	0.00227714	Uvrag
8.61e-08	0.686059	0.677	0.361	0.00245153	Ltbp1
8.74e-08	0.681	0.546	0.268	0.00248993	Mfsd14b
8.76e-08	0.621887	0.338	0.137	0.00249642	Cinp
8.81e-08	0.551048	0.569	0.295	0.00251059	Apod
8.86e-08	0.596415	0.277	0.104	0.00252399	Taf5l
9.41e-08	0.896297	0.446	0.186	0.00267969	Tusc2
9.46e-08	-0.888494	0.323	0.262	0.0026944	Tent5c
9.48e-08	0.534837	0.738	0.437	0.00270075	Emc3
9.75e-08	1.47541	0.315	0.082	0.0027784	C1qtnf6
9.8e-08	0.79307	0.223	0.066	0.00278996	Armc5
9.93e-08	0.629697	0.531	0.257	0.00282803	Tollip
1.01e-07	0.558865	0.492	0.246	0.00287751	Dynlt1f
1.01e-07	0.783351	0.623	0.311	0.00288228	Ndrg4
1.02e-07	-0.847354	0.377	0.251	0.00289095	Tbc1d8b
1.03e-07	0.528274	0.785	0.486	0.00292632	Ctsa
1.07e-07	0.515369	0.408	0.175	0.0030459	Nmd3
1.12e-07	-0.601373	0.377	0.279	0.00318789	Pgghg
1.19e-07	0.665567	0.5	0.23	0.00339594	Rest
1.2e-07	0.865242	0.562	0.262	0.00342421	Lgals3bp
1.23e-07	-1.07828	0.508	0.525	0.00349702	Camta1
1.28e-07	0.638945	0.385	0.169	0.00363854	Hdhd2
1.33e-07	0.515925	0.762	0.459	0.00377422	Rab8b
1.33e-07	0.807815	0.415	0.18	0.00377968	Tsen15
1.41e-07	0.817654	0.708	0.393	0.00401401	Pofut2
1.43e-07	1.17689	0.569	0.257	0.00405874	Dio2
1.55e-07	-0.635424	0.815	0.694	0.00441742	Ptpn13
1.55e-07	0.559471	0.492	0.246	0.00442041	Srxn1
1.63e-07	-0.798005	0.3	0.235	0.00462913	Stx6
1.63e-07	-0.833872	0.623	0.563	0.00463805	Dock9
1.63e-07	-1.05141	0.277	0.23	0.00464814	Polr3b
1.65e-07	0.841364	0.446	0.186	0.0046971	Bloc1s2
1.68e-07	0.800981	0.592	0.295	0.00478046	Snhg6
1.69e-07	0.680114	0.346	0.142	0.00482631	Mrpl16
1.71e-07	0.603832	0.577	0.29	0.00486883	Abce1
1.72e-07	0.682027	0.985	0.962	0.00491202	Crip1
1.77e-07	-0.75578	0.662	0.628	0.00503954	Taok3
1.77e-07	0.744931	0.646	0.339	0.00504174	Pex13
1.79e-07	0.531306	0.646	0.366	0.00511235	Samd14
1.8e-07	0.686873	0.592	0.295	0.00511368	Sobp
1.81e-07	0.550484	0.462	0.224	0.00515843	Arsa
1.91e-07	0.568952	0.423	0.186	0.00542932	Syde1
2.01e-07	-0.885457	0.731	0.612	0.00572448	Irf1
2.02e-07	0.599352	0.423	0.191	0.00575702	Kbtbd2
2.05e-07	-0.631142	0.438	0.339	0.00585104	Lncppara
2.14e-07	0.850457	0.777	0.475	0.00609175	Vasn
2.15e-07	0.701406	0.438	0.197	0.0061284	Tmem150a
2.18e-07	0.733886	0.823	0.53	0.00619801	Dact1
2.18e-07	-1.56597	0.5	0.628	0.00619886	Tex14
2.25e-07	-0.59957	0.554	0.426	0.00640929	Ttc7
2.25e-07	-0.63367	0.915	0.847	0.00642082	Cped1
2.26e-07	-0.578672	0.385	0.279	0.00644385	Patl1
2.3e-07	0.878505	0.338	0.12	0.00656086	B3glct
2.39e-07	-0.504818	0.877	0.738	0.00680953	Osbpl9
2.55e-07	-0.530209	0.562	0.421	0.00726596	Khdc4
2.63e-07	-0.840165	0.354	0.317	0.00748001	Rae1
2.67e-07	0.563091	0.615	0.328	0.00761033	Washc4
2.71e-07	0.788983	0.415	0.164	0.00770547	Ccdc71l
2.73e-07	-0.515049	0.515	0.366	0.00778748	Arhgef10l
2.77e-07	-0.743355	0.477	0.388	0.00787766	Cog7
2.8e-07	1.15115	0.715	0.41	0.00798086	Hspb1
2.86e-07	0.863591	0.385	0.137	0.00815417	Gm26512
2.88e-07	-0.550776	0.554	0.426	0.00819683	Dexi
2.89e-07	-0.744604	0.246	0.208	0.00821917	Abca7
2.93e-07	1.52284	0.646	0.35	0.00835168	Thbs1
2.94e-07	-0.833335	0.438	0.339	0.00836879	Sh3bp4
2.94e-07	0.791228	0.785	0.486	0.00836994	Prss23
3.08e-07	-0.581999	0.385	0.306	0.0087738	Dap3
3.28e-07	-0.62915	0.492	0.432	0.00934198	Ncoa6
3.43e-07	-0.505227	0.623	0.464	0.00977186	Tmem230
3.52e-07	0.60559	0.977	0.907	0.0100134	S100a11
3.57e-07	-0.539077	0.831	0.71	0.0101749	Trak1
3.6e-07	-0.664435	0.4	0.284	0.0102642	Tbc1d22a
3.61e-07	0.556943	0.7	0.404	0.010279	Spry2
3.64e-07	0.790171	1	0.88	0.0103696	Hspa1b
3.66e-07	-0.614152	0.623	0.53	0.0104159	Adh1
3.72e-07	-0.501105	0.485	0.35	0.0105918	Etnk1
3.72e-07	-0.563089	0.462	0.383	0.0106087	Zfp516
3.83e-07	0.638271	0.315	0.137	0.0109165	Mrpl19
3.84e-07	-1.00301	0.477	0.47	0.0109331	Phka2
3.89e-07	1.62337	0.315	0.082	0.0110815	Mink1
3.92e-07	-0.596659	0.269	0.246	0.0111559	Abcf3
3.92e-07	0.851646	0.462	0.202	0.0111612	Ccdc102a
3.99e-07	0.522687	0.469	0.224	0.011356	Med29
4.02e-07	1.66144	0.346	0.098	0.0114379	Gm17455
4.37e-07	-3.99325	0.046	0.137	0.0124528	Mt4
4.66e-07	0.819891	0.954	0.76	0.0132589	H2-K1
4.7e-07	-0.981554	0.385	0.333	0.0133816	E130307A14Rik
4.93e-07	0.541592	0.392	0.169	0.0140478	Enpep
5.01e-07	0.606106	0.415	0.186	0.0142632	Rbmxl1
5.26e-07	-0.875281	0.331	0.279	0.0149907	2410002F23Rik
5.27e-07	1.20339	0.323	0.104	0.015024	Ddx47
5.36e-07	0.563024	0.262	0.082	0.0152672	Ccdc149
5.45e-07	0.522055	0.754	0.464	0.0155202	Taf1d
5.51e-07	0.767746	0.362	0.142	0.0156895	Ddx49
5.51e-07	0.710286	0.292	0.098	0.0157032	Srek1ip1
5.54e-07	0.635459	0.431	0.191	0.0157844	C1galt1c1
5.62e-07	0.539841	0.285	0.109	0.0160082	Zfp414
5.65e-07	0.642439	0.285	0.109	0.0160931	Pcdhgc3
5.67e-07	-0.859176	0.762	0.749	0.016159	Zbtb16
5.67e-07	0.881438	0.692	0.388	0.0161633	H2-T23
5.88e-07	1.60987	0.231	0.044	0.0167384	Tnfrsf11b
5.95e-07	-0.554991	1	1	0.016941	mt-Co2
6.1e-07	0.543925	0.877	0.612	0.0173722	Uqcrq
6.11e-07	-0.785555	0.223	0.213	0.0174038	Tfcp2
6.2e-07	-0.753043	0.4	0.35	0.017647	Mpp1
6.22e-07	-0.690727	0.477	0.377	0.0177018	Atp6v1c1
6.35e-07	-0.720027	0.685	0.59	0.0180906	Btbd9
6.46e-07	0.96632	0.246	0.071	0.0184131	Psmb9
6.54e-07	0.589644	0.954	0.852	0.0186205	C1ra
6.55e-07	0.694062	0.731	0.432	0.0186426	Prr13
6.68e-07	1.12309	0.346	0.12	0.0190277	Yrdc
6.98e-07	0.533826	0.931	0.705	0.01987	Tm4sf1
7.35e-07	-0.503567	0.831	0.71	0.0209305	Gulp1
7.47e-07	0.556907	0.315	0.137	0.0212769	Dpp3
7.55e-07	0.859011	0.585	0.29	0.0214938	Sbsn
7.69e-07	-0.565252	0.315	0.246	0.0218893	Rufy2
7.82e-07	0.61723	0.977	0.934	0.0222683	B2m
7.82e-07	0.729653	0.362	0.137	0.0222703	Ccdc117
7.97e-07	-0.691225	0.377	0.306	0.0226923	Clcn6
8.04e-07	-0.607933	0.531	0.47	0.0229025	Spr
8.18e-07	0.80579	0.946	0.776	0.0233051	Cd44
8.21e-07	0.828975	0.546	0.268	0.0233907	Elmo2
8.33e-07	-0.641574	0.554	0.448	0.0237122	Rlf
8.39e-07	1.34356	0.392	0.137	0.023895	Nnmt
8.6e-07	0.943419	0.931	0.82	0.0244963	Bgn
8.82e-07	0.588228	0.454	0.23	0.0251278	Pop5
8.86e-07	-0.59392	0.315	0.24	0.0252463	Lancl1
8.96e-07	1.00504	0.377	0.142	0.0255119	Calhm5
8.96e-07	-0.637001	0.792	0.683	0.0255298	Mir100hg
9.08e-07	0.815636	0.362	0.148	0.0258677	Hscb
9.15e-07	-0.65536	0.423	0.333	0.0260677	Xpo4
9.72e-07	-0.836318	0.338	0.306	0.0276893	Kif3a
9.74e-07	1.84948	0.246	0.049	0.0277492	Cdh11
9.76e-07	0.537059	0.492	0.257	0.0278105	Lztr1
9.89e-07	-0.936084	0.3	0.246	0.0281572	Akap10
1.03e-06	0.605304	0.377	0.164	0.0292326	Mterf3
1.04e-06	0.908472	0.338	0.126	0.0296211	D030056L22Rik
1.04e-06	0.970354	0.246	0.077	0.0296753	Nubp1
1.07e-06	0.79372	0.369	0.153	0.0305109	Wdr45
1.09e-06	1.12673	0.2	0.049	0.0310873	Akip1
1.11e-06	-1.0079	0.377	0.339	0.031476	Prkd2
1.12e-06	-0.538238	0.323	0.202	0.0320261	Hmgxb3
1.15e-06	1.00982	0.2	0.06	0.0327333	Slc9a3r1
1.16e-06	-0.685788	0.777	0.738	0.0330527	Mllt10
1.18e-06	0.502684	0.977	0.825	0.0336472	Emilin2
1.2e-06	1.12277	0.177	0.044	0.0340965	Nek6
1.21e-06	0.970154	0.277	0.082	0.0343674	Igip
1.22e-06	-0.658296	0.623	0.574	0.0346303	Atxn2
1.23e-06	0.645381	0.431	0.197	0.03503	Bms1
1.24e-06	0.937151	0.277	0.093	0.0353767	Grsf1
1.26e-06	0.98218	0.569	0.279	0.0357593	Gm2000
1.26e-06	0.606454	0.308	0.12	0.0359596	R3hcc1
1.27e-06	-1.30475	0.308	0.366	0.0360334	Gm41556
1.27e-06	-0.732133	0.746	0.689	0.036186	Plekha5
1.29e-06	-0.522685	0.631	0.459	0.0366357	Cacul1
1.29e-06	0.789261	0.423	0.186	0.0368828	Mfsd14a
1.35e-06	-0.597051	0.292	0.213	0.0384099	Unkl
1.38e-06	-0.691837	0.462	0.415	0.0392882	Hmgcl
1.41e-06	0.961481	0.346	0.126	0.0402691	Plekhf2
1.42e-06	0.714436	0.377	0.158	0.0403436	Avpi1
1.44e-06	-0.505056	0.485	0.399	0.041069	Eps15l1
1.46e-06	0.781817	0.423	0.18	0.0414842	Gnb5
1.48e-06	-0.567733	1	1	0.0421101	mt-Cytb
1.49e-06	-0.53894	0.177	0.126	0.0423341	Bag2
1.5e-06	0.609897	0.885	0.639	0.0427251	Col4a1
1.54e-06	0.605255	0.731	0.443	0.0439629	Foxf1
1.56e-06	0.548784	0.338	0.153	0.0445199	Coq10a
1.61e-06	0.808804	0.3	0.115	0.0459945	G6pc3
1.64e-06	0.549783	0.285	0.126	0.0466727	Casp8
1.73e-06	0.622983	0.338	0.142	0.0492908	Imp4
1.76e-06	0.533924	0.592	0.333	0.0500331	Mgat1
1.76e-06	0.912754	0.254	0.087	0.0501825	Comtd1
1.81e-06	-0.524354	0.408	0.372	0.0515273	Cdc42ep5
1.83e-06	0.518217	0.254	0.098	0.0522415	Apobr
1.85e-06	-0.506234	0.408	0.311	0.0526781	Mettl1
1.86e-06	0.559406	0.8	0.525	0.053064	Higd2a
1.89e-06	0.692321	0.423	0.191	0.0537156	Rab11fip3
1.93e-06	-0.520056	0.731	0.612	0.0548549	Fam168a

## Sheet: C19 Tumour_vs_DEN
Diffrentially expressed genes between Tumour and DEN conditions in cluster 19
p_val	avg_log2FC	pct.1	pct.2	p_val_adj	gene
3.5356962096653e-09	0.640013	0.369	0.116	0.000100704	Cars2
3.54583733593091e-09	-0.654873	0.362	0.264	0.000100993	Nectin1
3.56098553946829e-09	-1.15033	0.354	0.372	0.000101424	Gpcpd1
3.65604550779047e-09	-0.740151	0.331	0.233	0.000104131	Stk38l
3.66222074405303e-09	0.61688	0.269	0.078	0.000104307	Zfp84
3.66713649473973e-09	0.892072	0.669	0.302	0.000104447	Bmp6
3.67029922087443e-09	0.810445	0.515	0.202	0.000104537	Timm17b
3.68857849997127e-09	-0.544879	0.492	0.318	0.000105058	Dcaf7
3.71469564504444e-09	-0.508068	0.354	0.202	0.000105802	Ahsa2
3.74681934702997e-09	-0.66171	0.423	0.295	0.000106717	Pfkfb4
3.7742146633904e-09	-0.548935	0.769	0.651	0.000107497	Anp32a
3.79773994758736e-09	-1.15405	0.454	0.395	0.000108167	Samd9l
3.94798135302406e-09	-0.557903	0.538	0.349	0.000112446	Slc16a1
3.9694363740942e-09	-0.604135	0.4	0.279	0.000113057	Ccdc82
3.99304877299554e-09	-0.800647	0.362	0.302	0.00011373	Aldh6a1
4.03284272936758e-09	-0.734517	0.738	0.713	0.000114863	Sh3rf1
4.05893033908075e-09	-0.631279	0.577	0.45	0.000115606	Jmjd6
4.27514259243997e-09	0.517265	0.954	0.907	0.000121765	Cd81
4.29427157563952e-09	-1.55375	0.131	0.155	0.000122309	2310061I04Rik
4.31678757254607e-09	-0.819761	0.323	0.24	0.000122951	Dcaf11
4.32713459212807e-09	-0.657149	0.538	0.45	0.000123245	Spin1
4.34736808347932e-09	0.721251	0.315	0.101	0.000123822	Ephx4
4.38751317066602e-09	2.54481	0.269	0.023	0.000124965	6030407O03Rik
4.39079350660801e-09	-0.539616	0.562	0.434	0.000125059	Prpf39
4.49038090302619e-09	-0.647657	0.454	0.349	0.000127895	Asxl2
4.50451758305032e-09	0.908632	0.292	0.07	0.000128298	Smpd4
4.57005028406364e-09	0.564977	0.438	0.178	0.000130164	Bmi1
4.57182923676586e-09	-0.537809	0.385	0.209	0.000130215	Setd1a
4.84342995387085e-09	0.542614	0.362	0.14	0.000137951	Zpr1
4.86666714586202e-09	-0.511931	0.438	0.287	0.000138612	Ttc14
4.94633084538732e-09	-0.545415	0.462	0.349	0.000140881	Creld2
5.1019589594577e-09	-0.649988	0.446	0.333	0.000145314	Cry2
5.20472783251041e-09	-0.870603	0.323	0.248	0.000148241	Sec23b
5.22249218990163e-09	0.535206	0.685	0.357	0.000148747	Snx21
5.31741388811554e-09	0.54395	0.346	0.124	0.000151451	Gpr137b
5.34680574138306e-09	0.766572	0.377	0.116	0.000152288	Nup50
5.35071849491737e-09	-0.527797	0.208	0.132	0.000152399	Tstd2
5.38123955643861e-09	-0.589173	0.185	0.109	0.000153268	Zfp275
5.41872362427313e-09	0.97049	0.4	0.116	0.000154336	Ccdc115
5.44166550149926e-09	-0.883735	0.392	0.31	0.00015499	Aatf
5.51810239339855e-09	0.82577	0.962	0.806	0.000157167	Loxl1
5.58750094653638e-09	-1.17422	0.231	0.209	0.000159143	Zbtb41
5.61519874116479e-09	0.664957	0.523	0.225	0.000159932	Bckdha
5.6340841943647e-09	-0.517284	0.546	0.395	0.00016047	Zc3h6
5.66477870736131e-09	-0.816191	0.523	0.318	0.000161344	Baz2a
5.71311123309688e-09	-0.507791	0.808	0.674	0.000162721	Hnrnpm
5.85330114086236e-09	0.50791	0.362	0.14	0.000166714	Ttc8
5.89695812324336e-09	0.608433	0.738	0.395	0.000167957	Ccdc85b
5.93195405251443e-09	0.926357	0.408	0.132	0.000168954	Bcl7b
5.9419035611415e-09	-0.500353	0.615	0.473	0.000169237	Zfp131
5.94220792597872e-09	1.2763	0.231	0.031	0.000169246	Arl5c
5.95701524171901e-09	0.746915	0.238	0.062	0.000169668	Smarcd1
6.00073147612382e-09	0.515334	0.785	0.45	0.000170913	Yipf3
6.0028579164235e-09	-0.646631	0.585	0.426	0.000170973	Vps54
6.08818432077172e-09	-0.783461	0.515	0.434	0.000173404	Cdc37l1
6.15019213682405e-09	0.531321	0.485	0.217	0.00017517	Ufsp2
6.35469169849188e-09	0.758972	0.592	0.264	0.000180994	Snhg6
6.55786802085619e-09	0.557915	0.546	0.24	0.000186781	Manba
6.5839692127268e-09	-0.597014	0.931	0.86	0.000187525	Nr3c1
6.63496683498326e-09	0.71925	0.415	0.147	0.000188977	Rara
6.74212193957728e-09	-0.944429	0.731	0.667	0.000192029	Nrd1
6.74531464306212e-09	-0.621764	0.3	0.225	0.00019212	Rnf139
6.84912113011398e-09	-0.517943	0.477	0.341	0.000195077	Rnf146
7.00087557324945e-09	0.850274	0.246	0.062	0.000199399	Ntpcr
7.0341377590529e-09	-0.560252	0.369	0.264	0.000200346	Paip1
7.09173544963787e-09	-0.75493	0.254	0.202	0.000201987	1110012L19Rik
7.10704509402684e-09	-0.555264	0.846	0.705	0.000202423	Rcn2
7.13948863638826e-09	-0.777701	0.585	0.512	0.000203347	Nampt
7.26065531049446e-09	-0.512975	0.438	0.264	0.000206798	Pitrm1
7.50324220598825e-09	0.565388	0.415	0.163	0.000213707	Polr2l
7.58560563230176e-09	-0.800464	0.515	0.357	0.000216053	Hmgn5
7.60288511386204e-09	-0.791223	0.515	0.434	0.000216545	St3gal1
7.69163910557011e-09	0.528609	0.777	0.442	0.000219073	Arpp19
7.78328456937199e-09	-0.528591	0.662	0.504	0.000221684	Btg3
7.81043281341694e-09	0.684058	0.8	0.45	0.000222457	Dnm2
7.93908927555348e-09	-1.26739	0.477	0.473	0.000226121	Mndal
7.97063649243818e-09	-0.898232	0.346	0.202	0.00022702	Pter
8.01425613216431e-09	0.670074	0.354	0.093	0.000228262	Fam49b
8.1007208286934e-09	-0.626623	0.685	0.55	0.000230725	Ptprd
8.10928893057119e-09	-0.622188	0.546	0.434	0.000230969	Bbx
8.13283887563078e-09	-0.801955	0.485	0.38	0.00023164	Rnf169
8.33415545426158e-09	-0.831332	0.277	0.217	0.000237373	Trim26
8.36763809152788e-09	0.541754	0.4	0.155	0.000238327	2310033P09Rik
8.51934278791574e-09	-0.804375	0.392	0.357	0.000242648	Marf1
8.68796144588184e-09	1.26165	0.469	0.14	0.000247451	Sox4
8.6999365088446e-09	0.802475	0.962	0.721	0.000247792	Htra1
8.82222620907177e-09	-0.864377	0.408	0.333	0.000251275	Lnpk
8.93022793158074e-09	-0.548301	0.654	0.488	0.000254351	Dhx9
8.94259205987119e-09	-0.544502	0.523	0.395	0.000254703	Srsf1
8.99466065364733e-09	-0.620194	0.377	0.24	0.000256186	Mcrs1
9.12159548025854e-09	0.843965	0.385	0.124	0.000259801	Clcn7
9.13756836142422e-09	-4.53397	0.008	0.225	0.000260256	Defb4
9.1475300025778e-09	-0.845679	0.669	0.574	0.00026054	Bcas3
9.18098532088325e-09	-0.57921	0.669	0.566	0.000261493	Uhrf2
9.38345825425713e-09	0.657879	0.877	0.543	0.00026726	Ddost
9.39639251159508e-09	-0.629384	0.469	0.318	0.000267628	Taf7
9.47655745667108e-09	0.638975	0.431	0.171	0.000269911	Tspan4
9.54406914130661e-09	0.554883	0.508	0.217	0.000271834	Eif2s1
9.6474315133773e-09	-0.674162	0.492	0.357	0.000274778	Lrrk2
9.74277029722079e-09	0.785754	0.362	0.116	0.000277494	Gyg
9.8493325092996e-09	1.05948	0.338	0.085	0.000280529	Dcxr
1.00083104995301e-08	0.595135	0.377	0.14	0.000285057	B3galnt1
1.00251950668906e-08	-0.550254	0.408	0.256	0.000285538	Tmx2
1.02758638186373e-08	-0.733803	0.431	0.372	0.000292677	Gigyf1
1.0361663905235e-08	-0.546647	0.715	0.55	0.000295121	Dyrk1a
1.04263653720105e-08	0.839649	0.246	0.062	0.000296964	Nubp1
1.04774019050564e-08	-0.547094	0.685	0.574	0.000298417	Epc2
1.06057056758341e-08	-0.680958	0.577	0.488	0.000302072	Bmp2k
1.06597020188908e-08	-0.619413	0.646	0.543	0.00030361	Tor1aip2
1.07242632649969e-08	-0.741468	0.846	0.76	0.000305448	Bst2
1.07684505818579e-08	0.891896	0.262	0.062	0.000306707	Slc35e4
1.08633315365276e-08	-0.86353	0.223	0.147	0.000309409	Gpkow
1.09111547423295e-08	0.745022	0.262	0.054	0.000310772	Triqk
1.09793648661515e-08	0.548115	0.969	0.907	0.000312714	Selenof
1.10799465852583e-08	-3.66274	0.031	0.279	0.000315579	Dsp
1.11468349884806e-08	-0.613218	0.292	0.217	0.000317484	Zmiz2
1.11611105057671e-08	0.584137	0.362	0.132	0.000317891	Seh1l
1.14275581143137e-08	-0.558168	0.708	0.597	0.00032548	Clock
1.14299592792349e-08	-0.708765	0.2	0.085	0.000325548	Ptx3
1.16095850206643e-08	-0.853719	0.869	0.876	0.000330664	Ncoa1
1.18405318400476e-08	0.706849	0.3	0.101	0.000337242	Lsm10
1.20015518414942e-08	0.788488	0.854	0.512	0.000341828	Dap
1.22069354868259e-08	-0.685372	0.323	0.194	0.000347678	Rab10os
1.22198322664081e-08	-0.828923	0.969	0.961	0.000348045	Egfr
1.22268995362926e-08	1.06598	0.323	0.085	0.000348247	Nr2c2ap
1.22601178479198e-08	2.35453	0.3	0.039	0.000349193	Rmrp
1.2516474319602e-08	-0.742183	0.938	0.868	0.000356494	Jmjd1c
1.25178512755839e-08	1.06072	0.215	0.039	0.000356533	Scamp5
1.260014893954e-08	-0.546035	0.3	0.194	0.000358877	Yod1
1.26067682469606e-08	1.31537	0.623	0.256	0.000359066	Npy1r
1.26578663277213e-08	0.619356	0.846	0.512	0.000360521	Ndufa1
1.29182241148408e-08	0.563951	0.308	0.109	0.000367937	Fbxw5
1.29284248866995e-08	0.724586	0.685	0.333	0.000368227	Mvp
1.2952206146149e-08	0.540158	0.985	0.977	0.000368905	Rpl41
1.3049633700081e-08	1.43535	0.392	0.101	0.00037168	Adcy3
1.32038294132318e-08	0.564219	0.446	0.178	0.000376071	Bloc1s2
1.33072833960345e-08	-0.519318	0.615	0.512	0.000379018	Ehmt1
1.33723756641192e-08	-1.01984	0.331	0.326	0.000380872	mt-Nd6
1.34426699866761e-08	-0.903719	0.369	0.302	0.000382874	Kiz
1.35661736008293e-08	-0.637333	0.485	0.388	0.000386392	Phc3
1.3636330067977e-08	-0.761921	0.208	0.147	0.00038839	Haus2
1.36570459507957e-08	-0.824698	0.238	0.163	0.00038898	Fbxo42
1.37585363670145e-08	-0.57007	0.869	0.744	0.000391871	Kmt2c
1.40784907856244e-08	-0.687505	0.954	0.884	0.000400984	BC005537
1.41284279481955e-08	0.59523	0.554	0.248	0.000402406	Eef2k
1.41400154842228e-08	-0.641266	0.3	0.233	0.000402736	Dvl2
1.41588096597517e-08	-0.597918	0.546	0.403	0.000403271	Atf6
1.4312644959693e-08	0.703658	0.938	0.736	0.000407653	Atp5j2
1.43574125518093e-08	-1.03208	0.862	0.876	0.000408928	Pdzrn3
1.44017137923599e-08	-0.754256	0.654	0.589	0.00041019	Stim1
1.45278154231962e-08	0.836964	0.362	0.116	0.000413781	Rpain
1.48717305492016e-08	-1.08912	0.346	0.302	0.000423577	Haus8
1.50610931801429e-08	-0.936434	0.508	0.504	0.00042897	Fendrr
1.53425001001282e-08	0.681157	0.354	0.124	0.000436985	Smim12
1.55094514863062e-08	-0.767043	0.785	0.667	0.00044174	Fmo2
1.55991917722381e-08	-0.614733	0.623	0.496	0.000444296	Dock9
1.58157914104376e-08	0.718149	0.577	0.264	0.000450465	Ppa2
1.58391320203867e-08	0.792274	0.946	0.713	0.00045113	Cyb5r3
1.59361970791343e-08	-0.786827	0.492	0.403	0.000453895	Thada
1.60814194601309e-08	-0.602378	0.446	0.333	0.000458031	Bach1
1.65337364603024e-08	-0.787655	0.315	0.279	0.000470914	Ddx23
1.65635900586639e-08	0.699314	0.223	0.054	0.000471764	Spin4
1.65986532794652e-08	1.21256	0.423	0.124	0.000472763	Pqlc3
1.66798810186085e-08	-0.949153	0.392	0.341	0.000475076	Mapk8
1.70645633069796e-08	-0.630875	0.7	0.55	0.000486033	Fmr1
1.71430178331093e-08	-0.886153	0.246	0.225	0.000488267	Psmb9
1.73562609583351e-08	0.519035	0.285	0.085	0.000494341	Mrnip
1.75038144317927e-08	0.747826	0.946	0.698	0.000498544	Txndc5
1.76932265562735e-08	-0.502413	0.377	0.287	0.000503938	Mapk8ip3
1.80004267742846e-08	0.920687	0.269	0.07	0.000512688	Hint3
1.81146461965021e-08	-0.589294	0.323	0.248	0.000515941	Fbxo9
1.82088457487076e-08	0.518499	0.246	0.078	0.000518624	Sh3bp1
1.83024159953678e-08	-1.12979	0.392	0.395	0.000521289	Rcan2
1.86365086321088e-08	-0.595734	0.962	0.93	0.000530805	Pabpc1
1.86400251693317e-08	-0.536433	0.623	0.465	0.000530905	Trak2
1.8679673028619e-08	0.569334	0.454	0.186	0.000532034	Tmem60
1.86948235812437e-08	0.772435	0.438	0.171	0.000532466	Tmem158
1.87921099940846e-08	-0.517041	0.277	0.209	0.000535237	Impa1
1.89887976083264e-08	0.625836	0.4	0.163	0.000540839	Gipc1
1.90731121330916e-08	0.950115	0.269	0.07	0.00054324	Mettl3
1.9078875227022e-08	-0.726339	0.392	0.295	0.000543405	Sp140
1.92149903605544e-08	0.544672	0.423	0.171	0.000547281	Pprc1
1.94070354769491e-08	-0.57204	0.4	0.302	0.000552751	Zkscan3
1.95009941227776e-08	-0.565897	0.292	0.209	0.000555427	Ttc4
2.03986658944698e-08	-0.511406	0.5	0.326	0.000580995	Tent2
2.05014274174797e-08	-0.581777	0.8	0.674	0.000583922	Stk3
2.05790870451838e-08	-0.803686	0.177	0.132	0.000586134	Mfsd6
2.06035344239609e-08	-0.747361	0.292	0.217	0.00058683	Tmem243
2.08503487848723e-08	0.669306	0.331	0.116	0.00059386	Acad8
2.09508115821564e-08	-0.568198	0.423	0.287	0.000596721	Rel
2.10482725203023e-08	0.642684	0.977	0.76	0.000599497	Fhl1
2.10772263587231e-08	-0.62875	0.323	0.209	0.000600322	Ap3s2
2.12627311951399e-08	-1.13826	0.223	0.194	0.000605605	Cryl1
2.13200572891224e-08	0.96931	0.338	0.101	0.000607238	Uck1
2.13731079052638e-08	-2.63418	0.092	0.225	0.000608749	Ly6g6c
2.14380777571801e-08	-0.528396	0.723	0.597	0.000610599	Sertad1
2.15347739791976e-08	0.628511	0.992	0.992	0.000613353	S100a6
2.15437031577857e-08	-0.530389	0.615	0.504	0.000613608	Ccdc186
2.22403957196994e-08	-0.700989	0.608	0.512	0.000633451	Cntln
2.23592962065787e-08	0.866336	0.3	0.085	0.000636837	Mpnd
2.25578253003987e-08	0.59744	0.354	0.124	0.000642492	Foxn2
2.2720438027225e-08	-0.509618	0.469	0.333	0.000647124	6720427I07Rik
2.29126362680997e-08	0.524413	0.308	0.085	0.000652598	Chst14
2.29657720538242e-08	0.612748	0.215	0.054	0.000654111	Cox11
2.31020556566805e-08	-0.714341	0.308	0.217	0.000657993	Znhit6
2.31320200597784e-08	-0.919958	0.808	0.822	0.000658846	Ehbp1
2.33049491757137e-08	1.11209	0.285	0.07	0.000663772	Mettl27
2.34033346619992e-08	0.532353	0.362	0.132	0.000666574	Tgif1
2.34665354666042e-08	-0.775451	0.777	0.705	0.000668374	Kif13b
2.37371120911829e-08	0.69777	0.346	0.116	0.00067608	Lemd2
2.38512307610218e-08	-0.619368	0.915	0.822	0.000679331	Clk1
2.38873874037557e-08	-0.746845	0.508	0.465	0.000680361	Scoc
2.38897816720624e-08	0.582947	0.415	0.155	0.000680429	Cdc42ep4
2.39778809527601e-08	-0.762246	0.931	0.868	0.000682938	Tspan5
2.4244588459946e-08	-0.656762	0.562	0.465	0.000690534	Grasp
2.4293628231787e-08	-0.569446	0.223	0.14	0.000691931	Tfcp2
2.4377360640942e-08	1.72146	0.246	0.031	0.000694316	Wdr66
2.46887363008854e-08	2.5218	0.362	0.07	0.000703185	Ddr1
2.48276870680804e-08	0.935257	0.454	0.163	0.000707142	Dnajc14
2.51157026884118e-08	-0.592737	0.346	0.248	0.000715345	Phf1
2.51397103822593e-08	-0.794048	0.508	0.411	0.000716029	Abca9
2.52180181177037e-08	-0.99406	0.2	0.155	0.00071826	Slc9a3r1
2.52887289357043e-08	-0.886519	0.831	0.798	0.000720274	Negr1
2.53356532911698e-08	0.611307	0.977	0.752	0.00072161	Emilin2
2.55945263537406e-08	0.526536	0.315	0.109	0.000728983	Hs6st1
2.59522182332521e-08	-0.571607	0.362	0.256	0.000739171	Tbc1d14
2.60619236433203e-08	-0.503916	0.315	0.186	0.000742296	Trappc1
2.62902051407328e-08	-0.664121	0.246	0.163	0.000748798	Foxk1
2.65119973207043e-08	0.644588	0.9	0.589	0.000755115	Mfge8
2.65367319112741e-08	0.910785	0.138	0.016	0.000755819	1810009A15Rik
2.66362716744619e-08	1.01101	0.323	0.085	0.000758654	Aen
2.72276636945809e-08	1.21454	0.277	0.062	0.000775498	Tsr3
2.74912268297857e-08	-1.27589	0.385	0.38	0.000783005	Neto1
2.77598832451503e-08	0.55796	0.731	0.403	0.000790657	Sh3gl1
2.7793570989668e-08	-0.763402	0.146	0.093	0.000791616	Rab3a
2.8174215985616e-08	0.601144	0.969	0.791	0.000802458	Myl12a
2.82809187271067e-08	-0.808327	0.338	0.279	0.000805497	Hmgcs2
2.87088357194627e-08	0.964329	0.208	0.047	0.000817685	Sac3d1
2.88151252290416e-08	-0.55036	0.446	0.318	0.000820712	Urgcp
2.90447224379736e-08	0.644244	0.885	0.566	0.000827252	Ndufb4
2.92553078441305e-08	-0.750466	0.262	0.209	0.00083325	Tmem170b
2.99424510134287e-08	-0.563232	0.408	0.295	0.000852821	Esco1
2.99434522840736e-08	-0.980298	0.208	0.171	0.000852849	Atg4c
2.9947294743433e-08	-0.530425	0.323	0.209	0.000852959	Ogfr
3.01243092455561e-08	-0.683297	0.792	0.69	0.000858001	Mcu
3.04004709274671e-08	0.744858	0.362	0.124	0.000865866	Knop1
3.04662163389912e-08	0.511534	0.654	0.341	0.000867739	Smpdl3a
3.07093885650623e-08	0.90952	0.585	0.256	0.000874665	Bphl
3.12385552343327e-08	0.749643	0.685	0.341	0.000889737	Phlda3
3.1591388175666e-08	0.537964	0.392	0.163	0.000899786	Ripor1
3.16990397506609e-08	0.930681	0.254	0.062	0.000902852	B230369F24Rik
3.1785928293435e-08	-0.590791	0.638	0.504	0.000905327	Kdm3a
3.20113103171515e-08	-0.911475	0.392	0.318	0.000911746	Sap30bp
3.2295200669564e-08	0.623701	0.315	0.109	0.000919832	Tjap1
3.23894680691033e-08	-1.08465	0.223	0.186	0.000922517	Zfp354c
3.39014323493927e-08	1.15483	0.346	0.093	0.000965581	Pla2g15
3.42137515720656e-08	-0.635517	0.792	0.713	0.000974476	Skp1a
3.42176940690618e-08	-0.783813	0.5	0.426	0.000974588	Arl5b
3.42891185251939e-08	-1.30998	0.477	0.581	0.000976623	Stat2
3.43421987452925e-08	0.973322	0.362	0.109	0.000978135	Chpf2
3.45947461186583e-08	-0.763176	0.346	0.287	0.000985328	Zfp395
3.48289595098536e-08	-0.532384	0.615	0.457	0.000991998	Zfc3h1
3.52913726325413e-08	-1.0049	0.338	0.302	0.00100517	Kif3a
3.5331551130712e-08	-0.88992	0.292	0.186	0.00100631	Unkl
3.5708126416615e-08	-0.872684	0.4	0.341	0.00101704	Bcl2
3.5971786866643e-08	0.711409	0.277	0.085	0.00102455	Wdr6
3.67593659232497e-08	0.559572	0.715	0.395	0.00104698	Prdx4
3.7147756310849e-08	-0.622016	0.723	0.589	0.00105804	Cpeb4
3.77063333399786e-08	-1.05592	0.3	0.264	0.00107395	Gbp3
3.79403880719988e-08	0.899686	0.608	0.271	0.00108062	Mcub
3.81419724402878e-08	-0.532311	0.431	0.31	0.00108636	Arrb1
3.8680088192724e-08	0.582125	0.492	0.217	0.00110169	Pcgf3
3.90599850039269e-08	-0.747219	0.708	0.597	0.00111251	Zbtb11
3.91215662009364e-08	0.838312	0.669	0.326	0.00111426	Osmr
3.92835054516826e-08	0.51924	0.215	0.054	0.00111887	Tyk2
3.96102953998027e-08	-0.627271	0.562	0.426	0.00112818	Spred2
4.02957523280496e-08	-0.554207	0.392	0.295	0.0011477	Srpk1
4.05669501241449e-08	1.15014	0.3	0.078	0.00115543	Spns1
4.05867753195251e-08	-0.532485	0.392	0.287	0.00115599	Zfp445
4.06930064021862e-08	-0.556579	0.346	0.264	0.00115902	2610002M06Rik
4.10803924354834e-08	-0.577098	0.477	0.341	0.00117005	Nxf1
4.20454208206869e-08	0.691859	0.362	0.124	0.00119754	Abca2
4.22088734334128e-08	0.781232	0.346	0.116	0.00120219	Borcs7
4.24043423233552e-08	1.05909	0.215	0.039	0.00120776	Vps51
4.25199872859416e-08	-0.813253	0.546	0.434	0.00121105	Zfp503
4.37840543422911e-08	-1.41316	0.269	0.271	0.00124706	Herc6
4.38087763995199e-08	2.61014	0.292	0.039	0.00124776	Myom1
4.53278234261181e-08	-4.88714	0	0.163	0.00129103	Klk10
4.63436787098497e-08	-0.697594	0.269	0.171	0.00131996	Msmo1
4.68856884234513e-08	-1.02377	0.423	0.326	0.0013354	Osbpl11
4.87086367462286e-08	-0.828845	0.315	0.256	0.00138732	Usp38
4.88431490880521e-08	-0.708453	0.431	0.326	0.00139115	Gbp7
4.89899184797944e-08	0.576101	0.3	0.093	0.00139533	Tdg
4.92748847948625e-08	-0.633608	0.315	0.209	0.00140345	Mdc1
5.02862913827643e-08	1.81856	0.292	0.047	0.00143225	Rgs6
5.05971386245771e-08	0.691616	0.285	0.093	0.00144111	Pdcd2
5.09767409031902e-08	0.793658	0.3	0.101	0.00145192	Nxt1
5.15811345525203e-08	-0.603835	0.338	0.264	0.00146913	Mipol1
5.28581753655093e-08	-0.561845	0.854	0.736	0.00150551	Klf12
5.32190278487137e-08	-0.636535	0.285	0.217	0.00151578	Prpf18
5.33602029222931e-08	-0.771753	0.285	0.171	0.00151981	Ftx
5.34480346442653e-08	-1.18896	0.269	0.24	0.00152231	Pknox2
5.35930392591126e-08	1.94051	0.346	0.07	0.00152644	Gm17455
5.36501424139473e-08	0.50256	0.408	0.163	0.00152806	C87436
5.40411474453634e-08	-1.01672	0.331	0.302	0.0015392	Zup1
5.40562599839158e-08	0.866903	0.408	0.14	0.00153963	Synpo
5.42041401954482e-08	-1.02865	0.492	0.403	0.00154384	Cenpc1
5.43169760747743e-08	-0.692139	0.4	0.326	0.00154706	Ifi35
5.49412583590924e-08	-0.566908	0.215	0.14	0.00156484	Gas8
5.49744281835312e-08	-0.70458	0.692	0.589	0.00156578	Cd2ap
5.53646014196042e-08	-1.98852	0.2	0.279	0.00157689	Gbp6
5.53793232133409e-08	0.611327	0.485	0.217	0.00157731	Snap47
5.6170873043922e-08	0.581818	0.931	0.651	0.00159986	Tm4sf1
5.68097446547849e-08	-0.745428	0.408	0.364	0.00161806	Cdkn1c
5.68556695091626e-08	0.679821	0.869	0.55	0.00161936	Tmem256
5.69577436935221e-08	-0.562526	0.854	0.806	0.00162227	2900097C17Rik
5.73940820457496e-08	0.761505	0.877	0.566	0.0016347	9530068E07Rik
5.75870883765746e-08	0.595379	0.392	0.147	0.0016402	Exosc10
5.76272894694347e-08	-0.842176	0.585	0.403	0.00164134	Eln
5.77459419962617e-08	-0.599374	0.323	0.209	0.00164472	Itgb3bp
5.77639833741625e-08	-0.668216	0.315	0.217	0.00164523	Sp110
5.84726349187857e-08	-0.966896	0.208	0.132	0.00166542	Zbtb37
5.87124219417065e-08	0.572149	0.546	0.225	0.00167225	Xpnpep3
5.88478659861342e-08	-0.565593	0.546	0.45	0.0016761	Abca6
5.9102216189267e-08	-3.18392	0.038	0.194	0.00168335	Crabp2
5.96074277846831e-08	-0.544733	0.3	0.217	0.00169774	Ttc5
5.96678187498933e-08	-0.528745	0.723	0.605	0.00169946	Efr3a
5.98472557797395e-08	0.790764	0.769	0.426	0.00170457	Hist1h2bc
6.00443733268795e-08	-0.55843	0.238	0.14	0.00171018	Fam149b
6.02292571687807e-08	-0.620828	0.777	0.667	0.00171545	Ccnyl1
6.0540845556581e-08	0.716179	0.238	0.07	0.00172432	Cmc2
6.10631364719973e-08	0.773442	0.492	0.202	0.0017392	Prdm8
6.12295502322321e-08	0.673139	0.408	0.147	0.00174394	Uchl1
6.3051914324909e-08	-1.03521	0.408	0.333	0.00179584	9930111J21Rik2
6.35742213171524e-08	-0.796145	0.185	0.124	0.00181072	Gm20342
6.39380495632131e-08	-1.75003	0.277	0.256	0.00182108	Xrcc4
6.41330173281792e-08	0.646156	0.385	0.155	0.00182664	2310009B15Rik
6.43587976164271e-08	0.527636	0.415	0.178	0.00183307	Fam102a
6.46065226015601e-08	-0.668018	0.154	0.078	0.00184012	1810024B03Rik
6.53047622284736e-08	-0.779918	0.292	0.256	0.00186001	Fam193b
6.55130743002042e-08	-0.692064	0.315	0.279	0.00186594	Slc26a2
6.58211402278828e-08	-0.680798	0.846	0.752	0.00187472	Dip2c
6.5930999035068e-08	0.792669	0.569	0.256	0.00187785	Cdk2ap1
6.66481416458862e-08	0.556319	0.223	0.062	0.00189827	Wdr73
6.68303212127852e-08	-1.05795	0.323	0.287	0.00190346	Parp9
6.75420500574171e-08	-0.528493	0.2	0.101	0.00192373	Mtmr10
6.86150916223024e-08	-0.527732	0.377	0.287	0.0019543	Naa35
6.96548020948463e-08	1.05432	0.315	0.085	0.00198391	C1qtnf6
7.01744471633267e-08	-0.550667	0.538	0.419	0.00199871	Mir22hg
7.09420728431552e-08	-0.609176	0.415	0.287	0.00202057	Smim13
7.11864516059774e-08	-0.685455	0.969	0.946	0.00202753	Cfh
7.35082420242523e-08	1.90926	0.262	0.039	0.00209366	BC028528
7.38581387266211e-08	0.584106	0.6	0.295	0.00210363	St6galnac6
7.44173706902872e-08	-0.552257	0.308	0.24	0.00211956	Terf2
7.53826607634199e-08	-0.65281	0.9	0.791	0.00214705	Pnrc1
7.65671223227677e-08	1.00843	0.477	0.178	0.00218078	Pld3
7.78501586264705e-08	0.690274	0.254	0.078	0.00221733	Trmt2b
7.80097697444339e-08	1.10217	0.238	0.047	0.00222187	2700033N17Rik
7.81408153438175e-08	-0.560749	0.185	0.101	0.00222561	Adprm
7.9585545396829e-08	-0.821846	0.515	0.411	0.00226676	Prrg1
7.96859328047927e-08	-0.528358	0.485	0.364	0.00226961	Zfp266
8.10546912657303e-08	0.71143	0.346	0.124	0.0023086	Chmp6
8.10894108925804e-08	-1.37606	0.208	0.178	0.00230959	Slc1a4
8.11593486523503e-08	-0.627388	0.469	0.357	0.00231158	Jup
8.19293606255592e-08	2.11516	0.254	0.031	0.00233351	Prrx2
8.19400001024071e-08	0.645614	0.254	0.085	0.00233382	Bcl2l12
8.21700167691587e-08	-0.848022	0.585	0.496	0.00234037	Rybp
8.2607140632927e-08	-0.51068	0.685	0.589	0.00235282	Pnisr
8.3801679237199e-08	0.785304	0.354	0.132	0.00238684	Pex2
8.38581629891088e-08	0.533935	0.338	0.132	0.00238845	Cyp2j6
8.42203189319642e-08	-0.973887	0.162	0.109	0.00239876	Acvr2b
8.50256121031946e-08	0.635831	0.938	0.76	0.0024217	Sem1
8.51975415767481e-08	-0.719157	0.408	0.295	0.0024266	Msantd2
8.66120729201236e-08	0.518694	0.992	0.977	0.00246689	Rps29
8.67952279785967e-08	0.669476	0.254	0.078	0.0024721	Rpl9-ps6
8.68692644991559e-08	-1.24551	0.469	0.442	0.00247421	Sp100
8.70264750254623e-08	0.971735	0.408	0.14	0.00247869	Mrpl2
8.74882535330886e-08	0.598917	0.338	0.132	0.00249184	Gtf2e2
8.84855704736835e-08	0.944411	0.523	0.209	0.00252025	Car8
8.92838205861625e-08	-0.532786	0.454	0.349	0.00254298	Jak2
8.97149490490052e-08	-0.647252	0.454	0.364	0.00255526	Dhx40
8.97204480134161e-08	-0.604176	0.415	0.318	0.00255542	Fgd4
8.98396129435536e-08	0.525844	0.208	0.047	0.00255881	Rspo1
9.09882160854264e-08	-0.833067	0.915	0.938	0.00259153	Kcnt2
9.15583750851023e-08	-1.46536	0.315	0.357	0.00260777	Irgm2
9.36860970237667e-08	0.662406	0.246	0.078	0.00266837	Zbtb11os1
9.48013352149129e-08	-0.516216	0.631	0.481	0.00270013	Zdhhc14
9.52176011197007e-08	-1.40852	0.377	0.419	0.00271199	Il1rap
9.6220616021208e-08	1.04894	0.3	0.078	0.00274056	Gpam
9.63126709800255e-08	-0.685006	0.277	0.186	0.00274318	Stard5
9.67436371354848e-08	-0.74672	0.308	0.233	0.00275545	Shprh
9.71417511148918e-08	-0.959819	0.562	0.512	0.00276679	Nr3c2
9.77476061705522e-08	-0.90253	0.131	0.062	0.00278405	Chchd4
9.78233085031872e-08	-0.500762	0.354	0.256	0.0027862	Retreg3
9.89408035438117e-08	0.503519	0.323	0.124	0.00281803	Aldh18a1
1.01308996175066e-07	-0.507485	0.431	0.341	0.00288548	Ercc6l2
1.01533324176356e-07	-0.870395	0.308	0.233	0.00289187	Zfp933
1.02728317728255e-07	-1.11155	0.338	0.318	0.00292591	Camkmt
1.03933866891752e-07	-0.553838	0.185	0.109	0.00296024	Tubgcp6
1.04201054587272e-07	0.603259	0.346	0.132	0.00296785	Taz
1.04306956337134e-07	-0.54466	0.238	0.155	0.00297087	Dimt1
1.04531687609422e-07	-0.682773	0.262	0.178	0.00297727	Tcirg1
1.08030065310174e-07	0.803012	0.323	0.109	0.00307691	Timm9
1.08302049792437e-07	0.605725	0.308	0.109	0.00308466	Nxt2
1.08404659335363e-07	1.04627	0.269	0.07	0.00308758	Snrpn
1.10826149303116e-07	0.915805	0.315	0.085	0.00315655	Zc3h10
1.11192341423613e-07	0.6549	0.962	0.969	0.00316698	Lgals1
1.11211481502336e-07	0.583736	0.346	0.132	0.00316753	Senp3
1.11817570455124e-07	-0.574143	0.508	0.395	0.00318479	Ptbp2
1.1293819759758e-07	-0.549438	0.231	0.132	0.00321671	Med23
1.17221637248085e-07	-0.831081	0.831	0.783	0.00333871	Xdh
1.17279297430279e-07	-0.756083	0.485	0.426	0.00334035	Nhlrc2
1.17467005773802e-07	0.8044	0.892	0.643	0.0033457	Ost4
1.17798541598082e-07	0.733103	0.969	0.946	0.00335514	Mfap5
1.18291066838061e-07	-0.732504	0.408	0.349	0.00336917	Aox1
1.18658041730308e-07	1.70887	0.346	0.085	0.00337962	Plaur
1.19184458465254e-07	-0.911631	0.285	0.171	0.00339461	Ank
1.21118470964282e-07	-0.626674	0.585	0.473	0.0034497	4932438A13Rik
1.21204930824098e-07	0.767532	0.846	0.527	0.00345216	Olfml2b
1.21599175101054e-07	-0.597729	0.315	0.209	0.00346339	Abraxas2
1.23039872683527e-07	0.500109	1	1	0.00350442	Tnxb
1.24381124081069e-07	0.530319	0.4	0.163	0.00354262	Ppp1r18
1.24429473468794e-07	-0.873558	0.492	0.38	0.003544	Gbp2
1.24932521276644e-07	0.765918	0.315	0.101	0.00355833	2300009A05Rik
1.26553161274337e-07	-0.910941	0.285	0.217	0.00360449	Tmlhe
1.27120173122863e-07	-0.959849	0.308	0.264	0.00362064	Lrif1
1.29779190231652e-07	-0.974074	0.692	0.659	0.00369637	Wwox
1.3264192814541e-07	0.731615	0.285	0.093	0.00377791	Foxj2
1.33748910571984e-07	-0.834436	0.677	0.705	0.00380944	Nbea
1.3538719205326e-07	-0.746594	0.4	0.302	0.0038561	Mrps6
1.35882464737656e-07	-0.62492	0.154	0.101	0.0038702	Cmc4
1.36794931186425e-07	-0.740988	0.408	0.287	0.00389619	Ccnk
1.37128043423856e-07	-0.616654	0.431	0.318	0.00390568	Umad1
1.37211406151808e-07	1.13965	0.231	0.047	0.00390806	Gstm4
1.41226472888347e-07	0.510046	0.315	0.116	0.00402241	Srprb
1.41337860222876e-07	-0.572889	0.531	0.434	0.00402558	Ston1
1.46265360253455e-07	-0.988983	0.354	0.271	0.00416593	Macrod2
1.47901617718795e-07	0.513824	0.331	0.124	0.00421253	Rrp7a
1.48484925177457e-07	-1.03293	0.277	0.279	0.00422915	Rgs12
1.4892896317031e-07	1.27468	0.346	0.093	0.00424179	Slc27a3
1.49615122293131e-07	-0.788431	0.192	0.14	0.00426134	Slc17a5
1.51471762849879e-07	-0.522204	0.454	0.333	0.00431422	Gprasp1
1.51715909528289e-07	1.17043	0.169	0.023	0.00432117	Cacnb1
1.52125214580897e-07	-0.668366	0.331	0.24	0.00433283	Tnfsf9
1.53048937861359e-07	-0.784809	0.254	0.155	0.00435914	Agk
1.54451746768736e-07	-0.516937	0.377	0.271	0.00439909	Ddx10
1.54561308336129e-07	0.743404	0.838	0.519	0.00440222	Ppp1ca
1.54725259188797e-07	1.31726	0.215	0.039	0.00440688	Cd320
1.55462234761163e-07	0.538781	0.146	0.023	0.00442788	Rtl6
1.56244333300512e-07	-0.552121	0.369	0.271	0.00445015	Ephb3
1.58610418436031e-07	1.82655	0.438	0.132	0.00451754	Nup210l
1.60070999998744e-07	-0.703394	0.854	0.767	0.00455914	Dapk1
1.61512752718978e-07	-0.689449	0.215	0.147	0.00460021	Map3k1
1.63025854223574e-07	-0.818087	0.415	0.357	0.0046433	Gm10125
1.6362772744747e-07	0.923824	0.377	0.124	0.00466044	Avpi1
1.64688839853747e-07	-1.07021	0.215	0.217	0.00469067	2610008E11Rik
1.64943740389126e-07	-0.921202	0.908	0.86	0.00469793	P4ha1
1.66784223714213e-07	1.79884	0.146	0.008	0.00475035	Slc25a10
1.66917032042262e-07	-0.62095	0.377	0.302	0.00475413	Cul2
1.67646358030681e-07	-0.683345	0.546	0.496	0.0047749	Ppl
1.68121226282652e-07	-0.732122	0.377	0.31	0.00478843	Spg20
1.70866221326569e-07	-0.655234	0.392	0.31	0.00486661	Gm12216
1.72163713051828e-07	-0.694574	0.631	0.55	0.00490357	Adgrl2
1.72247974468265e-07	-1.09055	0.569	0.721	0.00490597	Dpep1
1.741734622365e-07	1.50382	0.246	0.039	0.00496081	Cdh11
1.77082494699472e-07	-0.665579	0.338	0.279	0.00504366	Stard7
1.81102449410032e-07	-0.744288	0.485	0.349	0.00515816	Ptprk
1.82256702467386e-07	0.563223	0.277	0.085	0.00519104	Cd276
1.84004855274855e-07	-0.754332	0.577	0.527	0.00524083	Trim44
1.8592552566736e-07	0.672929	0.377	0.14	0.00529553	Eif2b3
1.89145574927754e-07	-1.09477	0.338	0.341	0.00538724	Focad
1.90446396649671e-07	-0.946512	0.415	0.388	0.00542429	Gnao1
1.92864827980594e-07	-0.849693	0.169	0.124	0.00549318	Hip1r
1.9340551072034e-07	-0.736727	0.931	0.891	0.00550858	Mat2a
1.94309353383382e-07	0.729562	0.246	0.07	0.00553432	Usp28
1.95591855114267e-07	-0.812701	0.623	0.581	0.00557085	Adh1
1.95733190013696e-07	-0.718699	0.346	0.24	0.00557487	Ocrl
1.96022869195459e-07	-1.25953	0.362	0.341	0.00558312	Supt20
1.97473822424491e-07	-0.554212	0.285	0.202	0.00562445	Nsmf
1.980735198384e-07	-0.902173	0.185	0.171	0.00564153	Ap4m1
1.98332115185891e-07	-0.589971	0.677	0.605	0.0056489	Rhou
2.00530311402937e-07	0.54749	0.277	0.109	0.0057115	Mpv17l2
2.05645460559866e-07	0.567627	0.377	0.155	0.00585719	Hmbs
2.0691548321092e-07	-0.91774	0.831	0.806	0.00589337	Fmnl2
2.08600450790639e-07	-1.28811	0.392	0.543	0.00594136	9330159F19Rik
2.0886179573056e-07	-0.54191	0.4	0.295	0.0059488	Fam120b
2.1208766443985e-07	-0.528913	0.585	0.481	0.00604068	Bdp1
2.13106536614621e-07	0.52439	0.462	0.217	0.0060697	Pdxk
2.13617149349461e-07	0.913159	0.746	0.411	0.00608424	Ctsk
2.13952382041928e-07	0.560939	0.515	0.248	0.00609379	Stk16
2.14166303560046e-07	0.68171	0.323	0.109	0.00609988	Mms19
2.14273727195823e-07	-0.600739	0.585	0.465	0.00610294	Rarb
2.16739843947861e-07	-0.602274	0.254	0.147	0.00617318	Golga1
2.21911043817428e-07	-0.701791	0.723	0.682	0.00632047	Gli3
2.2279407274913e-07	1.24102	0.269	0.062	0.00634562	Usp42
2.23060863307276e-07	0.7978	0.323	0.101	0.00635322	B230217C12Rik
2.2485857396663e-07	-0.541911	0.385	0.264	0.00640442	E130307A14Rik
2.2611956436093e-07	-4.61172	0	0.147	0.00644034	Rptn
2.26451680882335e-07	-0.551114	0.785	0.713	0.0064498	Atp6v1g1
2.27843144598511e-07	-4.21148	0.008	0.194	0.00648943	Spink5
2.28063067723522e-07	0.948011	0.415	0.147	0.00649569	Gt(ROSA)26Sor
2.29117180559826e-07	-0.961219	0.262	0.202	0.00652572	Foxp4
2.30067675879114e-07	-0.534273	0.5	0.411	0.00655279	Gramd4
2.3765676108444e-07	-0.523338	0.415	0.295	0.00676894	Ncbp3
2.38569791308561e-07	0.88188	0.308	0.085	0.00679494	2810032G03Rik
2.4470525323312e-07	-0.665546	0.415	0.326	0.0069697	Zfp950
2.4597859674083e-07	1.13264	0.254	0.062	0.00700596	Gm30025
2.51404648148554e-07	-0.700651	0.4	0.287	0.00716051	Spaca6
2.52886507255049e-07	-0.601756	0.723	0.636	0.00720271	Mylip
2.55910279990951e-07	-0.895092	0.308	0.248	0.00728884	Prps1
2.57288452228555e-07	-0.789248	0.162	0.116	0.00732809	Aar2
2.6677508361152e-07	-0.87322	0.408	0.341	0.00759829	Sclt1
2.67591507386801e-07	0.594027	0.462	0.209	0.00762154	Tmem9b
2.70343614348194e-07	0.521835	0.762	0.457	0.00769993	Sh3bgrl3
2.72481284267103e-07	-0.885181	0.277	0.24	0.00776081	Klhl12
2.7630189471158e-07	0.85633	0.308	0.085	0.00786963	Dhx16
2.77059437663803e-07	1.04888	0.331	0.101	0.00789121	Apbb1
2.81206071667186e-07	1.05042	0.662	0.326	0.00800931	Pnkd
2.82149843137133e-07	0.587987	0.531	0.256	0.00803619	Gcn1
2.84300980224595e-07	0.535496	0.362	0.147	0.00809746	Nacc1
2.89526929303641e-07	-0.614865	0.215	0.147	0.00824631	Cyp4v3
2.90026650037654e-07	-0.927116	0.338	0.341	0.00826054	Atp8a1
2.90073425723444e-07	0.875826	0.223	0.047	0.00826187	Pank4
2.9032031793762e-07	-0.692885	0.223	0.147	0.0082689	Vps45
2.98473787697936e-07	-0.630134	0.677	0.628	0.00850113	Akap9
2.98940522448363e-07	0.617715	0.177	0.039	0.00851442	Nek6
3.00101592607552e-07	0.87465	0.262	0.07	0.00854749	Sirt3
3.00317773495182e-07	-1.02498	0.208	0.194	0.00855365	Arl16
3.01500450451919e-07	-0.67948	0.292	0.209	0.00858734	Tesk1
3.05619169492537e-07	-0.613358	0.192	0.124	0.00870465	Vps18
3.08965307932732e-07	0.662235	0.223	0.062	0.00879995	Zfp408
3.09496648412626e-07	-0.617902	0.254	0.14	0.00881508	Klhl28
3.11482857225676e-07	0.557716	0.992	0.946	0.00887165	Ecm1
3.11591887314215e-07	-0.696844	0.762	0.69	0.00887476	Fto
3.13968641954235e-07	-0.849977	0.462	0.419	0.00894245	Gab1
3.14040105486913e-07	1.00008	0.331	0.093	0.00894449	Arhgef17
3.15297932142092e-07	0.979243	0.323	0.101	0.00898032	Cav2
3.17004561981835e-07	0.734751	0.323	0.116	0.00902892	Syngr2
3.18317124820774e-07	2.00892	0.238	0.031	0.00906631	Cxxc4
3.18406087578033e-07	-0.677313	0.877	0.806	0.00906884	Wipf1
3.25088157604096e-07	1.29726	0.246	0.047	0.00925916	Csf2ra
3.25895103727029e-07	-0.851423	0.177	0.124	0.00928214	Iqcc
3.27476672976585e-07	-0.695072	0.238	0.155	0.00932719	Usf1
3.27679159566328e-07	0.642183	0.2	0.047	0.00933296	Cabyr
3.28259516101995e-07	-0.50298	0.669	0.558	0.00934949	Ptbp3
3.38778126107813e-07	-0.820459	0.154	0.116	0.00964908	Pomt2
3.41346418675707e-07	-1.97818	0.131	0.264	0.00972223	Gsto1
3.41977346236449e-07	0.555227	0.477	0.217	0.0097402	Pde4dip
3.47306819167797e-07	0.708079	0.354	0.132	0.00989199	Git1
3.47383933890192e-07	-1.07964	0.438	0.442	0.00989419	Nedd9
3.51462287831033e-07	-0.873213	0.162	0.109	0.0100103	Nop16
3.54308355925098e-07	-0.624806	0.846	0.752	0.0100914	Ptprg
3.57918166505582e-07	0.969756	0.238	0.062	0.0101942	Bak1
3.5893137817909e-07	-0.572873	0.223	0.124	0.0102231	Tmem209
3.64570864169666e-07	1.7225	0.231	0.031	0.0103837	Tnfrsf11b
3.67556926291171e-07	0.507221	0.954	0.721	0.0104688	Arpc2
3.70888153334779e-07	1.19437	0.285	0.07	0.0105636	Spsb4
3.74231337304159e-07	-0.542722	0.262	0.178	0.0106589	Usp40
3.74323736457692e-07	-0.556325	0.2	0.101	0.0106615	Adamts14
3.7634908641216e-07	1.18753	0.369	0.109	0.0107192	Zdhhc9
3.77502327626098e-07	3.49975	0.215	0.016	0.010752	Cdh13
3.80342090516174e-07	-0.571468	0.262	0.163	0.0108329	Rnpep
3.81081947744206e-07	-0.729448	0.369	0.302	0.010854	Gm29683
3.83216242116364e-07	0.653685	0.831	0.519	0.0109148	Atp5md
3.83720115469298e-07	-1.53542	0.177	0.194	0.0109291	Prkg2
3.84046035657258e-07	-1.48879	0.208	0.256	0.0109384	Stard4
3.86275691603617e-07	-0.762732	0.262	0.186	0.0110019	Zfat
3.86516950446919e-07	-0.856495	0.169	0.132	0.0110088	Smg9
3.87783766470024e-07	-0.738764	0.3	0.233	0.0110449	Asf1a
3.96654526949516e-07	0.609553	0.269	0.093	0.0112975	Slc41a3
4.07454997794002e-07	-0.738534	0.362	0.318	0.0116051	Cks1b
4.21406178856589e-07	0.826435	0.254	0.078	0.0120025	Gm43050
4.29779951392529e-07	0.523684	0.569	0.295	0.012241	Emilin1
4.31558057357687e-07	0.624135	0.285	0.093	0.0122916	Gpaa1
4.32667761572581e-07	-1.0013	0.323	0.225	0.0123232	Ulk4
4.32875797712609e-07	-0.710354	0.792	0.698	0.0123292	Oxr1
4.3350166816453e-07	-0.614063	0.523	0.426	0.012347	Krit1
4.35810196347783e-07	0.538072	0.346	0.124	0.0124127	Lyrm1
4.40566655258532e-07	-1.41322	0.154	0.147	0.0125482	Sgtb
4.41802296366776e-07	-0.76408	0.354	0.333	0.0125834	Leng1
4.45192765172485e-07	0.524419	0.315	0.132	0.01268	Thap7
4.47316745485167e-07	0.513357	0.292	0.116	0.0127405	Prmt5
4.57130213263321e-07	0.552779	0.238	0.07	0.01302	Slc39a11
4.58697427137184e-07	0.650276	0.285	0.109	0.0130646	Gstt3
4.61078595328666e-07	0.662246	0.262	0.085	0.0131324	Zswim7
4.6174780435059e-07	0.525284	0.592	0.302	0.0131515	Cd109
4.64497665711891e-07	-0.651868	0.385	0.31	0.0132298	Fbxo3
4.65078186654548e-07	0.857169	0.338	0.116	0.0132464	Mindy4
4.69838920210865e-07	1.10101	0.338	0.101	0.013382	Ralgds
4.70338735612353e-07	-0.712528	0.215	0.14	0.0133962	Nadk2
4.72709302624404e-07	-0.562442	0.785	0.713	0.0134637	Cdc42bpa
4.76879207038361e-07	0.554417	0.462	0.202	0.0135825	Chsy1
4.78683500464441e-07	0.591908	0.608	0.31	0.0136339	Trim47
4.79703578973741e-07	-0.867272	0.3	0.225	0.0136629	Hlf
4.81080751466843e-07	-0.606532	0.5	0.388	0.0137021	Calcrl
4.83156220357265e-07	0.707499	0.308	0.109	0.0137613	Tor2a
4.83200129411652e-07	-0.705062	0.685	0.659	0.0137625	Tbc1d5
4.83215492463333e-07	0.526608	0.185	0.054	0.0137629	Ticam1
4.90121826948564e-07	-1.07634	0.262	0.295	0.0139596	Chst1
4.91277122392955e-07	0.748339	0.446	0.186	0.0139926	AU040320
4.9495835957177e-07	-0.529428	0.4	0.333	0.0140974	Gtpbp2
4.95893723631528e-07	-0.563977	0.269	0.178	0.014124	Gpsm1
4.98571687196415e-07	-0.523814	0.354	0.279	0.0142003	Rdm1
4.98846225544153e-07	-0.694938	0.869	0.783	0.0142081	Ston2
5.00436424006459e-07	0.63878	0.269	0.085	0.0142534	Snx19
5.00532973675323e-07	-0.870518	0.354	0.256	0.0142562	2610037D02Rik
5.02016014550407e-07	-4.40644	0	0.14	0.0142984	Lce3e
5.13173187242419e-07	-0.693356	0.292	0.209	0.0146162	Pogk
5.1738783027273e-07	-2.04799	0.169	0.24	0.0147362	Usp18
5.17598148063873e-07	-0.748777	0.154	0.085	0.0147422	Slc25a26
5.2334809642541e-07	-0.645007	0.269	0.186	0.014906	Mrpl1
5.26278751647924e-07	-0.639893	1	1	0.0149895	Zeb1
5.32441324788283e-07	-1.37035	0.269	0.349	0.015165	Parp14
5.35026482224027e-07	0.699812	0.285	0.093	0.0152386	Gm26782
5.35174224166914e-07	-0.718877	0.385	0.349	0.0152428	Ccnt2
5.36619354809722e-07	-0.620658	0.338	0.248	0.015284	Tmem245
5.4486032456676e-07	0.501546	0.092	0.008	0.0155187	Gm49750
5.45562310192271e-07	-0.572987	0.746	0.636	0.0155387	Plekha5
5.47435375689865e-07	0.551703	0.269	0.093	0.0155921	Usp39
5.54936596693085e-07	0.524186	0.269	0.093	0.0158057	Gpatch2l
5.6274705259439e-07	0.822913	0.208	0.047	0.0160282	Trim69
5.81528550321467e-07	0.99046	0.9	0.643	0.0165631	Ccn3
5.83658791076192e-07	0.718016	0.377	0.147	0.0166238	Igdcc4
5.84902203867486e-07	3.20417	0.138	0	0.0166592	Wasf1
5.863226337008e-07	0.516755	0.769	0.473	0.0166996	Dhrs3
5.87921936959399e-07	0.611117	0.946	0.705	0.0167452	Cd44
5.89726098992061e-07	0.517946	0.385	0.163	0.0167966	Snrpa1
5.89844123577529e-07	-1.24304	0.308	0.287	0.0167999	Flvcr1
5.93518964902649e-07	-0.770463	0.846	0.829	0.0169046	Cblb
5.94224146098892e-07	-0.67589	0.615	0.535	0.0169247	Prkn
5.98676053821599e-07	0.700763	0.4	0.163	0.0170515	Pkdcc
6.04000255350337e-07	-0.631953	0.631	0.581	0.0172031	Ramp1
6.0540896697052e-07	0.684029	0.308	0.085	0.0172433	Lsmem1
6.09356316613651e-07	1.23178	0.277	0.07	0.0173557	Nat9
6.12244686216653e-07	0.655134	0.485	0.225	0.017438	Eps15l1
6.12390002735034e-07	-0.530683	0.192	0.109	0.0174421	Nfkbil1
6.12426850358651e-07	-0.560731	0.331	0.209	0.0174431	Ralgps1
6.23672645431298e-07	0.61219	0.931	0.736	0.0177634	Cox6b1
6.28531742769474e-07	-0.953177	0.192	0.163	0.0179018	Smim3
6.37252255209182e-07	0.732999	0.646	0.318	0.0181502	Thbs1
6.48131465132447e-07	-0.863034	0.269	0.225	0.0184601	Rnf41
6.51124791671133e-07	-0.627829	0.231	0.163	0.0185453	Taf1b
6.52525909677679e-07	-0.898242	0.215	0.116	0.0185852	Cyp4f13
6.54681581067623e-07	0.596269	0.362	0.14	0.0186466	Tef
6.56406873498077e-07	-0.988763	0.154	0.163	0.0186958	Mppe1
6.639271131262e-07	-0.614788	0.2	0.147	0.01891	Phospho2
6.65656008931873e-07	0.603675	0.285	0.101	0.0189592	Zbtb7b
6.70713310825759e-07	1.52168	0.185	0.023	0.0191033	2010109A12Rik
6.77389827210708e-07	-0.529831	0.562	0.434	0.0192934	Sap130
6.81789203369633e-07	-0.571852	0.208	0.116	0.0194187	Ints14
6.83751358966945e-07	-0.854308	0.569	0.535	0.0194746	Amd1
6.91533079774847e-07	0.921498	0.3	0.093	0.0196962	Tmem70
6.94374196811937e-07	-0.617542	0.723	0.674	0.0197772	Rapgef2
6.99845147122316e-07	-0.68308	0.169	0.085	0.019933	Zdhhc15
7.11408164277366e-07	-0.661042	0.162	0.093	0.0202623	5730480H06Rik
7.16657057297663e-07	0.676124	0.362	0.132	0.0204118	Stk10
7.18137774258087e-07	-1.30019	0.169	0.194	0.020454	Entpd5
7.19036613230346e-07	-0.841949	0.408	0.364	0.0204796	Fkbp5
7.22259748744313e-07	0.633455	0.954	0.806	0.0205714	C1ra
7.31016213611717e-07	0.517615	0.323	0.101	0.0208208	Lpl
7.39907419233237e-07	0.866083	0.254	0.078	0.021074	Comtd1
7.472208246384e-07	-1.68285	0.138	0.186	0.0212823	Gm20721
7.49124408394505e-07	-1.048	0.269	0.24	0.0213366	Dtx3l
7.5333618714802e-07	0.651368	0.962	0.884	0.0214565	Islr
7.59840155756574e-07	0.876088	0.308	0.101	0.0216418	Tmem68
7.66108302276915e-07	1.37166	0.208	0.039	0.0218203	Dnmt3l
7.66386639973166e-07	-0.77441	0.3	0.209	0.0218282	Eif2ak1
7.77912678601633e-07	0.630617	0.208	0.054	0.0221565	Rrnad1
7.81548563017372e-07	0.953905	0.277	0.078	0.0222601	Trmt2a
7.86256681925892e-07	0.838303	0.231	0.054	0.0223942	Car5a
7.86436116048628e-07	0.675667	0.338	0.124	0.0223993	Snx30
7.8881221025799e-07	0.531505	1	0.977	0.0224669	Col1a2
7.89662287428378e-07	-0.585313	0.854	0.705	0.0224912	Polr2a
7.91039636166577e-07	0.658797	0.338	0.132	0.0225304	9130401M01Rik
7.93346895184955e-07	0.631047	0.977	0.938	0.0225961	S100a11
7.93711825241976e-07	-0.66058	0.292	0.178	0.0226065	Taf2
7.99031259527062e-07	-0.60928	0.354	0.217	0.022758	Pcid2
8.04008674883905e-07	-0.939689	0.2	0.178	0.0228998	2700049A03Rik
8.04671411761576e-07	-0.858202	0.523	0.527	0.0229187	Zfyve9
8.11754656832498e-07	-1.71318	0.223	0.295	0.0231204	Slfn8
8.15017614354724e-07	-0.578104	0.254	0.186	0.0232133	Noc2l
8.16167622702762e-07	1.94717	0.223	0.031	0.0232461	Eif3j2
8.1729596166221e-07	1.15233	0.308	0.085	0.0232782	Map3k10
8.21413235780007e-07	0.731085	0.231	0.062	0.0233955	Abr
8.23931439526724e-07	-1.12974	0.231	0.248	0.0234672	Prr5
8.38932088354423e-07	0.742843	0.277	0.085	0.0238945	Mknk1
8.50865352482486e-07	0.574637	0.592	0.302	0.0242343	Dleu2
8.55582447454211e-07	0.582009	0.215	0.062	0.0243687	Cog6
8.56429131329599e-07	-0.788864	0.246	0.194	0.0243928	Mettl4
8.57516324765928e-07	0.55955	0.946	0.729	0.0244238	Bmp1
8.6707075217471e-07	0.653246	0.231	0.07	0.0246959	2900093K20Rik
8.76054274317208e-07	-0.551343	0.415	0.333	0.0249518	Ets1
8.76221857427022e-07	-0.735393	0.354	0.318	0.0249566	Sec61a2
8.79337605326606e-07	-0.688555	0.831	0.767	0.0250453	Gulp1
8.9103626854608e-07	0.570966	0.415	0.186	0.0253785	Mtx2
8.95341790813096e-07	3.46165	0.308	0.07	0.0255011	Csmd1
9.19209488381998e-07	-0.644398	0.215	0.132	0.0261809	Mid2
9.27520278476308e-07	0.557006	0.423	0.186	0.0264176	Anapc10
9.30491935365439e-07	0.528218	0.546	0.279	0.0265023	Dkk3
9.31790411316359e-07	-0.799947	0.523	0.457	0.0265393	Fryl
9.36424580483823e-07	-0.846668	0.554	0.496	0.0266712	Zfp407
9.42984291474949e-07	-0.757373	0.3	0.248	0.0268581	Purg
9.43596433867386e-07	-0.50843	0.738	0.636	0.0268755	Afdn
9.46848946161514e-07	1.77396	0.262	0.047	0.0269682	A230072C01Rik
9.50160282024035e-07	1.69895	0.292	0.062	0.0270625	Muc13
9.5752888762739e-07	1.18677	0.238	0.054	0.0272723	Castor1
9.62293497654599e-07	-0.574963	0.269	0.171	0.027408	Polk
9.67513440259378e-07	-1.0486	0.2	0.171	0.0275567	Dusp6
9.71386968969629e-07	-0.511193	0.269	0.171	0.027667	Miip
9.72177333539207e-07	-0.576766	0.338	0.217	0.0276896	Ivd
9.72354890171286e-07	0.65707	0.254	0.078	0.0276946	Prorp
9.77288002401744e-07	1.42483	0.246	0.047	0.0278351	Slc25a15
9.93745300971697e-07	1.03461	0.562	0.256	0.0283039	Rab32
9.99323985475877e-07	-0.844954	0.177	0.124	0.0284627	Accs
1.00235199219739e-06	-0.648856	0.385	0.271	0.028549	Ypel2
1.00499745395592e-06	1.13722	0.238	0.054	0.0286243	Gm36033
1.00770901755976e-06	1.58641	0.185	0.023	0.0287016	Rapgef3
1.03178050384518e-06	0.524969	0.231	0.085	0.0293872	Gstk1
1.03962875489924e-06	-0.681175	0.615	0.519	0.0296107	Stx5a
1.06025153350718e-06	0.719352	0.169	0.039	0.0301981	Gm43305
1.06690989164989e-06	-0.602153	0.323	0.248	0.0303877	D230025D16Rik
1.08337369340067e-06	-0.663267	0.869	0.868	0.0308566	Arhgap10
1.08367033815481e-06	1.4422	0.146	0.016	0.0308651	Kbtbd4
1.08638911520014e-06	-0.897944	0.392	0.318	0.0309425	Azin2
1.09093730286033e-06	-0.616998	0.592	0.403	0.0310721	Gtf2a1
1.09374931572906e-06	-0.868897	0.162	0.132	0.0311522	Scrib
1.09828244584425e-06	-0.674824	0.746	0.667	0.0312813	Mid1
1.12385165726268e-06	0.806768	0.362	0.14	0.0320095	Zfp598
1.12846994438156e-06	-0.951325	0.223	0.202	0.0321411	Tapt1
1.12923395608932e-06	0.569423	0.392	0.163	0.0321628	Tbc1d16
1.13368883837229e-06	1.10733	0.185	0.039	0.0322897	Mthfsl
1.13732200750651e-06	0.856576	0.485	0.209	0.0323932	Rab3d
1.14680678884961e-06	-1.00508	0.269	0.248	0.0326634	Ldah
1.15461219747987e-06	0.541779	0.454	0.209	0.0328857	Abhd14a
1.17570650641937e-06	0.615182	0.538	0.248	0.0334865	Rnaseh2a
1.18985684842884e-06	-2.115	0.215	0.186	0.0338895	Ifit3
1.20480452043686e-06	0.502748	0.977	0.915	0.0343152	Serf2
1.20952755600271e-06	-0.518171	0.315	0.209	0.0344498	Gm16201
1.21411584599699e-06	0.562363	0.146	0.031	0.0345804	Tti2
1.22619188259032e-06	0.785891	0.238	0.07	0.0349244	Zfp931
1.24180774540836e-06	3.66168	0.223	0.023	0.0353692	Bbs4
1.26052728671239e-06	-0.595344	0.292	0.202	0.0359023	Iars
1.26264165426596e-06	-0.90609	0.223	0.209	0.0359626	Rad18
1.26896250247653e-06	-0.542695	0.754	0.698	0.0361426	Smc1a
1.27219977311881e-06	-0.813643	0.631	0.574	0.0362348	Slbp
1.27285004285763e-06	-0.600945	0.285	0.171	0.0362533	Snapc3
1.27443219663287e-06	-0.551402	0.554	0.465	0.0362984	Arrdc3
1.27893063938096e-06	-0.582683	0.723	0.651	0.0364265	Ythdc1
1.28215741361303e-06	3.33637	0.131	0	0.0365184	Prtg
1.28598033802173e-06	0.8547	0.246	0.078	0.0366273	Tsku
1.29814989100986e-06	-0.951209	0.615	0.628	0.0369739	Pdgfd
1.30333506747254e-06	-1.35619	0.3	0.349	0.0371216	Phf11d
1.30644915871573e-06	-0.526637	0.508	0.388	0.0372103	Lmbr1
1.33718783854438e-06	-0.513166	0.208	0.132	0.0380858	Spout1
1.3530732663717e-06	-0.847278	0.831	0.791	0.0385382	Gab2
1.35346635373775e-06	-0.756298	0.262	0.178	0.0385494	Hmgcr
1.37446866894827e-06	-0.622692	0.269	0.194	0.0391476	Nudcd1
1.38300823315794e-06	-0.667855	0.277	0.202	0.0393908	Zbtb1
1.39263054980418e-06	-0.803045	0.946	0.953	0.0396649	Dkk2
1.39525214509373e-06	0.96861	0.331	0.109	0.0397396	Hoxb3os
1.39908062523847e-06	-0.652689	0.269	0.186	0.0398486	Utp20
1.41352114934086e-06	0.560103	0.923	0.806	0.0402599	Sec61g
1.42443823781121e-06	-0.906551	0.246	0.171	0.0405708	Hace1
1.42980232418897e-06	-0.655438	0.769	0.721	0.0407236	Ankhd1
1.43027162761811e-06	0.981231	0.3	0.093	0.040737	Gstt2
1.43581882255579e-06	-1.32118	0.177	0.194	0.040895	Hsdl1
1.47823535808895e-06	-1.20419	0.246	0.24	0.0421031	Maob
1.49018894653038e-06	0.549114	0.177	0.047	0.0424436	Nrde2
1.50170598390742e-06	0.552524	0.323	0.124	0.0427716	Cd3eap
1.52795104111214e-06	-0.624262	0.431	0.364	0.0435191	Adarb1
1.52863141234784e-06	0.598294	0.331	0.132	0.0435385	Acap3
1.52875705868034e-06	-0.619667	0.231	0.163	0.0435421	Gpd1l
1.55636251694566e-06	-0.577242	0.231	0.171	0.0443283	Dhx38
1.55796281916191e-06	-0.657623	0.423	0.364	0.0443739	H2-Q4
1.56265612011426e-06	-0.970319	0.254	0.147	0.0445076	Eri1
1.56423800653272e-06	-0.683503	0.438	0.372	0.0445526	Pgf
1.58270368605073e-06	-0.509613	0.154	0.085	0.0450786	Smarcal1
1.59781942042728e-06	0.540062	0.669	0.38	0.0455091	Cox17
1.60753188250631e-06	0.64815	0.346	0.132	0.0457857	Ddx39
1.65542348187323e-06	-0.810566	0.338	0.302	0.0471498	Slc2a13
1.65890099941231e-06	-1.09906	0.185	0.155	0.0472488	Agtr1a
1.66973715078265e-06	-1.1409	0.146	0.101	0.0475575	Dnajc27
1.67375430118099e-06	0.712706	0.354	0.14	0.0476719	Lgmn
1.67906215101081e-06	-0.539008	0.4	0.295	0.047823	Txnrd3
1.68332483631926e-06	-1.02303	0.231	0.209	0.0479445	Cyp1b1
1.69547237900373e-06	-0.5749	0.854	0.775	0.0482904	Arhgef3
1.73380473963822e-06	-0.719933	0.523	0.434	0.0493822	Atp1a2
1.74586965425188e-06	-0.564715	0.415	0.302	0.0497259	AW554918
