# Supplementary material for: Precancerous niche remodelling dictates nascent tumour persistence
Source: Nature. 2026 Mar 4;653(8113):242–53. doi: 10.1038/s41586-026-10157-8 (PMC13148994; doi:10.1038/s41586-026-10157-8)
Supplement: Supplementary file 3 — Supplementary Tables 1–15 [file 41586_2026_10157_MOESM3_ESM.zip › Supplementary_Table_9_Skrupskelyte_et_al_2026.xlsx]

## Sheet: Sheet1
Genes used for DNA bait capture sequencing
ABCB11
ABCC2
ADAM10
ADAM29
ADCY10
AFF3
AJUBA
AKAP9
AKT1
AKT2
APOB
ARID1A
ARID2
ARID5B
ASXL1
ATM
ATP2A2
ATRX
AURKA
B2M
BBS9
BCAS3
BCL11B
BCR
BRAF
BRCA2
C1S
CACNA1D
CARD11
CASP8
CCND1
CDC16
CDH1
CDKN2A
CHUK
CLGN
CNOT1
CNTNAP4
COBLL1
COL12A1
COPB2
CR2
CREBBP
CSMD2
CTCF
CUL3
CYLD
CYP2B13
DCLK1
DCLRE1A
DDR2
DICER1
DMXL2
DNM2
DNMT3A
DST
EGFR
EIF2D
EP300
EPHA2
ERBB2
ERBB3
ERBB4
EZH2
FAT1
FAT4
FBN2
FBXO21
FBXW7
FGFR1
FGFR2
FGFR3
FLG2
FLT3
FN1
GCN1L1
GRIN2A
GRM3
GTF3C5
HIST1H2BM
HMCN1
HRAS
HUWE1
HYDIN
IGSF1
INSRR
IQGAP1
IRF6
KCNH5
KDM5B
KDM6A
KDR
KEAP1
KIT
KLRC3
KMT2C
KMT2D
KRAS
KRT5
KRTAP4-9
LOXHD1
LRP1
LRP1B
LRP2
LTF
MAML1
MCM7
MET
MRGPRB4
MTOR
MYOF
NF1
NF2
NFE2L2
NFKB1
NLRP12
NOTCH1
NOTCH2
NOTCH3
NOTCH4
NRAS
NSD1
NUP214
OPN3
PARD3
PCDHA5
PCED1B
PDE4DIP
PEG10
PIGN
PIK3CA
PKHD1
PLCB1
PREX2
PSME4
PTCH1
PTEN
PTPRT
RAC1
RASA1
RB1
RBM46
RHBDF2
RIPK2
RIPK4
ROS1
RPGRIP1
RPL10
RYR2
SALL1
SCN10A
SCN11A
SCN1A
SCN3A
SETD2
SETX
SGK3
SIS
SLC13A1
SMAD4
SMARCA4
SMO
SNX25
SOAT2
SOX2
SPEN
ST18
SUFU
SYNM
TAF2
TAS2R102
TET2
TNR
TRP53
TRP63
TRRAP
TSC1
TTC27
USP24
USP26
USP9X
VHL
VMN2R81
VPS13B
WNK1
ZAN
ZFHX3
ZFP39
ZFP457
ZFP521
ZFP644
ZFP750
