# Supplementary material for: Precancerous niche remodelling dictates nascent tumour persistence
Source: Nature. 2026 Mar 4;653(8113):242–53. doi: 10.1038/s41586-026-10157-8 (PMC13148994; doi:10.1038/s41586-026-10157-8)
Supplement: Supplementary file 3 — Supplementary Tables 1–15 [file 41586_2026_10157_MOESM3_ESM.zip › Supplementary_table_10_Skrupskelyte_et_al_2026.xlsx]

## Sheet: Dendritic cell 1
Dendritic cell 1 marker genes (FindAllMarkers)
p_val	avg_log2FC	pct.1	pct.2	p_val_adj	celltype	gene
0	3.44498	0.894	0.131	0	Dendritic cell 1	Plbd1
0	-6.57398	0.034	0.787	0	Dendritic cell 1	Bcl11b
0	3.20053	0.875	0.126	0	Dendritic cell 1	H2-DMb1
0	2.82634	0.926	0.218	0	Dendritic cell 1	H2-DMa
0	2.22618	0.926	0.22	0	Dendritic cell 1	Tyrobp
0	2.29888	0.926	0.228	0	Dendritic cell 1	Pid1
0	-4.93531	0.124	0.822	0	Dendritic cell 1	Ets1
0	-6.14574	0.075	0.767	0	Dendritic cell 1	St6galnac3
0	-7.49904	0.02	0.703	0	Dendritic cell 1	Cd3g
0	2.71443	0.821	0.139	0	Dendritic cell 1	Alox5ap
0	3.38537	0.788	0.107	0	Dendritic cell 1	Tbc1d9
0	2.09621	0.907	0.232	0	Dendritic cell 1	Fcer1g
0	2.31083	0.836	0.163	0	Dendritic cell 1	Spi1
0	-4.48237	0.154	0.827	0	Dendritic cell 1	Atxn1
0	-7.02262	0.032	0.701	0	Dendritic cell 1	Ikzf3
0	2.64834	0.802	0.142	0	Dendritic cell 1	Cxcl16
0	2.3704	0.843	0.184	0	Dendritic cell 1	Ctsh
0	-7.00584	0.022	0.68	0	Dendritic cell 1	Cd3e
0	2.36958	0.81	0.155	0	Dendritic cell 1	Ly86
0	2.89999	0.995	0.346	0	Dendritic cell 1	H2-Eb1
0	2.5223	0.951	0.308	0	Dendritic cell 1	Ctss
0	-6.80215	0.026	0.667	0	Dendritic cell 1	Itk
0	3.89276	0.709	0.072	0	Dendritic cell 1	Napsa
0	2.59442	0.798	0.163	0	Dendritic cell 1	Mctp1
0	-7.07577	0.024	0.657	0	Dendritic cell 1	Thy1
0	-6.50168	0.039	0.671	0	Dendritic cell 1	Tox
0	2.55969	0.794	0.163	0	Dendritic cell 1	Fmnl2
0	2.16942	0.797	0.169	0	Dendritic cell 1	Ccdc88a
0	2.75344	0.77	0.148	0	Dendritic cell 1	Mpeg1
0	3.04116	0.737	0.117	0	Dendritic cell 1	Ciita
0	2.02583	0.848	0.228	0	Dendritic cell 1	Unc93b1
0	-5.48489	0.042	0.658	0	Dendritic cell 1	Tnik
0	-6.34736	0.03	0.645	0	Dendritic cell 1	Skap1
0	1.73943	0.893	0.28	0	Dendritic cell 1	Lyn
0	3.08938	0.993	0.38	0	Dendritic cell 1	H2-Ab1
0	2.90891	0.731	0.119	0	Dendritic cell 1	Cbfa2t3
0	4.07204	0.701	0.09	0	Dendritic cell 1	Wdfy4
0	2.01254	0.859	0.249	0	Dendritic cell 1	Skap2
0	2.90108	0.996	0.387	0	Dendritic cell 1	H2-Aa
0	-6.85956	0.02	0.627	0	Dendritic cell 1	Camk4
0	2.1317	0.755	0.15	0	Dendritic cell 1	Ncf2
0	-6.71149	0.035	0.639	0	Dendritic cell 1	Cd247
0	2.48908	0.745	0.142	0	Dendritic cell 1	Slamf7
0	-7.65916	0.018	0.619	0	Dendritic cell 1	Cxcr6
0	2.76463	0.724	0.125	0	Dendritic cell 1	Plcg2
0	2.3935	0.748	0.15	0	Dendritic cell 1	Csf2ra
0	2.40094	0.743	0.148	0	Dendritic cell 1	Trf
0	2.55618	0.711	0.119	0	Dendritic cell 1	Pld4
0	1.99922	0.853	0.262	0	Dendritic cell 1	Plek
0	2.93629	0.736	0.146	0	Dendritic cell 1	Dapk1
0	-4.3224	0.246	0.832	0	Dendritic cell 1	Rora
0	-6.9882	0.019	0.603	0	Dendritic cell 1	Cd3d
0	2.71736	0.709	0.126	0	Dendritic cell 1	Ccnd1
0	-6.16397	0.034	0.614	0	Dendritic cell 1	Il2rb
0	2.33627	0.77	0.198	0	Dendritic cell 1	Zfp710
0	1.93604	0.769	0.198	0	Dendritic cell 1	Pak1
0	-4.8182	0.134	0.703	0	Dendritic cell 1	Ikzf2
0	1.6758	0.811	0.243	0	Dendritic cell 1	App
0	2.46727	0.71	0.142	0	Dendritic cell 1	Plekho1
0	2.40682	0.74	0.176	0	Dendritic cell 1	Acer3
0	1.40999	0.852	0.288	0	Dendritic cell 1	Marcks
0	-4.84042	0.081	0.644	0	Dendritic cell 1	Il18r1
0	2.17307	0.706	0.143	0	Dendritic cell 1	Mef2c
0	2.47537	0.685	0.123	0	Dendritic cell 1	Rassf4
0	2.23853	0.868	0.307	0	Dendritic cell 1	Ifi30
0	3.55248	0.623	0.068	0	Dendritic cell 1	Itgax
0	2.27592	0.746	0.192	0	Dendritic cell 1	Gab2
0	1.82301	0.782	0.229	0	Dendritic cell 1	Prcp
0	2.78081	0.681	0.128	0	Dendritic cell 1	Slc8a1
0	3.32024	0.628	0.079	0	Dendritic cell 1	Amz1
0	-3.28594	0.268	0.817	0	Dendritic cell 1	Maf
0	2.47706	0.661	0.114	0	Dendritic cell 1	Fcgr2b
0	1.81846	0.799	0.257	0	Dendritic cell 1	Hexa
0	2.05301	0.901	0.365	0	Dendritic cell 1	Lgals3
0	3.08122	0.63	0.099	0	Dendritic cell 1	Olfm1
0	1.89519	0.863	0.332	0	Dendritic cell 1	Baz2b
0	1.83297	0.796	0.266	0	Dendritic cell 1	Ctsz
0	2.66229	0.669	0.14	0	Dendritic cell 1	1700025G04Rik
0	2.48075	0.658	0.129	0	Dendritic cell 1	Aif1
0	2.97352	0.623	0.099	0	Dendritic cell 1	Cd300a
0	2.47121	0.645	0.123	0	Dendritic cell 1	Ms4a6c
0	2.36872	0.75	0.23	0	Dendritic cell 1	Gng10
0	2.49663	0.91	0.391	0	Dendritic cell 1	Gm2a
0	2.32217	0.672	0.154	0	Dendritic cell 1	Cd86
0	3.8268	0.631	0.12	0	Dendritic cell 1	Naaa
0	3.1629	0.59	0.079	0	Dendritic cell 1	March1
0	1.84386	0.751	0.241	0	Dendritic cell 1	Erp29
0	2.20621	0.653	0.143	0	Dendritic cell 1	Wfdc17
0	3.02277	0.592	0.083	0	Dendritic cell 1	Fgd2
0	-5.42085	0.042	0.543	0	Dendritic cell 1	Ptprcap
0	1.89906	0.924	0.424	0	Dendritic cell 1	Ptms
0	-5.93827	0.023	0.523	0	Dendritic cell 1	Lat
0	1.95974	0.702	0.202	0	Dendritic cell 1	5031439G07Rik
0	-8.14732	0.011	0.51	0	Dendritic cell 1	Il23r
0	3.76454	0.552	0.054	0	Dendritic cell 1	Rnase6
0	3.30459	0.628	0.132	0	Dendritic cell 1	F11r
0	2.49384	0.628	0.132	0	Dendritic cell 1	Hdac9
0	2.52706	0.627	0.131	0	Dendritic cell 1	Cybb
0	2.03261	0.639	0.144	0	Dendritic cell 1	Syk
0	2.17938	0.653	0.159	0	Dendritic cell 1	Tgfbi
0	1.91565	0.672	0.18	0	Dendritic cell 1	Zfhx3
0	2.50494	0.604	0.112	0	Dendritic cell 1	Gm20513
0	2.62686	0.567	0.083	0	Dendritic cell 1	Cd300c2
0	2.30215	0.588	0.111	0	Dendritic cell 1	Tns3
0	1.88558	0.799	0.323	0	Dendritic cell 1	Cd83
0	2.86399	0.56	0.085	0	Dendritic cell 1	Ryr1
0	1.61798	0.948	0.475	0	Dendritic cell 1	Pip4k2a
0	3.47857	0.523	0.053	0	Dendritic cell 1	Ppfia4
0	2.50548	0.572	0.102	0	Dendritic cell 1	Sgk3
0	2.44861	0.584	0.114	0	Dendritic cell 1	Shtn1
0	2.52761	0.57	0.104	0	Dendritic cell 1	Ifi207
0	3.43969	0.531	0.069	0	Dendritic cell 1	BC028528
0	2.33779	0.561	0.101	0	Dendritic cell 1	Ptpro
0	1.87067	0.918	0.458	0	Dendritic cell 1	Atox1
0	1.73871	0.559	0.104	0	Dendritic cell 1	Tbc1d8
0	2.52858	0.592	0.138	0	Dendritic cell 1	Slc8b1
0	3.26433	0.516	0.065	0	Dendritic cell 1	Rtn1
0	2.73527	0.53	0.081	0	Dendritic cell 1	Hck
0	2.75902	0.502	0.055	0	Dendritic cell 1	Flt3
0	3.32803	0.505	0.064	0	Dendritic cell 1	Cd180
0	2.62121	0.522	0.087	0	Dendritic cell 1	Zbtb46
0	3.31418	0.522	0.096	0	Dendritic cell 1	Cadm1
0	2.37927	0.511	0.086	0	Dendritic cell 1	Pkib
0	2.68391	0.483	0.07	0	Dendritic cell 1	Dpp4
0	3.7382	0.452	0.049	0	Dendritic cell 1	Cd209a
0	3.72583	0.434	0.04	0	Dendritic cell 1	H2-Ob
0	2.9601	0.999	0.605	0	Dendritic cell 1	Cd74
0	3.29001	0.448	0.055	0	Dendritic cell 1	Klra17
0	3.56209	0.429	0.043	0	Dendritic cell 1	H2-Oa
0	3.79216	0.418	0.041	0	Dendritic cell 1	Bcl11a
0	-2.60162	0.487	0.843	0	Dendritic cell 1	Rabgap1l
0	3.98244	0.379	0.03	0	Dendritic cell 1	Hepacam2
0	2.97884	0.984	0.636	0	Dendritic cell 1	Cst3
0	-2.96416	0.567	0.82	0	Dendritic cell 1	Nr3c1
0	2.16143	0.975	0.723	0	Dendritic cell 1	Psap
4.01108e-307	1.06808	0.81	0.28	1.14244e-302	Dendritic cell 1	Lyz2
6.07261e-307	-4.20094	0.104	0.593	1.7296e-302	Dendritic cell 1	Sntb1
2.772e-305	1.85678	0.801	0.301	7.8952e-301	Dendritic cell 1	Prkcd
1.47345e-304	2.56361	0.51	0.088	4.19667e-300	Dendritic cell 1	Apba1
2.79367e-304	1.35169	0.91	0.414	7.95694e-300	Dendritic cell 1	Alcam
5.23432e-297	1.69702	0.742	0.245	1.49084e-292	Dendritic cell 1	Dock4
1.15071e-294	2.25739	0.583	0.136	3.27746e-290	Dendritic cell 1	Mob3b
4.05338e-294	1.07494	0.972	0.902	1.15448e-289	Dendritic cell 1	Rpl28
9.53311e-294	2.72985	0.449	0.063	2.71522e-289	Dendritic cell 1	Il13ra1
1.33522e-293	1.40073	0.837	0.335	3.80298e-289	Dendritic cell 1	Efhd2
1.46539e-293	1.23149	0.938	0.631	4.17371e-289	Dendritic cell 1	Npc2
2.36544e-292	2.65136	0.489	0.085	6.73726e-288	Dendritic cell 1	Slamf9
4.14441e-292	2.6296	0.457	0.067	1.18041e-287	Dendritic cell 1	P2ry6
2.27267e-291	-6.58096	0.014	0.489	6.47303e-287	Dendritic cell 1	Trbc2
6.36536e-291	-6.93645	0.017	0.492	1.81298e-286	Dendritic cell 1	Icos
8.17868e-290	-4.1367	0.086	0.559	2.32945e-285	Dendritic cell 1	Rasgrp1
2.11197e-288	-3.03353	0.234	0.671	6.01532e-284	Dendritic cell 1	Il7r
1.31894e-287	1.62471	0.827	0.351	3.7566e-283	Dendritic cell 1	Otulinl
2.14375e-285	-3.42766	0.475	0.761	6.10582e-281	Dendritic cell 1	Emb
9.41317e-282	-4.62998	0.069	0.529	2.68106e-277	Dendritic cell 1	Sept1
1.21424e-281	2.25802	0.581	0.144	3.45839e-277	Dendritic cell 1	Maml3
9.1177e-281	-3.39171	0.151	0.601	2.5969e-276	Dendritic cell 1	Ablim1
4.93741e-280	2.856	0.448	0.07	1.40627e-275	Dendritic cell 1	St3gal5
6.08597e-280	1.65445	0.737	0.284	1.73341e-275	Dendritic cell 1	Cd9
3.85332e-279	-5.88296	0.029	0.489	1.0975e-274	Dendritic cell 1	F2r
1.66511e-278	-4.11271	0.102	0.557	4.74257e-274	Dendritic cell 1	Ltb
2.24584e-277	-1.90249	0.683	0.837	6.39659e-273	Dendritic cell 1	Ncor1
5.1502e-277	1.63397	0.723	0.243	1.46688e-272	Dendritic cell 1	Syngr2
8.67846e-277	2.41896	0.523	0.11	2.4718e-272	Dendritic cell 1	Pik3cb
3.00956e-276	-0.935519	0.985	0.986	8.57182e-272	Dendritic cell 1	H2-K1
3.24481e-276	1.48096	0.85	0.386	9.24188e-272	Dendritic cell 1	Sh3bgrl
4.16464e-276	1.7154	0.614	0.159	1.18617e-271	Dendritic cell 1	Entpd1
6.75045e-276	2.24395	0.532	0.113	1.92266e-271	Dendritic cell 1	Zfp608
7.11436e-276	2.80473	0.503	0.109	2.02631e-271	Dendritic cell 1	Mgl2
9.73486e-275	1.78557	0.625	0.165	2.77268e-270	Dendritic cell 1	Asah1
1.681e-273	1.34758	0.897	0.529	4.78784e-269	Dendritic cell 1	Gdi2
2.13262e-271	3.42598	0.395	0.051	6.07412e-267	Dendritic cell 1	H2-DMb2
3.14561e-271	1.96866	0.65	0.193	8.95932e-267	Dendritic cell 1	Irf5
9.18891e-271	0.78577	0.979	0.956	2.61719e-266	Dendritic cell 1	Rps27a
1.07282e-270	2.47094	0.467	0.082	3.05562e-266	Dendritic cell 1	Acvrl1
2.03754e-269	2.25902	0.472	0.084	5.80332e-265	Dendritic cell 1	Nfam1
7.42755e-268	2.68327	0.466	0.085	2.11551e-263	Dendritic cell 1	Alpk1
8.14625e-268	-2.43841	0.547	0.787	2.32021e-263	Dendritic cell 1	Fryl
1.52379e-267	2.00899	0.519	0.108	4.34006e-263	Dendritic cell 1	Ncf1
2.55027e-267	0.729998	0.985	0.966	7.26368e-263	Dendritic cell 1	Rps9
1.18648e-266	2.22844	0.55	0.132	3.37933e-262	Dendritic cell 1	Rnd3
7.26945e-266	-1.16331	0.949	0.97	2.07048e-261	Dendritic cell 1	Dock2
2.7365e-265	2.18587	0.486	0.091	7.79411e-261	Dendritic cell 1	Fcgrt
3.61541e-265	-8.56058	0.009	0.451	1.02974e-260	Dendritic cell 1	Blk
1.08715e-264	2.26807	0.483	0.091	3.09643e-260	Dendritic cell 1	Arhgap22
1.10377e-263	3.30191	0.404	0.056	3.14376e-259	Dendritic cell 1	Lrrk2
8.17618e-263	2.53796	0.452	0.079	2.32874e-258	Dendritic cell 1	Gatm
6.96588e-262	-2.75679	0.269	0.669	1.98402e-257	Dendritic cell 1	Osbpl3
1.60317e-261	-3.16974	0.309	0.673	4.56614e-257	Dendritic cell 1	Igf1r
1.99922e-261	2.1326	0.612	0.178	5.69418e-257	Dendritic cell 1	Lgmn
3.30449e-261	2.32704	0.484	0.096	9.41186e-257	Dendritic cell 1	Lat2
5.26368e-261	0.776124	0.984	0.955	1.4992e-256	Dendritic cell 1	Rpl35a
2.78465e-258	2.6653	0.399	0.054	7.93124e-254	Dendritic cell 1	Gpr141
5.34258e-258	-7.71547	0.009	0.443	1.52167e-253	Dendritic cell 1	Tcrg-C1
8.0892e-256	2.93411	0.397	0.057	2.30397e-251	Dendritic cell 1	Hfe
6.86329e-254	2.84016	0.4	0.058	1.9548e-249	Dendritic cell 1	Nlrp1b
1.6367e-253	2.0659	0.455	0.082	4.66165e-249	Dendritic cell 1	Themis2
2.0393e-253	1.85084	0.415	0.061	5.80834e-249	Dendritic cell 1	Cd244a
2.60678e-252	1.78212	0.64	0.191	7.42464e-248	Dendritic cell 1	Stx7
2.72424e-252	-2.99058	0.189	0.601	7.75919e-248	Dendritic cell 1	Ccdc88c
6.33382e-252	2.08348	0.492	0.101	1.804e-247	Dendritic cell 1	Clec12a
1.2902e-251	3.07745	0.554	0.17	3.67476e-247	Dendritic cell 1	Irf8
2.19426e-251	-1.76674	0.606	0.825	6.24969e-247	Dendritic cell 1	H2-Q6
4.97348e-251	1.6845	0.587	0.152	1.41655e-246	Dendritic cell 1	Lrrk1
1.0925e-250	-8.58875	0.009	0.433	3.11165e-246	Dendritic cell 1	Trdc
3.10444e-249	1.42524	0.878	0.447	8.84207e-245	Dendritic cell 1	Trerf1
5.03264e-249	1.94804	0.572	0.148	1.4334e-244	Dendritic cell 1	Tep1
5.3992e-249	1.97771	0.494	0.102	1.5378e-244	Dendritic cell 1	Pirb
2.81842e-247	1.54866	0.673	0.212	8.02743e-243	Dendritic cell 1	Nav1
2.20768e-246	2.29339	0.427	0.075	6.28793e-242	Dendritic cell 1	Fgr
3.98857e-246	1.3848	0.655	0.205	1.13602e-241	Dendritic cell 1	Basp1
7.52137e-246	1.74029	0.519	0.117	2.14224e-241	Dendritic cell 1	Sdc3
2.82428e-244	1.90087	0.694	0.271	8.04413e-240	Dendritic cell 1	Ifitm3
5.16715e-244	1.52974	0.598	0.163	1.47171e-239	Dendritic cell 1	Cers6
3.75379e-243	1.69945	0.58	0.158	1.06915e-238	Dendritic cell 1	Sirpa
5.13903e-240	-2.80572	0.284	0.648	1.4637e-235	Dendritic cell 1	Znrf1
3.2833e-239	1.32827	0.781	0.313	9.3515e-235	Dendritic cell 1	Cdk14
4.74132e-239	1.58791	0.74	0.297	1.35042e-234	Dendritic cell 1	Man2b1
7.24399e-238	3.21648	0.358	0.047	2.06323e-233	Dendritic cell 1	Gm6377
9.46829e-238	-7.56351	0.021	0.429	2.69676e-233	Dendritic cell 1	Cd163l1
7.93483e-237	-2.82927	0.257	0.632	2.26e-232	Dendritic cell 1	Ppp1r16b
8.70879e-237	-1.77177	0.57	0.79	2.48044e-232	Dendritic cell 1	H2-Q7
5.28124e-236	2.71975	0.419	0.078	1.5042e-231	Dendritic cell 1	Rab7b
5.72385e-236	0.679965	0.988	0.964	1.63027e-231	Dendritic cell 1	Rps8
4.88173e-235	2.47119	0.398	0.063	1.39042e-230	Dendritic cell 1	Cyp27a1
1.13211e-234	0.775483	0.978	0.94	3.22446e-230	Dendritic cell 1	Rps4x
6.59653e-234	1.51919	0.633	0.193	1.87882e-229	Dendritic cell 1	Il10ra
1.12751e-233	1.71233	0.543	0.14	3.21137e-229	Dendritic cell 1	Snx10
1.81339e-233	2.26928	0.463	0.099	5.16488e-229	Dendritic cell 1	Csf2rb
4.82917e-233	1.95125	0.68	0.244	1.37544e-228	Dendritic cell 1	Rbm47
1.17004e-232	1.69255	0.446	0.09	3.33252e-228	Dendritic cell 1	Il1b
1.64263e-231	1.62309	0.716	0.268	4.67854e-227	Dendritic cell 1	Nrros
1.21545e-230	1.61125	0.641	0.203	3.46185e-226	Dendritic cell 1	Tm6sf1
3.12547e-230	2.3333	0.488	0.116	8.90197e-226	Dendritic cell 1	Sowahc
1.19728e-228	-6.3272	0.015	0.412	3.4101e-224	Dendritic cell 1	Zap70
2.03678e-228	-1.83039	0.434	0.756	5.80115e-224	Dendritic cell 1	Pitpnc1
4.77513e-228	1.95748	0.476	0.105	1.36005e-223	Dendritic cell 1	Tbxas1
5.17627e-228	1.50643	0.693	0.243	1.4743e-223	Dendritic cell 1	Tcf4
5.97674e-227	-3.12576	0.106	0.531	1.70229e-222	Dendritic cell 1	Il2ra
9.32246e-227	3.45977	0.316	0.033	2.65522e-222	Dendritic cell 1	Kmo
2.43574e-225	2.08212	0.433	0.083	6.93749e-221	Dendritic cell 1	Cfp
2.64402e-224	-5.3803	0.029	0.426	7.53071e-220	Dendritic cell 1	Gata3
4.23753e-224	2.0168	0.486	0.115	1.20693e-219	Dendritic cell 1	Aph1c
1.91915e-223	1.63298	0.58	0.166	5.46613e-219	Dendritic cell 1	Ighm
1.13289e-222	1.81362	0.519	0.13	3.22669e-218	Dendritic cell 1	Cd68
3.36766e-222	2.18016	0.424	0.082	9.59176e-218	Dendritic cell 1	Stard9
9.53562e-222	1.8379	0.516	0.132	2.71594e-217	Dendritic cell 1	Rp2
8.84098e-220	1.59558	0.635	0.21	2.51809e-215	Dendritic cell 1	Snap23
7.80328e-219	0.818987	0.979	0.916	2.22253e-214	Dendritic cell 1	Rpl26
1.73027e-218	1.6096	0.639	0.222	4.92816e-214	Dendritic cell 1	Gns
3.25587e-217	1.43722	0.669	0.234	9.27336e-213	Dendritic cell 1	Nedd4l
2.38646e-216	1.44294	0.603	0.179	6.7971e-212	Dendritic cell 1	Il6ra
2.821e-216	2.8433	0.334	0.044	8.03478e-212	Dendritic cell 1	Slamf8
7.28789e-216	2.08585	0.511	0.149	2.07574e-211	Dendritic cell 1	Cd24a
1.73824e-215	2.34305	0.409	0.079	4.95087e-211	Dendritic cell 1	Cttnbp2nl
1.86407e-214	1.85218	0.532	0.148	5.30924e-210	Dendritic cell 1	Gusb
2.04467e-214	3.1518	0.317	0.038	5.82363e-210	Dendritic cell 1	Dna2
2.27834e-214	4.58796	0.254	0.014	6.48916e-210	Dendritic cell 1	Klrb1b
7.52455e-214	1.52845	0.781	0.363	2.14314e-209	Dendritic cell 1	Ctnna1
1.6295e-213	1.93824	0.505	0.132	4.64114e-209	Dendritic cell 1	Snx8
2.92346e-213	-2.52321	0.308	0.663	8.32661e-209	Dendritic cell 1	Rgcc
4.28187e-213	1.34893	0.776	0.343	1.21956e-208	Dendritic cell 1	Tkt
4.47806e-213	-2.09796	0.413	0.713	1.27544e-208	Dendritic cell 1	Aak1
7.94846e-212	3.80886	0.275	0.022	2.26388e-207	Dendritic cell 1	Spint1
1.17939e-211	-7.05059	0.01	0.383	3.35915e-207	Dendritic cell 1	Actn2
1.75055e-211	1.23002	0.894	0.506	4.98591e-207	Dendritic cell 1	Ctsb
4.53987e-211	2.38054	0.406	0.08	1.29305e-206	Dendritic cell 1	Sh3pxd2b
1.56939e-210	1.31085	0.809	0.416	4.46993e-206	Dendritic cell 1	Atpif1
4.21428e-210	-1.76723	0.494	0.792	1.20031e-205	Dendritic cell 1	March3
1.40576e-209	2.03403	0.473	0.117	4.00389e-205	Dendritic cell 1	Wdfy3
1.90086e-208	1.59496	0.493	0.124	5.41402e-204	Dendritic cell 1	Itgam
2.40493e-208	-6.04371	0.015	0.386	6.84973e-204	Dendritic cell 1	Gimap3
2.30333e-207	-1.77477	0.522	0.767	6.56036e-203	Dendritic cell 1	Msi2
4.33034e-207	-1.65254	0.474	0.775	1.23337e-202	Dendritic cell 1	Ccnd2
1.07345e-206	0.880627	0.971	0.933	3.0574e-202	Dendritic cell 1	Rps11
2.49728e-205	-7.02933	0.013	0.379	7.11274e-201	Dendritic cell 1	Adam12
6.49412e-205	1.52841	0.578	0.178	1.84966e-200	Dendritic cell 1	Mpp6
8.59882e-205	-1.8913	0.34	0.707	2.44911e-200	Dendritic cell 1	Samsn1
1.1259e-204	-2.86526	0.281	0.598	3.20678e-200	Dendritic cell 1	Tmem64
1.04873e-203	0.68489	0.979	0.882	2.98699e-199	Dendritic cell 1	Ftl1
1.07018e-203	3.64053	0.301	0.036	3.0481e-199	Dendritic cell 1	Ccser1
4.19628e-203	1.74856	0.464	0.114	1.19519e-198	Dendritic cell 1	Ccl9
1.4122e-202	-1.91548	0.583	0.764	4.02224e-198	Dendritic cell 1	Stk24
2.27795e-202	1.48521	0.781	0.381	6.48807e-198	Dendritic cell 1	Atp6ap2
2.53803e-202	1.42733	0.889	0.544	7.22882e-198	Dendritic cell 1	Uvrag
7.31069e-202	-2.94221	0.229	0.574	2.08223e-197	Dendritic cell 1	D16Ertd472e
1.03905e-201	-4.99823	0.043	0.411	2.95942e-197	Dendritic cell 1	Nebl
1.30761e-201	0.806126	0.987	0.963	3.72432e-197	Dendritic cell 1	Fth1
8.29887e-201	2.33025	0.402	0.083	2.36368e-196	Dendritic cell 1	Fgfr1
1.23045e-200	-2.44733	0.323	0.641	3.50456e-196	Dendritic cell 1	Cdk17
2.06849e-200	-1.74521	0.556	0.773	5.89148e-196	Dendritic cell 1	Tnrc6b
2.92912e-200	2.11556	0.377	0.069	8.34271e-196	Dendritic cell 1	Gpr137b
1.6071e-199	0.61652	0.992	0.976	4.57734e-195	Dendritic cell 1	Rps29
1.84598e-199	-3.61484	0.107	0.482	5.25771e-195	Dendritic cell 1	Ripor2
3.16637e-199	5.11443	0.236	0.013	9.01845e-195	Dendritic cell 1	Ifi205
5.94119e-198	-3.86749	0.184	0.53	1.69217e-193	Dendritic cell 1	Il1r1
7.27974e-198	1.38619	0.772	0.356	2.07341e-193	Dendritic cell 1	Ehd4
1.36059e-197	1.9525	0.491	0.135	3.87524e-193	Dendritic cell 1	Dab2
5.99922e-197	-3.17624	0.206	0.541	1.7087e-192	Dendritic cell 1	Hcst
1.97573e-196	2.37416	0.435	0.108	5.62729e-192	Dendritic cell 1	Slc29a3
2.09867e-196	0.614354	0.99	0.971	5.97744e-192	Dendritic cell 1	Fau
3.3765e-195	3.63973	0.276	0.029	9.61694e-191	Dendritic cell 1	Tnni2
4.58531e-195	1.56295	0.586	0.187	1.30599e-190	Dendritic cell 1	Grk3
1.57198e-194	3.56414	0.313	0.047	4.47731e-190	Dendritic cell 1	Clec10a
3.00674e-194	1.02896	0.875	0.423	8.56378e-190	Dendritic cell 1	Ptprj
5.84137e-194	3.07093	0.292	0.036	1.66374e-189	Dendritic cell 1	Kynu
1.61086e-193	5.6418	0.215	0.008	4.58804e-189	Dendritic cell 1	Clec9a
3.73307e-192	1.19992	0.71	0.274	1.06325e-187	Dendritic cell 1	Grn
4.41987e-190	0.697933	0.962	0.914	1.25887e-185	Dendritic cell 1	Rps25
7.3469e-190	1.51539	0.743	0.369	2.09254e-185	Dendritic cell 1	Nfe2l2
1.34011e-189	2.34271	0.381	0.08	3.81691e-185	Dendritic cell 1	Ildr1
1.75362e-189	-2.38931	0.39	0.665	4.99466e-185	Dendritic cell 1	Arl15
3.87787e-189	2.96018	0.284	0.034	1.10449e-184	Dendritic cell 1	Scimp
9.13408e-189	2.08579	0.486	0.139	2.60157e-184	Dendritic cell 1	Cfh
2.22924e-188	-6.95605	0.011	0.353	6.34933e-184	Dendritic cell 1	Trbc1
2.27193e-188	-8.4229	0.003	0.342	6.47092e-184	Dendritic cell 1	Trdv4
2.40701e-188	2.03714	0.404	0.091	6.85564e-184	Dendritic cell 1	Erlin1
4.38911e-188	1.81078	0.463	0.121	1.25011e-183	Dendritic cell 1	Rab31
1.39614e-187	2.7306	0.313	0.047	3.97647e-183	Dendritic cell 1	Tspan33
1.76522e-186	5.7189	0.203	0.006	5.0277e-182	Dendritic cell 1	Sept3
2.57398e-186	2.21749	0.369	0.073	7.3312e-182	Dendritic cell 1	Zfp385a
3.1609e-186	-3.01205	0.311	0.613	9.00288e-182	Dendritic cell 1	Dgat1
3.43285e-186	1.2989	0.738	0.332	9.77745e-182	Dendritic cell 1	Synj1
3.93552e-186	2.04857	0.372	0.074	1.12092e-181	Dendritic cell 1	Btk
2.13599e-185	1.63414	0.516	0.157	6.08372e-181	Dendritic cell 1	Cpq
2.25872e-185	1.19016	0.769	0.398	6.43329e-181	Dendritic cell 1	Taldo1
5.06351e-185	1.97666	0.452	0.122	1.44219e-180	Dendritic cell 1	Csf1r
9.19247e-185	1.90402	0.467	0.132	2.6182e-180	Dendritic cell 1	Jdp2
1.22803e-184	-3.19268	0.232	0.55	3.49767e-180	Dendritic cell 1	Zbtb16
1.60544e-184	0.654012	0.98	0.957	4.57263e-180	Dendritic cell 1	Rps28
1.73446e-184	2.25254	0.431	0.11	4.9401e-180	Dendritic cell 1	Ppfibp2
2.90139e-184	-1.56272	0.698	0.813	8.26375e-180	Dendritic cell 1	Ppp1r12a
4.64229e-184	-6.941	0.011	0.346	1.32222e-179	Dendritic cell 1	Ppp1r14c
6.52745e-184	1.37919	0.688	0.283	1.85915e-179	Dendritic cell 1	Fndc3b
1.04289e-182	0.636598	0.508	0.143	2.97036e-178	Dendritic cell 1	Ccl6
3.01601e-182	1.43973	0.69	0.3	8.5902e-178	Dendritic cell 1	Pea15a
3.52228e-182	-6.18332	0.015	0.35	1.00322e-177	Dendritic cell 1	Tcf7
5.14859e-182	2.88001	0.285	0.037	1.46642e-177	Dendritic cell 1	Lmo1
2.69321e-181	3.16089	0.265	0.029	7.67081e-177	Dendritic cell 1	Anpep
3.67059e-181	2.04308	0.428	0.11	1.04546e-176	Dendritic cell 1	Blnk
8.20737e-181	2.54744	0.321	0.053	2.33762e-176	Dendritic cell 1	BC035044
3.50053e-180	1.47537	0.509	0.148	9.97021e-176	Dendritic cell 1	Mcub
1.02331e-179	-2.67305	0.395	0.657	2.91458e-175	Dendritic cell 1	Nrip1
1.20313e-179	1.33059	0.591	0.208	3.42676e-175	Dendritic cell 1	Havcr2
1.34122e-179	1.81707	0.498	0.148	3.82006e-175	Dendritic cell 1	Afdn
1.93618e-179	-3.45354	0.14	0.48	5.51463e-175	Dendritic cell 1	Tasp1
5.51712e-179	2.59724	0.298	0.044	1.57139e-174	Dendritic cell 1	Ms4a4c
9.26371e-179	2.27619	0.385	0.087	2.63849e-174	Dendritic cell 1	Cebpa
1.4007e-178	2.00962	0.4	0.093	3.98948e-174	Dendritic cell 1	Myof
1.5482e-178	3.07706	0.299	0.046	4.40957e-174	Dendritic cell 1	Epha2
3.85582e-178	2.42116	0.361	0.075	1.09821e-173	Dendritic cell 1	Scarb1
8.76464e-178	-1.77036	0.59	0.794	2.49634e-173	Dendritic cell 1	Tnfaip3
9.1411e-178	2.64161	0.347	0.07	2.60357e-173	Dendritic cell 1	Hpgds
5.69988e-177	1.88152	0.485	0.153	1.62344e-172	Dendritic cell 1	Creb5
8.8185e-177	-2.65469	0.221	0.554	2.51168e-172	Dendritic cell 1	Znrf3
1.08968e-176	1.10519	0.844	0.487	3.10362e-172	Dendritic cell 1	Anxa5
2.90809e-176	2.21807	0.343	0.065	8.28282e-172	Dendritic cell 1	Rab32
4.54168e-176	1.81233	0.49	0.148	1.29356e-171	Dendritic cell 1	Acox3
6.64218e-176	-3.31321	0.141	0.478	1.89183e-171	Dendritic cell 1	Arntl
2.0926e-175	1.99645	0.393	0.092	5.96015e-171	Dendritic cell 1	Nuak2
2.41875e-175	-3.35821	0.159	0.488	6.88908e-171	Dendritic cell 1	Plcb4
3.73892e-175	-1.77003	0.429	0.691	1.06492e-170	Dendritic cell 1	Itgal
8.07821e-175	0.703313	0.977	0.945	2.30083e-170	Dendritic cell 1	Rpl37
1.77014e-174	1.95151	0.383	0.086	5.04172e-170	Dendritic cell 1	Plxnb2
4.68665e-172	1.81063	0.413	0.102	1.33485e-167	Dendritic cell 1	Tmem50b
9.32752e-172	-2.13997	0.354	0.62	2.65667e-167	Dendritic cell 1	Cd164
1.03163e-171	1.83555	0.622	0.254	2.93829e-167	Dendritic cell 1	Mt1
2.31277e-170	1.63342	0.769	0.385	6.58722e-166	Dendritic cell 1	Hexb
4.99772e-170	2.27393	0.37	0.085	1.42345e-165	Dendritic cell 1	Sulf2
5.74133e-170	1.05692	0.893	0.521	1.63525e-165	Dendritic cell 1	Gnaq
9.73203e-170	1.53934	0.508	0.159	2.77188e-165	Dendritic cell 1	Pepd
1.43219e-169	-4.78185	0.042	0.369	4.07916e-165	Dendritic cell 1	Gimap6
2.07774e-169	2.82224	0.276	0.039	5.91781e-165	Dendritic cell 1	Tifab
4.03305e-169	1.4432	0.639	0.274	1.14869e-164	Dendritic cell 1	Rnh1
7.74638e-169	-2.12693	0.354	0.624	2.20632e-164	Dendritic cell 1	Ssbp3
2.20995e-168	-8.05099	0.004	0.313	6.29439e-164	Dendritic cell 1	Podnl1
2.49771e-168	1.20736	0.375	0.087	7.11399e-164	Dendritic cell 1	Nlrp3
3.00176e-168	0.639629	0.977	0.933	8.54962e-164	Dendritic cell 1	Rpl6
3.42462e-168	-2.08234	0.317	0.614	9.754e-164	Dendritic cell 1	Cd226
1.62914e-167	-3.12097	0.134	0.461	4.64013e-163	Dendritic cell 1	Cish
1.77559e-167	1.84288	0.392	0.093	5.05723e-163	Dendritic cell 1	Acss1
1.95819e-167	-1.82048	0.463	0.699	5.57732e-163	Dendritic cell 1	Pdcd4
2.36987e-167	1.44285	0.514	0.168	6.74986e-163	Dendritic cell 1	Gas7
4.04831e-167	1.64555	0.507	0.167	1.15304e-162	Dendritic cell 1	Arsb
1.38811e-166	1.49332	0.571	0.215	3.9536e-162	Dendritic cell 1	Naga
1.40786e-166	2.02026	0.358	0.078	4.00987e-162	Dendritic cell 1	Tlr2
2.27486e-166	-1.85096	0.479	0.696	6.47926e-162	Dendritic cell 1	Sik1
7.1928e-166	2.01536	0.366	0.082	2.04865e-161	Dendritic cell 1	Lmo2
4.84171e-165	1.38468	0.663	0.277	1.37901e-160	Dendritic cell 1	Ust
5.10643e-165	-1.70381	0.648	0.797	1.45441e-160	Dendritic cell 1	Zc3hav1
1.7654e-164	0.515208	0.984	0.963	5.02822e-160	Dendritic cell 1	Rps12
2.31958e-164	-5.96719	0.018	0.329	6.60664e-160	Dendritic cell 1	Kcnk5
4.66478e-164	1.3955	0.607	0.243	1.32862e-159	Dendritic cell 1	Rgs10
5.73293e-164	0.593923	0.979	0.951	1.63285e-159	Dendritic cell 1	Rps26
2.96753e-163	2.22548	0.329	0.066	8.45211e-159	Dendritic cell 1	Lacc1
3.74119e-163	2.14264	0.296	0.05	1.06557e-158	Dendritic cell 1	Soga1
4.16976e-163	-5.50487	0.023	0.334	1.18763e-158	Dendritic cell 1	Rnf125
5.52851e-163	0.699163	0.951	0.856	1.57463e-158	Dendritic cell 1	Rpl7a
5.70065e-163	2.01957	0.433	0.132	1.62366e-158	Dendritic cell 1	Ccl4
1.64285e-162	2.81157	0.367	0.09	4.67918e-158	Dendritic cell 1	Tnip3
3.22196e-162	1.47037	0.758	0.385	9.1768e-158	Dendritic cell 1	Ctsc
3.89343e-162	-1.83858	0.416	0.682	1.10893e-157	Dendritic cell 1	Mgat5
7.91181e-162	-5.98657	0.015	0.32	2.25344e-157	Dendritic cell 1	Sh2d2a
1.162e-161	1.84587	0.469	0.152	3.30961e-157	Dendritic cell 1	Axl
3.17279e-161	-5.65256	0.021	0.327	9.03674e-157	Dendritic cell 1	Zfp462
4.08122e-161	2.70827	0.303	0.056	1.16241e-156	Dendritic cell 1	Skint3
5.1249e-161	0.927278	0.955	0.697	1.45967e-156	Dendritic cell 1	Fam49b
6.25481e-161	1.79631	0.366	0.086	1.78149e-156	Dendritic cell 1	Aff3
1.93693e-160	2.2971	0.286	0.046	5.51677e-156	Dendritic cell 1	Stx3
2.67479e-160	0.588941	0.965	0.924	7.61834e-156	Dendritic cell 1	Rpl7
4.25936e-160	3.83006	0.205	0.015	1.21315e-155	Dendritic cell 1	I830077J02Rik
5.14551e-160	1.62051	0.513	0.173	1.46554e-155	Dendritic cell 1	Hmgcl
1.00185e-159	1.31673	0.513	0.167	2.85347e-155	Dendritic cell 1	Snx9
1.02281e-159	2.14231	0.319	0.062	2.91318e-155	Dendritic cell 1	Adap2
1.83291e-159	1.07311	0.702	0.305	5.22049e-155	Dendritic cell 1	Tpd52
2.93632e-159	2.21585	0.341	0.075	8.36324e-155	Dendritic cell 1	Gm46224
4.41676e-159	0.674401	0.952	0.887	1.25798e-154	Dendritic cell 1	Rpl10a
5.64537e-159	0.973624	0.699	0.314	1.60791e-154	Dendritic cell 1	Litaf
2.03264e-158	1.44565	0.59	0.23	5.78935e-154	Dendritic cell 1	Ero1lb
3.36974e-158	0.894149	0.952	0.889	9.59768e-154	Dendritic cell 1	Rpl10
4.87606e-158	0.975901	0.843	0.465	1.3888e-153	Dendritic cell 1	Kctd12
6.69132e-158	1.75533	0.42	0.119	1.90582e-153	Dendritic cell 1	Asph
1.56131e-157	1.04679	0.771	0.385	4.44693e-153	Dendritic cell 1	Asap1
3.34891e-157	1.00433	0.529	0.193	9.53838e-153	Dendritic cell 1	Fnip2
4.30345e-157	-1.81761	0.325	0.61	1.22571e-152	Dendritic cell 1	Capg
1.30183e-156	0.612097	0.968	0.923	3.70788e-152	Dendritic cell 1	Rack1
1.61769e-156	2.85426	0.275	0.044	4.60749e-152	Dendritic cell 1	Nrg2
1.67302e-156	2.12547	0.532	0.21	4.76511e-152	Dendritic cell 1	Polr2l
2.55548e-156	2.0276	0.347	0.077	7.27853e-152	Dendritic cell 1	Ppm1m
3.08782e-156	4.47797	0.196	0.013	8.79474e-152	Dendritic cell 1	Xcr1
3.50205e-156	1.32465	0.841	0.531	9.97455e-152	Dendritic cell 1	Clic4
8.82122e-156	-6.46006	0.01	0.304	2.51246e-151	Dendritic cell 1	Tnfsf11
1.38751e-155	6.15962	0.164	0.003	3.95192e-151	Dendritic cell 1	Cd207
2.95803e-155	-1.69358	0.571	0.754	8.42506e-151	Dendritic cell 1	4932438A13Rik
4.13066e-155	2.54522	0.284	0.048	1.1765e-150	Dendritic cell 1	Rnf180
7.87402e-154	1.54868	0.426	0.124	2.24268e-149	Dendritic cell 1	Adgre1
8.76939e-154	1.05251	0.776	0.382	2.4977e-149	Dendritic cell 1	Atp6v0b
1.10241e-153	-2.21799	0.301	0.59	3.13987e-149	Dendritic cell 1	Mllt3
2.04669e-153	3.05867	0.234	0.028	5.8294e-149	Dendritic cell 1	Tmem150b
2.40775e-153	1.91061	0.452	0.145	6.85775e-149	Dendritic cell 1	Ldlr
3.01524e-153	1.31567	0.632	0.274	8.58802e-149	Dendritic cell 1	Ctsa
4.14616e-152	-1.96007	0.552	0.717	1.18091e-147	Dendritic cell 1	Itpkb
1.18208e-151	1.01291	0.809	0.492	3.36679e-147	Dendritic cell 1	Eif3k
1.63194e-151	1.67029	0.652	0.313	4.64809e-147	Dendritic cell 1	Bach1
3.08121e-151	-1.23361	0.941	0.954	8.7759e-147	Dendritic cell 1	Junb
6.80578e-151	-4.20267	0.053	0.355	1.93842e-146	Dendritic cell 1	Cers4
1.06641e-150	-2.46477	0.452	0.668	3.03734e-146	Dendritic cell 1	Uhrf2
4.49983e-150	1.42666	0.408	0.111	1.28164e-145	Dendritic cell 1	Batf3
9.39787e-150	1.93428	0.344	0.079	2.6767e-145	Dendritic cell 1	Icosl
1.12068e-149	-6.73694	0.008	0.292	3.19192e-145	Dendritic cell 1	Arnt2
1.18347e-149	0.922626	0.924	0.643	3.37076e-145	Dendritic cell 1	Grb2
2.07925e-149	1.42169	0.572	0.227	5.92213e-145	Dendritic cell 1	Vrk1
2.89916e-149	0.62803	0.963	0.917	8.25738e-145	Dendritic cell 1	Rps6
4.06535e-149	2.27536	0.303	0.06	1.15789e-144	Dendritic cell 1	Parvb
7.61185e-149	1.81058	0.445	0.138	2.16801e-144	Dendritic cell 1	Lrp1
1.14481e-148	1.42159	0.397	0.108	3.26064e-144	Dendritic cell 1	Rasgrp4
1.19601e-148	-2.57664	0.327	0.582	3.40647e-144	Dendritic cell 1	Ptpn22
2.82145e-148	1.41581	0.442	0.134	8.03607e-144	Dendritic cell 1	Sp140
2.97256e-148	1.63066	0.644	0.313	8.46646e-144	Dendritic cell 1	Bag3
4.53817e-148	-7.48181	0.005	0.285	1.29256e-143	Dendritic cell 1	Cdh10
6.65661e-148	3.97377	0.192	0.014	1.89594e-143	Dendritic cell 1	Kctd14
7.50792e-148	-5.33753	0.029	0.317	2.13841e-143	Dendritic cell 1	Trac
8.70472e-148	1.13411	0.657	0.279	2.47928e-143	Dendritic cell 1	Cd2ap
1.22834e-147	-1.97997	0.402	0.643	3.49856e-143	Dendritic cell 1	Cblb
1.80708e-147	0.534942	0.98	0.958	5.14691e-143	Dendritic cell 1	Rps3a1
2.39774e-147	1.22705	0.543	0.196	6.82926e-143	Dendritic cell 1	Hipk2
3.68681e-147	1.3754	0.392	0.111	1.05008e-142	Dendritic cell 1	Cd14
1.44213e-146	-4.04215	0.05	0.347	4.10748e-142	Dendritic cell 1	Gprin3
1.98165e-146	-3.35114	0.078	0.383	5.64413e-142	Dendritic cell 1	Cobll1
2.77636e-146	1.86951	0.393	0.111	7.90764e-142	Dendritic cell 1	Wdr91
4.73053e-146	1.53212	0.468	0.157	1.34735e-141	Dendritic cell 1	Ap1s3
1.19726e-145	0.803962	0.94	0.857	3.41005e-141	Dendritic cell 1	Eef1b2
1.62158e-145	0.694586	0.974	0.93	4.61857e-141	Dendritic cell 1	Rplp0
2.16723e-145	1.14414	0.615	0.258	6.1727e-141	Dendritic cell 1	Bst2
3.5703e-145	1.25676	0.58	0.232	1.01689e-140	Dendritic cell 1	Commd8
4.62238e-145	0.794036	0.901	0.661	1.31655e-140	Dendritic cell 1	Arpc1b
8.63147e-145	1.19168	0.428	0.131	2.45842e-140	Dendritic cell 1	Ptafr
2.67751e-144	1.58357	0.481	0.165	7.62609e-140	Dendritic cell 1	Specc1
3.23556e-144	1.32525	0.514	0.183	9.21552e-140	Dendritic cell 1	Ifngr2
3.74678e-144	1.3415	0.424	0.132	1.06716e-139	Dendritic cell 1	Plaur
4.14775e-144	2.40928	0.292	0.058	1.18136e-139	Dendritic cell 1	Spire1
4.30051e-144	-6.02966	0.017	0.297	1.22487e-139	Dendritic cell 1	Acpp
4.84613e-144	2.45134	0.28	0.053	1.38027e-139	Dendritic cell 1	Tbc1d16
5.15151e-144	2.31514	0.285	0.055	1.46725e-139	Dendritic cell 1	Krt80
9.67584e-144	2.83443	0.216	0.024	2.75587e-139	Dendritic cell 1	Htr7
9.79949e-144	-2.75381	0.17	0.463	2.79109e-139	Dendritic cell 1	Rbl2
9.96211e-144	0.592198	0.985	0.959	2.83741e-139	Dendritic cell 1	Rpl13
4.03501e-143	-5.67267	0.013	0.289	1.14925e-138	Dendritic cell 1	Gimap8
5.59229e-143	-1.74209	0.364	0.647	1.5928e-138	Dendritic cell 1	Myo1e
7.78458e-143	1.33591	0.574	0.233	2.2172e-138	Dendritic cell 1	Luzp1
8.52513e-143	1.35768	0.615	0.265	2.42813e-138	Dendritic cell 1	Fuca1
1.0287e-142	1.57072	0.427	0.136	2.92993e-138	Dendritic cell 1	Lrmda
1.35682e-142	2.65115	0.24	0.035	3.86448e-138	Dendritic cell 1	Mcemp1
1.40639e-142	-2.46383	0.194	0.482	4.00568e-138	Dendritic cell 1	Zdhhc18
2.12817e-142	2.14302	0.31	0.068	6.06145e-138	Dendritic cell 1	Clec4b1
4.47981e-142	-2.68442	0.202	0.482	1.27594e-137	Dendritic cell 1	Ero1l
6.21916e-142	1.51419	0.478	0.166	1.77134e-137	Dendritic cell 1	E230029C05Rik
6.42414e-142	4.73228	0.166	0.008	1.82972e-137	Dendritic cell 1	Gpr141b
3.54413e-141	1.7795	0.328	0.076	1.00944e-136	Dendritic cell 1	Tctex1d2
9.73166e-141	1.64636	0.332	0.08	2.77177e-136	Dendritic cell 1	Emilin2
1.0225e-140	1.06182	0.634	0.26	2.9123e-136	Dendritic cell 1	Rnf130
1.55535e-140	1.68919	0.369	0.101	4.42995e-136	Dendritic cell 1	Chn2
1.94251e-140	-3.95	0.1	0.392	5.53266e-136	Dendritic cell 1	Clnk
4.862e-140	-1.44391	0.429	0.71	1.3848e-135	Dendritic cell 1	AU020206
7.67663e-140	1.11055	0.684	0.32	2.18646e-135	Dendritic cell 1	Ifnar2
7.87624e-140	3.70913	0.207	0.023	2.24331e-135	Dendritic cell 1	Dnase1l3
1.18671e-139	2.06654	0.343	0.088	3.37999e-135	Dendritic cell 1	Stom
1.76765e-139	1.21939	0.637	0.281	5.03463e-135	Dendritic cell 1	Pip5k1c
3.21401e-139	2.40686	0.227	0.03	9.15413e-135	Dendritic cell 1	Gm35853
5.05649e-139	-2.01439	0.332	0.597	1.44019e-134	Dendritic cell 1	Tex2
1.3441e-138	-2.40294	0.274	0.545	3.82826e-134	Dendritic cell 1	Gramd1b
2.29999e-138	-3.50804	0.075	0.361	6.55084e-134	Dendritic cell 1	Camk2n1
2.807e-138	1.16068	0.644	0.28	7.9949e-134	Dendritic cell 1	Zfp516
3.85739e-138	-2.28745	0.226	0.504	1.09866e-133	Dendritic cell 1	Fam102a
5.12658e-138	3.64653	0.201	0.021	1.46015e-133	Dendritic cell 1	Tlr3
6.09636e-138	1.2844	0.423	0.131	1.73636e-133	Dendritic cell 1	Gsap
1.07041e-137	2.22229	0.245	0.038	3.04873e-133	Dendritic cell 1	Zfp366
2.4838e-137	1.17608	0.583	0.237	7.07436e-133	Dendritic cell 1	Frmd4b
3.11318e-137	-1.08048	0.883	0.912	8.86696e-133	Dendritic cell 1	Akap13
1.25791e-136	1.5764	0.445	0.149	3.58279e-132	Dendritic cell 1	Snx30
1.30654e-136	1.02357	0.775	0.399	3.72127e-132	Dendritic cell 1	Vav3
2.27705e-136	1.30718	0.471	0.16	6.48548e-132	Dendritic cell 1	Dpy19l1
3.4744e-136	2.06973	0.296	0.064	9.89578e-132	Dendritic cell 1	Gm34084
3.63888e-136	-3.68982	0.132	0.412	1.03643e-131	Dendritic cell 1	Pard3
3.69789e-136	2.12681	0.363	0.102	1.05323e-131	Dendritic cell 1	Hpgd
6.43235e-136	-1.36456	0.636	0.803	1.83206e-131	Dendritic cell 1	Fam107b
1.11236e-135	4.84807	0.155	0.006	3.16822e-131	Dendritic cell 1	Ffar4
1.3169e-135	-1.59866	0.501	0.71	3.75081e-131	Dendritic cell 1	Mdfic
2.59224e-135	-5.39214	0.019	0.287	7.38322e-131	Dendritic cell 1	Ablim3
1.11356e-134	-1.78375	0.511	0.673	3.17165e-130	Dendritic cell 1	Mbd2
2.35433e-134	-1.32124	0.651	0.793	6.7056e-130	Dendritic cell 1	Lgals1
2.44435e-134	-3.12269	0.112	0.401	6.96198e-130	Dendritic cell 1	Lamc1
2.75143e-134	0.678107	0.974	0.922	7.83663e-130	Dendritic cell 1	Rpl32
3.53212e-134	2.86197	0.203	0.023	1.00602e-129	Dendritic cell 1	Gm15964
3.72206e-134	-3.87401	0.051	0.327	1.06012e-129	Dendritic cell 1	Tnk2
4.82421e-134	-4.98076	0.042	0.316	1.37403e-129	Dendritic cell 1	Ar
5.60136e-134	0.841628	0.816	0.482	1.59538e-129	Dendritic cell 1	Clta
8.68142e-134	1.66874	0.397	0.12	2.47264e-129	Dendritic cell 1	Nectin1
8.69462e-134	-4.91841	0.017	0.281	2.4764e-129	Dendritic cell 1	Sytl3
1.11444e-133	0.889963	0.831	0.541	3.17415e-129	Dendritic cell 1	Psme1
1.61648e-133	-1.74945	0.459	0.666	4.60406e-129	Dendritic cell 1	Aebp2
1.97534e-133	-1.50246	0.522	0.707	5.62616e-129	Dendritic cell 1	Sept11
2.06031e-133	-5.70325	0.013	0.274	5.86816e-129	Dendritic cell 1	Gimap1
3.34052e-133	-5.073	0.036	0.308	9.51446e-129	Dendritic cell 1	Tnfrsf9
6.08322e-133	1.6109	0.384	0.114	1.73262e-128	Dendritic cell 1	Il1r2
6.57735e-133	1.11441	0.62	0.272	1.87336e-128	Dendritic cell 1	Scpep1
7.25524e-133	-9.63694	0.001	0.254	2.06644e-128	Dendritic cell 1	Olfr60
8.59918e-133	1.01544	0.633	0.275	2.44922e-128	Dendritic cell 1	Myadm
6.02845e-132	-1.4532	0.646	0.774	1.71702e-127	Dendritic cell 1	Gm26917
6.45153e-132	-1.17424	0.738	0.808	1.83752e-127	Dendritic cell 1	Ndfip1
7.31092e-132	1.71898	0.355	0.102	2.0823e-127	Dendritic cell 1	Ccl3
1.02861e-131	0.514219	0.983	0.952	2.92968e-127	Dendritic cell 1	Rpsa
3.10084e-131	-2.94651	0.179	0.463	8.83181e-127	Dendritic cell 1	Cd69
3.67744e-131	1.58996	0.433	0.144	1.04741e-126	Dendritic cell 1	Map4k1
4.09959e-131	-2.40201	0.238	0.497	1.16764e-126	Dendritic cell 1	Rinl
5.8977e-131	-4.90184	0.027	0.292	1.67978e-126	Dendritic cell 1	Pdcd1
6.91108e-131	1.23344	0.59	0.256	1.96841e-126	Dendritic cell 1	Psmb9
1.15243e-130	-2.30915	0.161	0.45	3.28235e-126	Dendritic cell 1	Arhgap10
1.46406e-130	-1.65317	0.364	0.615	4.16994e-126	Dendritic cell 1	Il2rg
1.54937e-130	2.25712	0.265	0.052	4.4129e-126	Dendritic cell 1	Tifa
2.11174e-130	-1.47124	0.359	0.622	6.01464e-126	Dendritic cell 1	Slco3a1
2.51946e-130	1.89972	0.316	0.077	7.17593e-126	Dendritic cell 1	Rubcnl
2.71309e-130	1.02876	0.76	0.449	7.72741e-126	Dendritic cell 1	Pomp
3.71006e-130	0.588052	0.963	0.915	1.0567e-125	Dendritic cell 1	Rpl24
4.20094e-130	1.55012	0.559	0.249	1.19651e-125	Dendritic cell 1	Trim25
5.25064e-130	2.55758	0.228	0.035	1.49549e-125	Dendritic cell 1	Haao
6.44875e-130	1.91359	0.513	0.225	1.83673e-125	Dendritic cell 1	Ppt1
1.00699e-129	1.73009	0.291	0.063	2.8681e-125	Dendritic cell 1	Apobr
1.12218e-129	2.5745	0.241	0.042	3.1962e-125	Dendritic cell 1	Rgs18
1.35361e-129	-1.79013	0.334	0.601	3.85536e-125	Dendritic cell 1	Chst11
2.13075e-129	0.637745	0.954	0.886	6.06879e-125	Dendritic cell 1	Rpl35
4.74735e-129	1.35308	0.406	0.126	1.35214e-124	Dendritic cell 1	Lrmp
1.09416e-128	3.7988	0.175	0.015	3.11639e-124	Dendritic cell 1	Xlr
2.2954e-128	1.10385	0.654	0.299	6.53777e-124	Dendritic cell 1	Bri3
4.47728e-128	-0.846083	0.79	0.895	1.27522e-123	Dendritic cell 1	Jak1
4.66225e-128	1.96346	0.324	0.084	1.3279e-123	Dendritic cell 1	Qpct
5.08685e-128	3.74035	0.2	0.025	1.44884e-123	Dendritic cell 1	Plac8
5.82657e-128	-1.9839	0.393	0.605	1.65952e-123	Dendritic cell 1	Nfatc3
8.47434e-128	1.25366	0.449	0.152	2.41366e-123	Dendritic cell 1	Ralb
1.33751e-127	-7.33348	0.005	0.251	3.80948e-123	Dendritic cell 1	Rorc
1.5498e-127	1.09391	0.67	0.346	4.41413e-123	Dendritic cell 1	Ssr4
1.56635e-127	1.96288	0.297	0.069	4.46129e-123	Dendritic cell 1	Clec4a2
3.30059e-126	1.65523	0.296	0.067	9.40075e-122	Dendritic cell 1	Slc9a7
5.99619e-125	0.628142	0.937	0.779	1.70784e-120	Dendritic cell 1	Gnai2
6.5359e-125	1.74712	0.346	0.098	1.86156e-120	Dendritic cell 1	Hspa1l
1.02468e-124	-2.63818	0.177	0.455	2.9185e-120	Dendritic cell 1	Airn
1.26391e-124	2.16488	0.255	0.051	3.59986e-120	Dendritic cell 1	Pkd1l2
1.79705e-124	1.85613	0.293	0.068	5.11836e-120	Dendritic cell 1	Cdc42bpb
1.98837e-124	-2.19049	0.2	0.474	5.66327e-120	Dendritic cell 1	Tecpr1
2.03525e-124	0.832501	0.866	0.595	5.79681e-120	Dendritic cell 1	Nap1l1
2.25351e-124	-5.52958	0.016	0.263	6.41845e-120	Dendritic cell 1	Coro2b
3.217e-124	0.801992	0.879	0.586	9.16266e-120	Dendritic cell 1	Pitpna
4.61841e-124	0.942523	0.771	0.489	1.31542e-119	Dendritic cell 1	Ndufa6
5.67868e-124	2.48511	0.263	0.055	1.6174e-119	Dendritic cell 1	Serpinb8
5.70452e-124	0.819252	0.866	0.547	1.62476e-119	Dendritic cell 1	Trps1
6.14949e-124	0.756926	0.937	0.795	1.7515e-119	Dendritic cell 1	H2afz
9.62013e-124	0.772528	0.87	0.617	2.74001e-119	Dendritic cell 1	Gabarap
1.12778e-123	1.31559	0.433	0.147	3.21214e-119	Dendritic cell 1	Sh3pxd2a
1.32309e-123	0.917298	0.606	0.285	3.76844e-119	Dendritic cell 1	Ifitm2
2.98439e-123	0.868814	0.805	0.442	8.50013e-119	Dendritic cell 1	Parp8
3.47607e-123	1.12178	0.628	0.288	9.90055e-119	Dendritic cell 1	Plekhm3
6.38658e-123	2.23437	0.266	0.056	1.81903e-118	Dendritic cell 1	P3h2
7.35616e-123	3.13321	0.201	0.028	2.09518e-118	Dendritic cell 1	Sh2d1b1
9.84351e-123	1.98889	0.291	0.07	2.80363e-118	Dendritic cell 1	Gm35154
1.76719e-122	0.913537	0.755	0.441	5.0333e-118	Dendritic cell 1	Mrpl52
1.85266e-122	2.63313	0.227	0.039	5.27675e-118	Dendritic cell 1	Zmynd15
2.53109e-122	1.2294	0.918	0.733	7.20904e-118	Dendritic cell 1	Picalm
3.05604e-122	1.37675	0.533	0.223	8.70422e-118	Dendritic cell 1	Rragc
3.38689e-122	2.01244	0.249	0.047	9.64655e-118	Dendritic cell 1	Cyb561a3
5.2002e-122	1.44309	0.488	0.19	1.48112e-117	Dendritic cell 1	Itprid2
6.36584e-122	1.90367	0.315	0.082	1.81312e-117	Dendritic cell 1	Dock7
1.01368e-121	1.21013	0.338	0.091	2.88716e-117	Dendritic cell 1	Ctnnd2
2.66843e-121	1.8096	0.294	0.071	7.60021e-117	Dendritic cell 1	Btla
3.18391e-121	2.4164	0.234	0.042	9.06842e-117	Dendritic cell 1	Ms4a6d
3.50349e-121	-0.994843	0.796	0.859	9.97865e-117	Dendritic cell 1	Diaph1
3.70057e-121	-1.92906	0.293	0.545	1.054e-116	Dendritic cell 1	Lcp2
4.88932e-121	1.12572	0.599	0.261	1.39258e-116	Dendritic cell 1	Zfp106
4.9134e-121	-4.50542	0.032	0.282	1.39943e-116	Dendritic cell 1	Socs2
5.52919e-121	2.54729	0.233	0.042	1.57483e-116	Dendritic cell 1	Cds1
6.85735e-121	1.27327	0.434	0.148	1.95311e-116	Dendritic cell 1	Bri3bp
9.07786e-121	-1.49817	0.516	0.698	2.58556e-116	Dendritic cell 1	Esyt2
1.45029e-120	1.69615	0.33	0.09	4.13072e-116	Dendritic cell 1	Slc12a9
1.53873e-120	1.37888	0.433	0.153	4.3826e-116	Dendritic cell 1	Phf11b
1.59078e-120	4.07182	0.165	0.015	4.53087e-116	Dendritic cell 1	Gm16553
4.12406e-120	1.15713	0.502	0.195	1.17461e-115	Dendritic cell 1	Evi2a
4.14574e-120	-1.7174	0.268	0.535	1.18079e-115	Dendritic cell 1	Smad3
5.09916e-120	1.14023	0.452	0.168	1.45234e-115	Dendritic cell 1	Tmcc3
6.893e-120	-0.982073	0.632	0.839	1.96327e-115	Dendritic cell 1	Id2
7.25251e-120	1.65861	0.34	0.096	2.06566e-115	Dendritic cell 1	Trappc5
2.28306e-119	-4.37166	0.031	0.279	6.50261e-115	Dendritic cell 1	Farp1
3.44327e-119	0.551059	0.97	0.936	9.80712e-115	Dendritic cell 1	Rpl11
3.49638e-119	0.779914	0.567	0.227	9.95839e-115	Dendritic cell 1	Swap70
3.90916e-119	0.999234	0.626	0.282	1.11341e-114	Dendritic cell 1	Rala
4.70244e-119	1.6767	0.39	0.131	1.33935e-114	Dendritic cell 1	Tcf7l2
6.99434e-119	1.7508	0.348	0.103	1.99213e-114	Dendritic cell 1	Tmem51
1.66681e-118	1.0771	0.673	0.339	4.7474e-114	Dendritic cell 1	Dapp1
2.78724e-118	3.6558	0.158	0.012	7.93861e-114	Dendritic cell 1	Mycl
3.08523e-118	-5.23371	0.02	0.26	8.78736e-114	Dendritic cell 1	Lck
3.23901e-118	0.944385	0.81	0.479	9.22535e-114	Dendritic cell 1	Taok3
4.26665e-118	1.58124	0.259	0.055	1.21523e-113	Dendritic cell 1	Igsf6
9.7247e-118	-0.777722	0.887	0.906	2.76979e-113	Dendritic cell 1	Serinc3
1.27412e-117	-6.61108	0.006	0.237	3.62895e-113	Dendritic cell 1	Cd96
3.19971e-117	3.04229	0.174	0.018	9.11341e-113	Dendritic cell 1	Siglecg
5.04265e-117	-3.05803	0.086	0.347	1.43625e-112	Dendritic cell 1	Tmem154
9.60402e-117	3.05533	0.197	0.028	2.73542e-112	Dendritic cell 1	Ptchd1
2.3773e-116	2.48253	0.207	0.032	6.77102e-112	Dendritic cell 1	Rasgrp3
2.37937e-116	-2.1514	0.317	0.545	6.77691e-112	Dendritic cell 1	Tnip1
2.74036e-116	1.49154	0.457	0.181	7.80508e-112	Dendritic cell 1	Pbx1
2.92736e-116	1.22636	0.471	0.178	8.33772e-112	Dendritic cell 1	Jup
2.96902e-116	0.506989	0.976	0.944	8.45636e-112	Dendritic cell 1	Rps20
7.61159e-116	-2.77961	0.151	0.411	2.16793e-111	Dendritic cell 1	Rab27a
9.24881e-116	-4.96753	0.018	0.254	2.63425e-111	Dendritic cell 1	Il27ra
9.26618e-116	1.15773	0.419	0.141	2.63919e-111	Dendritic cell 1	Fes
9.34161e-116	-1.74938	0.369	0.594	2.66068e-111	Dendritic cell 1	Stim1
1.19889e-115	-1.70348	0.256	0.534	3.41468e-111	Dendritic cell 1	Stat4
1.59758e-115	-1.36307	0.545	0.69	4.55022e-111	Dendritic cell 1	H2-Q4
1.63693e-115	-5.26643	0.016	0.251	4.66231e-111	Dendritic cell 1	Faah
1.86499e-115	1.26025	0.768	0.443	5.31188e-111	Dendritic cell 1	Pdlim5
2.89531e-115	1.39774	0.39	0.13	8.24643e-111	Dendritic cell 1	Mospd2
7.27637e-115	0.816178	0.856	0.749	2.07246e-110	Dendritic cell 1	Lsp1
7.96394e-115	2.172	0.217	0.036	2.26829e-110	Dendritic cell 1	Khk
1.23777e-114	0.901594	0.682	0.335	3.52543e-110	Dendritic cell 1	Brk1
1.64581e-114	1.21713	0.525	0.224	4.68761e-110	Dendritic cell 1	Pou2f2
2.02789e-114	1.79103	0.24	0.046	5.77583e-110	Dendritic cell 1	Cd33
2.7455e-114	2.20577	0.254	0.056	7.81974e-110	Dendritic cell 1	Kcnk13
4.68357e-114	1.28921	0.415	0.144	1.33398e-109	Dendritic cell 1	Bloc1s2
5.15708e-114	-4.89709	0.027	0.264	1.46884e-109	Dendritic cell 1	Prkcq
5.54691e-114	0.802952	0.715	0.37	1.57987e-109	Dendritic cell 1	Rps27l
9.35671e-114	-8.89872	0.014	0.243	2.66498e-109	Dendritic cell 1	Il17a
9.3811e-114	-1.10053	0.678	0.8	2.67193e-109	Dendritic cell 1	Stk17b
1.39183e-113	1.78014	0.253	0.053	3.96421e-109	Dendritic cell 1	Ctnnbip1
1.81497e-113	-4.24326	0.027	0.265	5.1694e-109	Dendritic cell 1	Slain1
2.17901e-113	1.22407	0.449	0.166	6.20625e-109	Dendritic cell 1	Pold4
3.52672e-113	2.14729	0.223	0.041	1.00448e-108	Dendritic cell 1	Ifi211
4.45494e-113	-5.7884	0.011	0.238	1.26886e-108	Dendritic cell 1	Sox13
5.44499e-113	2.65085	0.199	0.03	1.55084e-108	Dendritic cell 1	Tnfsf13b
6.57298e-113	2.18707	0.272	0.066	1.87212e-108	Dendritic cell 1	Abca9
7.33683e-113	0.882756	0.921	0.672	2.08968e-108	Dendritic cell 1	Etv6
8.84586e-113	2.20688	0.203	0.031	2.51948e-108	Dendritic cell 1	Kcnip3
9.05115e-113	1.22903	0.442	0.162	2.57795e-108	Dendritic cell 1	Tmed3
1.26773e-112	0.509801	0.977	0.957	3.61076e-108	Dendritic cell 1	Rpl18a
1.27752e-112	0.764076	0.886	0.652	3.63864e-108	Dendritic cell 1	Cyba
1.89804e-112	1.20115	0.513	0.215	5.40601e-108	Dendritic cell 1	Atp6v0a1
1.95821e-112	0.75423	0.683	0.341	5.57738e-108	Dendritic cell 1	Bach2
2.64256e-112	1.88809	0.298	0.08	7.52655e-108	Dendritic cell 1	Lifr
4.79954e-112	-1.36262	0.665	0.769	1.36701e-107	Dendritic cell 1	Elf1
6.31339e-112	1.19954	0.772	0.441	1.79818e-107	Dendritic cell 1	Kdm7a
6.91437e-112	1.01332	0.503	0.196	1.96935e-107	Dendritic cell 1	Hmgn1
7.57337e-112	0.757148	0.935	0.788	2.15705e-107	Dendritic cell 1	Mcl1
9.258e-112	-1.75774	0.407	0.581	2.63686e-107	Dendritic cell 1	Cd82
1.49574e-111	1.61004	0.357	0.115	4.26017e-107	Dendritic cell 1	Rin2
1.74331e-111	1.04663	0.561	0.242	4.96529e-107	Dendritic cell 1	Dipk1a
1.87597e-111	0.772732	0.685	0.332	5.34314e-107	Dendritic cell 1	Bmp2k
3.1457e-111	1.97279	0.252	0.056	8.9596e-107	Dendritic cell 1	Lsr
9.50084e-111	0.543627	0.972	0.93	2.70603e-106	Dendritic cell 1	Rps5
1.32116e-110	-0.606576	0.977	0.986	3.76292e-106	Dendritic cell 1	Ddx5
1.90016e-110	0.992205	0.549	0.233	5.41204e-106	Dendritic cell 1	Timm10b
2.12137e-110	1.19007	0.416	0.148	6.04209e-106	Dendritic cell 1	Il6st
2.36995e-110	0.658713	0.939	0.852	6.75008e-106	Dendritic cell 1	Rpl15
2.50817e-110	-5.27852	0.011	0.235	7.14377e-106	Dendritic cell 1	Nlrc3
2.59906e-110	1.02438	0.452	0.172	7.40264e-106	Dendritic cell 1	Arhgap39
2.96542e-110	0.503557	0.974	0.932	8.4461e-106	Dendritic cell 1	Rpl8
6.91039e-110	0.986221	0.63	0.299	1.96822e-105	Dendritic cell 1	Myo5a
7.53113e-110	1.0607	0.618	0.304	2.14502e-105	Dendritic cell 1	Pmaip1
7.89492e-110	0.990218	0.661	0.341	2.24863e-105	Dendritic cell 1	Srebf2
1.15172e-109	1.14134	0.483	0.195	3.28033e-105	Dendritic cell 1	Ccr5
1.62131e-109	-3.32317	0.084	0.33	4.6178e-105	Dendritic cell 1	Serpinb1a
6.556e-109	-5.15535	0.027	0.256	1.86728e-104	Dendritic cell 1	Prickle1
1.0078e-108	-3.23087	0.084	0.331	2.87041e-104	Dendritic cell 1	Il18rap
1.35206e-108	-2.24853	0.39	0.571	3.85093e-104	Dendritic cell 1	St3gal3
2.80715e-108	0.996922	0.772	0.454	7.99533e-104	Dendritic cell 1	Smim14
2.90814e-108	1.08456	0.606	0.295	8.28296e-104	Dendritic cell 1	Eif1a
3.25913e-108	1.7246	0.283	0.073	9.28266e-104	Dendritic cell 1	S100a1
3.63941e-108	-3.23303	0.066	0.31	1.03658e-103	Dendritic cell 1	Dnaja4
5.82927e-108	0.984952	0.578	0.257	1.66029e-103	Dendritic cell 1	Tnrc18
9.74883e-108	1.85044	0.303	0.084	2.77666e-103	Dendritic cell 1	Eepd1
1.08143e-107	-2.02369	0.348	0.566	3.08013e-103	Dendritic cell 1	Pde3b
1.60457e-107	0.962485	0.517	0.215	4.57015e-103	Dendritic cell 1	B4galt5
1.99938e-107	-1.30357	0.468	0.66	5.69463e-103	Dendritic cell 1	Aopep
2.10576e-107	-4.49929	0.024	0.249	5.99762e-103	Dendritic cell 1	Xkr6
3.58244e-107	2.0065	0.261	0.063	1.02035e-102	Dendritic cell 1	Snx24
4.02481e-107	2.72341	0.179	0.024	1.14635e-102	Dendritic cell 1	Adgra2
5.31441e-107	1.89172	0.274	0.071	1.51365e-102	Dendritic cell 1	Gm14636
5.4627e-107	1.98943	0.205	0.035	1.55589e-102	Dendritic cell 1	P2ry14
6.74681e-107	1.57098	0.345	0.114	1.92163e-102	Dendritic cell 1	Cd36
7.93646e-107	0.924554	0.868	0.585	2.26046e-102	Dendritic cell 1	Wipf1
1.40125e-106	-3.02234	0.095	0.339	3.99103e-102	Dendritic cell 1	Stk39
1.52836e-106	-4.13581	0.045	0.278	4.35308e-102	Dendritic cell 1	Txk
1.6705e-106	1.066	0.411	0.148	4.75792e-102	Dendritic cell 1	Fam49a
2.78585e-106	1.1013	0.488	0.193	7.93466e-102	Dendritic cell 1	Zmiz2
3.35594e-106	1.30033	0.43	0.163	9.55838e-102	Dendritic cell 1	Dusp3
5.74882e-106	0.78387	0.878	0.565	1.63738e-101	Dendritic cell 1	Rrbp1
6.9719e-106	1.01856	0.551	0.239	1.98574e-101	Dendritic cell 1	Srsf9
7.86211e-106	0.867118	0.745	0.428	2.23929e-101	Dendritic cell 1	Akr1a1
1.13969e-105	1.84819	0.271	0.07	3.24606e-101	Dendritic cell 1	Clec4a1
1.26605e-105	1.09688	0.468	0.184	3.60596e-101	Dendritic cell 1	Colgalt1
1.58557e-105	-8.08169	0.003	0.211	4.51602e-101	Dendritic cell 1	Kcnk1
1.76265e-105	1.76947	0.321	0.097	5.02039e-101	Dendritic cell 1	Ptrhd1
2.00449e-105	0.968259	0.597	0.289	5.70919e-101	Dendritic cell 1	Ifi27l2a
2.3073e-105	1.34593	0.485	0.211	6.57165e-101	Dendritic cell 1	Tent5c
2.51776e-105	0.868609	0.801	0.549	7.17109e-101	Dendritic cell 1	H2afy
2.64385e-105	-5.89867	0.02	0.239	7.53022e-101	Dendritic cell 1	Cd28
2.88338e-105	-1.29526	0.608	0.701	8.21244e-101	Dendritic cell 1	Prkar1a
3.59185e-105	1.34521	0.409	0.153	1.02303e-100	Dendritic cell 1	Mrc1
4.01721e-105	-5.63095	0.012	0.226	1.14418e-100	Dendritic cell 1	Gimap9
4.52438e-105	3.08088	0.186	0.029	1.28863e-100	Dendritic cell 1	Chsy3
4.72767e-105	3.37744	0.16	0.018	1.34653e-100	Dendritic cell 1	Cldn1
6.13192e-105	2.30352	0.218	0.044	1.74649e-100	Dendritic cell 1	Pira2
6.70923e-105	-0.90014	0.725	0.837	1.91092e-100	Dendritic cell 1	Ly6e
7.28009e-105	1.67448	0.297	0.083	2.07351e-100	Dendritic cell 1	Gm44710
7.82875e-105	1.16272	0.532	0.241	2.22979e-100	Dendritic cell 1	Tsc22d1
9.34225e-105	-5.96829	0.016	0.232	2.66086e-100	Dendritic cell 1	Nt5e
1.05145e-104	1.04205	0.644	0.317	2.99474e-100	Dendritic cell 1	Rin3
1.25489e-104	1.24123	0.355	0.112	3.57417e-100	Dendritic cell 1	Plcb2
1.39391e-104	3.67204	0.179	0.027	3.97015e-100	Dendritic cell 1	Mmp12
1.83941e-104	-5.52505	0.011	0.224	5.239e-100	Dendritic cell 1	Ly6g5b
4.95073e-104	-4.19041	0.067	0.3	1.41007e-99	Dendritic cell 1	Abi3bp
5.63337e-104	1.41495	0.371	0.126	1.6045e-99	Dendritic cell 1	Tpcn1
8.75656e-104	1.23297	0.413	0.154	2.49404e-99	Dendritic cell 1	Tubb6
1.62619e-103	2.93288	0.182	0.028	4.63172e-99	Dendritic cell 1	Rab39
1.79818e-103	-3.81156	0.041	0.268	5.12158e-99	Dendritic cell 1	Acsbg1
2.12294e-103	-4.88678	0.018	0.234	6.04657e-99	Dendritic cell 1	Gimap4
2.37748e-103	2.22539	0.186	0.029	6.77155e-99	Dendritic cell 1	Mefv
2.55193e-103	0.830576	0.831	0.558	7.26841e-99	Dendritic cell 1	Atf3
2.8727e-103	0.603261	0.85	0.571	8.18203e-99	Dendritic cell 1	Atp6v0c
3.45842e-103	1.49137	0.364	0.123	9.85027e-99	Dendritic cell 1	Hsd17b4
3.68698e-103	1.10096	0.488	0.201	1.05012e-98	Dendritic cell 1	Cask
7.72623e-103	-3.0444	0.128	0.37	2.20058e-98	Dendritic cell 1	Prkca
9.08979e-103	1.73673	0.255	0.062	2.58895e-98	Dendritic cell 1	Sh3bp2
9.14828e-103	-2.08261	0.344	0.537	2.60561e-98	Dendritic cell 1	Cyfip2
1.01805e-102	-4.82734	0.024	0.241	2.8996e-98	Dendritic cell 1	Ankrd6
1.39605e-102	1.40519	0.47	0.208	3.97623e-98	Dendritic cell 1	Slc49a4
1.46731e-102	1.62391	0.273	0.07	4.17919e-98	Dendritic cell 1	Disc1
1.49148e-102	1.64622	0.282	0.076	4.24804e-98	Dendritic cell 1	Cmtm3
1.51721e-102	-2.19624	0.232	0.464	4.32131e-98	Dendritic cell 1	Smox
2.08854e-102	1.90717	0.233	0.051	5.94858e-98	Dendritic cell 1	Hhex
2.94917e-102	0.926979	0.532	0.223	8.39983e-98	Dendritic cell 1	Epn1
3.17207e-102	1.48711	0.324	0.1	9.03469e-98	Dendritic cell 1	Nucb2
3.93957e-102	1.39623	0.252	0.059	1.12207e-97	Dendritic cell 1	Ebi3
6.1731e-102	-4.68934	0.024	0.241	1.75822e-97	Dendritic cell 1	Hlf
6.39525e-102	2.26878	0.206	0.039	1.82149e-97	Dendritic cell 1	Slc7a7
1.55311e-101	2.56584	0.208	0.041	4.42356e-97	Dendritic cell 1	Slc25a13
1.72885e-101	-3.3928	0.064	0.296	4.92411e-97	Dendritic cell 1	Rbms3
4.47872e-101	2.27778	0.221	0.047	1.27563e-96	Dendritic cell 1	Mmp19
6.25318e-101	-6.6816	0.006	0.208	1.78103e-96	Dendritic cell 1	Tcrg-C4
7.64276e-101	-3.37711	0.063	0.295	2.17681e-96	Dendritic cell 1	Rnf43
8.05325e-101	2.41706	0.193	0.034	2.29373e-96	Dendritic cell 1	Gm30198
9.4086e-101	0.754984	0.701	0.356	2.67976e-96	Dendritic cell 1	Gltp
1.16388e-100	0.565333	0.94	0.84	3.31496e-96	Dendritic cell 1	Serf2
1.77263e-100	0.984444	0.454	0.176	5.0488e-96	Dendritic cell 1	Cnih4
2.01872e-100	1.00905	0.939	0.774	5.74971e-96	Dendritic cell 1	Spag9
5.01582e-100	4.37698	0.129	0.009	1.42861e-95	Dendritic cell 1	Olfr111
5.32295e-100	2.70299	0.175	0.026	1.51608e-95	Dendritic cell 1	Bco2
7.24012e-100	4.34172	0.135	0.011	2.06213e-95	Dendritic cell 1	Siglech
1.09388e-99	1.05848	0.491	0.208	3.1156e-95	Dendritic cell 1	Trafd1
1.96088e-99	1.07913	0.386	0.136	5.58497e-95	Dendritic cell 1	Tmem219
2.24544e-99	2.1899	0.189	0.032	6.39547e-95	Dendritic cell 1	Tmem141
4.99093e-99	1.96834	0.238	0.056	1.42152e-94	Dendritic cell 1	Rab3il1
7.92093e-99	1.73719	0.263	0.07	2.25604e-94	Dendritic cell 1	Stxbp6
7.99911e-99	-3.51173	0.148	0.38	2.27831e-94	Dendritic cell 1	Gem
1.2877e-98	2.00722	0.23	0.053	3.66763e-94	Dendritic cell 1	Klra2
1.29936e-98	0.900441	0.45	0.182	3.70085e-94	Dendritic cell 1	Lilrb4a
1.53174e-98	1.17229	0.462	0.191	4.3627e-94	Dendritic cell 1	Hsd17b11
1.66708e-98	1.68032	0.209	0.041	4.74819e-94	Dendritic cell 1	Nostrin
1.95624e-98	2.64665	0.19	0.034	5.57175e-94	Dendritic cell 1	Lhfpl2
2.41948e-98	2.39263	0.194	0.035	6.89116e-94	Dendritic cell 1	Siglece
7.37023e-98	-2.38334	0.203	0.433	2.09919e-93	Dendritic cell 1	Trp53inp1
1.00009e-97	1.11864	0.463	0.19	2.84847e-93	Dendritic cell 1	Arap1
1.09854e-97	0.923229	0.891	0.685	3.12886e-93	Dendritic cell 1	Mbnl2
1.4803e-97	1.08308	0.468	0.197	4.21618e-93	Dendritic cell 1	Fam102b
2.12036e-97	0.545847	0.929	0.816	6.03921e-93	Dendritic cell 1	Rpl31
2.91164e-97	2.23183	0.205	0.041	8.29292e-93	Dendritic cell 1	Rtl5
3.00081e-97	-1.33915	0.243	0.497	8.54691e-93	Dendritic cell 1	Arap2
4.63725e-97	1.52987	0.531	0.271	1.32078e-92	Dendritic cell 1	Prkcb
5.94574e-97	1.33475	0.483	0.222	1.69346e-92	Dendritic cell 1	Cd81
7.79508e-97	1.81208	0.257	0.068	2.22019e-92	Dendritic cell 1	B4galt6
8.18614e-97	1.11855	0.759	0.488	2.33158e-92	Dendritic cell 1	Tank
8.36724e-97	-0.870892	0.813	0.862	2.38316e-92	Dendritic cell 1	Pnrc1
8.55943e-97	0.604915	0.906	0.772	2.4379e-92	Dendritic cell 1	Rpl36al
8.94019e-97	0.831408	0.693	0.38	2.54634e-92	Dendritic cell 1	Ccdc12
9.97183e-97	-5.93511	0.008	0.205	2.84018e-92	Dendritic cell 1	Lax1
1.16876e-96	0.933515	0.579	0.276	3.32888e-92	Dendritic cell 1	Stx16
1.32191e-96	1.07167	0.47	0.198	3.76507e-92	Dendritic cell 1	Rap1gap2
1.39737e-96	1.54311	0.255	0.065	3.98e-92	Dendritic cell 1	Gpr35
1.56384e-96	0.531407	0.983	0.972	4.45412e-92	Dendritic cell 1	Actg1
2.08112e-96	2.18414	0.224	0.051	5.92745e-92	Dendritic cell 1	Camk1
2.90871e-96	-1.9087	0.229	0.47	8.28458e-92	Dendritic cell 1	Atp2b4
3.59998e-96	-1.76203	0.537	0.666	1.02535e-91	Dendritic cell 1	Crem
3.99858e-96	-7.447	0.003	0.195	1.13888e-91	Dendritic cell 1	Crmp1
5.56016e-96	0.877922	0.634	0.31	1.58364e-91	Dendritic cell 1	Ndufc2
8.64602e-96	0.573157	0.551	0.247	2.46256e-91	Dendritic cell 1	Marcksl1
9.54249e-96	2.15703	0.24	0.06	2.71789e-91	Dendritic cell 1	Pstpip2
9.59534e-96	-4.43567	0.044	0.257	2.73294e-91	Dendritic cell 1	Dkk3
1.10225e-95	1.04636	0.587	0.294	3.13942e-91	Dendritic cell 1	Phc2
1.60314e-95	1.27714	0.488	0.215	4.56607e-91	Dendritic cell 1	Heatr5a
2.76824e-95	1.14239	0.428	0.169	7.88451e-91	Dendritic cell 1	Rtcb
3.25235e-95	0.639997	0.788	0.473	9.26333e-91	Dendritic cell 1	Sdcbp
3.58031e-95	1.22325	0.346	0.116	1.01974e-90	Dendritic cell 1	Csnk1e
4.07434e-95	-5.87722	0.009	0.205	1.16045e-90	Dendritic cell 1	Fstl4
5.72341e-95	-4.43082	0.035	0.243	1.63014e-90	Dendritic cell 1	Zdhhc2
7.08923e-95	1.37364	0.29	0.086	2.01915e-90	Dendritic cell 1	Cd40
8.65183e-95	-1.06068	0.74	0.818	2.46422e-90	Dendritic cell 1	Zfp36l1
8.95352e-95	2.20084	0.196	0.038	2.55014e-90	Dendritic cell 1	Sh3tc1
1.14137e-94	1.33009	0.313	0.099	3.25086e-90	Dendritic cell 1	Pkig
1.14799e-94	-0.986454	0.835	0.893	3.2697e-90	Dendritic cell 1	Lncpint
1.2965e-94	-4.24224	0.043	0.256	3.6927e-90	Dendritic cell 1	Ctla2a
1.55232e-94	-2.1598	0.435	0.589	4.42131e-90	Dendritic cell 1	Clcn3
1.59992e-94	-1.24846	0.609	0.684	4.5569e-90	Dendritic cell 1	Anp32a
1.65315e-94	-0.882535	0.69	0.822	4.7085e-90	Dendritic cell 1	S100a10
2.02355e-94	1.9413	0.226	0.052	5.76347e-90	Dendritic cell 1	Vwf
2.07408e-94	1.13435	0.658	0.371	5.90739e-90	Dendritic cell 1	Phlpp1
3.00296e-94	1.699	0.256	0.068	8.55303e-90	Dendritic cell 1	Dpp7
3.02618e-94	-0.891967	0.653	0.833	8.61917e-90	Dendritic cell 1	S100a4
7.01354e-94	1.07501	0.544	0.255	1.9976e-89	Dendritic cell 1	Scarb2
7.03296e-94	0.864101	0.716	0.432	2.00313e-89	Dendritic cell 1	Smdt1
1.05454e-93	1.00432	0.37	0.133	3.00353e-89	Dendritic cell 1	Vwa5a
1.07466e-93	-2.12319	0.189	0.417	3.06086e-89	Dendritic cell 1	Cdc42ep3
1.13994e-93	0.835931	0.618	0.3	3.24677e-89	Dendritic cell 1	Fbl
2.36507e-93	0.907687	0.838	0.527	6.7362e-89	Dendritic cell 1	Mef2a
3.15349e-93	0.730948	0.956	0.835	8.98178e-89	Dendritic cell 1	Iqgap1
4.04038e-93	3.2375	0.162	0.024	1.15078e-88	Dendritic cell 1	Dcstamp
5.03133e-93	-5.02743	0.013	0.208	1.43302e-88	Dendritic cell 1	Jakmip1
5.15997e-93	0.725408	0.83	0.571	1.46966e-88	Dendritic cell 1	Cox7a2l
5.86795e-93	-4.85816	0.037	0.243	1.67131e-88	Dendritic cell 1	Rgs16
8.17358e-93	1.91416	0.248	0.066	2.328e-88	Dendritic cell 1	Clec4a3
8.64926e-93	1.2205	0.379	0.139	2.46348e-88	Dendritic cell 1	Itpripl2
1.24241e-92	1.31155	0.389	0.148	3.53862e-88	Dendritic cell 1	Sdf2l1
1.54142e-92	1.26515	0.345	0.118	4.39028e-88	Dendritic cell 1	Hps3
2.14554e-92	-4.71722	0.017	0.213	6.11093e-88	Dendritic cell 1	Eya2
2.76878e-92	-1.29955	0.567	0.693	7.88605e-88	Dendritic cell 1	Dnajc1
2.86464e-92	1.01958	0.435	0.174	8.15908e-88	Dendritic cell 1	Tcirg1
3.51633e-92	3.6563	0.119	0.008	1.00152e-87	Dendritic cell 1	Tlr12
3.56331e-92	3.87902	0.145	0.018	1.0149e-87	Dendritic cell 1	Tmem119
8.09873e-92	0.578556	0.939	0.831	2.30668e-87	Dendritic cell 1	Sh3bgrl3
1.36301e-91	0.750088	0.771	0.46	3.88212e-87	Dendritic cell 1	Psma7
1.38581e-91	-2.90725	0.147	0.366	3.94707e-87	Dendritic cell 1	Hacd3
1.41174e-91	-2.43192	0.166	0.388	4.02092e-87	Dendritic cell 1	Fkbp5
1.98111e-91	0.502905	0.937	0.849	5.6426e-87	Dendritic cell 1	Rps17
2.59717e-91	0.886801	0.646	0.335	7.39727e-87	Dendritic cell 1	Nckap1l
2.74735e-91	3.49111	0.138	0.015	7.82501e-87	Dendritic cell 1	5730522E02Rik
3.07338e-91	-2.18917	0.195	0.418	8.75359e-87	Dendritic cell 1	Mcu
3.45162e-91	1.38157	0.283	0.085	9.83089e-87	Dendritic cell 1	C3ar1
3.54684e-91	1.68134	0.349	0.128	1.01021e-86	Dendritic cell 1	Rbpms
3.99735e-91	-3.10605	0.068	0.285	1.13852e-86	Dendritic cell 1	Itgb3
4.38558e-91	2.38478	0.164	0.025	1.2491e-86	Dendritic cell 1	Aldoc
7.61855e-91	-2.91944	0.094	0.313	2.16992e-86	Dendritic cell 1	Pced1b
1.21719e-90	1.34754	0.331	0.115	3.46681e-86	Dendritic cell 1	Dock1
1.79228e-90	0.771897	0.592	0.299	5.10477e-86	Dendritic cell 1	Got1
1.94621e-90	1.06657	0.786	0.513	5.54319e-86	Dendritic cell 1	Epb41l2
2.51755e-90	-2.35127	0.196	0.407	7.17048e-86	Dendritic cell 1	Galnt2
3.08206e-90	1.9107	0.215	0.049	8.77833e-86	Dendritic cell 1	Gdpd3
3.34804e-90	0.805658	0.652	0.339	9.53589e-86	Dendritic cell 1	Pgls
3.46667e-90	1.18666	0.315	0.1	9.87376e-86	Dendritic cell 1	Txndc15
3.94276e-90	1.03266	0.476	0.212	1.12298e-85	Dendritic cell 1	Vps18
7.02415e-90	1.91763	0.262	0.076	2.00062e-85	Dendritic cell 1	Lair1
7.9373e-90	-1.3819	0.543	0.663	2.2607e-85	Dendritic cell 1	Tcf12
9.58697e-90	0.779224	0.757	0.455	2.73056e-85	Dendritic cell 1	Serp1
1.29843e-89	1.35534	0.51	0.246	3.6982e-85	Dendritic cell 1	Sbno2
2.07935e-89	-1.91793	0.409	0.589	5.9224e-85	Dendritic cell 1	Odc1
2.09908e-89	2.16659	0.228	0.057	5.97861e-85	Dendritic cell 1	Mtus1
2.80427e-89	-4.01812	0.046	0.25	7.98711e-85	Dendritic cell 1	Cysltr2
3.31062e-89	2.0871	0.188	0.036	9.42931e-85	Dendritic cell 1	Tspan9
3.53904e-89	0.707972	0.841	0.541	1.00799e-84	Dendritic cell 1	Dleu2
3.80762e-89	-4.17441	0.043	0.245	1.08449e-84	Dendritic cell 1	Cd5
7.05043e-89	1.24583	0.28	0.083	2.0081e-84	Dendritic cell 1	Pdcd2l
7.17572e-89	1.17705	0.35	0.125	2.04379e-84	Dendritic cell 1	Zdhhc14
7.20286e-89	0.680711	0.844	0.541	2.05152e-84	Dendritic cell 1	Capza2
8.7235e-89	0.663252	0.832	0.629	2.48463e-84	Dendritic cell 1	Eif3f
8.75256e-89	-1.0531	0.646	0.744	2.4929e-84	Dendritic cell 1	Sh3kbp1
1.11846e-88	1.67622	0.226	0.054	3.18559e-84	Dendritic cell 1	Kit
1.13599e-88	1.97546	0.195	0.041	3.23553e-84	Dendritic cell 1	Ctbp2
1.23709e-88	-7.91833	0.002	0.18	3.52347e-84	Dendritic cell 1	Tcrg-C2
1.29754e-88	1.5675	0.255	0.071	3.69566e-84	Dendritic cell 1	Pafah1b3
1.40305e-88	-3.52141	0.047	0.252	3.99618e-84	Dendritic cell 1	Scml4
1.5271e-88	0.90438	0.441	0.179	4.34948e-84	Dendritic cell 1	Pacs2
1.56531e-88	2.10874	0.227	0.058	4.45831e-84	Dendritic cell 1	Rtl8b
1.88288e-88	4.14297	0.119	0.009	5.36281e-84	Dendritic cell 1	Mmp13
2.18479e-88	-0.901523	0.883	0.88	6.22273e-84	Dendritic cell 1	Ankrd44
2.94819e-88	-4.35039	0.032	0.228	8.39704e-84	Dendritic cell 1	Cd2
3.92741e-88	-1.62004	0.567	0.675	1.1186e-83	Dendritic cell 1	Grap2
4.12079e-88	1.18737	0.349	0.126	1.17368e-83	Dendritic cell 1	Aldh2
4.8949e-88	1.12682	0.551	0.281	1.39417e-83	Dendritic cell 1	Abr
8.37766e-88	0.777589	0.682	0.379	2.38613e-83	Dendritic cell 1	Lamp2
1.00065e-87	0.945652	0.611	0.342	2.85006e-83	Dendritic cell 1	Zfand2a
1.02923e-87	1.46284	0.395	0.167	2.93146e-83	Dendritic cell 1	Cx3cr1
1.20617e-87	0.721851	0.933	0.692	3.43541e-83	Dendritic cell 1	Ext1
1.98794e-87	1.21828	0.345	0.123	5.66206e-83	Dendritic cell 1	Igsf8
2.74015e-87	0.934293	0.479	0.214	7.80448e-83	Dendritic cell 1	Myo9a
2.77093e-87	1.23796	0.317	0.106	7.89217e-83	Dendritic cell 1	Bak1
2.83756e-87	3.4955	0.124	0.011	8.08194e-83	Dendritic cell 1	Pdia5
3.8983e-87	1.51036	0.401	0.173	1.11031e-82	Dendritic cell 1	Nceh1
4.01101e-87	1.96436	0.202	0.045	1.14242e-82	Dendritic cell 1	Mfsd12
5.85393e-87	-6.80563	0.022	0.209	1.66732e-82	Dendritic cell 1	Nrxn3
6.5813e-87	-6.16006	0.007	0.185	1.87449e-82	Dendritic cell 1	Il17re
8.93159e-87	0.937168	0.404	0.156	2.5439e-82	Dendritic cell 1	Slc35c2
1.00316e-86	0.786458	0.634	0.332	2.8572e-82	Dendritic cell 1	Nf1
1.52404e-86	0.924733	0.537	0.258	4.34076e-82	Dendritic cell 1	Ptpn12
1.95643e-86	1.35295	0.565	0.312	5.57229e-82	Dendritic cell 1	Etv3
5.87804e-86	0.756954	0.686	0.373	1.67418e-81	Dendritic cell 1	Dpysl2
6.13696e-86	3.95398	0.104	0.005	1.74793e-81	Dendritic cell 1	Fam149a
7.62115e-86	-0.982452	0.792	0.877	2.17066e-81	Dendritic cell 1	Sik3
8.67004e-86	3.27599	0.128	0.013	2.4694e-81	Dendritic cell 1	Met
1.01568e-85	1.71435	0.214	0.051	2.89286e-81	Dendritic cell 1	Slc36a3os
1.08379e-85	-3.23689	0.068	0.273	3.08686e-81	Dendritic cell 1	Cdon
1.17655e-85	1.04426	0.247	0.067	3.35104e-81	Dendritic cell 1	Klrd1
1.32644e-85	0.570661	0.907	0.743	3.77797e-81	Dendritic cell 1	Gas5
1.37104e-85	1.65707	0.228	0.058	3.905e-81	Dendritic cell 1	Slc46a3
1.82107e-85	-1.2904	0.491	0.645	5.18678e-81	Dendritic cell 1	Nedd9
2.40296e-85	1.43894	0.263	0.077	6.84412e-81	Dendritic cell 1	Hspb11
2.61562e-85	1.47014	0.294	0.096	7.44982e-81	Dendritic cell 1	Dnase1l1
2.8368e-85	1.21333	0.573	0.315	8.07977e-81	Dendritic cell 1	Bcl2l11
3.03122e-85	-3.72211	0.061	0.262	8.63352e-81	Dendritic cell 1	Pip5k1b
3.23026e-85	1.14237	0.29	0.091	9.20043e-81	Dendritic cell 1	Plxdc1
3.73993e-85	-4.27438	0.024	0.212	1.06521e-80	Dendritic cell 1	Zfp831
4.37058e-85	1.0555	0.505	0.243	1.24483e-80	Dendritic cell 1	Mafk
5.87878e-85	-2.024	0.277	0.479	1.6744e-80	Dendritic cell 1	Ddit4
7.52017e-85	0.931323	0.445	0.186	2.14189e-80	Dendritic cell 1	Sipa1l3
7.84726e-85	1.50887	0.272	0.085	2.23506e-80	Dendritic cell 1	Pde4c
9.9922e-85	1.19566	0.279	0.088	2.84598e-80	Dendritic cell 1	Rps6ka2
1.60248e-84	1.36075	0.275	0.085	4.56417e-80	Dendritic cell 1	Fh1
3.40158e-84	-4.77545	0.015	0.196	9.68837e-80	Dendritic cell 1	Gimap5
3.74087e-84	0.889801	0.384	0.146	1.06547e-79	Dendritic cell 1	Lactb
4.00818e-84	2.37691	0.165	0.029	1.14161e-79	Dendritic cell 1	Gm40645
4.70591e-84	-2.04933	0.184	0.396	1.34034e-79	Dendritic cell 1	Serpinb6a
7.89254e-84	-4.91479	0.017	0.199	2.24795e-79	Dendritic cell 1	Gm7247
8.07095e-84	-1.56239	0.419	0.581	2.29877e-79	Dendritic cell 1	Pacs1
3.69582e-83	0.950264	0.455	0.199	1.05264e-78	Dendritic cell 1	Mfsd1
3.85755e-83	0.941558	0.707	0.414	1.09871e-78	Dendritic cell 1	Mrtfa
4.72139e-83	1.14502	0.313	0.105	1.34475e-78	Dendritic cell 1	Fuca2
4.85396e-83	1.06853	0.466	0.21	1.38251e-78	Dendritic cell 1	Agpat4
6.11275e-83	0.686151	0.553	0.261	1.74103e-78	Dendritic cell 1	Rnf150
6.91252e-83	1.71498	0.289	0.097	1.96882e-78	Dendritic cell 1	Zc3h12c
1.23391e-82	1.10846	0.27	0.082	3.51443e-78	Dendritic cell 1	Tnfrsf13b
1.23726e-82	0.783585	0.494	0.221	3.52398e-78	Dendritic cell 1	Creg1
1.31986e-82	1.06374	0.42	0.179	3.75923e-78	Dendritic cell 1	Tle1
1.38018e-82	1.69944	0.22	0.057	3.93104e-78	Dendritic cell 1	Il18
1.6704e-82	1.84668	0.209	0.052	4.75763e-78	Dendritic cell 1	Pik3r6
2.55694e-82	2.47638	0.149	0.023	7.28268e-78	Dendritic cell 1	Cox6b2
2.7695e-82	-4.59551	0.021	0.202	7.88808e-78	Dendritic cell 1	Sytl2
4.06306e-82	0.693034	0.699	0.393	1.15724e-77	Dendritic cell 1	Atp6v1g1
5.86493e-82	2.51165	0.162	0.029	1.67045e-77	Dendritic cell 1	Gm36486
7.28214e-82	2.44875	0.158	0.028	2.0741e-77	Dendritic cell 1	Sult1a1
1.13934e-81	2.50073	0.149	0.023	3.24508e-77	Dendritic cell 1	Gm9530
1.31103e-81	0.928828	0.553	0.283	3.73406e-77	Dendritic cell 1	Ctsl
1.42056e-81	0.512288	0.961	0.896	4.04605e-77	Dendritic cell 1	Rpl21
1.62778e-81	1.87719	0.224	0.061	4.63624e-77	Dendritic cell 1	Oasl1
2.05552e-81	-0.805696	0.877	0.889	5.85453e-77	Dendritic cell 1	Fus
2.26089e-81	0.945659	0.513	0.245	6.43947e-77	Dendritic cell 1	Ddi2
2.57325e-81	2.04078	0.34	0.143	7.32912e-77	Dendritic cell 1	Apobec1
3.41025e-81	-1.95186	0.259	0.461	9.71307e-77	Dendritic cell 1	Runx2
3.85541e-81	-5.19239	0.009	0.179	1.0981e-76	Dendritic cell 1	Sit1
6.47863e-81	3.42011	0.135	0.018	1.84524e-76	Dendritic cell 1	Hrh1
8.15923e-81	1.28121	0.239	0.066	2.32391e-76	Dendritic cell 1	E2f2
8.55422e-81	1.57757	0.243	0.071	2.43641e-76	Dendritic cell 1	Cd302
1.11153e-80	-3.60043	0.099	0.305	3.16587e-76	Dendritic cell 1	Cpm
1.26397e-80	0.87577	0.419	0.173	3.60005e-76	Dendritic cell 1	Crlf2
2.60397e-80	0.830258	0.261	0.079	7.41663e-76	Dendritic cell 1	Tnfaip2
3.54464e-80	2.47119	0.139	0.02	1.00959e-75	Dendritic cell 1	Lyzl4
3.65984e-80	0.931709	0.594	0.31	1.04239e-75	Dendritic cell 1	St3gal4
3.98882e-80	2.09348	0.217	0.059	1.1361e-75	Dendritic cell 1	Zfp704
4.61177e-80	0.803899	0.549	0.263	1.31352e-75	Dendritic cell 1	Ikbkb
4.96775e-80	1.0359	0.466	0.214	1.41492e-75	Dendritic cell 1	Phf23
5.27454e-80	1.39232	0.237	0.066	1.50229e-75	Dendritic cell 1	Itpripl1
5.32099e-80	1.15579	0.383	0.155	1.51552e-75	Dendritic cell 1	Rraga
5.50677e-80	-1.00706	0.751	0.793	1.56844e-75	Dendritic cell 1	Kansl1
7.16862e-80	1.09645	0.313	0.111	2.04177e-75	Dendritic cell 1	Fcgr3
8.18085e-80	-2.00988	0.249	0.437	2.33007e-75	Dendritic cell 1	Ptpn7
8.766e-80	0.775665	0.562	0.277	2.49673e-75	Dendritic cell 1	Twf2
9.03483e-80	0.776733	0.721	0.428	2.5733e-75	Dendritic cell 1	Slk
1.12232e-79	1.25558	0.346	0.133	3.1966e-75	Dendritic cell 1	Gngt2
1.45797e-79	0.513208	0.934	0.819	4.15259e-75	Dendritic cell 1	Naca
1.51641e-79	3.59501	0.124	0.015	4.31904e-75	Dendritic cell 1	Lpar3
2.32165e-79	1.56278	0.372	0.161	6.61251e-75	Dendritic cell 1	Mafb
3.5144e-79	-3.75989	0.057	0.248	1.00097e-74	Dendritic cell 1	Pde5a
4.18624e-79	-2.78066	0.121	0.318	1.19232e-74	Dendritic cell 1	Prelid2
4.68248e-79	-0.823381	0.817	0.89	1.33367e-74	Dendritic cell 1	S100a6
4.90062e-79	1.8414	0.217	0.058	1.39579e-74	Dendritic cell 1	Tnfsf12
5.57574e-79	1.68903	0.228	0.064	1.58808e-74	Dendritic cell 1	Gm4258
8.16358e-79	0.866718	0.419	0.179	2.32515e-74	Dendritic cell 1	Tfeb
8.59479e-79	1.12427	0.406	0.174	2.44797e-74	Dendritic cell 1	Gosr2
8.93414e-79	2.04472	0.188	0.043	2.54462e-74	Dendritic cell 1	Carmil1
9.3918e-79	-1.08903	0.74	0.751	2.67497e-74	Dendritic cell 1	Clint1
1.21639e-78	0.71045	0.588	0.293	3.46452e-74	Dendritic cell 1	Vav1
1.30691e-78	0.72431	0.487	0.225	3.72233e-74	Dendritic cell 1	Plxnc1
1.60699e-78	2.38618	0.137	0.02	4.57704e-74	Dendritic cell 1	Fndc7
1.97344e-78	1.17359	0.553	0.299	5.62077e-74	Dendritic cell 1	Anxa1
2.94427e-78	3.94032	0.108	0.009	8.38588e-74	Dendritic cell 1	Timd4
2.96738e-78	2.32223	0.154	0.027	8.45168e-74	Dendritic cell 1	M1ap
3.55734e-78	0.680579	0.632	0.329	1.0132e-73	Dendritic cell 1	Cd48
4.82682e-78	0.851211	0.533	0.264	1.37477e-73	Dendritic cell 1	Snx29
6.06517e-78	3.05237	0.13	0.017	1.72748e-73	Dendritic cell 1	Tnfsf15
6.10504e-78	-8.20299	0.001	0.159	1.73884e-73	Dendritic cell 1	Olfr1259
6.20955e-78	-5.56206	0.011	0.176	1.7686e-73	Dendritic cell 1	Hsd11b1
8.93473e-78	2.17805	0.218	0.062	2.54479e-73	Dendritic cell 1	Ms4a7
1.46261e-77	-4.19587	0.016	0.186	4.16581e-73	Dendritic cell 1	Gbp6
1.74004e-77	1.98845	0.185	0.042	4.95597e-73	Dendritic cell 1	Slc22a21
2.46883e-77	-5.44723	0.009	0.172	7.03172e-73	Dendritic cell 1	Sla2
2.80003e-77	1.80802	0.169	0.034	7.97504e-73	Dendritic cell 1	Ltbr
2.97934e-77	0.751374	0.395	0.161	8.48576e-73	Dendritic cell 1	Cysltr1
3.20184e-77	0.960676	0.239	0.068	9.11947e-73	Dendritic cell 1	Rogdi
5.19337e-77	0.751635	0.592	0.302	1.47918e-72	Dendritic cell 1	Ptpn6
5.25255e-77	1.57021	0.229	0.065	1.49603e-72	Dendritic cell 1	Lipe
6.27669e-77	0.923158	0.35	0.139	1.78773e-72	Dendritic cell 1	Hmox1
6.30452e-77	-1.44034	0.571	0.681	1.79565e-72	Dendritic cell 1	Rcor1
6.8626e-77	-0.681847	0.82	0.913	1.95461e-72	Dendritic cell 1	Ahnak
7.2311e-77	2.59831	0.123	0.015	2.05956e-72	Dendritic cell 1	2310040G24Rik
9.2801e-77	1.19971	0.291	0.099	2.64316e-72	Dendritic cell 1	Rnf141
1.0572e-76	1.08644	0.334	0.125	3.01112e-72	Dendritic cell 1	Anxa4
1.15871e-76	-4.52298	0.016	0.184	3.30024e-72	Dendritic cell 1	Slamf1
1.54998e-76	1.17811	0.346	0.135	4.41465e-72	Dendritic cell 1	Dvl2
3.05627e-76	3.28212	0.154	0.029	8.70487e-72	Dendritic cell 1	Cacnb2
3.06154e-76	2.85341	0.134	0.02	8.71987e-72	Dendritic cell 1	Lrp4
5.97069e-76	0.759459	0.474	0.215	1.70057e-71	Dendritic cell 1	Vrk2
6.74337e-76	0.798143	0.651	0.365	1.92065e-71	Dendritic cell 1	Sgpl1
7.17507e-76	2.0105	0.201	0.052	2.0436e-71	Dendritic cell 1	Ntpcr
1.06195e-75	3.72873	0.11	0.011	3.02465e-71	Dendritic cell 1	Cd209c
1.08795e-75	2.28148	0.176	0.04	3.09869e-71	Dendritic cell 1	Wnt11
1.83412e-75	-3.11869	0.09	0.284	5.22393e-71	Dendritic cell 1	Satb1
2.03547e-75	-1.83384	0.517	0.622	5.79742e-71	Dendritic cell 1	Ell2
2.18343e-75	2.47781	0.146	0.025	6.21884e-71	Dendritic cell 1	F630040K05Rik
3.26195e-75	-1.76731	0.282	0.465	9.29069e-71	Dendritic cell 1	Ttc39b
3.6966e-75	-5.9461	0.01	0.171	1.05286e-70	Dendritic cell 1	Themis
4.24505e-75	-0.833903	0.873	0.887	1.20907e-70	Dendritic cell 1	Atp2b1
4.35297e-75	0.648363	0.785	0.507	1.23981e-70	Dendritic cell 1	Rab7
5.09839e-75	1.67417	0.214	0.059	1.45212e-70	Dendritic cell 1	Gm13822
5.24121e-75	2.06248	0.182	0.043	1.4928e-70	Dendritic cell 1	Iqsec2
8.06594e-75	2.28643	0.149	0.027	2.29734e-70	Dendritic cell 1	0610040J01Rik
9.02618e-75	1.54842	0.249	0.078	2.57084e-70	Dendritic cell 1	Deptor
9.8952e-75	0.781472	0.542	0.268	2.81835e-70	Dendritic cell 1	Pacsin2
1.16372e-74	-2.63288	0.106	0.301	3.3145e-70	Dendritic cell 1	Tespa1
1.39712e-74	3.4344	0.106	0.01	3.97928e-70	Dendritic cell 1	Fcor
1.43135e-74	1.14119	0.277	0.092	4.07678e-70	Dendritic cell 1	Slc15a4
1.58551e-74	-2.90401	0.313	0.472	4.51586e-70	Dendritic cell 1	Large1
1.78395e-74	-2.21785	0.266	0.45	5.08106e-70	Dendritic cell 1	Bcl2
2.53057e-74	-4.99198	0.01	0.169	7.20758e-70	Dendritic cell 1	Il12rb1
2.73893e-74	-1.29849	0.677	0.698	7.80103e-70	Dendritic cell 1	Ifngr1
3.23537e-74	1.22596	0.284	0.099	9.21498e-70	Dendritic cell 1	Gm29282
4.32596e-74	1.87852	0.187	0.046	1.23212e-69	Dendritic cell 1	Ifitm6
6.29176e-74	1.66305	0.21	0.057	1.79202e-69	Dendritic cell 1	Zbtb18
6.46478e-74	2.10121	0.205	0.056	1.8413e-69	Dendritic cell 1	Acoxl
8.36022e-74	1.92971	0.217	0.063	2.38116e-69	Dendritic cell 1	Zfp667
8.5212e-74	0.731061	0.59	0.315	2.42701e-69	Dendritic cell 1	Vps26a
9.75398e-74	0.686961	0.748	0.443	2.77813e-69	Dendritic cell 1	Tbc1d5
1.66755e-73	0.977295	0.617	0.37	4.74952e-69	Dendritic cell 1	Maff
1.76613e-73	0.548003	0.953	0.825	5.03029e-69	Dendritic cell 1	Actr3
1.79193e-73	-1.46362	0.446	0.588	5.10376e-69	Dendritic cell 1	Sipa1l1
1.9213e-73	1.3287	0.244	0.075	5.47226e-69	Dendritic cell 1	Phka2
2.0321e-73	2.63223	0.131	0.02	5.78782e-69	Dendritic cell 1	Gm47922
2.03612e-73	0.850529	0.39	0.161	5.79929e-69	Dendritic cell 1	Lrrc25
2.21427e-73	0.571296	0.846	0.598	6.30667e-69	Dendritic cell 1	Gnb2
2.85623e-73	-1.24942	0.679	0.716	8.13511e-69	Dendritic cell 1	Tnfaip8
3.2777e-73	2.71016	0.122	0.016	9.33553e-69	Dendritic cell 1	Fkbp1b
3.47315e-73	0.633199	0.944	0.78	9.89223e-69	Dendritic cell 1	Foxp1
7.15218e-73	2.61228	0.121	0.016	2.03709e-68	Dendritic cell 1	Neurl1b
9.12473e-73	2.42501	0.127	0.018	2.59891e-68	Dendritic cell 1	Chac1
1.13058e-72	1.59355	0.219	0.064	3.22013e-68	Dendritic cell 1	Enthd1
1.17627e-72	1.19739	0.274	0.093	3.35025e-68	Dendritic cell 1	Apex1
1.19396e-72	-3.79503	0.069	0.25	3.40063e-68	Dendritic cell 1	Kcnq5
2.24243e-72	1.92213	0.182	0.045	6.3869e-68	Dendritic cell 1	Csf2rb2
2.62931e-72	1.0571	0.315	0.117	7.48881e-68	Dendritic cell 1	Lpcat1
3.21714e-72	0.825246	0.569	0.304	9.16305e-68	Dendritic cell 1	Nampt
3.51029e-72	-3.3437	0.045	0.22	9.998e-68	Dendritic cell 1	Zbtb7c
4.9479e-72	-1.47877	0.584	0.679	1.40926e-67	Dendritic cell 1	Ern1
5.55412e-72	-5.94237	0.006	0.157	1.58193e-67	Dendritic cell 1	Tnfrsf25
8.47467e-72	1.01795	0.234	0.07	2.41376e-67	Dendritic cell 1	Cpne2
8.54841e-72	-2.89236	0.115	0.305	2.43476e-67	Dendritic cell 1	Ramp3
1.16707e-71	0.848737	0.368	0.15	3.32404e-67	Dendritic cell 1	Cnpy3
1.47774e-71	-1.64197	0.545	0.641	4.2089e-67	Dendritic cell 1	Vps37b
2.11723e-71	-2.26508	0.484	0.574	6.03028e-67	Dendritic cell 1	Kdm2b
2.70259e-71	1.62456	0.212	0.061	7.69753e-67	Dendritic cell 1	Renbp
3.1879e-71	1.09335	0.399	0.178	9.07978e-67	Dendritic cell 1	Extl3
3.42755e-71	-2.38229	0.238	0.424	9.76235e-67	Dendritic cell 1	Stx11
4.11555e-71	1.28248	0.224	0.066	1.17219e-66	Dendritic cell 1	Idh2
6.45202e-71	0.795082	0.902	0.815	1.83766e-66	Dendritic cell 1	Vim
9.48879e-71	1.73162	0.354	0.16	2.7026e-66	Dendritic cell 1	Cd72
1.05622e-70	1.74776	0.19	0.049	3.00831e-66	Dendritic cell 1	Lag3
1.29061e-70	-4.209	0.047	0.22	3.6759e-66	Dendritic cell 1	Ctla4
1.4376e-70	0.675696	0.764	0.522	4.09458e-66	Dendritic cell 1	Zeb2
1.57797e-70	1.70477	0.168	0.039	4.49438e-66	Dendritic cell 1	Fhad1
2.13957e-70	0.968403	0.461	0.219	6.09392e-66	Dendritic cell 1	Rasa4
2.16274e-70	0.780907	0.615	0.341	6.15991e-66	Dendritic cell 1	Plekho2
2.32303e-70	1.11603	0.236	0.073	6.61646e-66	Dendritic cell 1	Slc31a2
2.67895e-70	0.60091	0.788	0.492	7.63018e-66	Dendritic cell 1	Spop
2.94743e-70	0.981263	0.362	0.15	8.39488e-66	Dendritic cell 1	Ctnnd1
3.04415e-70	-1.0876	0.752	0.797	8.67034e-66	Dendritic cell 1	Gadd45b
3.25308e-70	0.815466	0.706	0.426	9.26541e-66	Dendritic cell 1	Arhgap17
3.84059e-70	1.07362	0.379	0.163	1.09388e-65	Dendritic cell 1	Slc38a9
5.42558e-70	1.78899	0.26	0.092	1.54531e-65	Dendritic cell 1	Klhl20
5.76709e-70	1.28539	0.393	0.179	1.64258e-65	Dendritic cell 1	Gna12
6.47482e-70	0.657235	0.805	0.616	1.84416e-65	Dendritic cell 1	Sec61b
6.93515e-70	2.47586	0.13	0.021	1.97527e-65	Dendritic cell 1	Gm13710
7.58758e-70	0.753596	0.539	0.274	2.16109e-65	Dendritic cell 1	Ybx3
7.71245e-70	-1.71739	0.345	0.519	2.19666e-65	Dendritic cell 1	Arid5b
8.53884e-70	0.918665	0.276	0.095	2.43203e-65	Dendritic cell 1	Abcd1
9.74323e-70	1.60768	0.196	0.053	2.77507e-65	Dendritic cell 1	2010013B24Rik
1.14366e-69	1.21113	0.386	0.176	3.25738e-65	Dendritic cell 1	Kptn
1.18354e-69	1.25723	0.47	0.246	3.37096e-65	Dendritic cell 1	Tmtc2
1.24038e-69	-0.877131	0.677	0.76	3.53286e-65	Dendritic cell 1	Rapgef6
1.53023e-69	0.567258	0.843	0.576	4.35839e-65	Dendritic cell 1	Arhgdia
1.8315e-69	0.908314	0.565	0.305	5.21648e-65	Dendritic cell 1	Eps8
2.27189e-69	2.85598	0.127	0.02	6.47078e-65	Dendritic cell 1	H2-M2
3.34437e-69	1.99591	0.192	0.052	9.52542e-65	Dendritic cell 1	Esr1
3.52286e-69	-4.04298	0.024	0.183	1.00338e-64	Dendritic cell 1	C030034L19Rik
4.41137e-69	1.00322	0.328	0.129	1.25645e-64	Dendritic cell 1	Metrnl
4.78823e-69	-2.52916	0.111	0.296	1.36378e-64	Dendritic cell 1	Slc37a3
6.99379e-69	1.209	0.323	0.133	1.99197e-64	Dendritic cell 1	Lima1
7.02071e-69	0.758753	0.419	0.192	1.99964e-64	Dendritic cell 1	Il10rb
8.09834e-69	2.56836	0.209	0.063	2.30657e-64	Dendritic cell 1	Stard13
1.72562e-68	-1.65386	0.446	0.57	4.91492e-64	Dendritic cell 1	Isy1
1.86059e-68	0.836535	0.563	0.303	5.29932e-64	Dendritic cell 1	Atp6v1a
2.03373e-68	2.37697	0.144	0.028	5.79246e-64	Dendritic cell 1	Cd300lg
2.07797e-68	1.95988	0.148	0.03	5.91848e-64	Dendritic cell 1	Adam22
2.24753e-68	-2.20796	0.124	0.31	6.40142e-64	Dendritic cell 1	Mmp25
2.24822e-68	-2.92276	0.081	0.261	6.40338e-64	Dendritic cell 1	Fat3
3.3976e-68	-6.3589	0.003	0.145	9.67705e-64	Dendritic cell 1	Lrrn2
3.51372e-68	0.87288	0.34	0.137	1.00078e-63	Dendritic cell 1	Psmg4
3.60582e-68	-1.05128	0.582	0.65	1.02701e-63	Dendritic cell 1	Rac2
4.65292e-68	0.751479	0.533	0.271	1.32524e-63	Dendritic cell 1	Higd2a
5.40228e-68	-5.5127	0.008	0.153	1.53868e-63	Dendritic cell 1	Prkcz
5.54886e-68	1.12046	0.311	0.12	1.58043e-63	Dendritic cell 1	Vhl
7.09766e-68	2.21319	0.147	0.03	2.02155e-63	Dendritic cell 1	Bend4
9.01818e-68	-1.6147	0.368	0.496	2.56856e-63	Dendritic cell 1	Ppp1cc
9.23306e-68	-7.47751	0.001	0.14	2.62976e-63	Dendritic cell 1	Tcrg-V6
9.37445e-68	1.75847	0.212	0.064	2.67003e-63	Dendritic cell 1	Slc8a2
9.45864e-68	1.66354	0.191	0.052	2.69401e-63	Dendritic cell 1	4732471J01Rik
9.82063e-68	0.517114	0.439	0.201	2.79711e-63	Dendritic cell 1	Pqlc1
1.03342e-67	0.7353	0.406	0.18	2.94339e-63	Dendritic cell 1	Myo1c
1.06301e-67	1.54565	0.22	0.069	3.02766e-63	Dendritic cell 1	Ophn1
1.31758e-67	0.69015	0.505	0.247	3.75274e-63	Dendritic cell 1	Ensa
1.57585e-67	0.978534	0.44	0.211	4.48833e-63	Dendritic cell 1	Ube2e3
2.59764e-67	0.566143	0.538	0.269	7.3986e-63	Dendritic cell 1	Tbc1d22a
2.96859e-67	0.878376	0.418	0.193	8.45513e-63	Dendritic cell 1	Rap2a
2.99365e-67	-1.30639	0.454	0.577	8.5265e-63	Dendritic cell 1	Kmt2a
3.29472e-67	0.983179	0.388	0.17	9.38402e-63	Dendritic cell 1	Lipa
3.57002e-67	-0.816733	0.917	0.93	1.01681e-62	Dendritic cell 1	Gls
3.60306e-67	0.637945	0.777	0.489	1.02622e-62	Dendritic cell 1	Snx5
3.64193e-67	2.00215	0.158	0.036	1.03729e-62	Dendritic cell 1	Atg4c
3.93768e-67	1.69046	0.2	0.058	1.12153e-62	Dendritic cell 1	Slc7a8
3.98826e-67	-4.18091	0.022	0.176	1.13594e-62	Dendritic cell 1	Cst7
4.44581e-67	1.94909	0.326	0.151	1.26626e-62	Dendritic cell 1	C1qa
4.79422e-67	-1.88651	0.447	0.576	1.36549e-62	Dendritic cell 1	Inpp4b
5.20545e-67	0.504001	0.698	0.406	1.48262e-62	Dendritic cell 1	Phactr2
5.26709e-67	-1.51821	0.426	0.562	1.50017e-62	Dendritic cell 1	Hip1
5.52082e-67	1.79588	0.162	0.037	1.57244e-62	Dendritic cell 1	Phf11a
6.19615e-67	-1.76498	0.35	0.497	1.76479e-62	Dendritic cell 1	Pde7a
6.89208e-67	0.798631	0.566	0.305	1.963e-62	Dendritic cell 1	Rreb1
7.19768e-67	1.6136	0.255	0.09	2.05004e-62	Dendritic cell 1	Rtl8a
7.85712e-67	0.931228	0.291	0.107	2.23787e-62	Dendritic cell 1	Cuedc2
8.90441e-67	0.773776	0.371	0.159	2.53615e-62	Dendritic cell 1	Nfix
1.02015e-66	1.41242	0.265	0.096	2.90559e-62	Dendritic cell 1	Stk38l
1.95859e-66	-1.26968	0.522	0.618	5.57844e-62	Dendritic cell 1	Hectd1
1.99759e-66	0.705266	0.506	0.247	5.68954e-62	Dendritic cell 1	Tmem256
3.31829e-66	1.45992	0.192	0.053	9.45115e-62	Dendritic cell 1	Utp14b
3.65272e-66	1.16086	0.273	0.098	1.04037e-61	Dendritic cell 1	Nagk
3.67974e-66	1.99804	0.139	0.027	1.04806e-61	Dendritic cell 1	Rnf144b
4.06078e-66	0.932233	0.363	0.154	1.15659e-61	Dendritic cell 1	Csgalnact2
4.75809e-66	-2.11203	0.129	0.312	1.3552e-61	Dendritic cell 1	Socs1
4.96925e-66	1.5925	0.331	0.142	1.41534e-61	Dendritic cell 1	Setdb2
6.5362e-66	-0.756142	0.845	0.878	1.86164e-61	Dendritic cell 1	Cd44
6.54165e-66	-1.53548	0.466	0.549	1.86319e-61	Dendritic cell 1	Ramp1
7.12762e-66	1.71916	0.227	0.075	2.03009e-61	Dendritic cell 1	Phldb1
8.3788e-66	1.01752	0.375	0.167	2.38645e-61	Dendritic cell 1	Cmas
8.89425e-66	-3.44162	0.038	0.2	2.53326e-61	Dendritic cell 1	Lonrf3
1.09712e-65	2.22631	0.155	0.035	3.12482e-61	Dendritic cell 1	Lilra5
1.13854e-65	-6.9158	0.002	0.137	3.24279e-61	Dendritic cell 1	Trgv2
1.48097e-65	0.868292	0.352	0.146	4.21811e-61	Dendritic cell 1	Hps5
2.31787e-65	1.16486	0.179	0.047	6.60175e-61	Dendritic cell 1	Sh2b2
2.38379e-65	-1.8566	0.43	0.56	6.7895e-61	Dendritic cell 1	Arhgap31
2.82628e-65	0.858416	0.514	0.264	8.0498e-61	Dendritic cell 1	Bin1
3.0341e-65	0.781329	0.393	0.174	8.64171e-61	Dendritic cell 1	P2rx4
3.28983e-65	0.648371	0.596	0.32	9.37009e-61	Dendritic cell 1	Aim2
3.63425e-65	1.03255	0.319	0.129	1.03511e-60	Dendritic cell 1	Dnase2a
4.48834e-65	1.03776	0.276	0.101	1.27837e-60	Dendritic cell 1	Mknk1
6.24799e-65	0.68824	0.506	0.252	1.77955e-60	Dendritic cell 1	Mrpl30
6.51591e-65	1.34063	0.115	0.017	1.85586e-60	Dendritic cell 1	Spp1
9.29164e-65	-4.4698	0.017	0.162	2.64645e-60	Dendritic cell 1	Prrt1
1.02674e-64	1.0049	0.264	0.092	2.92436e-60	Dendritic cell 1	Tor1a
1.15123e-64	0.794097	0.39	0.171	3.27894e-60	Dendritic cell 1	C1qbp
1.25463e-64	1.91288	0.178	0.048	3.57343e-60	Dendritic cell 1	Zeb2os
1.45585e-64	2.19318	0.151	0.034	4.14655e-60	Dendritic cell 1	Igsf9
1.48544e-64	0.63602	0.668	0.379	4.23082e-60	Dendritic cell 1	Itm2c
1.56199e-64	1.63518	0.19	0.054	4.44886e-60	Dendritic cell 1	Cdc42ep4
1.63275e-64	-1.56939	0.297	0.464	4.65039e-60	Dendritic cell 1	Sesn3
1.98735e-64	-1.06546	0.663	0.715	5.66037e-60	Dendritic cell 1	Ncoa2
2.02572e-64	-1.16373	0.53	0.607	5.76967e-60	Dendritic cell 1	Sept9
2.06168e-64	-5.96034	0.006	0.142	5.87207e-60	Dendritic cell 1	Cap2
2.13962e-64	0.728757	0.36	0.151	6.09407e-60	Dendritic cell 1	Stard3nl
2.2729e-64	1.99172	0.135	0.026	6.47369e-60	Dendritic cell 1	B4galt4
2.62479e-64	-1.36694	0.452	0.575	7.47592e-60	Dendritic cell 1	Creb1
2.68622e-64	1.73392	0.164	0.04	7.65088e-60	Dendritic cell 1	Dok3
2.93494e-64	0.846867	0.352	0.148	8.35931e-60	Dendritic cell 1	Leprot
3.26525e-64	-1.15763	0.607	0.68	9.3001e-60	Dendritic cell 1	Saraf
3.9729e-64	-2.15416	0.169	0.35	1.13156e-59	Dendritic cell 1	Zhx2
4.92053e-64	1.28949	0.191	0.053	1.40147e-59	Dendritic cell 1	Akr7a5
5.82542e-64	-3.57976	0.069	0.236	1.6592e-59	Dendritic cell 1	Ptpn13
6.78222e-64	1.80931	0.151	0.033	1.93171e-59	Dendritic cell 1	Nckipsd
7.00743e-64	1.34408	0.256	0.091	1.99586e-59	Dendritic cell 1	Fgfr1op
8.38415e-64	-2.40894	0.119	0.299	2.38797e-59	Dendritic cell 1	Pxdc1
9.10515e-64	0.739478	0.584	0.319	2.59333e-59	Dendritic cell 1	Psmd8
9.21019e-64	1.13248	0.258	0.092	2.62325e-59	Dendritic cell 1	Pfkfb4
9.37791e-64	1.37152	0.171	0.043	2.67102e-59	Dendritic cell 1	Arhgef40
1.47148e-63	2.89463	0.1	0.012	4.19107e-59	Dendritic cell 1	Il1a
1.98295e-63	0.827559	0.347	0.148	5.64785e-59	Dendritic cell 1	Plekha1
2.48838e-63	0.597659	0.699	0.416	7.0874e-59	Dendritic cell 1	Eid1
2.51375e-63	3.25384	0.109	0.016	7.15966e-59	Dendritic cell 1	9130015A21Rik
2.98855e-63	0.652909	0.81	0.59	8.51198e-59	Dendritic cell 1	Ckb
3.23161e-63	0.571054	0.324	0.128	9.20428e-59	Dendritic cell 1	Ogfrl1
3.75602e-63	1.95249	0.289	0.128	1.06979e-58	Dendritic cell 1	C1qc
3.94596e-63	0.636411	0.622	0.346	1.12389e-58	Dendritic cell 1	Cct5
4.3435e-63	1.99772	0.117	0.018	1.23711e-58	Dendritic cell 1	Clec5a
4.71899e-63	1.02025	0.38	0.175	1.34406e-58	Dendritic cell 1	Arf2
4.82578e-63	1.08889	0.296	0.117	1.37448e-58	Dendritic cell 1	Cebpd
5.26783e-63	1.11839	0.345	0.152	1.50038e-58	Dendritic cell 1	Lpcat2
5.97811e-63	1.2216	0.307	0.125	1.70269e-58	Dendritic cell 1	Cnksr3
6.28064e-63	-2.73267	0.092	0.262	1.78885e-58	Dendritic cell 1	Dtnb
7.08654e-63	1.48158	0.208	0.065	2.01839e-58	Dendritic cell 1	Ncapg2
1.35038e-62	1.80009	0.133	0.025	3.84615e-58	Dendritic cell 1	Pianp
1.852e-62	1.87821	0.181	0.051	5.27487e-58	Dendritic cell 1	Gprc5a
1.86374e-62	2.18487	0.123	0.021	5.30831e-58	Dendritic cell 1	Map3k9
2.59178e-62	0.783514	0.696	0.439	7.38191e-58	Dendritic cell 1	Fbxw11
2.76882e-62	0.762628	0.709	0.448	7.88615e-58	Dendritic cell 1	Ywhah
2.9099e-62	1.66674	0.163	0.041	8.28797e-58	Dendritic cell 1	4930455G09Rik
3.06982e-62	1.71766	0.161	0.039	8.74347e-58	Dendritic cell 1	5430427O19Rik
3.83467e-62	0.968531	0.27	0.102	1.09219e-57	Dendritic cell 1	Gas2l3
5.27402e-62	-1.61269	0.281	0.446	1.50215e-57	Dendritic cell 1	Nfil3
5.68373e-62	0.809705	0.544	0.293	1.61884e-57	Dendritic cell 1	Trak1
5.82452e-62	2.36323	0.127	0.024	1.65894e-57	Dendritic cell 1	Bend6
6.02245e-62	-5.75596	0.008	0.141	1.71531e-57	Dendritic cell 1	Ctsw
6.2822e-62	-4.21353	0.031	0.18	1.78929e-57	Dendritic cell 1	Cd6
6.99509e-62	0.662396	0.468	0.226	1.99234e-57	Dendritic cell 1	Scamp2
7.48283e-62	0.783737	0.334	0.138	2.13126e-57	Dendritic cell 1	Utp14a
7.53979e-62	1.47569	0.154	0.037	2.14748e-57	Dendritic cell 1	Gm37168
7.5642e-62	-3.62647	0.025	0.172	2.15444e-57	Dendritic cell 1	Rab4a
7.85906e-62	2.7924	0.125	0.023	2.23842e-57	Dendritic cell 1	Dpep2
1.67967e-61	0.648022	0.519	0.265	4.78402e-57	Dendritic cell 1	Psma4
2.44145e-61	1.9806	0.206	0.067	6.95373e-57	Dendritic cell 1	Itga9
2.471e-61	1.2144	0.341	0.156	7.03789e-57	Dendritic cell 1	Tnfsf9
2.93865e-61	0.516247	0.85	0.651	8.36987e-57	Dendritic cell 1	Atp5g2
3.27997e-61	1.88843	0.326	0.159	9.342e-57	Dendritic cell 1	C1qb
3.32697e-61	1.10736	0.284	0.111	9.47589e-57	Dendritic cell 1	Rgl1
3.52493e-61	-1.44004	0.323	0.472	1.00397e-56	Dendritic cell 1	Rcsd1
3.53199e-61	1.77952	0.171	0.046	1.00598e-56	Dendritic cell 1	Celf4
3.74542e-61	-1.21825	0.458	0.591	1.06677e-56	Dendritic cell 1	Dusp5
4.19146e-61	0.995379	0.504	0.266	1.19381e-56	Dendritic cell 1	Tnks
4.19783e-61	0.737843	0.392	0.178	1.19562e-56	Dendritic cell 1	Fam174a
6.22073e-61	1.62055	0.159	0.039	1.77179e-56	Dendritic cell 1	Prkar2b
6.69719e-61	-1.30758	0.441	0.56	1.90749e-56	Dendritic cell 1	Sptbn1
7.31635e-61	1.43207	0.343	0.157	2.08384e-56	Dendritic cell 1	Cmtr1
7.60252e-61	0.555505	0.917	0.705	2.16535e-56	Dendritic cell 1	Rtn4
8.1738e-61	1.71602	0.166	0.043	2.32806e-56	Dendritic cell 1	Zfp296
1.08702e-60	3.08256	0.1	0.013	3.09606e-56	Dendritic cell 1	Gm13373
1.30807e-60	1.50314	0.208	0.067	3.72564e-56	Dendritic cell 1	Pla2g4a
1.49458e-60	1.69092	0.169	0.045	4.25688e-56	Dendritic cell 1	Chml
1.6291e-60	1.75826	0.179	0.05	4.64001e-56	Dendritic cell 1	Zkscan17
1.70363e-60	2.33098	0.155	0.038	4.85227e-56	Dendritic cell 1	Rab30
1.91512e-60	-0.882978	0.733	0.756	5.45466e-56	Dendritic cell 1	Fli1
1.91746e-60	-1.58557	0.299	0.46	5.46132e-56	Dendritic cell 1	B3gnt2
2.37806e-60	0.883055	0.294	0.115	6.77318e-56	Dendritic cell 1	Bmyc
3.05754e-60	-1.90261	0.234	0.401	8.70847e-56	Dendritic cell 1	Dennd4c
4.28708e-60	0.722316	0.43	0.205	1.22105e-55	Dendritic cell 1	Usp12
4.33189e-60	-0.97231	0.681	0.727	1.23381e-55	Dendritic cell 1	Atp2a2
4.36596e-60	1.23978	0.228	0.078	1.24351e-55	Dendritic cell 1	Sash1
4.46116e-60	0.843398	0.339	0.146	1.27063e-55	Dendritic cell 1	Ncf4
4.49653e-60	-2.05451	0.132	0.305	1.2807e-55	Dendritic cell 1	Nr1d2
5.09491e-60	0.778381	0.612	0.357	1.45113e-55	Dendritic cell 1	Xbp1
5.22391e-60	1.3079	0.228	0.077	1.48787e-55	Dendritic cell 1	Mtmr4
6.53162e-60	-2.55506	0.127	0.297	1.86034e-55	Dendritic cell 1	Ttc39c
6.67183e-60	-3.61489	0.052	0.207	1.90027e-55	Dendritic cell 1	Egln3
7.10762e-60	0.771433	0.434	0.209	2.02439e-55	Dendritic cell 1	Usp8
8.24792e-60	-1.92235	0.211	0.377	2.34917e-55	Dendritic cell 1	Phc3
1.19166e-59	-0.920919	0.764	0.785	3.3941e-55	Dendritic cell 1	Nsd3
1.26137e-59	1.3262	0.203	0.065	3.59264e-55	Dendritic cell 1	Alpk2
1.30331e-59	-1.19014	0.518	0.601	3.71208e-55	Dendritic cell 1	Senp6
1.36569e-59	1.41682	0.216	0.071	3.88976e-55	Dendritic cell 1	Serpinf1
1.41863e-59	-5.71635	0.009	0.14	4.04054e-55	Dendritic cell 1	Tmem163
1.67731e-59	1.67176	0.105	0.015	4.77732e-55	Dendritic cell 1	Adora3
1.70231e-59	0.8671	0.419	0.202	4.84852e-55	Dendritic cell 1	Prkar2a
1.82923e-59	1.00433	0.289	0.115	5.21e-55	Dendritic cell 1	Zc3h10
1.87184e-59	2.1738	0.144	0.034	5.33139e-55	Dendritic cell 1	Ceacam1
2.19425e-59	0.806875	0.361	0.158	6.24966e-55	Dendritic cell 1	Cybc1
2.58421e-59	-1.53332	0.316	0.479	7.36036e-55	Dendritic cell 1	Cpd
2.59933e-59	0.960598	0.293	0.118	7.4034e-55	Dendritic cell 1	Vav2
2.7143e-59	0.540661	0.832	0.639	7.73087e-55	Dendritic cell 1	Nme2
3.08197e-59	2.15034	0.126	0.024	8.77807e-55	Dendritic cell 1	Cubn
3.43782e-59	-6.9577	0.003	0.128	9.7916e-55	Dendritic cell 1	Cd40lg
3.49104e-59	1.03654	0.27	0.102	9.94317e-55	Dendritic cell 1	Smad1
3.90531e-59	0.936607	0.182	0.053	1.11231e-54	Dendritic cell 1	Ifi204
4.55893e-59	-0.599341	0.92	0.918	1.29848e-54	Dendritic cell 1	Ankrd11
5.31386e-59	0.669005	0.431	0.205	1.51349e-54	Dendritic cell 1	Igbp1
7.28517e-59	0.760904	0.316	0.131	2.07496e-54	Dendritic cell 1	AB124611
7.52183e-59	2.42984	0.118	0.021	2.14237e-54	Dendritic cell 1	Pald1
8.21195e-59	2.49971	0.119	0.022	2.33893e-54	Dendritic cell 1	Nlrc4
8.44177e-59	-2.80581	0.075	0.232	2.40439e-54	Dendritic cell 1	Plcg1
9.91034e-59	-1.24876	0.667	0.74	2.82266e-54	Dendritic cell 1	Man1a
1.53722e-58	0.799786	0.289	0.114	4.37831e-54	Dendritic cell 1	Pmvk
1.74216e-58	1.75886	0.142	0.032	4.96202e-54	Dendritic cell 1	Tcp11l1
1.7633e-58	-3.56042	0.026	0.167	5.02222e-54	Dendritic cell 1	Stk26
2.05303e-58	3.0511	0.101	0.015	5.84745e-54	Dendritic cell 1	Card9
2.44008e-58	0.535413	0.521	0.271	6.94983e-54	Dendritic cell 1	Ptpre
2.58363e-58	-1.24651	0.389	0.526	7.35869e-54	Dendritic cell 1	AW112010
3.06536e-58	-2.41627	0.102	0.265	8.73076e-54	Dendritic cell 1	Acap1
3.4196e-58	0.786372	0.279	0.109	9.73972e-54	Dendritic cell 1	Milr1
3.76217e-58	2.53857	0.105	0.016	1.07154e-53	Dendritic cell 1	Sirpb1a
3.76623e-58	0.743956	0.422	0.202	1.0727e-53	Dendritic cell 1	Myo18a
3.82353e-58	-1.46799	0.411	0.534	1.08902e-53	Dendritic cell 1	Vgll4
4.1795e-58	3.2404	0.107	0.017	1.19041e-53	Dendritic cell 1	Cd209d
4.55123e-58	0.948127	0.298	0.122	1.29628e-53	Dendritic cell 1	Plekhf2
5.04974e-58	-5.38036	0.013	0.144	1.43827e-53	Dendritic cell 1	Neb
5.1073e-58	1.3388	0.311	0.135	1.45466e-53	Dendritic cell 1	Slc37a2
5.55278e-58	-0.615478	0.848	0.849	1.58154e-53	Dendritic cell 1	Myh9
5.61427e-58	-2.12976	0.15	0.316	1.59906e-53	Dendritic cell 1	Igf2r
5.79143e-58	0.560665	0.742	0.486	1.64952e-53	Dendritic cell 1	Atp6v0e
6.20942e-58	0.883006	0.304	0.125	1.76857e-53	Dendritic cell 1	Snhg6
6.704e-58	2.19633	0.108	0.017	1.90943e-53	Dendritic cell 1	Bahcc1
6.96904e-58	0.897071	0.374	0.175	1.98492e-53	Dendritic cell 1	Bbc3
8.01151e-58	1.05967	0.237	0.083	2.28184e-53	Dendritic cell 1	Vipas39
8.17394e-58	0.741587	0.657	0.436	2.3281e-53	Dendritic cell 1	Jak2
8.2467e-58	-0.874854	0.624	0.685	2.34883e-53	Dendritic cell 1	Birc6
9.1573e-58	-1.90599	0.23	0.39	2.60818e-53	Dendritic cell 1	Abhd2
1.49734e-57	0.591637	0.727	0.477	4.26471e-53	Dendritic cell 1	Psmb8
1.69975e-57	0.643648	0.452	0.222	4.84123e-53	Dendritic cell 1	Psma5
1.70637e-57	-2.26538	0.343	0.465	4.86008e-53	Dendritic cell 1	Cwc25
1.74479e-57	-0.653792	0.894	0.891	4.9695e-53	Dendritic cell 1	Srsf3
2.03697e-57	0.694426	0.544	0.295	5.8017e-53	Dendritic cell 1	Cyfip1
2.38789e-57	1.57574	0.167	0.046	6.80118e-53	Dendritic cell 1	Fads1
2.41165e-57	1.38739	0.139	0.031	6.86885e-53	Dendritic cell 1	Dhrs9
2.57767e-57	-3.74982	0.025	0.163	7.34173e-53	Dendritic cell 1	Rnf144a
2.71966e-57	-0.828866	0.734	0.748	7.74615e-53	Dendritic cell 1	Prrc2c
3.01225e-57	-5.05403	0.009	0.135	8.57949e-53	Dendritic cell 1	Edaradd
4.08146e-57	0.899316	0.267	0.101	1.16248e-52	Dendritic cell 1	Exosc5
4.20543e-57	2.02289	0.153	0.04	1.19779e-52	Dendritic cell 1	Rassf8
4.96994e-57	0.891593	0.327	0.144	1.41554e-52	Dendritic cell 1	Npc1
5.21822e-57	1.06221	0.205	0.066	1.48625e-52	Dendritic cell 1	Pnpo
5.21917e-57	0.751228	0.386	0.184	1.48652e-52	Dendritic cell 1	Adk
7.23174e-57	0.801017	0.325	0.14	2.05975e-52	Dendritic cell 1	Nenf
8.14099e-57	1.70205	0.157	0.042	2.31872e-52	Dendritic cell 1	Lyl1
8.36085e-57	0.655037	0.54	0.303	2.38134e-52	Dendritic cell 1	Arhgap5
8.57949e-57	1.11001	0.235	0.085	2.44361e-52	Dendritic cell 1	Nkiras2
8.89053e-57	0.781161	0.36	0.161	2.5322e-52	Dendritic cell 1	Ndufs8
9.21202e-57	1.07468	0.309	0.131	2.62377e-52	Dendritic cell 1	Abcc4
1.06351e-56	-5.26195	0.012	0.14	3.02909e-52	Dendritic cell 1	Fam169b
1.09609e-56	0.981347	0.253	0.095	3.1219e-52	Dendritic cell 1	Adap1
1.2203e-56	0.577791	0.703	0.422	3.47565e-52	Dendritic cell 1	Arpc4
1.26059e-56	-4.41289	0.012	0.139	3.59042e-52	Dendritic cell 1	Pear1
1.32158e-56	0.802438	0.512	0.282	3.76412e-52	Dendritic cell 1	Specc1l
1.38535e-56	-1.03802	0.526	0.615	3.94577e-52	Dendritic cell 1	Anxa6
1.42861e-56	1.04209	0.234	0.084	4.06896e-52	Dendritic cell 1	Dctpp1
1.53179e-56	1.43664	0.224	0.08	4.36284e-52	Dendritic cell 1	Dcakd
1.62687e-56	1.1446	0.328	0.149	4.63364e-52	Dendritic cell 1	Zfp367
1.66055e-56	1.2359	0.194	0.061	4.72959e-52	Dendritic cell 1	Uap1l1
1.82846e-56	0.771606	0.352	0.158	5.20782e-52	Dendritic cell 1	Sap30
1.84307e-56	1.96101	0.13	0.028	5.24942e-52	Dendritic cell 1	Guca1a
1.99363e-56	-2.87732	0.055	0.203	5.67827e-52	Dendritic cell 1	Smco4
2.13022e-56	-1.55093	0.392	0.534	6.0673e-52	Dendritic cell 1	Gclc
2.23809e-56	0.96065	0.373	0.17	6.37453e-52	Dendritic cell 1	Sgpp1
2.31298e-56	1.93029	0.172	0.051	6.58784e-52	Dendritic cell 1	Gdf15
2.37773e-56	2.41934	0.103	0.016	6.77225e-52	Dendritic cell 1	Itga8
2.45042e-56	2.2966	0.105	0.017	6.97928e-52	Dendritic cell 1	Gm2629
2.71753e-56	0.973387	0.273	0.108	7.74005e-52	Dendritic cell 1	Inpp5f
2.98934e-56	1.54235	0.149	0.037	8.51423e-52	Dendritic cell 1	St8sia6
3.02199e-56	-6.16229	0.004	0.123	8.60723e-52	Dendritic cell 1	Tdrd9
3.55129e-56	-3.92769	0.028	0.165	1.01148e-51	Dendritic cell 1	Kcnmb4
3.66996e-56	1.71676	0.136	0.031	1.04528e-51	Dendritic cell 1	Cav2
3.71331e-56	0.731111	0.558	0.32	1.05762e-51	Dendritic cell 1	Cln3
3.9713e-56	1.99039	0.116	0.022	1.13111e-51	Dendritic cell 1	As3mt
4.65502e-56	1.39967	0.182	0.055	1.32584e-51	Dendritic cell 1	Gm12905
5.30752e-56	-1.3395	0.402	0.514	1.51169e-51	Dendritic cell 1	Rassf5
5.7156e-56	0.699663	0.403	0.195	1.62792e-51	Dendritic cell 1	Usp6nl
5.87075e-56	2.21163	0.118	0.022	1.67211e-51	Dendritic cell 1	Vipr1
7.03688e-56	0.785229	0.531	0.297	2.00424e-51	Dendritic cell 1	Cep170
7.06469e-56	2.16715	0.123	0.025	2.01216e-51	Dendritic cell 1	Gm33370
7.51389e-56	-3.28538	0.083	0.24	2.14011e-51	Dendritic cell 1	Tbx21
1.06862e-55	0.60222	0.62	0.355	3.04363e-51	Dendritic cell 1	Pdia6
1.25064e-55	-2.5456	0.1	0.261	3.56207e-51	Dendritic cell 1	Epas1
1.35002e-55	-2.98043	0.055	0.203	3.84513e-51	Dendritic cell 1	Gm15472
1.3743e-55	-1.4859	0.342	0.48	3.91427e-51	Dendritic cell 1	Gmds
1.48557e-55	0.820364	0.512	0.276	4.23121e-51	Dendritic cell 1	Limd1
2.06485e-55	-2.36885	0.12	0.278	5.88112e-51	Dendritic cell 1	Rasal3
2.08619e-55	0.71786	0.353	0.158	5.9419e-51	Dendritic cell 1	Osgep
2.08895e-55	1.02455	0.341	0.156	5.94975e-51	Dendritic cell 1	Spred1
2.29376e-55	0.842031	0.24	0.09	6.53308e-51	Dendritic cell 1	3110082I17Rik
3.03756e-55	1.76341	0.163	0.046	8.65158e-51	Dendritic cell 1	Spdl1
3.4858e-55	1.78821	0.361	0.178	9.92825e-51	Dendritic cell 1	Hes1
3.68709e-55	0.815486	0.561	0.324	1.05016e-50	Dendritic cell 1	Washc2
3.87625e-55	-0.550568	0.935	0.91	1.10403e-50	Dendritic cell 1	Gnas
4.32666e-55	1.07066	0.217	0.075	1.23232e-50	Dendritic cell 1	Sdad1
4.92075e-55	0.511108	0.716	0.437	1.40153e-50	Dendritic cell 1	Vamp8
5.64235e-55	1.87461	0.128	0.028	1.60706e-50	Dendritic cell 1	P2ry12
6.24685e-55	0.514192	0.774	0.537	1.77923e-50	Dendritic cell 1	Hint1
6.33528e-55	-3.29715	0.045	0.189	1.80441e-50	Dendritic cell 1	Stac
6.65876e-55	1.37054	0.144	0.036	1.89655e-50	Dendritic cell 1	Aph1b
6.83021e-55	1.6556	0.163	0.046	1.94538e-50	Dendritic cell 1	Hotairm1
7.11821e-55	-1.31859	0.416	0.528	2.02741e-50	Dendritic cell 1	Galnt1
7.22038e-55	1.65811	0.189	0.061	2.05651e-50	Dendritic cell 1	Rgs9
7.84597e-55	0.567605	0.591	0.336	2.23469e-50	Dendritic cell 1	Dbnl
9.26345e-55	-3.88707	0.032	0.169	2.63842e-50	Dendritic cell 1	Myo16
9.90728e-55	-1.06127	0.629	0.647	2.82179e-50	Dendritic cell 1	Shisa5
1.02784e-54	-0.802852	0.8	0.85	2.92749e-50	Dendritic cell 1	Nfkbia
1.11764e-54	1.26745	0.166	0.046	3.18326e-50	Dendritic cell 1	Ccdc102a
1.25148e-54	0.677515	0.471	0.247	3.56446e-50	Dendritic cell 1	Prkag2
1.35799e-54	0.579324	0.422	0.202	3.86783e-50	Dendritic cell 1	Aph1a
1.39999e-54	0.657849	0.468	0.24	3.98745e-50	Dendritic cell 1	Atp6v1d
1.48533e-54	0.685138	0.43	0.22	4.23052e-50	Dendritic cell 1	Plekhm2
1.51175e-54	1.21857	0.441	0.247	4.30577e-50	Dendritic cell 1	Tanc2
1.71434e-54	-4.78536	0.012	0.134	4.88279e-50	Dendritic cell 1	Gm19585
1.71542e-54	1.14019	0.228	0.082	4.88585e-50	Dendritic cell 1	Slc35f5
1.89451e-54	0.860822	0.372	0.178	5.39595e-50	Dendritic cell 1	Slfn5
2.03648e-54	0.80091	0.304	0.127	5.8003e-50	Dendritic cell 1	Elmo2
2.17244e-54	1.81446	0.156	0.043	6.18755e-50	Dendritic cell 1	Agmo
2.36507e-54	0.664396	0.481	0.254	6.7362e-50	Dendritic cell 1	Ube2f
2.38225e-54	0.762705	0.669	0.443	6.78513e-50	Dendritic cell 1	Mbtd1
2.42133e-54	0.828048	0.29	0.121	6.89645e-50	Dendritic cell 1	Mgat4b
2.63554e-54	0.688931	0.433	0.215	7.50655e-50	Dendritic cell 1	Sh3bp1
2.73552e-54	-0.594076	0.87	0.852	7.7913e-50	Dendritic cell 1	Eif4g2
2.73749e-54	1.11013	0.195	0.063	7.79692e-50	Dendritic cell 1	Cyb5r1
2.89591e-54	-2.55988	0.073	0.225	8.24812e-50	Dendritic cell 1	Nr1d1
3.14557e-54	0.703818	0.6	0.362	8.95921e-50	Dendritic cell 1	Ywhag
3.29837e-54	1.35085	0.382	0.189	9.39441e-50	Dendritic cell 1	Txndc16
4.51635e-54	-1.60157	0.285	0.441	1.28635e-49	Dendritic cell 1	Gm16201
4.71108e-54	0.780079	0.304	0.128	1.34181e-49	Dendritic cell 1	Slirp
5.58771e-54	1.7246	0.155	0.043	1.59149e-49	Dendritic cell 1	Efcc1
5.68743e-54	0.931927	0.313	0.139	1.61989e-49	Dendritic cell 1	Tmbim1
6.99518e-54	0.827725	0.478	0.267	1.99237e-49	Dendritic cell 1	Atg2a
7.40516e-54	0.583364	0.487	0.26	2.10914e-49	Dendritic cell 1	Soat1
8.32125e-54	0.858633	0.256	0.1	2.37006e-49	Dendritic cell 1	Fnbp1l
8.62453e-54	-1.35335	0.459	0.554	2.45644e-49	Dendritic cell 1	Usp3
9.50413e-54	0.640849	0.401	0.194	2.70697e-49	Dendritic cell 1	Rnf216
1.0892e-53	0.759273	0.34	0.153	3.10226e-49	Dendritic cell 1	Sft2d2
1.25464e-53	0.595232	0.519	0.278	3.57347e-49	Dendritic cell 1	Ssr1
1.27314e-53	0.515964	0.521	0.278	3.62616e-49	Dendritic cell 1	Nadk
1.53228e-53	1.55434	0.136	0.032	4.36424e-49	Dendritic cell 1	Hsd3b7
1.55261e-53	-3.90497	0.035	0.169	4.42214e-49	Dendritic cell 1	Ms4a4b
1.6999e-53	-1.44603	0.346	0.477	4.84165e-49	Dendritic cell 1	Acot7
1.77951e-53	1.22535	0.265	0.109	5.06839e-49	Dendritic cell 1	Tppp3
1.83607e-53	1.1189	0.185	0.058	5.22949e-49	Dendritic cell 1	Dbn1
1.89479e-53	1.05314	0.267	0.109	5.39674e-49	Dendritic cell 1	Cd80
1.96139e-53	-6.49761	0.005	0.12	5.58642e-49	Dendritic cell 1	Lef1
2.03663e-53	1.01593	0.257	0.102	5.80073e-49	Dendritic cell 1	Tmem120b
2.0418e-53	0.815946	0.361	0.17	5.81545e-49	Dendritic cell 1	Hat1
2.32055e-53	1.99062	0.212	0.079	6.6094e-49	Dendritic cell 1	Apbb2
2.7663e-53	-3.30507	0.047	0.189	7.87898e-49	Dendritic cell 1	Abcb1a
3.32772e-53	-1.54353	0.332	0.463	9.47803e-49	Dendritic cell 1	Man2a2
3.98038e-53	0.572738	0.541	0.295	1.13369e-48	Dendritic cell 1	Pycard
4.9533e-53	1.45668	0.168	0.05	1.4108e-48	Dendritic cell 1	Cenpo
5.10653e-53	0.692297	0.396	0.196	1.45444e-48	Dendritic cell 1	Stat2
5.7211e-53	0.6315	0.457	0.231	1.62948e-48	Dendritic cell 1	Rpn1
5.99302e-53	1.60293	0.139	0.034	1.70693e-48	Dendritic cell 1	Arl11
6.41908e-53	-6.79228	0.003	0.114	1.82828e-48	Dendritic cell 1	Slc27a6
6.64108e-53	1.18512	0.209	0.073	1.89151e-48	Dendritic cell 1	St6galnac4
6.78403e-53	0.768208	0.384	0.182	1.93223e-48	Dendritic cell 1	Irf9
7.85044e-53	-1.88934	0.288	0.434	2.23596e-48	Dendritic cell 1	Pgm2l1
8.95517e-53	1.40504	0.17	0.051	2.55061e-48	Dendritic cell 1	Gm20005
1.04074e-52	0.549313	0.508	0.265	2.96425e-48	Dendritic cell 1	Bax
1.21058e-52	0.53909	0.62	0.358	3.44797e-48	Dendritic cell 1	Hpcal1
1.23732e-52	1.64214	0.145	0.038	3.52414e-48	Dendritic cell 1	Hlx
1.37094e-52	-0.864016	0.608	0.688	3.9047e-48	Dendritic cell 1	Tmem176a
1.50702e-52	-6.11487	0.005	0.117	4.2923e-48	Dendritic cell 1	Gm39323
1.84887e-52	-1.92896	0.143	0.299	5.26596e-48	Dendritic cell 1	Atp2a3
2.58954e-52	0.802152	0.31	0.135	7.37553e-48	Dendritic cell 1	Pip4p1
2.68667e-52	0.759743	0.272	0.109	7.65217e-48	Dendritic cell 1	Timm8b
2.76646e-52	0.785804	0.283	0.118	7.87943e-48	Dendritic cell 1	Ttyh3
2.93651e-52	0.81653	0.301	0.129	8.36378e-48	Dendritic cell 1	Tmem251
3.28301e-52	0.841529	0.467	0.26	9.35066e-48	Dendritic cell 1	Dclre1c
3.95906e-52	1.44621	0.149	0.04	1.12762e-47	Dendritic cell 1	Naip6
4.90091e-52	1.69105	0.147	0.04	1.39588e-47	Dendritic cell 1	Smpdl3b
5.03512e-52	0.5307	0.728	0.487	1.4341e-47	Dendritic cell 1	Atp5c1
5.98413e-52	-1.94531	0.152	0.305	1.7044e-47	Dendritic cell 1	Tbc1d10c
6.614e-52	1.29701	0.153	0.042	1.8838e-47	Dendritic cell 1	Bid
6.93311e-52	1.12874	0.217	0.078	1.97469e-47	Dendritic cell 1	Ift172
7.28862e-52	1.26082	0.2	0.069	2.07594e-47	Dendritic cell 1	Dglucy
8.82911e-52	-0.720838	0.627	0.711	2.51471e-47	Dendritic cell 1	Ankrd12
9.33013e-52	0.940106	0.239	0.092	2.65741e-47	Dendritic cell 1	Dusp22
1.36007e-51	-1.52012	0.344	0.455	3.87375e-47	Dendritic cell 1	Fkbp3
1.39707e-51	0.927711	0.443	0.239	3.97914e-47	Dendritic cell 1	Gfpt1
1.43173e-51	-1.72158	0.237	0.384	4.07787e-47	Dendritic cell 1	Helz
1.47545e-51	-1.88495	0.243	0.394	4.20236e-47	Dendritic cell 1	Tshz1
1.5032e-51	0.745379	0.848	0.66	4.28141e-47	Dendritic cell 1	Zfand5
1.58377e-51	0.568873	0.257	0.101	4.5109e-47	Dendritic cell 1	Net1
1.71005e-51	0.77422	0.316	0.14	4.87056e-47	Dendritic cell 1	Ssr2
1.78511e-51	1.81484	0.112	0.022	5.08436e-47	Dendritic cell 1	Ift22
1.80995e-51	0.556583	0.731	0.504	5.15511e-47	Dendritic cell 1	Ppib
1.94171e-51	1.42097	0.172	0.053	5.53037e-47	Dendritic cell 1	Ago4
2.05782e-51	0.811484	0.287	0.121	5.86108e-47	Dendritic cell 1	Klhl5
2.12143e-51	1.03933	0.271	0.114	6.04225e-47	Dendritic cell 1	Eif2ak4
2.42478e-51	0.607788	0.434	0.219	6.90626e-47	Dendritic cell 1	Lamtor1
2.941e-51	1.00336	0.273	0.115	8.37655e-47	Dendritic cell 1	Mfsd11
3.21086e-51	0.795415	0.258	0.102	9.14518e-47	Dendritic cell 1	Pes1
3.58685e-51	1.36786	0.31	0.145	1.02161e-46	Dendritic cell 1	Pde4dip
3.91477e-51	0.52819	0.729	0.502	1.11501e-46	Dendritic cell 1	Ndel1
4.10695e-51	0.580206	0.713	0.467	1.16974e-46	Dendritic cell 1	Lamp1
6.20797e-51	0.84059	0.266	0.108	1.76815e-46	Dendritic cell 1	Phf10
6.82319e-51	0.763601	0.305	0.133	1.94338e-46	Dendritic cell 1	Asnsd1
7.73652e-51	0.557714	0.371	0.176	2.20352e-46	Dendritic cell 1	Exoc6
7.88764e-51	0.760029	0.347	0.16	2.24656e-46	Dendritic cell 1	Tm2d2
8.58552e-51	-1.22679	0.458	0.569	2.44533e-46	Dendritic cell 1	Foxo1
8.86602e-51	0.54695	0.439	0.219	2.52522e-46	Dendritic cell 1	Psmb10
1.03308e-50	1.93246	0.112	0.023	2.94242e-46	Dendritic cell 1	Depdc7
1.19038e-50	0.917081	0.361	0.177	3.39044e-46	Dendritic cell 1	Zfp655
1.39201e-50	-3.39849	0.037	0.169	3.96471e-46	Dendritic cell 1	Npnt
1.45219e-50	1.72432	0.145	0.04	4.13613e-46	Dendritic cell 1	Gm41409
1.58261e-50	0.693857	0.457	0.244	4.50759e-46	Dendritic cell 1	Gramd4
1.70402e-50	1.16736	0.251	0.102	4.8534e-46	Dendritic cell 1	Blvrb
1.82259e-50	-2.57856	0.095	0.241	5.1911e-46	Dendritic cell 1	Cpe
1.83045e-50	2.83709	0.112	0.023	5.21349e-46	Dendritic cell 1	Dach1
1.88113e-50	1.469	0.173	0.054	5.35784e-46	Dendritic cell 1	Pacc1
2.13943e-50	-1.72385	0.127	0.287	6.09353e-46	Dendritic cell 1	Prdm1
2.30806e-50	-1.74988	0.203	0.353	6.57382e-46	Dendritic cell 1	Psen2
2.48949e-50	1.36877	0.137	0.035	7.09056e-46	Dendritic cell 1	Tmem268
2.99312e-50	1.06735	0.215	0.078	8.52502e-46	Dendritic cell 1	Magohb
3.07729e-50	-1.20587	0.454	0.535	8.76475e-46	Dendritic cell 1	Arhgef1
3.15096e-50	0.666287	0.422	0.214	8.97458e-46	Dendritic cell 1	Ppp1r21
3.22462e-50	-4.08083	0.02	0.14	9.18436e-46	Dendritic cell 1	Csgalnact1
3.32199e-50	1.17431	0.558	0.362	9.46169e-46	Dendritic cell 1	Tgfbr1
3.56654e-50	-1.3511	0.193	0.349	1.01582e-45	Dendritic cell 1	Rhoh
3.68414e-50	-1.63431	0.7	0.695	1.04932e-45	Dendritic cell 1	Gm26740
3.9926e-50	1.65858	0.157	0.046	1.13717e-45	Dendritic cell 1	Samd12
4.32611e-50	1.11125	0.256	0.106	1.23216e-45	Dendritic cell 1	D730003I15Rik
4.75437e-50	-2.02936	0.264	0.404	1.35414e-45	Dendritic cell 1	Gm36723
4.7875e-50	-5.99099	0.005	0.113	1.36358e-45	Dendritic cell 1	Mtcl1
4.80612e-50	0.525967	0.636	0.376	1.36888e-45	Dendritic cell 1	Rtraf
4.89876e-50	0.566341	0.705	0.461	1.39526e-45	Dendritic cell 1	Scand1
4.93773e-50	0.536147	0.561	0.311	1.40637e-45	Dendritic cell 1	Ndufb8
5.77304e-50	0.692449	0.533	0.307	1.64428e-45	Dendritic cell 1	Maco1
5.84726e-50	-3.28233	0.06	0.198	1.66542e-45	Dendritic cell 1	Magi1
6.84679e-50	0.506343	0.763	0.524	1.9501e-45	Dendritic cell 1	Etf1
8.29756e-50	-0.929026	0.613	0.631	2.36331e-45	Dendritic cell 1	Tle5
8.59793e-50	0.555466	0.446	0.231	2.44886e-45	Dendritic cell 1	Snx1
8.70351e-50	0.552898	0.664	0.424	2.47893e-45	Dendritic cell 1	Zyx
8.79396e-50	0.777625	0.494	0.277	2.50469e-45	Dendritic cell 1	Arl8b
9.44299e-50	0.595262	0.386	0.185	2.68955e-45	Dendritic cell 1	Nhp2
1.00992e-49	0.910688	0.208	0.074	2.87645e-45	Dendritic cell 1	Adssl1
1.09473e-49	0.508194	0.689	0.424	3.11801e-45	Dendritic cell 1	Eif4b
1.33532e-49	0.519926	0.765	0.543	3.80327e-45	Dendritic cell 1	2410006H16Rik
1.40206e-49	1.97086	0.118	0.027	3.99335e-45	Dendritic cell 1	Arl10
1.43507e-49	0.866389	0.289	0.126	4.08736e-45	Dendritic cell 1	Acsl1
1.51678e-49	0.701914	0.264	0.107	4.32011e-45	Dendritic cell 1	Mrpl17
1.59811e-49	1.07979	0.26	0.11	4.55172e-45	Dendritic cell 1	Hspbap1
1.7364e-49	1.89965	0.122	0.029	4.94561e-45	Dendritic cell 1	Aldh3b1
1.83605e-49	0.647964	0.37	0.176	5.22943e-45	Dendritic cell 1	Acsl5
2.36526e-49	0.758572	0.286	0.123	6.73674e-45	Dendritic cell 1	Adam15
2.46509e-49	-2.00544	0.199	0.352	7.02107e-45	Dendritic cell 1	Nav2
2.69131e-49	0.852535	0.275	0.118	7.6654e-45	Dendritic cell 1	Fam234a
3.33007e-49	0.646046	0.289	0.123	9.48472e-45	Dendritic cell 1	Pigt
3.38876e-49	0.562839	0.302	0.133	9.65187e-45	Dendritic cell 1	Cystm1
3.45264e-49	0.649703	0.673	0.448	9.8338e-45	Dendritic cell 1	Fem1c
3.75063e-49	-1.97366	0.165	0.314	1.06826e-44	Dendritic cell 1	Fam110a
4.3761e-49	1.22738	0.344	0.172	1.2464e-44	Dendritic cell 1	Map4k3
4.41006e-49	0.532699	0.459	0.241	1.25607e-44	Dendritic cell 1	Evl
5.1416e-49	-5.30046	0.011	0.122	1.46443e-44	Dendritic cell 1	Tnfrsf4
5.3464e-49	1.25623	0.177	0.058	1.52276e-44	Dendritic cell 1	Slc35f6
5.45822e-49	0.772111	0.206	0.073	1.55461e-44	Dendritic cell 1	Stx17
5.59344e-49	-7.18897	0.002	0.105	1.59312e-44	Dendritic cell 1	Kcnc1
5.87497e-49	0.570593	0.472	0.248	1.67331e-44	Dendritic cell 1	Tent2
7.28465e-49	0.55788	0.492	0.264	2.07482e-44	Dendritic cell 1	Bnip2
7.89342e-49	0.531381	0.673	0.416	2.24821e-44	Dendritic cell 1	Psmb4
8.76325e-49	2.24001	0.103	0.02	2.49595e-44	Dendritic cell 1	Gm45669
1.03035e-48	0.640616	0.359	0.17	2.93464e-44	Dendritic cell 1	Scd2
1.22249e-48	-0.855799	0.649	0.716	3.48189e-44	Dendritic cell 1	Peak1
1.24051e-48	-2.68485	0.057	0.193	3.53321e-44	Dendritic cell 1	Bmpr1a
1.35675e-48	0.560755	0.434	0.221	3.86429e-44	Dendritic cell 1	Eif3l
1.45291e-48	1.37268	0.15	0.043	4.13818e-44	Dendritic cell 1	Dennd2c
1.55882e-48	1.24468	0.18	0.06	4.43984e-44	Dendritic cell 1	Kcnk6
1.62509e-48	1.15238	0.188	0.065	4.62859e-44	Dendritic cell 1	Slc26a11
1.70813e-48	0.500456	0.776	0.514	4.86509e-44	Dendritic cell 1	Sh3glb1
1.72715e-48	-0.68455	0.72	0.755	4.91928e-44	Dendritic cell 1	Rock1
1.94227e-48	1.07475	0.208	0.076	5.53197e-44	Dendritic cell 1	Gm10501
2.00457e-48	0.983966	0.208	0.076	5.70941e-44	Dendritic cell 1	Nop16
2.09145e-48	1.19359	0.266	0.116	5.95686e-44	Dendritic cell 1	Osgin2
2.56141e-48	1.64993	0.126	0.031	7.29541e-44	Dendritic cell 1	Plpp2
2.59641e-48	-3.59333	0.025	0.144	7.3951e-44	Dendritic cell 1	Xlr4a
3.21404e-48	-5.73625	0.005	0.11	9.15424e-44	Dendritic cell 1	Csf2
3.24611e-48	-6.15613	0.007	0.114	9.24558e-44	Dendritic cell 1	Nkg7
3.35006e-48	1.70932	0.152	0.046	9.54164e-44	Dendritic cell 1	Adam23
3.67601e-48	-4.74313	0.01	0.119	1.047e-43	Dendritic cell 1	Axin2
3.87528e-48	1.45243	0.144	0.04	1.10376e-43	Dendritic cell 1	Bmf
3.96739e-48	0.772293	0.3	0.134	1.12999e-43	Dendritic cell 1	Tnfaip8l2
4.19049e-48	0.551732	0.538	0.301	1.19354e-43	Dendritic cell 1	Hsd17b12
4.56347e-48	0.582165	0.896	0.84	1.29977e-43	Dendritic cell 1	Crip1
4.87954e-48	1.0318	0.185	0.063	1.38979e-43	Dendritic cell 1	Gfer
5.37981e-48	0.80631	0.257	0.106	1.53228e-43	Dendritic cell 1	Eif4ebp1
6.43615e-48	2.02246	0.112	0.025	1.83314e-43	Dendritic cell 1	Ticam2
6.67675e-48	0.682565	0.259	0.108	1.90167e-43	Dendritic cell 1	Tnfrsf11a
7.02402e-48	0.717922	0.294	0.131	2.00058e-43	Dendritic cell 1	Sestd1
8.59308e-48	-1.15906	0.523	0.575	2.44748e-43	Dendritic cell 1	Tmem30a
8.83172e-48	0.580781	0.444	0.23	2.51545e-43	Dendritic cell 1	Phb2
9.13388e-48	0.956502	0.485	0.281	2.60151e-43	Dendritic cell 1	Dtnbp1
1.03556e-47	0.701502	0.319	0.146	2.94947e-43	Dendritic cell 1	Snrpa
1.1365e-47	0.641924	0.452	0.243	3.23698e-43	Dendritic cell 1	St3gal1
1.2968e-47	1.98325	0.1	0.019	3.69354e-43	Dendritic cell 1	Cmtm8
1.30221e-47	0.904625	0.209	0.077	3.70896e-43	Dendritic cell 1	Ptcd2
1.67216e-47	0.721657	0.465	0.254	4.76264e-43	Dendritic cell 1	Ist1
2.05771e-47	0.674129	0.248	0.099	5.86078e-43	Dendritic cell 1	Casp1
2.10049e-47	0.635203	0.38	0.187	5.98262e-43	Dendritic cell 1	Necap2
3.01812e-47	1.66778	0.14	0.039	8.59622e-43	Dendritic cell 1	Il1rl2
3.22123e-47	-0.992687	0.481	0.598	9.17471e-43	Dendritic cell 1	Arhgef3
4.17132e-47	-0.758621	0.782	0.785	1.18808e-42	Dendritic cell 1	Clk1
4.19661e-47	1.05768	0.164	0.051	1.19528e-42	Dendritic cell 1	Gm3336
4.23013e-47	-3.04257	0.051	0.181	1.20483e-42	Dendritic cell 1	Jazf1
4.53541e-47	0.829978	0.236	0.094	1.29177e-42	Dendritic cell 1	Ptov1
4.55661e-47	-1.34646	0.507	0.562	1.29781e-42	Dendritic cell 1	Stk4
5.02384e-47	0.574887	0.412	0.21	1.43089e-42	Dendritic cell 1	Sumo3
5.5187e-47	0.766235	0.315	0.148	1.57184e-42	Dendritic cell 1	Pbdc1
5.91589e-47	1.52921	0.125	0.031	1.68497e-42	Dendritic cell 1	Gm49723
6.13033e-47	0.593529	0.267	0.112	1.74604e-42	Dendritic cell 1	1600010M07Rik
6.51271e-47	-1.89582	0.2	0.343	1.85495e-42	Dendritic cell 1	Yaf2
6.73138e-47	-2.32365	0.087	0.225	1.91723e-42	Dendritic cell 1	Klk8
7.4401e-47	0.532958	0.507	0.277	2.11909e-42	Dendritic cell 1	Ap2a2
8.36007e-47	0.647357	0.304	0.138	2.38111e-42	Dendritic cell 1	Gnptab
9.8993e-47	-1.0091	0.519	0.6	2.81952e-42	Dendritic cell 1	Tut4
1.00075e-46	1.09842	0.362	0.187	2.85033e-42	Dendritic cell 1	Slc25a20
1.09474e-46	0.713084	0.281	0.122	3.11803e-42	Dendritic cell 1	Ankle2
1.22879e-46	0.509945	0.707	0.466	3.49985e-42	Dendritic cell 1	Cox5b
1.26014e-46	0.712469	0.395	0.206	3.58913e-42	Dendritic cell 1	Stmn1
1.38009e-46	1.39724	0.135	0.037	3.93078e-42	Dendritic cell 1	C130026I21Rik
1.47887e-46	0.511979	0.621	0.374	4.21211e-42	Dendritic cell 1	Ik
1.6591e-46	0.857903	0.22	0.085	4.72544e-42	Dendritic cell 1	Tor3a
1.95903e-46	-3.02808	0.051	0.18	5.5797e-42	Dendritic cell 1	Rbpms2
1.99105e-46	0.750217	0.388	0.201	5.67092e-42	Dendritic cell 1	Pcyt2
2.07065e-46	0.5853	0.367	0.179	5.89763e-42	Dendritic cell 1	Tnfrsf1a
2.26371e-46	0.530074	0.381	0.19	6.4475e-42	Dendritic cell 1	Tbc1d14
2.41232e-46	0.555697	0.604	0.354	6.87076e-42	Dendritic cell 1	Rabep1
3.01958e-46	-2.61976	0.059	0.192	8.60036e-42	Dendritic cell 1	Ppp3cc
3.07477e-46	-1.33676	0.401	0.505	8.75755e-42	Dendritic cell 1	Plk3
3.14169e-46	0.604153	0.467	0.259	8.94815e-42	Dendritic cell 1	Fam129b
3.56932e-46	-2.17973	0.158	0.304	1.01661e-41	Dendritic cell 1	Gab3
4.68061e-46	0.701319	0.302	0.138	1.33313e-41	Dendritic cell 1	Tmem184b
4.75113e-46	0.506507	0.771	0.535	1.35322e-41	Dendritic cell 1	Pcbp1
5.02524e-46	-1.29634	0.463	0.537	1.43129e-41	Dendritic cell 1	Oga
5.04525e-46	-1.11871	0.346	0.494	1.43699e-41	Dendritic cell 1	Sdc4
5.78764e-46	-0.896843	0.599	0.622	1.64844e-41	Dendritic cell 1	Prr13
9.1784e-46	0.765298	0.378	0.195	2.61419e-41	Dendritic cell 1	Atp7a
9.58568e-46	0.808881	0.23	0.091	2.73019e-41	Dendritic cell 1	Sigmar1
1.09018e-45	0.633607	0.349	0.168	3.10506e-41	Dendritic cell 1	Spg21
1.11035e-45	1.53641	0.137	0.039	3.1625e-41	Dendritic cell 1	Pdgfa
1.20203e-45	-2.76696	0.071	0.204	3.42362e-41	Dendritic cell 1	Slc22a15
1.26039e-45	-2.31243	0.093	0.233	3.58985e-41	Dendritic cell 1	Irak3
1.30643e-45	0.965803	0.233	0.095	3.72098e-41	Dendritic cell 1	Tnfrsf21
1.31485e-45	-1.69271	0.238	0.376	3.74494e-41	Dendritic cell 1	Acvr2a
1.40603e-45	-0.944948	0.478	0.574	4.00464e-41	Dendritic cell 1	Ctsd
1.46931e-45	0.556691	0.529	0.31	4.18488e-41	Dendritic cell 1	Ank
1.72829e-45	0.893319	0.216	0.083	4.92251e-41	Dendritic cell 1	Plbd2
1.84271e-45	0.770895	0.555	0.338	5.24841e-41	Dendritic cell 1	Dnmt3a
1.9131e-45	0.929037	0.244	0.101	5.44888e-41	Dendritic cell 1	Lap3
1.94526e-45	0.563681	0.341	0.162	5.54049e-41	Dendritic cell 1	Mrps15
2.04643e-45	1.49835	0.143	0.042	5.82864e-41	Dendritic cell 1	Sept10
2.21927e-45	0.512386	0.489	0.264	6.32092e-41	Dendritic cell 1	Ap2s1
2.28132e-45	0.734608	0.374	0.19	6.49766e-41	Dendritic cell 1	Rnf34
2.62873e-45	0.561256	0.381	0.195	7.48714e-41	Dendritic cell 1	Arhgap6
2.80828e-45	-1.30035	0.311	0.446	7.99855e-41	Dendritic cell 1	Cry1
3.29931e-45	1.24103	0.183	0.065	9.39708e-41	Dendritic cell 1	Stard8
3.52604e-45	0.751423	0.316	0.151	1.00429e-40	Dendritic cell 1	Thoc6
3.96551e-45	0.550621	0.503	0.281	1.12946e-40	Dendritic cell 1	Tmem14c
4.73444e-45	0.698364	0.258	0.111	1.34846e-40	Dendritic cell 1	Prr5l
4.9767e-45	0.721866	0.274	0.12	1.41746e-40	Dendritic cell 1	Vamp3
5.90317e-45	1.13014	0.426	0.246	1.68134e-40	Dendritic cell 1	Pmepa1
6.89973e-45	1.20814	0.165	0.055	1.96518e-40	Dendritic cell 1	Gpr155
7.25797e-45	-2.48468	0.095	0.231	2.06722e-40	Dendritic cell 1	Dusp4
8.32803e-45	-1.67266	0.228	0.362	2.37199e-40	Dendritic cell 1	Nudt4
8.39148e-45	1.76855	0.171	0.06	2.39006e-40	Dendritic cell 1	Ccl2
8.77156e-45	-0.889027	0.656	0.684	2.49832e-40	Dendritic cell 1	Exoc4
9.23645e-45	-1.2712	0.382	0.501	2.63072e-40	Dendritic cell 1	Tnfrsf1b
9.55541e-45	1.4418	0.132	0.036	2.72157e-40	Dendritic cell 1	Snta1
1.04481e-44	-1.9222	0.215	0.353	2.97583e-40	Dendritic cell 1	Polg2
1.16928e-44	3.04456	0.12	0.031	3.33036e-40	Dendritic cell 1	Gm31763
1.32999e-44	0.829841	0.272	0.121	3.78808e-40	Dendritic cell 1	Crybg3
1.34616e-44	1.3254	0.172	0.06	3.83412e-40	Dendritic cell 1	Tceal8
1.68563e-44	1.10815	0.235	0.099	4.80102e-40	Dendritic cell 1	Mmp14
1.78205e-44	0.650214	0.339	0.165	5.07562e-40	Dendritic cell 1	Brox
1.98239e-44	0.683458	0.414	0.221	5.64625e-40	Dendritic cell 1	Ggta1
1.9899e-44	-0.906245	0.639	0.672	5.66764e-40	Dendritic cell 1	Utrn
2.04515e-44	0.66329	0.307	0.142	5.82499e-40	Dendritic cell 1	Ids
2.13639e-44	-1.21447	0.579	0.63	6.08488e-40	Dendritic cell 1	Wac
2.27505e-44	-1.22223	0.388	0.484	6.47981e-40	Dendritic cell 1	Prrc2b
2.39918e-44	0.68994	0.294	0.135	6.83335e-40	Dendritic cell 1	Arl3
2.60632e-44	0.738306	0.232	0.094	7.42331e-40	Dendritic cell 1	Arrdc4
2.63717e-44	1.19748	0.174	0.061	7.51119e-40	Dendritic cell 1	Hebp1
2.66211e-44	0.552685	0.342	0.167	7.58223e-40	Dendritic cell 1	Stk3
2.73602e-44	0.533432	0.461	0.248	7.79275e-40	Dendritic cell 1	Vps35
2.86273e-44	0.557109	0.356	0.174	8.15362e-40	Dendritic cell 1	Mrpl54
3.43284e-44	-1.6451	0.263	0.395	9.77743e-40	Dendritic cell 1	Mex3c
3.88996e-44	-1.6165	0.216	0.356	1.10794e-39	Dendritic cell 1	Ccser2
4.039e-44	-4.18914	0.02	0.128	1.15039e-39	Dendritic cell 1	Tshz3
4.9008e-44	0.825663	0.235	0.097	1.39585e-39	Dendritic cell 1	Tjp2
5.35901e-44	-0.649045	0.81	0.812	1.52635e-39	Dendritic cell 1	Rab8b
5.37731e-44	0.598663	0.407	0.211	1.53157e-39	Dendritic cell 1	Got2
6.7192e-44	0.975879	0.303	0.146	1.91376e-39	Dendritic cell 1	Nudt9
6.82974e-44	-5.94561	0.007	0.104	1.94525e-39	Dendritic cell 1	Stab2
9.5928e-44	1.24905	0.129	0.035	2.73222e-39	Dendritic cell 1	Cenpv
9.79105e-44	1.64395	0.157	0.053	2.78869e-39	Dendritic cell 1	Pla2g15
1.10787e-43	1.17133	0.262	0.119	3.15543e-39	Dendritic cell 1	Pde2a
1.15909e-43	-1.62822	0.238	0.37	3.30132e-39	Dendritic cell 1	Spata13
1.27014e-43	1.87927	0.127	0.035	3.61762e-39	Dendritic cell 1	Myo1b
1.45511e-43	0.604977	0.394	0.206	4.14445e-39	Dendritic cell 1	Cpne3
1.48886e-43	1.06753	0.149	0.046	4.24057e-39	Dendritic cell 1	Pde1b
2.42511e-43	0.781254	0.192	0.07	6.9072e-39	Dendritic cell 1	Trit1
2.76188e-43	-0.724566	0.738	0.733	7.86639e-39	Dendritic cell 1	Cnbp
3.26738e-43	0.990196	0.191	0.071	9.30614e-39	Dendritic cell 1	Edem2
3.46651e-43	1.13763	0.185	0.068	9.87331e-39	Dendritic cell 1	Vps9d1
3.50079e-43	0.54451	0.387	0.203	9.97094e-39	Dendritic cell 1	Elp5
3.80788e-43	0.681087	0.35	0.174	1.08456e-38	Dendritic cell 1	Lpgat1
3.86664e-43	0.504429	0.337	0.161	1.1013e-38	Dendritic cell 1	Mtln
3.92268e-43	0.528094	0.636	0.402	1.11726e-38	Dendritic cell 1	Nars
4.10718e-43	-1.24958	0.544	0.596	1.16981e-38	Dendritic cell 1	Tbl1x
4.1801e-43	0.532611	0.355	0.175	1.19058e-38	Dendritic cell 1	Atp6v0a2
4.23853e-43	0.993006	0.215	0.087	1.20722e-38	Dendritic cell 1	Tmem106a
4.51095e-43	0.826885	0.516	0.321	1.28481e-38	Dendritic cell 1	Cacul1
4.92657e-43	1.28669	0.15	0.048	1.40319e-38	Dendritic cell 1	Pld2
5.68032e-43	1.28722	0.238	0.105	1.61787e-38	Dendritic cell 1	Pvr
5.97166e-43	0.761148	0.274	0.122	1.70085e-38	Dendritic cell 1	Nfu1
6.13727e-43	0.901074	0.198	0.075	1.74802e-38	Dendritic cell 1	Dok1
6.25832e-43	0.818179	0.246	0.107	1.78249e-38	Dendritic cell 1	Gm49774
6.4416e-43	0.668175	0.748	0.617	1.8347e-38	Dendritic cell 1	Anxa2
6.83277e-43	1.85198	0.111	0.027	1.94611e-38	Dendritic cell 1	Hpse
7.03292e-43	-2.06398	0.104	0.239	2.00312e-38	Dendritic cell 1	Sept8
7.06907e-43	0.84935	0.216	0.087	2.01341e-38	Dendritic cell 1	Mtm1
7.90071e-43	1.00483	0.167	0.057	2.25028e-38	Dendritic cell 1	Syce2
8.34669e-43	0.744792	0.692	0.481	2.37731e-38	Dendritic cell 1	Atp13a3
8.41508e-43	0.887305	0.416	0.24	2.39678e-38	Dendritic cell 1	Lst1
8.80109e-43	0.928587	0.216	0.087	2.50673e-38	Dendritic cell 1	Ccdc86
9.03055e-43	-1.74347	0.147	0.286	2.57208e-38	Dendritic cell 1	Cds2
1.00337e-42	0.725382	0.25	0.106	2.8578e-38	Dendritic cell 1	Zfp593
1.0718e-42	-1.94209	0.109	0.247	3.05269e-38	Dendritic cell 1	Gbp8
1.21797e-42	-1.47914	0.246	0.379	3.46901e-38	Dendritic cell 1	Spn
1.31376e-42	0.53145	0.475	0.265	3.74184e-38	Dendritic cell 1	Tet2
1.31951e-42	0.516948	0.458	0.257	3.75822e-38	Dendritic cell 1	Abhd12
1.32779e-42	0.76797	0.306	0.145	3.7818e-38	Dendritic cell 1	Fdps
1.62042e-42	1.4606	0.143	0.044	4.61529e-38	Dendritic cell 1	Slc30a4
1.7738e-42	0.627793	0.282	0.127	5.05215e-38	Dendritic cell 1	Fundc1
2.12311e-42	1.49163	0.138	0.042	6.04703e-38	Dendritic cell 1	Fcgr4
2.49661e-42	-0.877696	0.753	0.76	7.11085e-38	Dendritic cell 1	Chd2
2.68031e-42	0.505062	0.353	0.173	7.63407e-38	Dendritic cell 1	Rbm17
2.83199e-42	-2.83131	0.04	0.155	8.06608e-38	Dendritic cell 1	Abhd8
2.87411e-42	-3.70271	0.089	0.22	8.18605e-38	Dendritic cell 1	Areg
3.16095e-42	2.00012	0.157	0.053	9.00302e-38	Dendritic cell 1	Enah
3.63535e-42	1.14868	0.185	0.07	1.03542e-37	Dendritic cell 1	Bcl9
3.80835e-42	-0.940556	0.588	0.642	1.08469e-37	Dendritic cell 1	Phf21a
3.8849e-42	1.61212	0.179	0.066	1.1065e-37	Dendritic cell 1	Plpp1
4.11205e-42	0.602667	0.459	0.26	1.17119e-37	Dendritic cell 1	Galnt7
4.3506e-42	1.34799	0.105	0.024	1.23914e-37	Dendritic cell 1	Nccrp1
4.52424e-42	0.685359	0.416	0.226	1.28859e-37	Dendritic cell 1	Cep83
4.87248e-42	0.519757	0.41	0.215	1.38778e-37	Dendritic cell 1	Ap1b1
5.64709e-42	0.571787	0.3	0.139	1.6084e-37	Dendritic cell 1	H2-M3
5.88042e-42	0.616094	0.33	0.162	1.67486e-37	Dendritic cell 1	Epb41l4aos
6.03836e-42	0.912598	0.224	0.093	1.71985e-37	Dendritic cell 1	Gm10382
6.34366e-42	0.721087	0.234	0.098	1.8068e-37	Dendritic cell 1	Ufsp2
6.71828e-42	0.615431	0.329	0.162	1.9135e-37	Dendritic cell 1	Tnfrsf12a
6.77424e-42	0.510796	0.345	0.168	1.92944e-37	Dendritic cell 1	Emc6
7.21411e-42	1.77481	0.109	0.027	2.05472e-37	Dendritic cell 1	Gm14023
7.42293e-42	1.02903	0.199	0.078	2.1142e-37	Dendritic cell 1	Atp13a2
7.46255e-42	-0.94014	0.437	0.537	2.12548e-37	Dendritic cell 1	Man2a1
7.98987e-42	-2.09745	0.084	0.215	2.27567e-37	Dendritic cell 1	Nxpe3
8.77453e-42	0.571328	0.281	0.13	2.49916e-37	Dendritic cell 1	Cep128
1.08397e-41	0.832001	0.221	0.091	3.08737e-37	Dendritic cell 1	Ccdc134
1.21708e-41	-5.05105	0.012	0.11	3.46648e-37	Dendritic cell 1	Ret
1.2271e-41	0.976574	0.142	0.044	3.49503e-37	Dendritic cell 1	Dynlt1f
1.29966e-41	0.506619	0.694	0.47	3.70168e-37	Dendritic cell 1	Polr1d
1.38376e-41	-1.06677	0.513	0.584	3.94123e-37	Dendritic cell 1	Herc1
1.59846e-41	-1.44508	0.357	0.454	4.55273e-37	Dendritic cell 1	Nfatc1
1.70154e-41	-1.34256	0.321	0.435	4.84631e-37	Dendritic cell 1	Elk3
1.71627e-41	1.22224	0.234	0.103	4.88828e-37	Dendritic cell 1	Plau
1.74592e-41	0.624701	0.329	0.164	4.97273e-37	Dendritic cell 1	Slc31a1
1.77044e-41	1.04318	0.367	0.203	5.04256e-37	Dendritic cell 1	Cd63
1.82494e-41	-3.25074	0.03	0.139	5.19778e-37	Dendritic cell 1	A930024E05Rik
2.18736e-41	0.88238	0.191	0.073	6.23004e-37	Dendritic cell 1	Ndufaf7
2.2166e-41	1.01159	0.208	0.084	6.31332e-37	Dendritic cell 1	Zdhhc13
3.06591e-41	-1.18335	0.31	0.442	8.73232e-37	Dendritic cell 1	Cd84
3.75977e-41	1.08365	0.179	0.067	1.07086e-36	Dendritic cell 1	Nod2
3.90189e-41	-0.98895	0.192	0.346	1.11133e-36	Dendritic cell 1	Gm15987
3.91838e-41	1.99373	0.122	0.034	1.11603e-36	Dendritic cell 1	Lrp12
4.00655e-41	0.625247	0.497	0.301	1.14115e-36	Dendritic cell 1	Sde2
4.06594e-41	0.679897	0.318	0.158	1.15806e-36	Dendritic cell 1	Ifi209
4.12583e-41	1.29167	0.132	0.039	1.17512e-36	Dendritic cell 1	Alg8
4.18033e-41	0.60937	0.172	0.062	1.19064e-36	Dendritic cell 1	Strip2
4.8546e-41	0.903818	0.129	0.037	1.38269e-36	Dendritic cell 1	Ampd3
4.93417e-41	-2.26231	0.068	0.193	1.40535e-36	Dendritic cell 1	Gbp4
5.31516e-41	1.22381	0.101	0.024	1.51387e-36	Dendritic cell 1	Clec4n
5.36741e-41	0.613707	0.498	0.291	1.52875e-36	Dendritic cell 1	Insig1
5.50712e-41	0.597664	0.416	0.232	1.56854e-36	Dendritic cell 1	Plk2
5.91341e-41	-0.572068	0.94	0.885	1.68426e-36	Dendritic cell 1	Arhgap15
6.45658e-41	0.865845	0.193	0.074	1.83896e-36	Dendritic cell 1	Mrto4
6.66525e-41	0.645798	0.43	0.238	1.8984e-36	Dendritic cell 1	Tmem33
7.12168e-41	0.557385	0.337	0.169	2.0284e-36	Dendritic cell 1	Thumpd3
8.31811e-41	0.651439	0.303	0.146	2.36916e-36	Dendritic cell 1	Stx12
1.29844e-40	0.54627	0.315	0.152	3.69821e-36	Dendritic cell 1	Sfxn3
1.32512e-40	0.82015	0.265	0.123	3.77422e-36	Dendritic cell 1	Daglb
1.46269e-40	0.536012	0.361	0.182	4.16603e-36	Dendritic cell 1	Unc119
1.72514e-40	1.15439	0.172	0.063	4.91353e-36	Dendritic cell 1	Gm49041
1.78746e-40	0.870295	0.184	0.069	5.09105e-36	Dendritic cell 1	9430038I01Rik
1.94537e-40	0.503746	0.447	0.251	5.54082e-36	Dendritic cell 1	Mtmr14
2.14214e-40	0.540544	0.458	0.255	6.10125e-36	Dendritic cell 1	Nmt1
2.17469e-40	0.763134	0.147	0.048	6.19395e-36	Dendritic cell 1	Hk3
2.21478e-40	1.32985	0.138	0.043	6.30813e-36	Dendritic cell 1	Pank1
2.44806e-40	-0.588168	0.811	0.815	6.97256e-36	Dendritic cell 1	Calm2
3.1434e-40	0.505672	0.615	0.382	8.95303e-36	Dendritic cell 1	Atp5g1
3.46823e-40	-0.543731	0.887	0.848	9.87822e-36	Dendritic cell 1	Celf2
3.84062e-40	0.619126	0.499	0.302	1.09389e-35	Dendritic cell 1	Rnf213
3.96776e-40	-1.37132	0.435	0.519	1.1301e-35	Dendritic cell 1	Smyd3
4.03463e-40	0.621161	0.293	0.139	1.14914e-35	Dendritic cell 1	D1Ertd622e
4.09008e-40	0.801514	0.241	0.106	1.16494e-35	Dendritic cell 1	Acvr1
4.49742e-40	0.561023	0.304	0.145	1.28095e-35	Dendritic cell 1	Mvb12a
5.16365e-40	-0.91033	0.616	0.639	1.47071e-35	Dendritic cell 1	Tab2
6.17934e-40	1.02413	0.531	0.366	1.76e-35	Dendritic cell 1	Emp1
7.09601e-40	1.02805	0.385	0.221	2.02109e-35	Dendritic cell 1	Dlg4
7.61014e-40	1.52863	0.116	0.032	2.16752e-35	Dendritic cell 1	Trim7
7.91958e-40	-2.04897	0.097	0.225	2.25565e-35	Dendritic cell 1	Trp53i11
8.55747e-40	1.8441	0.128	0.039	2.43734e-35	Dendritic cell 1	Ear2
9.0905e-40	0.931999	0.272	0.129	2.58916e-35	Dendritic cell 1	Prkab2
9.78581e-40	-2.62684	0.042	0.154	2.78719e-35	Dendritic cell 1	Serpina3g
1.13832e-39	1.2302	0.15	0.051	3.24217e-35	Dendritic cell 1	Arap3
1.14022e-39	-3.48039	0.034	0.141	3.24757e-35	Dendritic cell 1	A430093F15Rik
1.16155e-39	-3.27191	0.03	0.135	3.30833e-35	Dendritic cell 1	Adgrl1
1.25323e-39	-3.63217	0.072	0.191	3.56944e-35	Dendritic cell 1	Auts2
1.34018e-39	0.608834	0.883	0.763	3.81709e-35	Dendritic cell 1	Hspe1
1.48062e-39	0.541077	0.508	0.296	4.21709e-35	Dendritic cell 1	Degs1
1.50185e-39	-0.974974	0.506	0.565	4.27757e-35	Dendritic cell 1	Hipk1
1.6147e-39	-2.41017	0.092	0.215	4.59898e-35	Dendritic cell 1	Hip1r
1.72758e-39	1.168	0.18	0.069	4.92048e-35	Dendritic cell 1	Alms1
1.73949e-39	-0.695366	0.702	0.702	4.95441e-35	Dendritic cell 1	Arl6ip1
1.79865e-39	0.861107	0.39	0.225	5.12291e-35	Dendritic cell 1	P2rx7
2.01993e-39	0.761243	0.231	0.099	5.75316e-35	Dendritic cell 1	Rexo4
2.06368e-39	1.11604	0.165	0.06	5.87778e-35	Dendritic cell 1	Ckap4
2.08023e-39	-1.01996	0.465	0.546	5.9249e-35	Dendritic cell 1	Itpr2
2.35642e-39	-3.09369	0.025	0.127	6.71155e-35	Dendritic cell 1	Cited4
2.44713e-39	0.962858	0.227	0.099	6.9699e-35	Dendritic cell 1	Clip2
2.51749e-39	1.08228	0.124	0.036	7.17032e-35	Dendritic cell 1	Trpm2
2.60985e-39	0.935531	0.216	0.091	7.43337e-35	Dendritic cell 1	Pot1b
2.95467e-39	-0.931799	0.361	0.486	8.41549e-35	Dendritic cell 1	Ric1
3.17146e-39	0.585608	0.379	0.201	9.03296e-35	Dendritic cell 1	Ifnar1
3.17523e-39	0.718818	0.354	0.186	9.04369e-35	Dendritic cell 1	Cyth3
3.32534e-39	-0.891371	0.793	0.78	9.47124e-35	Dendritic cell 1	Rgs2
3.34e-39	-2.15792	0.118	0.244	9.51297e-35	Dendritic cell 1	B930036N10Rik
3.35552e-39	-1.76228	0.185	0.318	9.55719e-35	Dendritic cell 1	Herc3
3.59538e-39	0.765932	0.177	0.066	1.02404e-34	Dendritic cell 1	Il11ra1
3.8277e-39	-0.677719	0.885	0.847	1.09021e-34	Dendritic cell 1	Dock10
4.52976e-39	1.31486	0.123	0.036	1.29017e-34	Dendritic cell 1	Dcxr
4.75919e-39	0.765256	0.209	0.085	1.35551e-34	Dendritic cell 1	Lman2l
5.16173e-39	1.32263	0.127	0.038	1.47016e-34	Dendritic cell 1	Peli2
5.66846e-39	1.47224	0.111	0.03	1.61449e-34	Dendritic cell 1	Galnt3
5.72388e-39	-0.532036	0.925	0.925	1.63028e-34	Dendritic cell 1	Wnk1
6.01242e-39	0.825069	0.25	0.114	1.71246e-34	Dendritic cell 1	Zfp263
6.13019e-39	1.38616	0.117	0.033	1.746e-34	Dendritic cell 1	Ccdc28b
6.33014e-39	-3.69563	0.024	0.125	1.80295e-34	Dendritic cell 1	Spock2
6.56983e-39	0.629765	0.256	0.117	1.87122e-34	Dendritic cell 1	Zfyve26
6.58772e-39	1.1924	0.182	0.071	1.87631e-34	Dendritic cell 1	Gcsh
6.91158e-39	1.39531	0.126	0.038	1.96855e-34	Dendritic cell 1	4930578M01Rik
6.98641e-39	-3.01115	0.03	0.134	1.98987e-34	Dendritic cell 1	Stx1a
7.11245e-39	-3.13268	0.036	0.143	2.02577e-34	Dendritic cell 1	Nbea
8.18887e-39	0.994605	0.192	0.076	2.33235e-34	Dendritic cell 1	Map3k20
8.90652e-39	1.14595	0.167	0.062	2.53676e-34	Dendritic cell 1	Tmem86a
1.04302e-38	1.2513	0.162	0.059	2.97074e-34	Dendritic cell 1	Rnf122
1.06913e-38	-1.61199	0.288	0.399	3.0451e-34	Dendritic cell 1	Pcgf5
1.17517e-38	0.594622	0.289	0.139	3.34711e-34	Dendritic cell 1	Ppfibp1
1.42495e-38	1.01112	0.145	0.048	4.05855e-34	Dendritic cell 1	Arhgap11a
1.74224e-38	-3.58425	0.07	0.189	4.96224e-34	Dendritic cell 1	Frmd5
1.8364e-38	0.811412	0.196	0.079	5.23044e-34	Dendritic cell 1	Mgst3
1.86858e-38	0.590742	0.358	0.187	5.32209e-34	Dendritic cell 1	Usp22
1.90851e-38	1.83165	0.106	0.028	5.43581e-34	Dendritic cell 1	1700126G02Rik
1.94835e-38	0.531411	0.33	0.167	5.54929e-34	Dendritic cell 1	0610010K14Rik
2.03743e-38	0.532128	0.571	0.36	5.803e-34	Dendritic cell 1	Tbc1d15
2.22623e-38	0.588625	0.237	0.104	6.34075e-34	Dendritic cell 1	Nek6
2.64834e-38	-2.33106	0.085	0.204	7.543e-34	Dendritic cell 1	Kbtbd11
2.98467e-38	1.01563	0.218	0.094	8.50094e-34	Dendritic cell 1	Acsf2
3.01318e-38	0.683582	0.258	0.119	8.58213e-34	Dendritic cell 1	Siva1
3.3307e-38	-1.97335	0.131	0.258	9.48649e-34	Dendritic cell 1	Atp10a
3.65431e-38	-1.37749	0.149	0.285	1.04082e-33	Dendritic cell 1	Pld3
3.83347e-38	1.53376	0.101	0.025	1.09185e-33	Dendritic cell 1	Zfp422
3.86117e-38	0.504075	0.404	0.217	1.09974e-33	Dendritic cell 1	Mapk3
4.5171e-38	0.93133	0.159	0.057	1.28656e-33	Dendritic cell 1	Smagp
5.43243e-38	0.702231	0.247	0.111	1.54726e-33	Dendritic cell 1	Mnt
6.04518e-38	0.679738	0.235	0.104	1.72179e-33	Dendritic cell 1	Znfx1
6.665e-38	0.589202	0.397	0.219	1.89832e-33	Dendritic cell 1	Coro7
7.80654e-38	0.791171	0.167	0.061	2.22346e-33	Dendritic cell 1	Snhg4
7.91705e-38	1.10815	0.188	0.076	2.25493e-33	Dendritic cell 1	Fosl1
8.05211e-38	-1.35358	0.586	0.637	2.2934e-33	Dendritic cell 1	Tsc22d2
8.8299e-38	1.1028	0.188	0.076	2.51493e-33	Dendritic cell 1	Tmem267
1.02405e-37	0.696998	0.294	0.145	2.9167e-33	Dendritic cell 1	Cyb5r3
1.04027e-37	-2.88764	0.069	0.185	2.9629e-33	Dendritic cell 1	Myo3b
1.28364e-37	0.531176	0.314	0.157	3.65607e-33	Dendritic cell 1	Mydgf
1.49872e-37	-1.31368	0.471	0.522	4.26865e-33	Dendritic cell 1	Cnot6
1.71299e-37	-0.828044	0.598	0.661	4.87895e-33	Dendritic cell 1	Ldlrad4
2.06618e-37	1.64009	0.137	0.047	5.88491e-33	Dendritic cell 1	Gfra2
2.30414e-37	0.694583	0.282	0.136	6.56265e-33	Dendritic cell 1	Borcs6
2.50263e-37	0.590125	0.636	0.446	7.12799e-33	Dendritic cell 1	Rasgef1b
2.82903e-37	-1.25427	0.332	0.445	8.05765e-33	Dendritic cell 1	Wls
3.43395e-37	0.598718	0.455	0.267	9.78057e-33	Dendritic cell 1	Rbbp8
3.49623e-37	-2.66477	0.052	0.163	9.95796e-33	Dendritic cell 1	Nr3c2
3.85353e-37	0.611565	0.301	0.149	1.09756e-32	Dendritic cell 1	Rgl2
3.90348e-37	0.799002	0.191	0.077	1.11179e-32	Dendritic cell 1	Trappc1
4.4161e-37	-1.05652	0.475	0.538	1.25779e-32	Dendritic cell 1	Rsbn1l
4.59548e-37	0.634191	0.254	0.117	1.30888e-32	Dendritic cell 1	Lemd2
4.86027e-37	-2.17898	0.274	0.382	1.3843e-32	Dendritic cell 1	Slc7a6os
5.00138e-37	-1.3418	0.232	0.356	1.42449e-32	Dendritic cell 1	Iffo2
5.47334e-37	1.25254	0.12	0.036	1.55892e-32	Dendritic cell 1	Phf11d
5.92467e-37	-0.804512	0.579	0.622	1.68746e-32	Dendritic cell 1	Esyt1
6.60973e-37	1.12896	0.117	0.034	1.88258e-32	Dendritic cell 1	Timeless
7.11207e-37	0.890864	0.187	0.076	2.02566e-32	Dendritic cell 1	Plod3
8.63728e-37	1.11124	0.154	0.056	2.46007e-32	Dendritic cell 1	Tmem205
9.11113e-37	0.640178	0.237	0.106	2.59503e-32	Dendritic cell 1	Txndc5
9.31054e-37	0.653423	0.34	0.176	2.65183e-32	Dendritic cell 1	Map1lc3a
1.11191e-36	-2.18837	0.422	0.482	3.16694e-32	Dendritic cell 1	Eprs
1.16281e-36	0.857568	0.16	0.059	3.31191e-32	Dendritic cell 1	Prkra
1.64026e-36	0.522767	0.332	0.169	4.67178e-32	Dendritic cell 1	Idh3g
1.64427e-36	-1.30477	0.319	0.434	4.68322e-32	Dendritic cell 1	Sesn1
1.79942e-36	0.581328	0.252	0.116	5.12511e-32	Dendritic cell 1	Ogfr
1.97834e-36	0.602265	0.279	0.134	5.63472e-32	Dendritic cell 1	Slc39a1
1.99173e-36	0.597918	0.28	0.136	5.67283e-32	Dendritic cell 1	Shc1
2.00264e-36	0.581404	0.4	0.221	5.70393e-32	Dendritic cell 1	Pttg1ip
2.28271e-36	0.533475	0.286	0.139	6.50162e-32	Dendritic cell 1	Sh2b3
2.56071e-36	1.7836	0.119	0.036	7.29342e-32	Dendritic cell 1	Rarb
2.60696e-36	0.937545	0.213	0.094	7.42515e-32	Dendritic cell 1	Rad9a
2.61049e-36	-0.897817	0.589	0.635	7.43519e-32	Dendritic cell 1	Fam172a
2.62846e-36	1.27536	0.173	0.069	7.48637e-32	Dendritic cell 1	Pparg
2.94323e-36	-1.08309	0.462	0.529	8.38289e-32	Dendritic cell 1	Cyld
3.10645e-36	0.525074	0.346	0.189	8.84779e-32	Dendritic cell 1	Trib1
3.2411e-36	-4.2878	0.017	0.108	9.23129e-32	Dendritic cell 1	Gas2
3.36258e-36	1.80796	0.114	0.034	9.5773e-32	Dendritic cell 1	Rapgef5
3.40391e-36	-1.92277	0.116	0.235	9.69503e-32	Dendritic cell 1	Dok2
4.29938e-36	0.784764	0.36	0.198	1.22455e-31	Dendritic cell 1	Ctdp1
4.48885e-36	1.16176	0.186	0.077	1.27852e-31	Dendritic cell 1	Cep152
5.98734e-36	-1.5562	0.297	0.419	1.70531e-31	Dendritic cell 1	Pecam1
6.21972e-36	0.697426	0.221	0.098	1.7715e-31	Dendritic cell 1	Gsdmd
1.00453e-35	-3.06838	0.078	0.193	2.86112e-31	Dendritic cell 1	Yes1
1.04866e-35	1.7867	0.133	0.045	2.9868e-31	Dendritic cell 1	Epcam
1.21078e-35	0.966347	0.174	0.069	3.44855e-31	Dendritic cell 1	Ctns
1.58067e-35	-1.71427	0.148	0.274	4.50207e-31	Dendritic cell 1	Dus2
1.6734e-35	-1.85518	0.123	0.244	4.76617e-31	Dendritic cell 1	Galnt12
1.83951e-35	0.604426	0.217	0.095	5.23929e-31	Dendritic cell 1	Yif1b
2.04083e-35	-1.07741	0.427	0.505	5.81268e-31	Dendritic cell 1	Kif1b
2.48377e-35	-1.29918	0.391	0.475	7.07426e-31	Dendritic cell 1	Tuba4a
2.7882e-35	-2.28907	0.084	0.197	7.94136e-31	Dendritic cell 1	Unkl
2.8902e-35	1.09759	0.135	0.046	8.23188e-31	Dendritic cell 1	Pilra
3.19782e-35	1.15482	0.145	0.052	9.10802e-31	Dendritic cell 1	Slc16a7
3.61392e-35	0.750777	0.203	0.087	1.02932e-30	Dendritic cell 1	B4galt3
3.70145e-35	0.858703	0.213	0.095	1.05425e-30	Dendritic cell 1	Iah1
3.88948e-35	0.562589	0.455	0.27	1.1078e-30	Dendritic cell 1	Plp2
4.1131e-35	-1.23778	0.227	0.36	1.17149e-30	Dendritic cell 1	Slc2a3
4.627e-35	-1.43806	0.434	0.511	1.31786e-30	Dendritic cell 1	Vps54
4.82715e-35	1.13176	0.127	0.041	1.37487e-30	Dendritic cell 1	Sirt3
5.62273e-35	-0.669269	0.589	0.349	1.60146e-30	Dendritic cell 1	Srgap3
6.48996e-35	1.02278	0.26	0.13	1.84847e-30	Dendritic cell 1	Gk
7.54552e-35	0.979366	0.139	0.049	2.14911e-30	Dendritic cell 1	Lonrf1
7.82651e-35	-1.90244	0.117	0.234	2.22915e-30	Dendritic cell 1	Itpr3
7.99795e-35	-1.60036	0.101	0.221	2.27798e-30	Dendritic cell 1	Cbx7
8.30558e-35	-4.47041	0.017	0.104	2.36559e-30	Dendritic cell 1	5830444B04Rik
9.02681e-35	1.30732	0.109	0.032	2.57101e-30	Dendritic cell 1	Megf11
9.20031e-35	0.73624	0.425	0.258	2.62043e-30	Dendritic cell 1	Ahr
9.32326e-35	-2.66038	0.045	0.147	2.65545e-30	Dendritic cell 1	Mturn
1.08575e-34	0.94374	0.205	0.091	3.09243e-30	Dendritic cell 1	Plekha4
1.10222e-34	-1.19098	0.496	0.564	3.13934e-30	Dendritic cell 1	Pag1
1.20774e-34	0.585823	0.275	0.136	3.43989e-30	Dendritic cell 1	Dck
1.27993e-34	1.12743	0.161	0.062	3.64549e-30	Dendritic cell 1	Trim47
1.29171e-34	0.600928	0.206	0.089	3.67906e-30	Dendritic cell 1	Ptpmt1
1.37206e-34	0.784594	0.245	0.117	3.90789e-30	Dendritic cell 1	Ciart
1.38303e-34	0.544552	0.602	0.392	3.93915e-30	Dendritic cell 1	Tulp4
1.38404e-34	-0.584172	0.627	0.674	3.94202e-30	Dendritic cell 1	Cnot6l
1.49429e-34	-1.3997	0.169	0.29	4.25602e-30	Dendritic cell 1	Irf2bpl
1.49738e-34	0.650059	0.232	0.107	4.26483e-30	Dendritic cell 1	Mrpl28
1.51538e-34	0.902542	0.172	0.068	4.3161e-30	Dendritic cell 1	Tlnrd1
[truncated: 1,026 more rows]

## Sheet: Cd4Cd8T cell
Cd4-Cd8-T cell marker genes (FindAllMarkers)
p_val	avg_log2FC	pct.1	pct.2	p_val_adj	celltype	gene
0	3.91793	0.861	0.126	0	Cd4-Cd8-T cell	Cxcr6
0	3.62595	0.977	0.249	0	Cd4-Cd8-T cell	St6galnac3
0	6.93901	0.725	0.02	0	Cd4-Cd8-T cell	Blk
0	2.74151	0.897	0.205	0	Cd4-Cd8-T cell	Ikzf3
0	6.36988	0.708	0.022	0	Cd4-Cd8-T cell	Tcrg-C1
0	4.30899	0.751	0.072	0	Cd4-Cd8-T cell	Il23r
0	6.90277	0.692	0.022	0	Cd4-Cd8-T cell	Trdc
0	4.61749	0.805	0.149	0	Cd4-Cd8-T cell	Il1r1
0	2.17907	0.873	0.218	0	Cd4-Cd8-T cell	Cd3g
0	-5.54142	0.064	0.708	0	Cd4-Cd8-T cell	Tyrobp
0	2.07278	0.927	0.286	0	Cd4-Cd8-T cell	Bcl11b
0	6.75734	0.676	0.036	0	Cd4-Cd8-T cell	Cd163l1
0	4.21116	0.718	0.081	0	Cd4-Cd8-T cell	F2r
0	-5.17314	0.073	0.705	0	Cd4-Cd8-T cell	Fcer1g
0	-4.79333	0.145	0.766	0	Cd4-Cd8-T cell	Ctss
0	4.03537	0.813	0.193	0	Cd4-Cd8-T cell	Zbtb16
0	2.53175	0.821	0.203	0	Cd4-Cd8-T cell	Thy1
0	1.94805	0.829	0.223	0	Cd4-Cd8-T cell	Cd3e
0	-5.17021	0.036	0.64	0	Cd4-Cd8-T cell	Ctsh
0	-5.83204	0.02	0.623	0	Cd4-Cd8-T cell	Spi1
0	-3.06049	0.12	0.721	0	Cd4-Cd8-T cell	Lyn
0	-6.45052	0.02	0.616	0	Cd4-Cd8-T cell	Plbd1
0	2.82242	0.903	0.315	0	Cd4-Cd8-T cell	Igf1r
0	-6.31993	0.017	0.603	0	Cd4-Cd8-T cell	H2-DMb1
0	-4.9205	0.106	0.687	0	Cd4-Cd8-T cell	Pid1
0	-2.52842	0.227	0.804	0	Cd4-Cd8-T cell	Ptprj
0	-4.25077	0.11	0.672	0	Cd4-Cd8-T cell	H2-DMa
0	-6.00067	0.023	0.585	0	Cd4-Cd8-T cell	Alox5ap
0	2.82159	0.779	0.218	0	Cd4-Cd8-T cell	Cd247
0	-6.95062	0.015	0.574	0	Cd4-Cd8-T cell	Mpeg1
0	-5.85098	0.023	0.579	0	Cd4-Cd8-T cell	Cxcl16
0	-6.05635	0.227	0.777	0	Cd4-Cd8-T cell	H2-Eb1
0	4.48844	0.588	0.038	0	Cd4-Cd8-T cell	Actn2
0	-4.95977	0.04	0.589	0	Cd4-Cd8-T cell	Mctp1
0	-4.7966	0.039	0.587	0	Cd4-Cd8-T cell	Ly86
0	5.25801	0.584	0.037	0	Cd4-Cd8-T cell	Adam12
0	2.22355	0.786	0.242	0	Cd4-Cd8-T cell	Il18r1
0	-5.72261	0.021	0.565	0	Cd4-Cd8-T cell	Ncf2
0	-3.4384	0.147	0.69	0	Cd4-Cd8-T cell	Marcks
0	1.46128	0.921	0.38	0	Cd4-Cd8-T cell	Ets1
0	6.92047	0.552	0.011	0	Cd4-Cd8-T cell	Trdv4
0	0.65759	0.839	0.302	0	Cd4-Cd8-T cell	Ikzf2
0	1.81854	0.78	0.245	0	Cd4-Cd8-T cell	Itk
0	1.47946	0.75	0.216	0	Cd4-Cd8-T cell	Camk4
0	-3.56323	0.111	0.642	0	Cd4-Cd8-T cell	Unc93b1
0	-6.97583	0.01	0.538	0	Cd4-Cd8-T cell	Tbc1d9
0	-5.41624	0.022	0.549	0	Cd4-Cd8-T cell	Slamf7
0	1.5582	0.957	0.431	0	Cd4-Cd8-T cell	Rora
0	-4.14413	0.058	0.583	0	Cd4-Cd8-T cell	Ccdc88a
0	1.89457	0.772	0.249	0	Cd4-Cd8-T cell	Tnik
0	5.86148	0.547	0.024	0	Cd4-Cd8-T cell	Ppp1r14c
0	-2.92543	0.134	0.656	0	Cd4-Cd8-T cell	Skap2
0	-5.14789	0.03	0.55	0	Cd4-Cd8-T cell	Trf
0	1.93843	0.724	0.205	0	Cd4-Cd8-T cell	Cd3d
0	-3.19665	0.118	0.635	0	Cd4-Cd8-T cell	App
0	-4.32705	0.064	0.578	0	Cd4-Cd8-T cell	Gab2
0	-4.62396	0.062	0.571	0	Cd4-Cd8-T cell	Fmnl2
0	-5.70248	0.015	0.52	0	Cd4-Cd8-T cell	Ciita
0	-2.12634	0.274	0.777	0	Cd4-Cd8-T cell	Alcam
0	1.94691	0.939	0.437	0	Cd4-Cd8-T cell	Maf
0	-2.71723	0.205	0.706	0	Cd4-Cd8-T cell	Baz2b
0	-5.94545	0.017	0.518	0	Cd4-Cd8-T cell	Cbfa2t3
0	-3.17503	0.14	0.638	0	Cd4-Cd8-T cell	Ctsz
0	-4.04059	0.04	0.537	0	Cd4-Cd8-T cell	Il10ra
0	-2.97754	0.156	0.653	0	Cd4-Cd8-T cell	Plek
0	-4.20229	0.046	0.542	0	Cd4-Cd8-T cell	Csf2ra
0	2.36855	0.675	0.182	0	Cd4-Cd8-T cell	Ptprcap
0	3.83574	0.589	0.096	0	Cd4-Cd8-T cell	Clnk
0	5.6593	0.519	0.027	0	Cd4-Cd8-T cell	Zfp462
0	-3.83179	0.067	0.555	0	Cd4-Cd8-T cell	Acer3
0	-5.65602	0.013	0.5	0	Cd4-Cd8-T cell	Rassf4
0	-4.92648	0.032	0.518	0	Cd4-Cd8-T cell	Cd86
0	2.33465	0.695	0.21	0	Cd4-Cd8-T cell	Rasgrp1
0	-2.58755	0.211	0.691	0	Cd4-Cd8-T cell	Efhd2
0	-4.92291	0.023	0.503	0	Cd4-Cd8-T cell	Pld4
0	2.14245	0.815	0.335	0	Cd4-Cd8-T cell	Il7r
0	-5.81906	0.297	0.776	0	Cd4-Cd8-T cell	H2-Aa
0	-5.83064	0.292	0.77	0	Cd4-Cd8-T cell	H2-Ab1
0	-4.25017	0.033	0.51	0	Cd4-Cd8-T cell	Plcg2
0	-5.65089	0.02	0.497	0	Cd4-Cd8-T cell	Syk
0	-3.75843	0.044	0.515	0	Cd4-Cd8-T cell	Plekho1
0	-4.54453	0.043	0.514	0	Cd4-Cd8-T cell	Mef2c
0	-2.99498	0.101	0.572	0	Cd4-Cd8-T cell	Zfp710
0	2.5327	0.773	0.304	0	Cd4-Cd8-T cell	Tmem64
0	-4.85285	0.025	0.492	0	Cd4-Cd8-T cell	Cers6
0	2.1504	0.639	0.173	0	Cd4-Cd8-T cell	Lat
0	-4.12272	0.059	0.522	0	Cd4-Cd8-T cell	Dapk1
0	-6.41506	0.016	0.478	0	Cd4-Cd8-T cell	Cybb
0	-3.60214	0.043	0.502	0	Cd4-Cd8-T cell	Il6ra
0	-4.9859	0.033	0.49	0	Cd4-Cd8-T cell	Slc8a1
0	-7.3908	0.004	0.46	0	Cd4-Cd8-T cell	Napsa
0	1.21444	0.883	0.428	0	Cd4-Cd8-T cell	Atxn1
0	-4.11005	0.042	0.496	0	Cd4-Cd8-T cell	Ccnd1
0	-4.84256	0.049	0.502	0	Cd4-Cd8-T cell	Lgmn
0	-2.2946	0.316	0.767	0	Cd4-Cd8-T cell	Ptms
0	-5.93163	0.016	0.467	0	Cd4-Cd8-T cell	Wdfy4
0	-4.97093	0.021	0.472	0	Cd4-Cd8-T cell	Fcgr2b
0	-2.79793	0.269	0.719	0	Cd4-Cd8-T cell	Lgals3
0	-2.12362	0.36	0.809	0	Cd4-Cd8-T cell	Pip4k2a
0	-4.27964	0.051	0.5	0	Cd4-Cd8-T cell	Tgfbi
0	4.79458	0.478	0.031	0	Cd4-Cd8-T cell	Podnl1
0	-4.68922	0.025	0.472	0	Cd4-Cd8-T cell	Ms4a6c
0	2.30744	0.645	0.201	0	Cd4-Cd8-T cell	Sept1
0	-5.19009	0.043	0.486	0	Cd4-Cd8-T cell	Wfdc17
0	-4.36391	0.042	0.485	0	Cd4-Cd8-T cell	Entpd1
0	-4.41091	0.187	0.629	0	Cd4-Cd8-T cell	Lyz2
0	1.96976	0.801	0.362	0	Cd4-Cd8-T cell	Osbpl3
0	2.1341	0.671	0.233	0	Cd4-Cd8-T cell	Ltb
0	6.053	0.454	0.016	0	Cd4-Cd8-T cell	Cdh10
0	-2.84269	0.226	0.663	0	Cd4-Cd8-T cell	Ifi30
0	2.93044	0.769	0.333	0	Cd4-Cd8-T cell	St3gal3
0	-4.74145	0.035	0.471	0	Cd4-Cd8-T cell	Sirpa
0	-6.89758	0.008	0.443	0	Cd4-Cd8-T cell	Cd300a
0	2.43023	0.636	0.207	0	Cd4-Cd8-T cell	Plcb4
0	2.82806	0.616	0.192	0	Cd4-Cd8-T cell	Airn
0	1.61176	0.764	0.342	0	Cd4-Cd8-T cell	Chst11
0	2.08923	0.774	0.364	0	Cd4-Cd8-T cell	Znrf1
0	3.62966	0.468	0.064	0	Cd4-Cd8-T cell	Kcnk5
0	2.15389	0.907	0.505	0	Cd4-Cd8-T cell	Emb
0	4.18247	0.431	0.041	0	Cd4-Cd8-T cell	Ablim3
0	2.10901	0.74	0.353	0	Cd4-Cd8-T cell	Tex2
0	-2.56465	0.327	0.713	0	Cd4-Cd8-T cell	Gm2a
0	-5.84365	0.506	0.887	0	Cd4-Cd8-T cell	Cd74
0	5.38709	0.396	0.017	0	Cd4-Cd8-T cell	Rorc
0	4.77307	0.406	0.03	0	Cd4-Cd8-T cell	Coro2b
0	2.33414	0.742	0.367	0	Cd4-Cd8-T cell	Ramp1
0	5.53355	0.377	0.018	0	Cd4-Cd8-T cell	Sox13
0	6.49488	0.381	0.023	0	Cd4-Cd8-T cell	Il17a
0	1.56444	0.9	0.556	0	Cd4-Cd8-T cell	March3
0	2.10826	0.895	0.583	0	Cd4-Cd8-T cell	Fryl
0	1.9461	0.886	0.581	0	Cd4-Cd8-T cell	Stk24
0	1.77824	0.926	0.692	0	Cd4-Cd8-T cell	Ncor1
0	-4.29834	0.616	0.836	0	Cd4-Cd8-T cell	Cst3
6.0181e-308	-2.64053	0.123	0.599	1.71407e-303	Cd4-Cd8-T cell	Prcp
6.48677e-308	1.44247	0.872	0.514	1.84756e-303	Cd4-Cd8-T cell	Tmem176a
4.56683e-307	4.52673	0.45	0.069	1.30072e-302	Cd4-Cd8-T cell	Abi3bp
7.75636e-306	3.4581	0.481	0.091	2.20917e-301	Cd4-Cd8-T cell	Serpinb1a
1.13657e-304	2.0257	0.778	0.438	3.23718e-300	Cd4-Cd8-T cell	Arl15
4.56996e-303	2.33912	0.718	0.341	1.30162e-298	Cd4-Cd8-T cell	Pde3b
8.852e-303	6.47968	0.34	0.007	2.52123e-298	Cd4-Cd8-T cell	Kcnk1
1.26271e-302	1.72355	0.706	0.239	3.59646e-298	Cd4-Cd8-T cell	Il2rb
1.4174e-301	-3.72706	0.071	0.52	4.03705e-297	Cd4-Cd8-T cell	Zfhx3
1.31302e-300	1.53725	0.826	0.455	3.73975e-296	Cd4-Cd8-T cell	Itgal
2.06159e-300	3.12741	0.59	0.197	5.87182e-296	Cd4-Cd8-T cell	Gm36723
4.69251e-300	-4.44192	0.043	0.472	1.33652e-295	Cd4-Cd8-T cell	Aif1
2.56031e-298	4.019	0.384	0.027	7.29226e-294	Cd4-Cd8-T cell	Olfr60
1.27949e-297	1.63237	0.813	0.447	3.64424e-293	Cd4-Cd8-T cell	Mgat5
9.15395e-297	-2.56375	0.211	0.656	2.60723e-292	Cd4-Cd8-T cell	Cd83
1.03008e-294	0.953371	0.991	0.943	2.93387e-290	Cd4-Cd8-T cell	Dock2
1.80077e-294	-6.75331	0.006	0.408	5.12896e-290	Cd4-Cd8-T cell	Itgax
9.71048e-293	-2.67147	0.161	0.614	2.76574e-288	Cd4-Cd8-T cell	Hexa
4.72328e-286	3.25799	0.632	0.273	1.34528e-281	Cd4-Cd8-T cell	Large1
1.58848e-282	-4.47852	0.027	0.433	4.52432e-278	Cd4-Cd8-T cell	Olfm1
1.559e-280	-6.29247	0.007	0.395	4.44035e-276	Cd4-Cd8-T cell	Cd300c2
2.53145e-280	2.514	0.523	0.121	7.21008e-276	Cd4-Cd8-T cell	Zap70
3.51164e-280	-1.9948	0.411	0.737	1.00019e-275	Cd4-Cd8-T cell	Atox1
2.67778e-279	-2.40285	0.195	0.644	7.62684e-275	Cd4-Cd8-T cell	Prkcd
1.45384e-278	1.11963	0.968	0.795	4.14081e-274	Cd4-Cd8-T cell	S100a6
3.38394e-278	-5.15408	0.013	0.405	9.63815e-274	Cd4-Cd8-T cell	Fgd2
4.14333e-277	1.71335	0.74	0.355	1.1801e-272	Cd4-Cd8-T cell	Ppp1r16b
5.69495e-277	5.69402	0.328	0.013	1.62204e-272	Cd4-Cd8-T cell	Fstl4
1.30488e-276	-5.14908	0.015	0.407	3.71655e-272	Cd4-Cd8-T cell	Ptpro
1.04496e-275	-4.25957	0.025	0.427	2.97625e-271	Cd4-Cd8-T cell	Tns3
1.30566e-274	-5.31369	0.012	0.399	3.71879e-270	Cd4-Cd8-T cell	March1
6.95372e-273	-4.19346	0.031	0.432	1.98056e-268	Cd4-Cd8-T cell	Gm20513
8.63961e-273	-5.46127	0.022	0.411	2.46073e-268	Cd4-Cd8-T cell	Ifi207
1.00333e-271	1.68683	0.744	0.363	2.8577e-267	Cd4-Cd8-T cell	Cd226
8.42936e-271	-4.4008	0.019	0.411	2.40085e-266	Cd4-Cd8-T cell	Sgk3
1.43885e-270	1.81119	0.73	0.4	4.09814e-266	Cd4-Cd8-T cell	Cd164
1.39705e-269	-4.86996	0.012	0.395	3.97909e-265	Cd4-Cd8-T cell	Ncf1
5.27072e-268	1.57679	0.825	0.524	1.50121e-263	Cd4-Cd8-T cell	Sept11
5.15602e-267	-1.99111	0.284	0.707	1.46854e-262	Cd4-Cd8-T cell	Sh3bgrl
8.43291e-266	-4.96403	0.021	0.405	2.40186e-261	Cd4-Cd8-T cell	Tbc1d8
1.09112e-265	1.83216	0.647	0.222	3.10773e-261	Cd4-Cd8-T cell	Il2ra
3.06008e-263	-2.26586	0.419	0.774	8.71571e-259	Cd4-Cd8-T cell	Ctsb
2.71024e-262	1.3195	0.695	0.26	7.7193e-258	Cd4-Cd8-T cell	Sntb1
2.43809e-261	-4.27344	0.039	0.427	6.94416e-257	Cd4-Cd8-T cell	Lilrb4a
3.71246e-260	1.31678	0.889	0.649	1.05738e-255	Cd4-Cd8-T cell	Lgals1
4.14059e-260	-5.8569	0.007	0.374	1.17932e-255	Cd4-Cd8-T cell	Hck
5.25238e-260	6.44913	0.331	0.023	1.49598e-255	Cd4-Cd8-T cell	Nrxn3
6.36302e-260	-3.34995	0.052	0.453	1.81232e-255	Cd4-Cd8-T cell	Hdac9
8.74588e-260	-5.31525	0.009	0.378	2.491e-255	Cd4-Cd8-T cell	Pirb
8.84662e-260	-2.42326	0.18	0.614	2.51969e-255	Cd4-Cd8-T cell	Litaf
2.33551e-259	-3.09342	0.144	0.556	6.65199e-255	Cd4-Cd8-T cell	Ifi27l2a
7.94203e-259	3.84089	0.385	0.052	2.26205e-254	Cd4-Cd8-T cell	Dkk3
1.9285e-258	-2.75703	0.188	0.594	5.49274e-254	Cd4-Cd8-T cell	Cd9
4.05154e-258	-5.30483	0.016	0.387	1.15396e-253	Cd4-Cd8-T cell	Ryr1
6.50395e-257	-4.00015	0.027	0.409	1.85246e-252	Cd4-Cd8-T cell	Amz1
2.54512e-256	2.26295	0.764	0.485	7.24902e-252	Cd4-Cd8-T cell	Uhrf2
3.96556e-255	-4.36596	0.023	0.399	1.12947e-250	Cd4-Cd8-T cell	Sdc3
5.34295e-255	1.74007	0.732	0.404	1.52178e-250	Cd4-Cd8-T cell	Ssbp3
1.9977e-254	2.76243	0.535	0.175	5.68984e-250	Cd4-Cd8-T cell	Pard3
6.52681e-254	3.91608	0.402	0.065	1.85897e-249	Cd4-Cd8-T cell	Fat3
2.29424e-253	-4.39316	0.025	0.399	6.53446e-249	Cd4-Cd8-T cell	Zfp608
2.62663e-253	-3.62663	0.035	0.42	7.48118e-249	Cd4-Cd8-T cell	Shtn1
4.97498e-253	-2.64185	0.11	0.53	1.41697e-248	Cd4-Cd8-T cell	Nav1
6.40693e-253	-3.24892	0.054	0.454	1.82482e-248	Cd4-Cd8-T cell	Lrrk1
8.00124e-252	-1.54674	0.595	0.82	2.27891e-247	Cd4-Cd8-T cell	Npc2
1.71619e-251	0.874412	0.745	0.282	4.88806e-247	Cd4-Cd8-T cell	Tox
1.75869e-249	-3.91203	0.023	0.393	5.00909e-245	Cd4-Cd8-T cell	Itgam
3.7701e-249	2.04051	0.67	0.321	1.0738e-244	Cd4-Cd8-T cell	D16Ertd472e
4.04804e-248	-3.06827	0.071	0.47	1.15296e-243	Cd4-Cd8-T cell	1700025G04Rik
1.00529e-247	-6.15486	0.005	0.355	2.86326e-243	Cd4-Cd8-T cell	Rnase6
1.32766e-247	-5.95417	0.007	0.359	3.78144e-243	Cd4-Cd8-T cell	BC028528
1.67967e-247	4.59978	0.319	0.021	4.78402e-243	Cd4-Cd8-T cell	Tcrg-C4
4.68094e-247	1.1151	0.946	0.657	1.33322e-242	Cd4-Cd8-T cell	S100a4
4.661e-246	-5.20718	0.013	0.368	1.32755e-241	Cd4-Cd8-T cell	Tbxas1
4.476e-245	-6.02206	0.007	0.356	1.27485e-240	Cd4-Cd8-T cell	Slamf9
1.10296e-244	-5.21101	0.015	0.371	3.14146e-240	Cd4-Cd8-T cell	Clec12a
2.28756e-244	-5.95853	0.009	0.358	6.51543e-240	Cd4-Cd8-T cell	Arhgap22
3.13664e-244	-2.1632	0.351	0.73	8.93378e-240	Cd4-Cd8-T cell	Tank
1.30398e-243	-2.15903	0.155	0.575	3.714e-239	Cd4-Cd8-T cell	Erp29
6.27146e-243	-5.63617	0.025	0.379	1.78624e-238	Cd4-Cd8-T cell	Mgl2
8.79734e-243	5.46644	0.294	0.012	2.50566e-238	Cd4-Cd8-T cell	Il17re
1.39671e-242	-2.51268	0.117	0.53	3.9781e-238	Cd4-Cd8-T cell	5031439G07Rik
4.27045e-242	1.43808	0.798	0.493	1.21631e-237	Cd4-Cd8-T cell	Aak1
4.46125e-242	-3.16017	0.179	0.561	1.27065e-237	Cd4-Cd8-T cell	Ifitm3
1.38847e-240	-4.89485	0.015	0.366	3.95465e-236	Cd4-Cd8-T cell	Apba1
5.67747e-240	-3.00383	0.067	0.458	1.61706e-235	Cd4-Cd8-T cell	Ighm
1.67232e-239	-6.83663	0.003	0.342	4.76312e-235	Cd4-Cd8-T cell	Cd180
2.61717e-239	-5.02814	0.018	0.37	7.45422e-235	Cd4-Cd8-T cell	Ptafr
1.45786e-237	-4.26905	0.061	0.434	4.15228e-233	Cd4-Cd8-T cell	Naaa
2.30305e-237	-1.50705	0.879	0.936	6.55953e-233	Cd4-Cd8-T cell	Ftl1
4.41721e-237	-6.00776	0.007	0.347	1.25811e-232	Cd4-Cd8-T cell	Rtn1
4.48587e-237	-4.4487	0.066	0.443	1.27766e-232	Cd4-Cd8-T cell	F11r
1.0194e-236	-2.48894	0.12	0.525	2.90345e-232	Cd4-Cd8-T cell	Rgs10
1.065e-236	-2.55543	0.142	0.554	3.03334e-232	Cd4-Cd8-T cell	Tcf4
4.56832e-236	1.80736	0.661	0.301	1.30115e-231	Cd4-Cd8-T cell	Znrf3
5.3289e-236	1.10833	0.897	0.615	1.51778e-231	Cd4-Cd8-T cell	Rabgap1l
5.76522e-236	-5.67403	0.007	0.345	1.64205e-231	Cd4-Cd8-T cell	Nfam1
1.7474e-235	-5.17588	0.012	0.355	4.97693e-231	Cd4-Cd8-T cell	Csf2rb
2.6375e-235	-2.58081	0.096	0.501	7.51214e-231	Cd4-Cd8-T cell	Swap70
5.58722e-235	2.0761	0.586	0.223	1.59135e-230	Cd4-Cd8-T cell	Tasp1
5.16055e-234	-2.29169	0.165	0.58	1.46983e-229	Cd4-Cd8-T cell	Nrros
6.85941e-234	-3.22882	0.047	0.421	1.9537e-229	Cd4-Cd8-T cell	Snx10
1.62857e-233	1.31125	0.865	0.652	4.6385e-229	Cd4-Cd8-T cell	Nr3c1
1.16239e-231	4.16334	0.37	0.059	3.31072e-227	Cd4-Cd8-T cell	Pde5a
1.40884e-231	-7.13484	0.002	0.33	4.01266e-227	Cd4-Cd8-T cell	Flt3
3.36601e-230	1.24628	0.843	0.583	9.58707e-226	Cd4-Cd8-T cell	Msi2
4.00269e-230	3.54831	0.331	0.033	1.14005e-225	Cd4-Cd8-T cell	Ly6g5b
4.22198e-230	-6.08298	0.006	0.336	1.20251e-225	Cd4-Cd8-T cell	Themis2
4.63864e-230	3.0518	0.402	0.073	1.32118e-225	Cd4-Cd8-T cell	Acpp
1.36897e-229	-3.42518	0.063	0.433	3.89911e-225	Cd4-Cd8-T cell	Slc8b1
1.06683e-228	-1.98588	0.16	0.571	3.03856e-224	Cd4-Cd8-T cell	Dock4
1.9439e-226	1.39356	0.681	0.304	5.53662e-222	Cd4-Cd8-T cell	Ablim1
4.30408e-226	-5.02362	0.027	0.366	1.22589e-221	Cd4-Cd8-T cell	Csf1r
1.27493e-224	-2.66739	0.193	0.575	3.63124e-220	Cd4-Cd8-T cell	Bag3
2.15834e-224	-3.17497	0.041	0.401	6.14737e-220	Cd4-Cd8-T cell	Cd68
6.09606e-223	-5.17829	0.009	0.335	1.73628e-218	Cd4-Cd8-T cell	Ppfia4
7.40523e-223	-4.0866	0.049	0.404	2.10916e-218	Cd4-Cd8-T cell	Ccl6
1.80373e-222	-5.35596	0.016	0.347	5.13739e-218	Cd4-Cd8-T cell	Blnk
3.44243e-219	-6.25957	0.004	0.319	9.80474e-215	Cd4-Cd8-T cell	P2ry6
1.45081e-218	-4.54793	0.028	0.362	4.13219e-214	Cd4-Cd8-T cell	Ccl9
2.5513e-218	-4.9759	0.014	0.338	7.26661e-214	Cd4-Cd8-T cell	Alpk1
3.52308e-218	3.00376	0.41	0.091	1.00344e-213	Cd4-Cd8-T cell	Rbms3
6.35151e-218	1.91255	0.591	0.256	1.80904e-213	Cd4-Cd8-T cell	Ero1l
2.20893e-216	-6.68499	0.014	0.333	6.29148e-212	Cd4-Cd8-T cell	Il1b
9.38728e-216	-4.90488	0.012	0.332	2.67368e-211	Cd4-Cd8-T cell	Dpp4
1.00022e-215	1.4756	0.775	0.524	2.84884e-211	Cd4-Cd8-T cell	Sik1
4.24681e-215	2.25355	0.471	0.127	1.20958e-210	Cd4-Cd8-T cell	Gimap3
1.22786e-214	-2.7338	0.091	0.464	3.49718e-210	Cd4-Cd8-T cell	B4galt5
1.02619e-213	-3.84454	0.028	0.361	2.92278e-209	Cd4-Cd8-T cell	Zbtb46
1.0903e-213	2.26569	0.693	0.432	3.1054e-209	Cd4-Cd8-T cell	Clcn3
1.73789e-213	-2.37542	0.087	0.466	4.94985e-209	Cd4-Cd8-T cell	Asah1
2.62316e-213	-2.19762	0.775	0.82	7.47127e-209	Cd4-Cd8-T cell	Psap
2.86022e-213	-3.02382	0.067	0.424	8.14647e-209	Cd4-Cd8-T cell	Gas7
2.97381e-213	1.70242	0.745	0.415	8.47e-209	Cd4-Cd8-T cell	Rgcc
3.97175e-213	1.03689	0.7	0.279	1.13123e-208	Cd4-Cd8-T cell	Skap1
4.61483e-213	-1.79463	0.244	0.649	1.3144e-208	Cd4-Cd8-T cell	Fyb
9.93865e-212	-2.1953	0.268	0.64	2.83073e-207	Cd4-Cd8-T cell	Nfe2l2
1.87407e-210	1.51187	0.561	0.185	5.33772e-206	Cd4-Cd8-T cell	Trbc2
3.34004e-210	2.41066	0.389	0.071	9.51309e-206	Cd4-Cd8-T cell	Arnt2
8.29698e-210	-4.51198	0.029	0.353	2.36315e-205	Cd4-Cd8-T cell	Adgre1
9.35834e-210	1.61804	0.564	0.187	2.66544e-205	Cd4-Cd8-T cell	Icos
1.76496e-209	2.86304	0.439	0.127	5.02696e-205	Cd4-Cd8-T cell	Prelid2
7.50953e-208	-2.80218	0.072	0.428	2.13886e-203	Cd4-Cd8-T cell	Maml3
1.08448e-207	-5.79507	0.007	0.311	3.08883e-203	Cd4-Cd8-T cell	Fgr
3.72543e-207	-3.54432	0.034	0.366	1.06108e-202	Cd4-Cd8-T cell	Rab31
5.06882e-207	3.37009	0.357	0.062	1.4437e-202	Cd4-Cd8-T cell	Prickle1
7.8467e-207	-3.09972	0.099	0.449	2.2349e-202	Cd4-Cd8-T cell	Cd81
1.46078e-206	-1.91916	0.206	0.61	4.1606e-202	Cd4-Cd8-T cell	Bmp2k
1.50645e-206	2.99764	0.426	0.113	4.29067e-202	Cd4-Cd8-T cell	Pxdc1
1.55384e-205	1.40901	0.711	0.386	4.42565e-201	Cd4-Cd8-T cell	Capg
2.77609e-205	0.967973	0.919	0.682	7.90687e-201	Cd4-Cd8-T cell	S100a10
4.01314e-205	-3.73585	0.036	0.364	1.14302e-200	Cd4-Cd8-T cell	Wdfy3
5.55139e-205	1.77238	0.607	0.282	1.58115e-200	Cd4-Cd8-T cell	Fam102a
1.20244e-204	-3.71946	0.088	0.433	3.42479e-200	Cd4-Cd8-T cell	Irf8
3.11674e-204	-2.09649	0.168	0.552	8.87711e-200	Cd4-Cd8-T cell	Syngr2
1.62369e-203	1.80721	0.603	0.284	4.62461e-199	Cd4-Cd8-T cell	Rinl
2.03402e-203	-3.20844	0.051	0.389	5.7933e-199	Cd4-Cd8-T cell	Snx8
3.25491e-203	-2.36162	0.088	0.455	9.27062e-199	Cd4-Cd8-T cell	Mpp6
4.43351e-203	-3.27017	0.037	0.368	1.26275e-198	Cd4-Cd8-T cell	Aph1c
1.43022e-202	5.43095	0.25	0.01	4.07355e-198	Cd4-Cd8-T cell	Olfr1259
1.82328e-202	-3.94453	0.053	0.383	5.19306e-198	Cd4-Cd8-T cell	Dab2
6.06216e-202	1.15562	0.842	0.537	1.72662e-197	Cd4-Cd8-T cell	Tmem176b
2.32219e-201	-1.20835	0.562	0.85	6.61405e-197	Cd4-Cd8-T cell	Grb2
1.46118e-200	-3.55913	0.045	0.372	4.16173e-196	Cd4-Cd8-T cell	Jdp2
2.50833e-200	-2.59827	0.069	0.421	7.14421e-196	Cd4-Cd8-T cell	Snx9
3.43965e-200	3.15753	0.379	0.082	9.79682e-196	Cd4-Cd8-T cell	Txk
5.80855e-200	-4.0568	0.063	0.394	1.65439e-195	Cd4-Cd8-T cell	Tmcc3
8.40432e-200	-4.38598	0.046	0.365	2.39372e-195	Cd4-Cd8-T cell	Mrc1
1.02856e-199	-1.72997	0.475	0.777	2.92955e-195	Cd4-Cd8-T cell	Uvrag
1.53376e-199	-3.2258	0.064	0.403	4.36845e-195	Cd4-Cd8-T cell	Rnd3
1.51128e-198	-2.48172	0.174	0.535	4.30443e-194	Cd4-Cd8-T cell	Ifitm2
2.72463e-198	-2.08875	0.111	0.487	7.76028e-194	Cd4-Cd8-T cell	Stx7
3.88352e-198	-1.81425	0.261	0.646	1.10611e-193	Cd4-Cd8-T cell	Ehd4
7.72158e-198	2.72211	0.386	0.083	2.19926e-193	Cd4-Cd8-T cell	Pdcd1
1.90203e-197	2.30951	0.458	0.14	5.41737e-193	Cd4-Cd8-T cell	Camk2n1
4.13086e-197	1.68842	0.498	0.153	1.17655e-192	Cd4-Cd8-T cell	Nebl
5.43233e-197	-5.24089	0.012	0.307	1.54724e-192	Cd4-Cd8-T cell	Rab7b
2.7434e-196	3.95679	0.325	0.052	7.81376e-192	Cd4-Cd8-T cell	Zbtb7c
1.02722e-195	-4.54798	0.01	0.306	2.92574e-191	Cd4-Cd8-T cell	Il13ra1
1.1883e-195	2.44455	0.392	0.084	3.38452e-191	Cd4-Cd8-T cell	Tnfsf11
2.13238e-195	-1.87183	0.177	0.568	6.07344e-191	Cd4-Cd8-T cell	Itga4
2.13653e-195	-2.21949	0.121	0.488	6.08525e-191	Cd4-Cd8-T cell	Irf5
2.14285e-195	-3.74029	0.044	0.365	6.10326e-191	Cd4-Cd8-T cell	Sowahc
4.10405e-195	-2.07957	0.183	0.541	1.16891e-190	Cd4-Cd8-T cell	Gng10
1.14168e-194	7.04594	0.227	0.004	3.25173e-190	Cd4-Cd8-T cell	Tcrg-V6
1.91633e-192	-2.44814	0.073	0.419	5.4581e-188	Cd4-Cd8-T cell	Mob3b
3.41931e-192	-4.01709	0.043	0.357	9.73888e-188	Cd4-Cd8-T cell	Lrmda
3.7313e-192	2.97875	0.344	0.062	1.06275e-187	Cd4-Cd8-T cell	Xkr6
1.56302e-191	1.21183	0.835	0.686	4.45179e-187	Cd4-Cd8-T cell	Clint1
1.96371e-191	-3.68701	0.024	0.329	5.59303e-187	Cd4-Cd8-T cell	Acvrl1
2.11163e-190	-4.52497	0.021	0.319	6.01435e-186	Cd4-Cd8-T cell	Gatm
1.05101e-189	-4.28882	0.048	0.358	2.99348e-185	Cd4-Cd8-T cell	Cadm1
1.45434e-189	1.6768	0.576	0.261	4.14224e-185	Cd4-Cd8-T cell	Smox
2.23568e-189	4.33317	0.294	0.037	6.36766e-185	Cd4-Cd8-T cell	Stac
2.76552e-189	-2.38421	0.134	0.49	7.87676e-185	Cd4-Cd8-T cell	Marcksl1
3.95735e-189	-2.5375	0.139	0.491	1.12713e-184	Cd4-Cd8-T cell	Basp1
1.59827e-188	-3.45124	0.064	0.383	4.5522e-184	Cd4-Cd8-T cell	Axl
2.59047e-188	-3.28476	0.036	0.346	7.37819e-184	Cd4-Cd8-T cell	Lat2
5.82696e-188	-2.15571	0.141	0.502	1.65964e-183	Cd4-Cd8-T cell	Gns
4.26693e-187	-5.28612	0.007	0.288	1.21531e-182	Cd4-Cd8-T cell	Cd244a
1.65636e-186	-2.52054	0.073	0.409	4.71764e-182	Cd4-Cd8-T cell	Cpq
1.89642e-186	-6.64366	0.011	0.291	5.4014e-182	Cd4-Cd8-T cell	Cd209a
1.14549e-185	1.87979	0.677	0.407	3.2626e-181	Cd4-Cd8-T cell	Dgat1
1.15284e-185	-1.38441	0.15	0.537	3.28351e-181	Cd4-Cd8-T cell	Pak1
5.18365e-184	1.48026	0.731	0.436	1.47641e-179	Cd4-Cd8-T cell	Myo1e
7.4704e-184	-2.0584	0.131	0.493	2.12772e-179	Cd4-Cd8-T cell	Snap23
1.35907e-183	-3.05839	0.035	0.342	3.87089e-179	Cd4-Cd8-T cell	Fcgrt
2.15362e-183	1.91333	0.429	0.115	6.13395e-179	Cd4-Cd8-T cell	Tcf7
2.82301e-183	-1.77425	0.243	0.611	8.0405e-179	Cd4-Cd8-T cell	Synj1
5.05575e-183	-6.17202	0.004	0.276	1.43998e-178	Cd4-Cd8-T cell	H2-Ob
5.46449e-183	2.26028	0.44	0.134	1.5564e-178	Cd4-Cd8-T cell	Cers4
6.81084e-183	-4.62257	0.013	0.294	1.93986e-178	Cd4-Cd8-T cell	Klra17
7.51811e-183	-3.95973	0.022	0.313	2.14131e-178	Cd4-Cd8-T cell	Cfp
1.00044e-181	-4.19648	0.033	0.328	2.84945e-177	Cd4-Cd8-T cell	Lilr4b
2.2065e-181	1.37072	0.716	0.489	6.28455e-177	Cd4-Cd8-T cell	Sept9
3.02752e-181	-6.25405	0.004	0.273	8.62297e-177	Cd4-Cd8-T cell	Gpr141
3.09802e-181	-4.40179	0.016	0.299	8.82379e-177	Cd4-Cd8-T cell	Cttnbp2nl
1.20796e-180	-6.95434	0.003	0.269	3.44051e-176	Cd4-Cd8-T cell	H2-DMb2
3.4635e-180	-2.90342	0.169	0.511	9.86474e-176	Cd4-Cd8-T cell	Mt1
4.93309e-180	-2.41608	0.152	0.495	1.40504e-175	Cd4-Cd8-T cell	Prkcb
7.46401e-180	-4.7866	0.012	0.288	2.1259e-175	Cd4-Cd8-T cell	Ildr1
1.56649e-179	-2.31629	0.118	0.46	4.46167e-175	Cd4-Cd8-T cell	Pou2f2
1.65968e-179	1.51897	0.729	0.466	4.7271e-175	Cd4-Cd8-T cell	Nrip1
3.19528e-179	-3.81421	0.021	0.306	9.1008e-175	Cd4-Cd8-T cell	St3gal5
5.00782e-179	-3.55163	0.027	0.319	1.42633e-174	Cd4-Cd8-T cell	Rasgrp4
7.11394e-179	1.44558	0.606	0.283	2.02619e-174	Cd4-Cd8-T cell	Arap2
1.49206e-178	-3.08208	0.049	0.358	4.24967e-174	Cd4-Cd8-T cell	Fam49a
8.11788e-178	-2.01353	0.241	0.601	2.31214e-173	Cd4-Cd8-T cell	Tent5a
4.48354e-177	1.18795	0.856	0.721	1.277e-172	Cd4-Cd8-T cell	Ppp1r12a
5.9804e-177	1.28741	0.838	0.66	1.70334e-172	Cd4-Cd8-T cell	Gm26917
1.52181e-176	-4.80583	0.015	0.288	4.33442e-172	Cd4-Cd8-T cell	Fcgr3
1.75506e-176	-3.04063	0.104	0.436	4.99877e-172	Cd4-Cd8-T cell	Fnip2
2.57924e-176	-3.44522	0.075	0.385	7.34619e-172	Cd4-Cd8-T cell	Creb5
3.30895e-176	-1.62264	0.302	0.65	9.42454e-172	Cd4-Cd8-T cell	Atp6ap2
7.31871e-176	-4.14262	0.031	0.318	2.08452e-171	Cd4-Cd8-T cell	Cd14
8.07741e-176	4.21942	0.25	0.022	2.30061e-171	Cd4-Cd8-T cell	Prrt1
1.55469e-175	-2.12928	0.104	0.447	4.42806e-171	Cd4-Cd8-T cell	Hipk2
2.02319e-175	-1.4727	0.294	0.656	5.76246e-171	Cd4-Cd8-T cell	Asap1
3.64044e-175	1.7801	0.55	0.245	1.03687e-170	Cd4-Cd8-T cell	Rbl2
1.31624e-174	2.1235	0.423	0.13	3.74891e-170	Cd4-Cd8-T cell	Mmp25
1.75409e-174	-1.24256	0.477	0.762	4.99599e-170	Cd4-Cd8-T cell	Gdi2
3.14352e-174	1.10547	0.714	0.416	8.95338e-170	Cd4-Cd8-T cell	Slco3a1
1.78853e-173	3.68753	0.273	0.035	5.09409e-169	Cd4-Cd8-T cell	C030034L19Rik
9.86964e-173	2.60667	0.328	0.063	2.81107e-168	Cd4-Cd8-T cell	Ankrd6
1.23523e-172	2.56817	0.389	0.104	3.51819e-168	Cd4-Cd8-T cell	Rnf43
7.8705e-172	0.857185	0.902	0.731	2.24168e-167	Cd4-Cd8-T cell	Ly6e
1.59169e-171	1.05238	0.842	0.565	4.53344e-167	Cd4-Cd8-T cell	Ccr2
1.88702e-171	1.49672	0.805	0.62	5.3746e-167	Cd4-Cd8-T cell	4932438A13Rik
5.0418e-171	1.42538	0.611	0.313	1.43601e-166	Cd4-Cd8-T cell	Hcst
5.14077e-171	1.20237	0.661	0.339	1.4642e-166	Cd4-Cd8-T cell	Ccdc88c
2.14182e-170	1.28055	0.781	0.548	6.10034e-166	Cd4-Cd8-T cell	Mdfic
2.67772e-170	-4.60175	0.009	0.272	7.62668e-166	Cd4-Cd8-T cell	Hfe
5.07572e-170	3.29737	0.261	0.028	1.44567e-165	Cd4-Cd8-T cell	Tcrg-C2
9.47378e-170	1.00228	0.831	0.575	2.69832e-165	Cd4-Cd8-T cell	Ccnd2
1.29683e-169	1.73845	0.549	0.248	3.69363e-165	Cd4-Cd8-T cell	Arntl
1.37312e-169	-5.38412	0.007	0.266	3.91092e-165	Cd4-Cd8-T cell	Bcl11a
1.57104e-168	-3.62598	0.025	0.301	4.47464e-164	Cd4-Cd8-T cell	Nuak2
2.177e-168	-3.66674	0.027	0.304	6.20052e-164	Cd4-Cd8-T cell	Stard9
3.87046e-168	-3.50144	0.053	0.345	1.10239e-163	Cd4-Cd8-T cell	Plaur
6.38985e-168	4.76788	0.222	0.013	1.81996e-163	Cd4-Cd8-T cell	Cap2
7.69454e-168	-5.54503	0.06	0.344	2.19156e-163	Cd4-Cd8-T cell	Ccl4
5.23911e-167	-4.47725	0.011	0.271	1.4922e-162	Cd4-Cd8-T cell	H2-Oa
9.12726e-167	-1.47196	0.393	0.716	2.59963e-162	Cd4-Cd8-T cell	Trerf1
1.14346e-166	6.63152	0.199	0.005	3.25679e-162	Cd4-Cd8-T cell	Tdrd9
3.76416e-166	-4.80945	0.013	0.273	1.07211e-161	Cd4-Cd8-T cell	Tlr2
4.85849e-166	2.5841	0.367	0.097	1.3838e-161	Cd4-Cd8-T cell	Cdon
1.35343e-165	-4.19978	0.012	0.272	3.85484e-161	Cd4-Cd8-T cell	Nlrp1b
1.4037e-165	-3.63725	0.022	0.292	3.99802e-161	Cd4-Cd8-T cell	Cebpa
1.44496e-165	-2.16376	0.069	0.382	4.11554e-161	Cd4-Cd8-T cell	Rp2
2.3955e-165	-2.53972	0.061	0.365	6.82287e-161	Cd4-Cd8-T cell	Pik3cb
3.69593e-165	1.94639	0.42	0.123	1.05268e-160	Cd4-Cd8-T cell	Trbc1
1.59206e-164	-5.30942	0.009	0.263	4.53451e-160	Cd4-Cd8-T cell	Gm46224
3.14227e-164	-1.92769	0.311	0.637	8.94982e-160	Cd4-Cd8-T cell	Ctsc
3.70824e-164	-5.8943	0.009	0.261	1.05618e-159	Cd4-Cd8-T cell	Hpgds
4.05198e-164	1.24759	0.767	0.604	1.15409e-159	Cd4-Cd8-T cell	Prkar1a
4.14461e-164	2.61524	0.333	0.072	1.18047e-159	Cd4-Cd8-T cell	Il27ra
6.81706e-164	-4.35055	0.014	0.273	1.94164e-159	Cd4-Cd8-T cell	Gpr137b
7.95202e-164	-3.9583	0.019	0.283	2.26489e-159	Cd4-Cd8-T cell	Aff3
1.08152e-163	-3.29912	0.036	0.313	3.08039e-159	Cd4-Cd8-T cell	Il1r2
2.5081e-163	-3.03547	0.087	0.386	7.14358e-159	Cd4-Cd8-T cell	Cd24a
6.72057e-163	-2.09975	0.181	0.52	1.91415e-158	Cd4-Cd8-T cell	Rbm47
7.51324e-163	1.86197	0.507	0.222	2.13992e-158	Cd4-Cd8-T cell	Dock5
6.63675e-162	-3.42859	0.027	0.296	1.89028e-157	Cd4-Cd8-T cell	Chn2
1.0886e-161	-2.63303	0.058	0.353	3.10054e-157	Cd4-Cd8-T cell	Sp140
1.73331e-161	1.33593	0.725	0.502	4.93682e-157	Cd4-Cd8-T cell	Fgl2
2.43541e-161	-4.18666	0.016	0.275	6.93655e-157	Cd4-Cd8-T cell	Cyp27a1
6.90844e-161	-1.39828	0.971	0.969	1.96766e-156	Cd4-Cd8-T cell	Fth1
4.54869e-160	-2.03446	0.118	0.444	1.29556e-155	Cd4-Cd8-T cell	Atp6v0a1
5.01312e-160	-1.76803	0.207	0.553	1.42784e-155	Cd4-Cd8-T cell	Grn
7.21929e-160	1.25805	0.715	0.496	2.0562e-155	Cd4-Cd8-T cell	Anxa6
1.18151e-159	1.2833	0.667	0.381	3.36517e-155	Cd4-Cd8-T cell	Mllt3
1.7918e-159	-1.35603	0.353	0.671	5.10339e-155	Cd4-Cd8-T cell	Atpif1
9.52923e-159	-3.00316	0.07	0.357	2.71411e-154	Cd4-Cd8-T cell	Cx3cr1
1.15249e-158	2.10369	0.405	0.124	3.28251e-154	Cd4-Cd8-T cell	Tnk2
1.61626e-158	1.34095	0.664	0.429	4.60344e-154	Cd4-Cd8-T cell	Cd82
2.06876e-158	3.06541	0.27	0.039	5.89224e-154	Cd4-Cd8-T cell	Crmp1
4.59908e-158	-1.57421	0.198	0.547	1.30991e-153	Cd4-Cd8-T cell	Pmaip1
6.8698e-158	-2.73243	0.063	0.355	1.95666e-153	Cd4-Cd8-T cell	Lrp1
2.43706e-157	-1.75191	0.224	0.575	6.94122e-153	Cd4-Cd8-T cell	Tpd52
2.8185e-157	-1.84247	0.301	0.649	8.02765e-153	Cd4-Cd8-T cell	Hexb
6.01213e-157	-7.27866	0.001	0.236	1.71237e-152	Cd4-Cd8-T cell	Hepacam2
8.81989e-157	-2.48262	0.061	0.353	2.51208e-152	Cd4-Cd8-T cell	Il6st
1.10937e-156	-1.51031	0.306	0.637	3.15972e-152	Cd4-Cd8-T cell	Otulinl
1.23698e-156	-4.74328	0.014	0.262	3.52316e-152	Cd4-Cd8-T cell	Emilin2
5.14912e-156	-2.18527	0.088	0.396	1.46657e-151	Cd4-Cd8-T cell	Gusb
6.70858e-156	-4.55218	0.067	0.341	1.91074e-151	Cd4-Cd8-T cell	Mafb
2.36194e-155	-1.34865	0.307	0.665	6.72728e-151	Cd4-Cd8-T cell	Vav3
2.37214e-155	-5.2475	0.009	0.25	6.75634e-151	Cd4-Cd8-T cell	Cd40
3.09359e-155	-2.71382	0.055	0.341	8.81116e-151	Cd4-Cd8-T cell	Gsap
3.26507e-155	-3.04965	0.032	0.3	9.29957e-151	Cd4-Cd8-T cell	Myof
1.0095e-154	-3.08763	0.048	0.325	2.87524e-150	Cd4-Cd8-T cell	Ppfibp2
2.14646e-154	-4.00179	0.027	0.283	6.11354e-150	Cd4-Cd8-T cell	Nlrp3
9.52975e-154	2.9352	0.341	0.092	2.71426e-149	Cd4-Cd8-T cell	Cpe
1.14022e-153	1.5229	0.558	0.269	3.24757e-149	Cd4-Cd8-T cell	Tecpr1
2.95426e-153	-2.95837	0.048	0.325	8.41432e-149	Cd4-Cd8-T cell	Slc29a3
3.84177e-153	1.12815	0.84	0.687	1.09421e-148	Cd4-Cd8-T cell	Zc3hav1
5.83698e-153	-5.55129	0.006	0.242	1.66249e-148	Cd4-Cd8-T cell	Gm6377
9.43746e-153	-2.16124	0.115	0.425	2.68798e-148	Cd4-Cd8-T cell	Tent5c
1.08671e-151	-4.71287	0.029	0.282	3.09517e-147	Cd4-Cd8-T cell	Tnip3
1.47735e-151	1.90312	0.386	0.111	4.2078e-147	Cd4-Cd8-T cell	Sh2d2a
1.7566e-151	3.64196	0.27	0.047	5.00315e-147	Cd4-Cd8-T cell	Rbpms2
1.93399e-151	-5.22962	0.033	0.286	5.5084e-147	Cd4-Cd8-T cell	Ccl3
2.78427e-151	-1.52162	0.237	0.576	7.93016e-147	Cd4-Cd8-T cell	Man2b1
4.17959e-151	-5.54891	0.009	0.245	1.19043e-146	Cd4-Cd8-T cell	C3ar1
9.94825e-151	-2.00592	0.195	0.523	2.83346e-146	Cd4-Cd8-T cell	Nampt
3.85736e-150	-5.6313	0.004	0.234	1.09865e-145	Cd4-Cd8-T cell	Gm35154
1.55421e-149	-5.24817	0.007	0.238	4.42669e-145	Cd4-Cd8-T cell	Adap2
4.72503e-149	3.98518	0.216	0.018	1.34578e-144	Cd4-Cd8-T cell	Lrrn2
4.75246e-149	-3.91751	0.051	0.314	1.3536e-144	Cd4-Cd8-T cell	Apobec1
6.76636e-149	-0.563452	0.975	0.97	1.9272e-144	Cd4-Cd8-T cell	Rps9
1.27948e-147	-1.71805	0.215	0.548	3.64422e-143	Cd4-Cd8-T cell	Bri3
1.55852e-147	-3.59843	0.019	0.263	4.43897e-143	Cd4-Cd8-T cell	Icosl
5.01034e-147	-1.82735	0.075	0.365	1.42705e-142	Cd4-Cd8-T cell	Plcl1
9.29929e-147	-0.957131	0.651	0.867	2.64862e-142	Cd4-Cd8-T cell	Fam49b
1.39424e-146	-5.7676	0.004	0.228	3.97107e-142	Cd4-Cd8-T cell	Slamf8
1.93104e-145	1.29151	0.726	0.549	5.5e-141	Cd4-Cd8-T cell	Mbd2
2.98916e-145	-2.95994	0.033	0.287	8.51373e-141	Cd4-Cd8-T cell	Sh3pxd2b
3.15752e-145	2.42812	0.344	0.096	8.99324e-141	Cd4-Cd8-T cell	Pip5k1b
3.84827e-145	-2.88245	0.03	0.284	1.09606e-140	Cd4-Cd8-T cell	Plxnb2
4.40928e-145	-1.88516	0.201	0.516	1.25585e-140	Cd4-Cd8-T cell	Ctsa
8.08995e-145	-1.82061	0.101	0.408	2.30418e-140	Cd4-Cd8-T cell	Tep1
9.53418e-145	-4.98808	0.008	0.234	2.71553e-140	Cd4-Cd8-T cell	Clec4a2
1.21365e-144	-3.24858	0.028	0.278	3.45671e-140	Cd4-Cd8-T cell	Sulf2
1.30717e-144	-4.24773	0.012	0.245	3.72308e-140	Cd4-Cd8-T cell	Lacc1
1.56873e-144	3.39337	0.25	0.038	4.46807e-140	Cd4-Cd8-T cell	Myo16
2.04398e-144	1.91191	0.474	0.209	5.82166e-140	Cd4-Cd8-T cell	Fkbp5
2.37034e-144	-2.10501	0.046	0.316	6.7512e-140	Cd4-Cd8-T cell	Batf3
1.11397e-143	-4.86749	0.007	0.232	3.17281e-139	Cd4-Cd8-T cell	Slc9a7
1.6651e-143	-5.13901	0.006	0.229	4.74254e-139	Cd4-Cd8-T cell	Gm34084
2.272e-143	1.29065	0.616	0.349	6.4711e-139	Cd4-Cd8-T cell	Gramd1b
3.41735e-142	-3.20987	0.041	0.296	9.73331e-138	Cd4-Cd8-T cell	Rin2
1.48256e-141	-0.929998	0.774	0.885	4.22264e-137	Cd4-Cd8-T cell	H2afz
1.55128e-141	-1.68071	0.153	0.472	4.41835e-137	Cd4-Cd8-T cell	Luzp1
2.00656e-141	-5.54193	0.003	0.22	5.71507e-137	Cd4-Cd8-T cell	Tspan33
2.40779e-141	-1.6661	0.217	0.546	6.85786e-137	Cd4-Cd8-T cell	Fndc3b
4.11677e-141	-4.35851	0.011	0.237	1.17254e-136	Cd4-Cd8-T cell	Clec4b1
4.92029e-141	5.19334	0.18	0.007	1.4014e-136	Cd4-Cd8-T cell	Slc27a6
1.84841e-140	6.84121	0.17	0.004	5.26463e-136	Cd4-Cd8-T cell	Kcnc1
5.9074e-140	1.12759	0.829	0.66	1.68255e-135	Cd4-Cd8-T cell	Tnfaip3
6.95088e-140	-3.06875	0.037	0.286	1.97975e-135	Cd4-Cd8-T cell	Fgfr1
7.37755e-140	-1.29522	0.315	0.64	2.10127e-135	Cd4-Cd8-T cell	Atp6v0b
7.87633e-140	-3.88088	0.022	0.256	2.24334e-135	Cd4-Cd8-T cell	Cd80
1.09371e-139	-3.01146	0.028	0.272	3.11511e-135	Cd4-Cd8-T cell	Lmo2
1.40642e-139	-2.66656	0.08	0.354	4.00576e-135	Cd4-Cd8-T cell	Ldlr
4.2017e-139	-3.00722	0.025	0.265	1.19673e-134	Cd4-Cd8-T cell	Zfp385a
5.46684e-139	-2.29221	0.061	0.33	1.55707e-134	Cd4-Cd8-T cell	Pkib
9.78696e-139	-5.45632	0.007	0.225	2.78752e-134	Cd4-Cd8-T cell	Lair1
1.09112e-138	-1.35016	0.176	0.507	3.10772e-134	Cd4-Cd8-T cell	Nedd4l
4.50988e-138	-1.82055	0.112	0.408	1.2845e-133	Cd4-Cd8-T cell	Ccr5
2.68669e-137	-2.17052	0.057	0.325	7.65223e-133	Cd4-Cd8-T cell	Lrmp
2.73458e-137	1.30288	0.667	0.448	7.78864e-133	Cd4-Cd8-T cell	Nfatc3
4.15046e-137	-1.93673	0.091	0.38	1.18213e-132	Cd4-Cd8-T cell	Mcub
4.2895e-137	-1.5813	0.154	0.471	1.22173e-132	Cd4-Cd8-T cell	Tm6sf1
8.2411e-137	2.43371	0.355	0.117	2.34723e-132	Cd4-Cd8-T cell	Adgrg5
1.60611e-136	1.26744	0.753	0.648	4.57451e-132	Cd4-Cd8-T cell	Ifngr1
1.94113e-136	0.779131	0.927	0.849	5.52872e-132	Cd4-Cd8-T cell	Ankrd44
2.40826e-136	5.66925	0.178	0.009	6.85921e-132	Cd4-Cd8-T cell	Mtcl1
2.49922e-136	-1.54823	0.237	0.553	7.11829e-132	Cd4-Cd8-T cell	Pea15a
3.83794e-136	1.95292	0.349	0.099	1.09312e-131	Cd4-Cd8-T cell	Gimap8
5.21726e-136	2.14666	0.346	0.099	1.48598e-131	Cd4-Cd8-T cell	Farp1
1.26212e-135	-1.03151	0.756	0.889	3.59478e-131	Cd4-Cd8-T cell	Mcl1
1.33283e-135	1.62001	0.515	0.25	3.79616e-131	Cd4-Cd8-T cell	Arhgap10
4.42368e-135	1.42831	0.685	0.504	1.25995e-130	Cd4-Cd8-T cell	Tbl1x
7.55928e-135	-1.11894	0.475	0.769	2.15303e-130	Cd4-Cd8-T cell	Trps1
8.9397e-135	2.76224	0.31	0.083	2.54621e-130	Cd4-Cd8-T cell	Nr1d1
1.01779e-134	1.54734	0.745	0.581	2.89888e-130	Cd4-Cd8-T cell	Ern1
1.45198e-134	-3.74902	0.015	0.236	4.13552e-130	Cd4-Cd8-T cell	Adap1
1.52276e-134	1.4969	0.739	0.581	4.33714e-130	Cd4-Cd8-T cell	Rcor1
4.03411e-134	3.34395	0.24	0.039	1.149e-129	Cd4-Cd8-T cell	Kcnmb4
6.47141e-134	-1.62682	0.18	0.488	1.84319e-129	Cd4-Cd8-T cell	Psmb9
9.73095e-134	-1.2578	0.289	0.613	2.77157e-129	Cd4-Cd8-T cell	Tkt
1.02084e-133	6.4797	0.16	0.003	2.90757e-129	Cd4-Cd8-T cell	Lingo4
1.19919e-133	-2.53999	0.028	0.265	3.41554e-129	Cd4-Cd8-T cell	Btk
1.31469e-133	1.41809	0.617	0.405	3.74451e-129	Cd4-Cd8-T cell	Galnt1
2.30153e-133	1.24271	0.661	0.426	6.55522e-129	Cd4-Cd8-T cell	Stim1
2.32008e-133	-4.09166	0.01	0.225	6.60806e-129	Cd4-Cd8-T cell	Parvb
2.11182e-132	-1.38467	0.243	0.569	6.01489e-128	Cd4-Cd8-T cell	Ifnar2
8.02353e-132	0.98328	0.964	0.94	2.28526e-127	Cd4-Cd8-T cell	Junb
3.26856e-131	1.12984	0.789	0.658	9.30951e-127	Cd4-Cd8-T cell	Atp2a2
8.7211e-131	-1.23302	0.517	0.758	2.48394e-126	Cd4-Cd8-T cell	Atp6v0c
2.39326e-130	0.80612	0.84	0.698	6.81649e-126	Cd4-Cd8-T cell	H2-Q6
5.17008e-130	1.19651	0.612	0.38	1.47254e-125	Cd4-Cd8-T cell	Cyfip2
5.31841e-130	0.80906	0.899	0.796	1.51479e-125	Cd4-Cd8-T cell	Diaph1
6.18707e-130	-1.34566	0.276	0.617	1.7622e-125	Cd4-Cd8-T cell	Prkch
1.25337e-129	-5.44599	0.009	0.215	3.56985e-125	Cd4-Cd8-T cell	Clec10a
1.40998e-129	-1.51075	0.319	0.618	4.01589e-125	Cd4-Cd8-T cell	Ctnna1
1.58353e-129	-6.29787	0.002	0.201	4.51021e-125	Cd4-Cd8-T cell	Igsf6
2.48071e-129	2.37089	0.28	0.062	7.06556e-125	Cd4-Cd8-T cell	Eya2
3.58817e-129	-4.51138	0.01	0.219	1.02198e-124	Cd4-Cd8-T cell	Clec4a1
3.61529e-129	-1.15436	0.469	0.755	1.02971e-124	Cd4-Cd8-T cell	Gnaq
3.66199e-129	-1.07145	0.423	0.702	1.04301e-124	Cd4-Cd8-T cell	Clta
8.96709e-129	2.6512	0.267	0.055	2.55401e-124	Cd4-Cd8-T cell	Lax1
1.23248e-128	-4.57462	0.009	0.216	3.51035e-124	Cd4-Cd8-T cell	Abca9
2.50007e-127	-6.08665	0.005	0.204	7.12071e-123	Cd4-Cd8-T cell	Rnf180
3.84157e-127	-6.51302	0.002	0.197	1.09416e-122	Cd4-Cd8-T cell	Kynu
3.97268e-127	-4.86539	0.01	0.215	1.1315e-122	Cd4-Cd8-T cell	Stxbp6
6.52541e-127	-1.53975	0.168	0.47	1.85857e-122	Cd4-Cd8-T cell	Frmd4b
7.36448e-127	-2.42038	0.093	0.356	2.09755e-122	Cd4-Cd8-T cell	Cfh
1.32878e-126	-1.42404	0.174	0.487	3.78464e-122	Cd4-Cd8-T cell	Tnrc18
1.85674e-126	-1.18754	0.414	0.703	5.28836e-122	Cd4-Cd8-T cell	Kctd12
2.39694e-126	-1.81771	0.287	0.585	6.82696e-122	Cd4-Cd8-T cell	Phlpp1
3.94557e-126	-2.32511	0.07	0.326	1.12378e-121	Cd4-Cd8-T cell	Raph1
6.53848e-126	1.47107	0.587	0.363	1.86229e-121	Cd4-Cd8-T cell	Pi4k2a
9.87682e-126	-3.4408	0.063	0.306	2.81312e-121	Cd4-Cd8-T cell	Hmox1
1.58185e-125	-2.69378	0.044	0.281	4.50543e-121	Cd4-Cd8-T cell	Dock1
1.60587e-125	-4.88602	0.007	0.206	4.57385e-121	Cd4-Cd8-T cell	Ms4a4c
2.04077e-125	0.895338	0.765	0.553	5.81253e-121	Cd4-Cd8-T cell	Grap2
3.07987e-125	1.0958	0.709	0.566	8.77208e-121	Cd4-Cd8-T cell	Tle5
7.59858e-125	-3.5497	0.022	0.238	2.16423e-120	Cd4-Cd8-T cell	Lifr
1.13993e-124	-5.67722	0.004	0.198	3.24675e-120	Cd4-Cd8-T cell	Kcnk13
1.48406e-124	1.32942	0.653	0.443	4.22691e-120	Cd4-Cd8-T cell	Pacs1
3.27508e-124	-2.69477	0.04	0.272	9.32808e-120	Cd4-Cd8-T cell	Hspa1l
3.39318e-124	-3.65777	0.023	0.238	9.66445e-120	Cd4-Cd8-T cell	Il1rl1
7.19433e-124	-3.20881	0.009	0.21	2.04909e-119	Cd4-Cd8-T cell	Soga1
8.19721e-124	-4.64336	0.005	0.201	2.33473e-119	Cd4-Cd8-T cell	Ebi3
9.72739e-124	-1.92601	0.179	0.463	2.77055e-119	Cd4-Cd8-T cell	Trim25
1.66851e-123	-3.60116	0.015	0.223	4.75226e-119	Cd4-Cd8-T cell	BC035044
4.81797e-123	-3.01398	0.025	0.242	1.37225e-118	Cd4-Cd8-T cell	Rab32
9.49248e-123	-4.77859	0.008	0.204	2.70365e-118	Cd4-Cd8-T cell	Clec4a3
2.14889e-122	-1.8628	0.082	0.346	6.12046e-118	Cd4-Cd8-T cell	Sh3pxd2a
7.65439e-122	-5.02127	0.077	0.307	2.18012e-117	Cd4-Cd8-T cell	C1qb
1.05129e-121	-3.20951	0.048	0.279	2.99428e-117	Cd4-Cd8-T cell	Hpgd
1.78383e-121	-0.777512	0.923	0.925	5.08071e-117	Cd4-Cd8-T cell	Rpl28
2.49139e-121	-1.68423	0.194	0.494	7.09597e-117	Cd4-Cd8-T cell	Bst2
3.19507e-121	4.10713	0.271	0.07	9.10021e-117	Cd4-Cd8-T cell	Auts2
3.83319e-121	-1.28489	0.257	0.575	1.09177e-116	Cd4-Cd8-T cell	Dapp1
5.27258e-121	1.37749	0.63	0.445	1.50174e-116	Cd4-Cd8-T cell	Sla
7.15083e-121	0.88282	0.754	0.478	2.0367e-116	Cd4-Cd8-T cell	Samsn1
7.61119e-121	-2.96781	0.028	0.245	2.16782e-116	Cd4-Cd8-T cell	Tctex1d2
1.76537e-120	-3.38715	0.011	0.21	5.02812e-116	Cd4-Cd8-T cell	B4galt6
2.14015e-120	-1.19994	0.262	0.58	6.09557e-116	Cd4-Cd8-T cell	Bach2
2.35163e-120	-2.0246	0.132	0.401	6.69791e-116	Cd4-Cd8-T cell	Slc49a4
3.82761e-120	-5.07185	0.051	0.268	1.09018e-115	Cd4-Cd8-T cell	C1qc
8.46112e-120	1.22249	0.655	0.469	2.40989e-115	Cd4-Cd8-T cell	Hipk1
1.03111e-119	2.57765	0.292	0.082	2.93681e-115	Cd4-Cd8-T cell	Aqp3
1.13014e-119	1.72224	0.525	0.298	3.21887e-115	Cd4-Cd8-T cell	Gm16201
3.07805e-119	-2.24896	0.068	0.315	8.76689e-115	Cd4-Cd8-T cell	Asph
3.13778e-119	5.8472	0.163	0.01	8.93703e-115	Cd4-Cd8-T cell	Stab2
5.22649e-119	-2.62999	0.037	0.26	1.48861e-114	Cd4-Cd8-T cell	Stom
6.21796e-119	-4.09097	0.009	0.202	1.771e-114	Cd4-Cd8-T cell	Kmo
2.17025e-118	-3.64991	0.014	0.214	6.18132e-114	Cd4-Cd8-T cell	Spire1
2.37168e-118	1.55365	0.436	0.182	6.75501e-114	Cd4-Cd8-T cell	Cobll1
2.77775e-118	1.64765	0.476	0.245	7.9116e-114	Cd4-Cd8-T cell	Galnt2
2.81779e-118	1.6276	0.605	0.436	8.02562e-114	Cd4-Cd8-T cell	Cnot6
9.86093e-118	1.36297	0.543	0.29	2.80859e-113	Cd4-Cd8-T cell	Atp2b4
1.58685e-117	-2.91239	0.03	0.244	4.51966e-113	Cd4-Cd8-T cell	Dock7
1.67843e-117	1.33242	0.595	0.397	4.7805e-113	Cd4-Cd8-T cell	Rassf5
4.23229e-117	2.69361	0.229	0.041	1.20544e-112	Cd4-Cd8-T cell	Il12rb1
6.23338e-117	-1.70807	0.355	0.613	1.77539e-112	Cd4-Cd8-T cell	Jak2
8.16666e-117	-2.1814	0.052	0.286	2.32603e-112	Cd4-Cd8-T cell	Erlin1
1.78029e-116	-3.82298	0.012	0.205	5.07063e-112	Cd4-Cd8-T cell	Dna2
2.09259e-116	1.81965	0.369	0.131	5.96013e-112	Cd4-Cd8-T cell	Ar
3.27752e-116	-0.93338	0.587	0.774	9.33503e-112	Cd4-Cd8-T cell	Gabarap
5.51919e-116	-4.59341	0.013	0.205	1.57198e-111	Cd4-Cd8-T cell	Snx24
6.60349e-116	4.85532	0.17	0.015	1.88081e-111	Cd4-Cd8-T cell	Ret
8.34455e-116	-4.82837	0.005	0.189	2.37669e-111	Cd4-Cd8-T cell	Tifab
1.05683e-115	-5.19052	0.076	0.298	3.01008e-111	Cd4-Cd8-T cell	C1qa
2.22531e-115	3.15242	0.238	0.049	6.33812e-111	Cd4-Cd8-T cell	Npnt
2.48848e-115	-1.34378	0.408	0.687	7.08769e-111	Cd4-Cd8-T cell	Sdcbp
3.18817e-115	-4.06533	0.011	0.201	9.08055e-111	Cd4-Cd8-T cell	Sh3bp2
4.16559e-115	-2.28368	0.058	0.292	1.18644e-110	Cd4-Cd8-T cell	Zdhhc14
8.25699e-115	-1.75854	0.121	0.391	2.35176e-110	Cd4-Cd8-T cell	Hmgcl
1.55372e-114	1.3366	0.455	0.208	4.42529e-110	Cd4-Cd8-T cell	Lamc1
6.77183e-114	0.960193	0.669	0.452	1.92875e-109	Cd4-Cd8-T cell	Cdk17
9.16251e-114	1.21056	0.637	0.442	2.60967e-109	Cd4-Cd8-T cell	Sptbn1
1.54002e-113	-2.34849	0.039	0.257	4.38627e-109	Cd4-Cd8-T cell	Pkig
2.16224e-113	-6.03704	0.004	0.182	6.1585e-109	Cd4-Cd8-T cell	Klra2
2.4707e-113	2.66085	0.238	0.05	7.03706e-109	Cd4-Cd8-T cell	Cst7
7.68094e-113	-2.98199	0.031	0.239	2.18768e-108	Cd4-Cd8-T cell	Eepd1
2.2955e-112	5.15568	0.151	0.008	6.53803e-108	Cd4-Cd8-T cell	Psd2
2.84127e-112	-2.23518	0.063	0.296	8.09252e-108	Cd4-Cd8-T cell	Wdr91
2.92577e-112	-4.83993	0.006	0.187	8.33317e-108	Cd4-Cd8-T cell	Scimp
3.72635e-112	0.575112	0.94	0.872	1.06134e-107	Cd4-Cd8-T cell	Serinc3
5.05454e-112	-1.57743	0.138	0.406	1.43963e-107	Cd4-Cd8-T cell	Vps18
6.41669e-112	-3.47455	0.019	0.214	1.8276e-107	Cd4-Cd8-T cell	Skint3
7.13685e-112	-1.95341	0.112	0.371	2.03272e-107	Cd4-Cd8-T cell	Il10rb
3.3645e-111	-3.9184	0.01	0.195	9.58277e-107	Cd4-Cd8-T cell	Tifa
5.98873e-111	1.18788	0.396	0.153	1.70571e-106	Cd4-Cd8-T cell	Gprin3
6.79415e-111	1.34798	0.523	0.3	1.93511e-106	Cd4-Cd8-T cell	Bcl2
1.19207e-110	-1.89063	0.095	0.345	3.39524e-106	Cd4-Cd8-T cell	Snx30
1.20943e-110	0.854315	0.764	0.568	3.4447e-106	Cd4-Cd8-T cell	Itgb7
1.25894e-110	-6.16091	0.007	0.185	3.58571e-106	Cd4-Cd8-T cell	Ms4a7
1.76762e-110	2.96568	0.192	0.026	5.03454e-106	Cd4-Cd8-T cell	Trgv2
1.79763e-110	-2.83051	0.022	0.22	5.12002e-106	Cd4-Cd8-T cell	Cdc42bpb
2.9461e-110	-1.27389	0.302	0.595	8.39107e-106	Cd4-Cd8-T cell	Lamp2
4.64437e-110	-1.50137	0.116	0.384	1.32281e-105	Cd4-Cd8-T cell	Colgalt1
4.80376e-110	1.71882	0.479	0.256	1.36821e-105	Cd4-Cd8-T cell	Dennd4c
4.92233e-110	5.27533	0.145	0.007	1.40198e-105	Cd4-Cd8-T cell	A130023I24Rik
8.01011e-110	-5.75275	0.003	0.176	2.28144e-105	Cd4-Cd8-T cell	Rgs18
1.39706e-109	-1.38716	0.221	0.509	3.97911e-105	Cd4-Cd8-T cell	Tspan13
1.67452e-109	-1.12293	0.287	0.599	4.76937e-105	Cd4-Cd8-T cell	Itm2c
1.78599e-109	-1.51881	0.177	0.459	5.08685e-105	Cd4-Cd8-T cell	Ero1lb
2.17116e-109	-1.50745	0.105	0.368	6.1839e-105	Cd4-Cd8-T cell	Rnf216
2.19621e-109	1.85473	0.324	0.106	6.25525e-105	Cd4-Cd8-T cell	Acsbg1
2.43522e-109	1.23966	0.502	0.257	6.93599e-105	Cd4-Cd8-T cell	Cish
2.57391e-109	1.36072	0.595	0.389	7.33101e-105	Cd4-Cd8-T cell	Tnip1
4.33671e-109	-1.35606	0.375	0.665	1.23518e-104	Cd4-Cd8-T cell	Pdlim5
1.77008e-108	-5.21671	0.005	0.179	5.04156e-104	Cd4-Cd8-T cell	Cd33
3.13051e-108	-4.67171	0.01	0.188	8.91631e-104	Cd4-Cd8-T cell	Pkd1l2
3.7995e-108	-1.77734	0.106	0.36	1.08217e-103	Cd4-Cd8-T cell	Acox3
5.99807e-108	0.961696	0.664	0.447	1.70837e-103	Cd4-Cd8-T cell	Il2rg
6.55266e-108	-6.89659	0.001	0.168	1.86633e-103	Cd4-Cd8-T cell	Mcemp1
8.25867e-108	2.96305	0.267	0.075	2.35223e-103	Cd4-Cd8-T cell	Magi1
8.38172e-108	-2.10465	0.059	0.284	2.38728e-103	Cd4-Cd8-T cell	Metrnl
1.20404e-107	2.133	0.3	0.091	3.42934e-103	Cd4-Cd8-T cell	Faah
2.72331e-107	-1.32851	0.379	0.661	7.75652e-103	Cd4-Cd8-T cell	Kdm7a
3.57372e-107	2.74875	0.262	0.07	1.01787e-102	Cd4-Cd8-T cell	Lonrf3
3.58294e-107	-1.14771	0.694	0.86	1.02049e-102	Cd4-Cd8-T cell	Picalm
4.10754e-107	4.36554	0.164	0.016	1.16991e-102	Cd4-Cd8-T cell	Csf2
1.10866e-106	2.18472	0.243	0.055	3.15769e-102	Cd4-Cd8-T cell	Gbp6
1.46493e-106	-1.726	0.265	0.535	4.1724e-102	Cd4-Cd8-T cell	Tgfbr1
2.05774e-106	1.62419	0.459	0.239	5.86087e-102	Cd4-Cd8-T cell	Serpinb6a
3.58734e-106	-2.38952	0.044	0.256	1.02175e-101	Cd4-Cd8-T cell	Ctnnd2
3.99489e-106	1.6862	0.319	0.102	1.13782e-101	Cd4-Cd8-T cell	Gimap1
4.17247e-106	1.41976	0.533	0.34	1.1884e-101	Cd4-Cd8-T cell	Fkbp3
4.23844e-106	-6.25784	0.001	0.167	1.20719e-101	Cd4-Cd8-T cell	Pira2
7.42441e-106	1.17622	0.528	0.296	2.11462e-101	Cd4-Cd8-T cell	Zdhhc18
1.018e-105	-3.36796	0.014	0.196	2.89946e-101	Cd4-Cd8-T cell	Stx3
1.16417e-105	-1.45402	0.115	0.377	3.31578e-101	Cd4-Cd8-T cell	Pepd
1.24971e-105	0.983876	0.717	0.561	3.55943e-101	Cd4-Cd8-T cell	Tcf12
1.3369e-105	1.01381	0.588	0.355	3.80776e-101	Cd4-Cd8-T cell	Smad3
2.44294e-105	0.740535	0.79	0.645	6.95798e-101	Cd4-Cd8-T cell	Tnrc6b
2.60255e-105	-2.63924	0.043	0.251	7.41259e-101	Cd4-Cd8-T cell	Lrrk2
3.34796e-105	-1.65288	0.162	0.431	9.53566e-101	Cd4-Cd8-T cell	Rragc
4.29066e-105	0.950165	0.73	0.611	1.22206e-100	Cd4-Cd8-T cell	Anp32a
6.03551e-105	-1.60496	0.108	0.363	1.71903e-100	Cd4-Cd8-T cell	Afdn
1.0021e-104	-7.07137	0.002	0.165	2.85419e-100	Cd4-Cd8-T cell	Zmynd15
1.03249e-104	-1.83569	0.117	0.367	2.94074e-100	Cd4-Cd8-T cell	E230029C05Rik
1.32834e-104	-4.8719	0.007	0.177	3.78337e-100	Cd4-Cd8-T cell	Tnni2
1.61552e-104	5.46995	0.134	0.005	4.60133e-100	Cd4-Cd8-T cell	1700012B07Rik
6.96318e-104	-2.8031	0.044	0.249	1.98325e-99	Cd4-Cd8-T cell	Scarb1
8.38261e-104	-1.49886	0.183	0.46	2.38753e-99	Cd4-Cd8-T cell	Ptpn12
9.61667e-104	1.99672	0.385	0.168	2.73902e-99	Cd4-Cd8-T cell	Gab3
1.00775e-103	-1.52989	0.224	0.498	2.87027e-99	Cd4-Cd8-T cell	Atp6v1a
1.13089e-103	-5.25002	0.005	0.171	3.22101e-99	Cd4-Cd8-T cell	Ms4a6d
1.74666e-103	1.39597	0.506	0.288	4.97483e-99	Cd4-Cd8-T cell	Ptpn7
2.7068e-103	-3.55644	0.025	0.214	7.7095e-99	Cd4-Cd8-T cell	Tnfaip2
3.27189e-103	0.879237	0.732	0.549	9.31899e-99	Cd4-Cd8-T cell	Pdcd4
3.94061e-103	1.58734	0.507	0.28	1.12236e-98	Cd4-Cd8-T cell	Cd69
4.66052e-103	-1.52215	0.142	0.406	1.32741e-98	Cd4-Cd8-T cell	Trafd1
4.83545e-103	1.48899	0.55	0.341	1.37723e-98	Cd4-Cd8-T cell	Cpd
5.72103e-103	-1.89526	0.245	0.503	1.62946e-98	Cd4-Cd8-T cell	Bcl2l11
8.54443e-103	2.02108	0.29	0.09	2.43362e-98	Cd4-Cd8-T cell	Hlf
8.67331e-103	-3.95289	0.016	0.194	2.47033e-98	Cd4-Cd8-T cell	Serpinb8
8.96266e-103	0.908612	0.708	0.526	2.55275e-98	Cd4-Cd8-T cell	Aebp2
9.6275e-103	1.73721	0.344	0.128	2.74211e-98	Cd4-Cd8-T cell	Itgb3
1.1714e-102	-4.06672	0.013	0.189	3.33637e-98	Cd4-Cd8-T cell	Pstpip2
1.30711e-102	-1.2126	0.231	0.523	3.72292e-98	Cd4-Cd8-T cell	Myo5a
1.31532e-102	-0.525461	0.972	0.959	3.7463e-98	Cd4-Cd8-T cell	Rpl35a
1.33661e-102	-2.52416	0.037	0.237	3.80692e-98	Cd4-Cd8-T cell	Gas2l3
1.45745e-102	5.19453	0.145	0.01	4.15112e-98	Cd4-Cd8-T cell	Hs6st2
2.08842e-102	-1.73376	0.099	0.34	5.94823e-98	Cd4-Cd8-T cell	Phf11b
2.41609e-102	-1.38185	0.231	0.499	6.88151e-98	Cd4-Cd8-T cell	Rnh1
3.25335e-102	0.671371	0.809	0.659	9.26619e-98	Cd4-Cd8-T cell	H2-Q7
3.59053e-102	2.51609	0.222	0.047	1.02265e-97	Cd4-Cd8-T cell	Rnf144a
4.64814e-102	-5.02626	0.012	0.183	1.32388e-97	Cd4-Cd8-T cell	Oasl1
5.63802e-102	-1.84677	0.064	0.288	1.60582e-97	Cd4-Cd8-T cell	Aldh2
6.41849e-102	4.37751	0.15	0.013	1.82811e-97	Cd4-Cd8-T cell	Shank2
1.25093e-101	5.35984	0.128	0.004	3.56289e-97	Cd4-Cd8-T cell	Gm38411
1.91604e-101	1.70124	0.349	0.134	5.45726e-97	Cd4-Cd8-T cell	Satb1
2.39676e-101	0.699122	0.847	0.718	6.82646e-97	Cd4-Cd8-T cell	Tagln2
2.83957e-101	-1.06782	0.535	0.771	8.08767e-97	Cd4-Cd8-T cell	Wipf1
4.74272e-101	-0.591922	0.928	0.941	1.35082e-96	Cd4-Cd8-T cell	Rpl26
5.93113e-101	-3.2221	0.019	0.198	1.6893e-96	Cd4-Cd8-T cell	Tbc1d16
9.71418e-101	0.718079	0.756	0.528	2.76679e-96	Cd4-Cd8-T cell	AU020206
1.05487e-100	-1.1632	0.513	0.736	3.00447e-96	Cd4-Cd8-T cell	Atf3
1.655e-100	2.4748	0.208	0.04	4.71376e-96	Cd4-Cd8-T cell	Tnfrsf25
1.80699e-100	-1.91153	0.08	0.305	5.14667e-96	Cd4-Cd8-T cell	Tcf7l2
2.04025e-100	0.668935	0.776	0.57	5.81105e-96	Cd4-Cd8-T cell	Pitpnc1
2.69892e-100	1.83	0.282	0.082	7.68707e-96	Cd4-Cd8-T cell	Nlrc3
2.91929e-100	1.165	0.487	0.249	8.31473e-96	Cd4-Cd8-T cell	St3gal6
3.32094e-100	-2.69317	0.025	0.211	9.4587e-96	Cd4-Cd8-T cell	Apobr
3.52351e-100	1.46587	0.474	0.254	1.00357e-95	Cd4-Cd8-T cell	Cdc42ep3
7.39021e-100	-2.30112	0.169	0.41	2.10488e-95	Cd4-Cd8-T cell	Polr2l
7.46248e-100	3.34277	0.185	0.03	2.12546e-95	Cd4-Cd8-T cell	Tshz3
8.98888e-100	-2.42649	0.064	0.273	2.56021e-95	Cd4-Cd8-T cell	Cd36
1.04424e-99	0.727302	0.877	0.701	2.97421e-95	Cd4-Cd8-T cell	Id2
1.11931e-99	-1.33434	0.213	0.489	3.18802e-95	Cd4-Cd8-T cell	Fuca1
2.00702e-99	-1.82918	0.139	0.39	5.71639e-95	Cd4-Cd8-T cell	Plekhm2
2.81356e-99	-1.96326	0.063	0.28	8.01357e-95	Cd4-Cd8-T cell	Anxa4
2.90412e-99	-2.79658	0.031	0.219	8.27152e-95	Cd4-Cd8-T cell	Btla
1.17566e-98	-3.14984	0.015	0.187	3.34851e-94	Cd4-Cd8-T cell	Gm4258
1.6329e-98	3.21305	0.196	0.036	4.65081e-94	Cd4-Cd8-T cell	Csgalnact1
2.33291e-98	-1.8641	0.051	0.259	6.64459e-94	Cd4-Cd8-T cell	Vav2
2.81543e-98	-1.75282	0.121	0.365	8.0189e-94	Cd4-Cd8-T cell	Specc1
3.00681e-98	-3.53067	0.014	0.184	8.56399e-94	Cd4-Cd8-T cell	Rab3il1
3.21681e-98	4.09258	0.139	0.009	9.16212e-94	Cd4-Cd8-T cell	Gm31887
5.25152e-98	-0.948197	0.258	0.556	1.49574e-93	Cd4-Cd8-T cell	Neurl3
6.41442e-98	-1.82016	0.07	0.29	1.82695e-93	Cd4-Cd8-T cell	Tmem50b
8.82412e-98	-0.755764	0.647	0.8	2.51329e-93	Cd4-Cd8-T cell	Arpc1b
9.16083e-98	-1.29986	0.345	0.619	2.60919e-93	Cd4-Cd8-T cell	Mrtfa
1.20188e-97	2.69254	0.294	0.103	3.42318e-93	Cd4-Cd8-T cell	Rasl11b
1.2351e-97	-2.2902	0.043	0.242	3.51781e-93	Cd4-Cd8-T cell	Inpp5f
1.27726e-97	-3.07475	0.019	0.194	3.63789e-93	Cd4-Cd8-T cell	Rogdi
2.27562e-97	4.52708	0.13	0.006	6.48143e-93	Cd4-Cd8-T cell	Rbm24
2.40237e-97	-2.92246	0.015	0.186	6.84243e-93	Cd4-Cd8-T cell	Lmo1
2.45432e-97	-5.71593	0.002	0.156	6.99039e-93	Cd4-Cd8-T cell	Tmem150b
2.7778e-97	-4.87442	0.008	0.169	7.91173e-93	Cd4-Cd8-T cell	Zfp366
6.71106e-97	-1.22407	0.402	0.645	1.91144e-92	Cd4-Cd8-T cell	Lamp1
1.55566e-96	3.25173	0.203	0.043	4.43083e-92	Cd4-Cd8-T cell	Nbea
1.64494e-96	-2.53899	0.125	0.346	4.68512e-92	Cd4-Cd8-T cell	Cd63
3.01953e-96	-4.38558	0.015	0.181	8.60022e-92	Cd4-Cd8-T cell	Pla2g7
4.09854e-96	-1.15143	0.394	0.667	1.16735e-91	Cd4-Cd8-T cell	Smim14
4.44201e-96	1.10176	0.617	0.421	1.26517e-91	Cd4-Cd8-T cell	Ptpn22
6.58545e-96	-6.51113	0.001	0.151	1.87567e-91	Cd4-Cd8-T cell	Klrb1b
6.59977e-96	-2.82558	0.022	0.198	1.87975e-91	Cd4-Cd8-T cell	Cd302
7.32685e-96	-1.10523	0.365	0.619	2.08683e-91	Cd4-Cd8-T cell	Taldo1
7.44344e-96	-3.6214	0.012	0.176	2.12004e-91	Cd4-Cd8-T cell	Hhex
1.34303e-95	-1.5343	0.137	0.386	3.82522e-91	Cd4-Cd8-T cell	Itprid2
1.46866e-95	1.3251	0.535	0.342	4.18304e-91	Cd4-Cd8-T cell	Man2a2
2.31797e-95	1.33055	0.427	0.206	6.60205e-91	Cd4-Cd8-T cell	Gm15987
2.52529e-95	-2.00497	0.058	0.265	7.19252e-91	Cd4-Cd8-T cell	Tmem51
2.58914e-95	1.57466	0.387	0.174	7.37438e-91	Cd4-Cd8-T cell	Stk39
3.62704e-95	2.64248	0.186	0.032	1.03305e-90	Cd4-Cd8-T cell	Edaradd
4.72262e-95	-4.93419	0.004	0.157	1.3451e-90	Cd4-Cd8-T cell	Nostrin
4.99004e-95	0.898958	0.737	0.595	1.42126e-90	Cd4-Cd8-T cell	Dnajc1
5.31973e-95	-1.21091	0.204	0.482	1.51516e-90	Cd4-Cd8-T cell	Zfp106
7.0309e-95	-2.85889	0.029	0.209	2.00254e-90	Cd4-Cd8-T cell	Gm14636
8.49725e-95	0.631038	0.942	0.873	2.42019e-90	Cd4-Cd8-T cell	Arhgap15
9.16114e-95	-4.11847	0.008	0.166	2.60928e-90	Cd4-Cd8-T cell	Spint1
1.08109e-94	-1.29301	0.138	0.391	3.07916e-90	Cd4-Cd8-T cell	Ifngr2
2.06741e-94	1.11847	0.637	0.503	5.88839e-90	Cd4-Cd8-T cell	Tmem30a
2.73773e-94	1.87338	0.255	0.07	7.79759e-90	Cd4-Cd8-T cell	Jakmip1
2.78867e-94	-2.82946	0.045	0.236	7.9427e-90	Cd4-Cd8-T cell	Zc3h12c
3.51713e-94	1.05737	0.628	0.443	1.00175e-89	Cd4-Cd8-T cell	Hip1
5.2968e-94	-2.54301	0.033	0.217	1.50863e-89	Cd4-Cd8-T cell	Tnfrsf13b
5.4327e-94	-3.90341	0.009	0.166	1.54734e-89	Cd4-Cd8-T cell	Pik3r6
9.42153e-94	-2.89887	0.021	0.192	2.68344e-89	Cd4-Cd8-T cell	Cpne2
1.31991e-93	4.51916	0.141	0.013	3.75936e-89	Cd4-Cd8-T cell	Cryba4
2.31408e-93	2.4115	0.219	0.051	6.59095e-89	Cd4-Cd8-T cell	Sla2
2.38946e-93	1.69526	0.502	0.308	6.80565e-89	Cd4-Cd8-T cell	Pgm2l1
3.36663e-93	1.60082	0.385	0.178	9.58884e-89	Cd4-Cd8-T cell	Igf2r
3.56742e-93	-2.5547	0.039	0.226	1.01607e-88	Cd4-Cd8-T cell	Fnbp1l
4.04185e-93	-2.24494	0.074	0.284	1.1512e-88	Cd4-Cd8-T cell	Rbpms
4.05194e-93	2.05905	0.35	0.153	1.15407e-88	Cd4-Cd8-T cell	Dus2
5.2076e-93	-2.28925	0.051	0.247	1.48323e-88	Cd4-Cd8-T cell	Agap1
8.86484e-93	-1.5476	0.117	0.354	2.52488e-88	Cd4-Cd8-T cell	Tcirg1
9.14012e-93	2.10776	0.317	0.127	2.60329e-88	Cd4-Cd8-T cell	Galnt12
9.98267e-93	2.41405	0.384	0.187	2.84326e-88	Cd4-Cd8-T cell	Hbegf
1.05758e-92	-1.41933	0.217	0.474	3.0122e-88	Cd4-Cd8-T cell	Ctsl
1.11803e-92	-1.71223	0.1	0.323	3.18437e-88	Cd4-Cd8-T cell	Dgkh
1.1768e-92	-1.34393	0.144	0.395	3.35176e-88	Cd4-Cd8-T cell	Cask
1.82719e-92	-3.53871	0.01	0.169	5.20421e-88	Cd4-Cd8-T cell	Anpep
1.87301e-92	0.724829	0.832	0.712	5.33471e-88	Cd4-Cd8-T cell	Stk17b
2.09382e-92	-1.40709	0.131	0.377	5.96361e-88	Cd4-Cd8-T cell	Arap1
2.24973e-92	-0.944493	0.468	0.69	6.40769e-88	Cd4-Cd8-T cell	Anxa5
3.44721e-92	-1.07032	0.233	0.503	9.81835e-88	Cd4-Cd8-T cell	Got1
3.67928e-92	-2.64271	0.025	0.2	1.04793e-87	Cd4-Cd8-T cell	Tmem106a
4.67183e-92	2.34941	0.224	0.056	1.33063e-87	Cd4-Cd8-T cell	Rab4a
6.46623e-92	1.44482	0.499	0.31	1.84171e-87	Cd4-Cd8-T cell	Hs2st1
6.91164e-92	1.95862	0.299	0.107	1.96857e-87	Cd4-Cd8-T cell	Cysltr2
1.68363e-91	-1.34497	0.184	0.439	4.79531e-87	Cd4-Cd8-T cell	Ptger4
1.77945e-91	-3.74427	0.011	0.167	5.06823e-87	Cd4-Cd8-T cell	Slc7a8
1.96052e-91	2.02487	0.362	0.163	5.58394e-87	Cd4-Cd8-T cell	Ramp3
2.46883e-91	-3.82525	0.022	0.188	7.03173e-87	Cd4-Cd8-T cell	Ccser1
3.08163e-91	-1.71121	0.112	0.343	8.77711e-87	Cd4-Cd8-T cell	Adk
3.41234e-91	-3.21889	0.014	0.174	9.71902e-87	Cd4-Cd8-T cell	Tnfsf12
3.46533e-91	-3.824	0.016	0.177	9.86995e-87	Cd4-Cd8-T cell	Slc11a1
3.55191e-91	1.69751	0.463	0.264	1.01165e-86	Cd4-Cd8-T cell	Tshz1
3.99765e-91	-3.17688	0.023	0.192	1.13861e-86	Cd4-Cd8-T cell	P3h2
4.27914e-91	-3.10262	0.042	0.224	1.21879e-86	Cd4-Cd8-T cell	Pltp
5.30185e-91	-1.67989	0.084	0.301	1.51007e-86	Cd4-Cd8-T cell	Mospd2
5.97588e-91	-1.34324	0.126	0.371	1.70205e-86	Cd4-Cd8-T cell	Jup
6.31601e-91	-2.55799	0.025	0.198	1.79893e-86	Cd4-Cd8-T cell	Krt80
6.32381e-91	-4.71742	0.005	0.153	1.80115e-86	Cd4-Cd8-T cell	Gm35853
6.77976e-91	-1.99898	0.044	0.233	1.93101e-86	Cd4-Cd8-T cell	Tnfrsf11a
1.10389e-90	2.06955	0.306	0.119	3.1441e-86	Cd4-Cd8-T cell	Sept8
1.11238e-90	1.65016	0.356	0.154	3.16827e-86	Cd4-Cd8-T cell	Slc37a3
1.44769e-90	0.921082	0.673	0.493	4.12331e-86	Cd4-Cd8-T cell	Cblb
1.52535e-90	-1.65876	0.168	0.413	4.34449e-86	Cd4-Cd8-T cell	Morrbid
1.82343e-90	0.543175	0.963	0.828	5.1935e-86	Cd4-Cd8-T cell	Ahnak
2.8199e-90	-1.38765	0.133	0.372	8.03163e-86	Cd4-Cd8-T cell	Arsb
3.09468e-90	-0.526629	0.955	0.955	8.81425e-86	Cd4-Cd8-T cell	Rpl37
3.6195e-90	0.854359	0.731	0.577	1.03091e-85	Cd4-Cd8-T cell	Esyt2
3.71208e-90	1.95025	0.324	0.13	1.05727e-85	Cd4-Cd8-T cell	Epas1
5.20998e-90	-3.5066	0.013	0.17	1.48391e-85	Cd4-Cd8-T cell	Camk1
6.68198e-90	-3.22666	0.015	0.174	1.90316e-85	Cd4-Cd8-T cell	Renbp
7.09468e-90	-3.18359	0.02	0.184	2.02071e-85	Cd4-Cd8-T cell	Nrg2
7.79947e-90	2.80704	0.181	0.034	2.22145e-85	Cd4-Cd8-T cell	Cited4
1.19831e-89	-1.29068	0.094	0.322	3.41303e-85	Cd4-Cd8-T cell	Fes
2.66869e-89	1.72453	0.29	0.099	7.60096e-85	Cd4-Cd8-T cell	Zdhhc2
4.29972e-89	-1.2741	0.122	0.356	1.22465e-84	Cd4-Cd8-T cell	Arhgap39
8.95728e-89	1.62704	0.365	0.168	2.55121e-84	Cd4-Cd8-T cell	Atp2a3
9.43935e-89	-1.08509	0.185	0.451	2.68852e-84	Cd4-Cd8-T cell	Commd8
9.53411e-89	1.13924	0.633	0.476	2.71551e-84	Cd4-Cd8-T cell	Lmo4
1.00731e-88	1.06426	0.458	0.239	2.86901e-84	Cd4-Cd8-T cell	Rab27a
1.04671e-88	1.22247	0.633	0.481	2.98125e-84	Cd4-Cd8-T cell	Sipa1l1
1.33468e-88	-5.00872	0.008	0.157	3.80145e-84	Cd4-Cd8-T cell	Cyp4f18
1.54399e-88	-1.10807	0.239	0.51	4.39759e-84	Cd4-Cd8-T cell	Ust
2.70855e-88	-6.41492	0.002	0.143	7.71448e-84	Cd4-Cd8-T cell	Htr7
2.74489e-88	-3.71994	0.022	0.183	7.81799e-84	Cd4-Cd8-T cell	Ophn1
2.7515e-88	1.48872	0.493	0.333	7.83682e-84	Cd4-Cd8-T cell	Rexo2
2.912e-88	-2.13445	0.074	0.276	8.29397e-84	Cd4-Cd8-T cell	Lima1
3.53122e-88	1.46177	0.392	0.178	1.00576e-83	Cd4-Cd8-T cell	Gimap6
4.2598e-88	-3.36816	0.016	0.174	1.21328e-83	Cd4-Cd8-T cell	Alpk2
4.29598e-88	-1.44917	0.228	0.493	1.22358e-83	Cd4-Cd8-T cell	Epsti1
5.00584e-88	-1.50566	0.12	0.349	1.42576e-83	Cd4-Cd8-T cell	Ap1s3
5.02683e-88	-4.13034	0.01	0.159	1.43174e-83	Cd4-Cd8-T cell	Ifi211
5.33424e-88	-4.59156	0.006	0.152	1.5193e-83	Cd4-Cd8-T cell	St8sia1
7.83259e-88	2.24525	0.422	0.227	2.23088e-83	Cd4-Cd8-T cell	Gem
1.0222e-87	2.53229	0.447	0.278	2.91142e-83	Cd4-Cd8-T cell	Slc7a6os
1.24163e-87	-0.809482	0.528	0.758	3.53641e-83	Cd4-Cd8-T cell	Rrbp1
1.7714e-87	-4.72186	0.006	0.15	5.04531e-83	Cd4-Cd8-T cell	Ifitm6
1.98582e-87	-1.27201	0.109	0.341	5.65601e-83	Cd4-Cd8-T cell	Ralb
2.70496e-87	-0.92312	0.432	0.689	7.70425e-83	Cd4-Cd8-T cell	Taok3
2.72347e-87	1.06638	0.59	0.443	7.75699e-83	Cd4-Cd8-T cell	Cdk2ap2
3.60947e-87	5.2031	0.123	0.008	1.02805e-82	Cd4-Cd8-T cell	5830411N06Rik
4.99748e-87	-4.38862	0.013	0.164	1.42338e-82	Cd4-Cd8-T cell	Mmp19
1.00323e-86	-5.91339	0.003	0.141	2.85739e-82	Cd4-Cd8-T cell	Gm30198
1.34536e-86	-6.92515	0.001	0.138	3.83184e-82	Cd4-Cd8-T cell	Ptchd1
1.47021e-86	-1.24048	0.142	0.387	4.18745e-82	Cd4-Cd8-T cell	Zmiz2
1.84802e-86	-1.57711	0.067	0.271	5.26353e-82	Cd4-Cd8-T cell	Acss1
2.82881e-86	0.574979	0.861	0.695	8.05702e-82	Cd4-Cd8-T cell	Arhgap26
4.58925e-86	-1.22092	0.188	0.438	1.30711e-81	Cd4-Cd8-T cell	Vrk1
4.87614e-86	-5.78206	0.002	0.139	1.38882e-81	Cd4-Cd8-T cell	Sh2d1b1
5.5094e-86	1.23969	0.543	0.362	1.56919e-81	Cd4-Cd8-T cell	Gmds
6.91722e-86	-2.2749	0.04	0.216	1.97016e-81	Cd4-Cd8-T cell	Pde4c
1.36011e-85	-4.70029	0.006	0.147	3.87388e-81	Cd4-Cd8-T cell	Sh2b2
1.45611e-85	0.90537	0.5	0.269	4.1473e-81	Cd4-Cd8-T cell	Ripor2
1.76555e-85	-3.01419	0.028	0.193	5.02864e-81	Cd4-Cd8-T cell	Epha2
1.87305e-85	1.39151	0.526	0.338	5.33483e-81	Cd4-Cd8-T cell	Ddit4
2.79978e-85	-4.10011	0.009	0.153	7.97433e-81	Cd4-Cd8-T cell	Slc25a13
3.20512e-85	1.51913	0.313	0.117	9.12883e-81	Cd4-Cd8-T cell	Sytl3
3.31384e-85	-3.46328	0.013	0.164	9.43848e-81	Cd4-Cd8-T cell	Cds1
5.65855e-85	-0.785712	0.453	0.716	1.61167e-80	Cd4-Cd8-T cell	Skil
5.85185e-85	-0.724376	0.825	0.907	1.66673e-80	Cd4-Cd8-T cell	Iqgap1
7.94861e-85	-1.16006	0.332	0.581	2.26392e-80	Cd4-Cd8-T cell	Rps27l
8.15622e-85	-5.07788	0.004	0.142	2.32305e-80	Cd4-Cd8-T cell	Siglece
8.38406e-85	1.184	0.389	0.178	2.38795e-80	Cd4-Cd8-T cell	Tmem154
1.02866e-84	-1.29533	0.106	0.326	2.92982e-80	Cd4-Cd8-T cell	Tubb6
1.32628e-84	1.45501	0.318	0.123	3.7775e-80	Cd4-Cd8-T cell	Socs2
1.58756e-84	-2.75077	0.063	0.251	4.52168e-80	Cd4-Cd8-T cell	Ets2
2.67608e-84	-0.617763	0.171	0.431	7.62201e-80	Cd4-Cd8-T cell	Dnajb14
2.73389e-84	-2.02219	0.123	0.343	7.78668e-80	Cd4-Cd8-T cell	Rnf149
5.11507e-84	-0.933451	0.237	0.511	1.45687e-79	Cd4-Cd8-T cell	Cd2ap
6.21379e-84	-0.926966	0.518	0.712	1.76981e-79	Cd4-Cd8-T cell	Psme1
2.15791e-83	-1.62158	0.085	0.294	6.14615e-79	Cd4-Cd8-T cell	Vwa5a
2.76646e-83	0.512288	0.945	0.898	7.87943e-79	Cd4-Cd8-T cell	Gnas
8.37106e-83	-5.84764	0.002	0.134	2.38424e-78	Cd4-Cd8-T cell	Gm15964
8.66949e-83	-1.09935	0.301	0.563	2.46924e-78	Cd4-Cd8-T cell	Sgpl1
1.10057e-82	-1.04587	0.201	0.462	3.13466e-78	Cd4-Cd8-T cell	Pacsin2
1.24105e-82	-1.37074	0.279	0.519	3.53477e-78	Cd4-Cd8-T cell	Bach1
1.29439e-82	1.17009	0.628	0.48	3.68667e-78	Cd4-Cd8-T cell	Prdx6
1.48409e-82	-1.18421	0.151	0.39	4.22698e-78	Cd4-Cd8-T cell	Evi2a
1.61127e-82	-4.54395	0.006	0.144	4.58922e-78	Cd4-Cd8-T cell	Cd300ld
1.77233e-82	-3.58443	0.021	0.175	5.04794e-78	Cd4-Cd8-T cell	Anxa3
1.78347e-82	-1.22114	0.125	0.357	5.07967e-78	Cd4-Cd8-T cell	Pacs2
2.49486e-82	-2.01234	0.046	0.224	7.10585e-78	Cd4-Cd8-T cell	Gm44710
3.27375e-82	1.95077	0.51	0.367	9.32429e-78	Cd4-Cd8-T cell	Cwc25
4.32114e-82	-1.27229	0.142	0.376	1.23075e-77	Cd4-Cd8-T cell	Mfsd1
4.49489e-82	-6.00981	0.002	0.133	1.28023e-77	Cd4-Cd8-T cell	Mefv
6.411e-82	1.33511	0.535	0.366	1.82598e-77	Cd4-Cd8-T cell	Acot7
7.40199e-82	-1.48519	0.192	0.426	2.10823e-77	Cd4-Cd8-T cell	Sbno2
1.25618e-81	-1.87965	0.039	0.212	3.57784e-77	Cd4-Cd8-T cell	Cmtm3
1.41944e-81	2.14404	0.219	0.06	4.04285e-77	Cd4-Cd8-T cell	Sit1
2.09045e-81	-2.36327	0.027	0.186	5.95403e-77	Cd4-Cd8-T cell	E2f2
2.13669e-81	1.35352	0.349	0.152	6.08571e-77	Cd4-Cd8-T cell	Dnaja4
2.43933e-81	-1.44414	0.254	0.501	6.94769e-77	Cd4-Cd8-T cell	Washc2
2.51914e-81	-1.19286	0.164	0.407	7.17502e-77	Cd4-Cd8-T cell	Creg1
3.84162e-81	-1.43783	0.108	0.324	1.09417e-76	Cd4-Cd8-T cell	Map4k1
6.86011e-81	-1.75651	0.054	0.238	1.9539e-76	Cd4-Cd8-T cell	Ppm1m
7.18e-81	-3.93735	0.007	0.145	2.04501e-76	Cd4-Cd8-T cell	Csf2rb2
8.45361e-81	-0.69598	0.483	0.743	2.40776e-76	Cd4-Cd8-T cell	Dleu2
1.06319e-80	-0.958034	0.45	0.696	3.02817e-76	Cd4-Cd8-T cell	Rab7
1.29391e-80	4.61698	0.118	0.009	3.68532e-76	Cd4-Cd8-T cell	Rnf165
3.20325e-80	5.49287	0.106	0.005	9.12351e-76	Cd4-Cd8-T cell	Gm9961
5.15612e-80	-2.64671	0.03	0.188	1.46857e-75	Cd4-Cd8-T cell	Phldb1
8.61047e-80	1.28324	0.61	0.476	2.45243e-75	Cd4-Cd8-T cell	Isy1
1.25485e-79	-2.21975	0.059	0.238	3.57405e-75	Cd4-Cd8-T cell	Pde2a
1.31637e-79	-1.41587	0.092	0.3	3.74929e-75	Cd4-Cd8-T cell	Itpripl2
1.45468e-79	-0.713122	0.669	0.837	4.14323e-75	Cd4-Cd8-T cell	Ext1
1.51979e-79	1.04887	0.554	0.378	4.32868e-75	Cd4-Cd8-T cell	Pde7a
2.21934e-79	0.834784	0.754	0.669	6.32114e-75	Cd4-Cd8-T cell	Tnfaip8
2.41325e-79	3.97514	0.124	0.012	6.87341e-75	Cd4-Cd8-T cell	Gm49890
4.91096e-79	1.09939	0.372	0.17	1.39874e-74	Cd4-Cd8-T cell	Il18rap
5.8248e-79	-1.26282	0.115	0.333	1.65902e-74	Cd4-Cd8-T cell	P2rx4
6.38535e-79	-1.32414	0.124	0.346	1.81868e-74	Cd4-Cd8-T cell	Tfeb
6.4601e-79	-0.906418	0.249	0.517	1.83997e-74	Cd4-Cd8-T cell	Aim2
7.05831e-79	-2.30157	0.03	0.189	2.01035e-74	Cd4-Cd8-T cell	Klrd1
1.03019e-78	1.16303	0.547	0.392	2.93418e-74	Cd4-Cd8-T cell	Zfp652
1.04581e-78	-3.20526	0.017	0.161	2.97866e-74	Cd4-Cd8-T cell	Plscr1
1.2494e-78	-1.53366	0.142	0.356	3.55854e-74	Cd4-Cd8-T cell	Pbx1
1.27177e-78	-5.26125	0.006	0.137	3.62226e-74	Cd4-Cd8-T cell	Ifi205
1.44498e-78	-0.74068	0.402	0.667	4.11559e-74	Cd4-Cd8-T cell	Slc6a6
1.80324e-78	-4.37816	0.009	0.145	5.13599e-74	Cd4-Cd8-T cell	P2ry14
1.98258e-78	-6.26287	0.001	0.126	5.64679e-74	Cd4-Cd8-T cell	I830077J02Rik
2.38823e-78	-0.987538	0.292	0.547	6.80215e-74	Cd4-Cd8-T cell	Srebf2
3.17579e-78	-1.40654	0.088	0.291	9.0453e-74	Cd4-Cd8-T cell	Nectin1
4.53491e-78	0.734308	0.694	0.533	1.29163e-73	Cd4-Cd8-T cell	Aopep
4.83123e-78	-2.73362	0.033	0.191	1.37603e-73	Cd4-Cd8-T cell	Sash1
4.93795e-78	-7.16774	0.001	0.124	1.40643e-73	Cd4-Cd8-T cell	Clec9a
5.36234e-78	-1.68571	0.096	0.297	1.5273e-73	Cd4-Cd8-T cell	Spred1
5.95732e-78	-1.4984	0.112	0.321	1.69676e-73	Cd4-Cd8-T cell	Dgat2
1.59068e-77	-0.995942	0.487	0.72	4.53056e-73	Cd4-Cd8-T cell	Mef2a
1.6246e-77	-5.49083	0.005	0.134	4.62717e-73	Cd4-Cd8-T cell	Dnase1l3
2.76581e-77	-1.00621	0.245	0.497	7.87757e-73	Cd4-Cd8-T cell	Pip5k1c
3.03539e-77	-3.21141	0.014	0.154	8.6454e-73	Cd4-Cd8-T cell	Esr1
6.41469e-77	-1.37208	0.099	0.306	1.82703e-72	Cd4-Cd8-T cell	Lactb
7.02707e-77	-0.50443	0.871	0.895	2.00145e-72	Cd4-Cd8-T cell	Rpl7a
1.50969e-76	-1.29465	0.144	0.368	4.2999e-72	Cd4-Cd8-T cell	Hsd17b11
1.61946e-76	1.27019	0.498	0.321	4.61256e-72	Cd4-Cd8-T cell	Nfil3
1.69726e-76	1.73477	0.258	0.089	4.83413e-72	Cd4-Cd8-T cell	Gimap9
1.8662e-76	-0.866497	0.225	0.484	5.31531e-72	Cd4-Cd8-T cell	Rnf130
2.09166e-76	1.11334	0.27	0.09	5.95746e-72	Cd4-Cd8-T cell	Cd96
2.2281e-76	-2.42695	0.042	0.205	6.34608e-72	Cd4-Cd8-T cell	Actn1
2.30017e-76	-1.20791	0.171	0.403	6.55133e-72	Cd4-Cd8-T cell	Plxnc1
3.96117e-76	-1.04638	0.157	0.394	1.12822e-71	Cd4-Cd8-T cell	Vrk2
5.83362e-76	-2.58433	0.024	0.172	1.66153e-71	Cd4-Cd8-T cell	Dglucy
6.71164e-76	1.21267	0.492	0.309	1.91161e-71	Cd4-Cd8-T cell	Jaml
6.84959e-76	-1.1457	0.123	0.34	1.9509e-71	Cd4-Cd8-T cell	Tbc1d14
7.0407e-76	1.19501	0.541	0.396	2.00533e-71	Cd4-Cd8-T cell	Ppp1cc
1.19878e-75	-1.47651	0.076	0.268	3.41438e-71	Cd4-Cd8-T cell	Csnk1e
1.4574e-75	-5.68572	0.002	0.123	4.15097e-71	Cd4-Cd8-T cell	Bco2
1.54631e-75	0.963323	0.573	0.391	4.40421e-71	Cd4-Cd8-T cell	Lcp2
1.70308e-75	-0.970006	0.241	0.495	4.85072e-71	Cd4-Cd8-T cell	Rala
1.8425e-75	0.791329	0.685	0.534	5.24781e-71	Cd4-Cd8-T cell	Nedd9
2.26441e-75	-2.66201	0.022	0.168	6.4495e-71	Cd4-Cd8-T cell	Gm13822
2.28911e-75	-1.88658	0.056	0.229	6.51983e-71	Cd4-Cd8-T cell	Gm29282
3.79323e-75	-2.1376	0.033	0.187	1.08039e-70	Cd4-Cd8-T cell	Ifih1
4.82756e-75	-1.92642	0.039	0.2	1.37499e-70	Cd4-Cd8-T cell	Disc1
9.31787e-75	1.79181	0.287	0.12	2.65392e-70	Cd4-Cd8-T cell	Irak3
1.10543e-74	-3.24541	0.013	0.147	3.1485e-70	Cd4-Cd8-T cell	Slc7a7
1.42044e-74	-0.765672	0.186	0.428	4.04569e-70	Cd4-Cd8-T cell	Havcr2
1.50168e-74	-0.762744	0.471	0.676	4.27708e-70	Cd4-Cd8-T cell	Eif3k
1.58671e-74	-5.68669	0.002	0.121	4.51928e-70	Cd4-Cd8-T cell	Gm40645
1.73474e-74	4.26059	0.123	0.014	4.94089e-70	Cd4-Cd8-T cell	Dok6
1.99705e-74	-2.77942	0.019	0.161	5.68799e-70	Cd4-Cd8-T cell	Stard8
2.62929e-74	-3.20362	0.011	0.143	7.48874e-70	Cd4-Cd8-T cell	Zeb2os
3.44821e-74	-3.9939	0.008	0.136	9.8212e-70	Cd4-Cd8-T cell	Tnfsf13b
4.81761e-74	-1.75697	0.074	0.255	1.37215e-69	Cd4-Cd8-T cell	Cd200r1
4.92622e-74	-2.06792	0.028	0.178	1.40309e-69	Cd4-Cd8-T cell	Ctnnbip1
5.61909e-74	-0.871843	0.293	0.55	1.60043e-69	Cd4-Cd8-T cell	Brk1
6.3162e-74	-8.87448	0	0.116	1.79898e-69	Cd4-Cd8-T cell	Sept3
6.79571e-74	-0.575765	0.715	0.85	1.93555e-69	Cd4-Cd8-T cell	Gas5
1.17103e-73	-1.04036	0.243	0.486	3.33532e-69	Cd4-Cd8-T cell	Phc2
1.3071e-73	-3.65623	0.019	0.157	3.72288e-69	Cd4-Cd8-T cell	Plxna4
1.84374e-73	-2.04056	0.085	0.267	5.25135e-69	Cd4-Cd8-T cell	Abca1
3.36156e-73	1.16943	0.505	0.332	9.57439e-69	Cd4-Cd8-T cell	Cry1
3.54604e-73	4.05854	0.113	0.01	1.00998e-68	Cd4-Cd8-T cell	Krt83
4.43782e-73	-3.1663	0.022	0.162	1.26398e-68	Cd4-Cd8-T cell	Slc26a11
4.67811e-73	-4.31327	0.007	0.131	1.33242e-68	Cd4-Cd8-T cell	Hk3
6.85884e-73	-1.77882	0.043	0.206	1.95353e-68	Cd4-Cd8-T cell	S100a1
6.93099e-73	-0.826841	0.238	0.492	1.97409e-68	Cd4-Cd8-T cell	Myadm
7.87883e-73	-2.87282	0.019	0.157	2.24405e-68	Cd4-Cd8-T cell	Zc3h12d
1.00908e-72	-1.00792	0.258	0.503	2.87405e-68	Cd4-Cd8-T cell	Vps26a
1.42362e-72	-0.753176	0.645	0.782	4.05476e-68	Cd4-Cd8-T cell	Cyba
1.88588e-72	-5.14367	0.004	0.123	5.37137e-68	Cd4-Cd8-T cell	Gm37168
2.67493e-72	-2.83365	0.052	0.215	7.61874e-68	Cd4-Cd8-T cell	Rps6ka2
2.68807e-72	-2.3925	0.024	0.167	7.65616e-68	Cd4-Cd8-T cell	Il18
2.86967e-72	-1.61639	0.238	0.455	8.17339e-68	Cd4-Cd8-T cell	Abr
3.00077e-72	-6.04577	0.004	0.124	8.54681e-68	Cd4-Cd8-T cell	Csf3r
3.12757e-72	1.74954	0.23	0.075	8.90794e-68	Cd4-Cd8-T cell	Gimap5
3.27217e-72	2.81954	0.179	0.046	9.3198e-68	Cd4-Cd8-T cell	Smyd2
3.56357e-72	-1.02825	0.295	0.518	1.01498e-67	Cd4-Cd8-T cell	Zfand2a
4.34263e-72	2.88212	0.156	0.032	1.23687e-67	Cd4-Cd8-T cell	Pram1
5.50291e-72	-1.53737	0.066	0.243	1.56734e-67	Cd4-Cd8-T cell	Ttyh3
5.62901e-72	1.93297	0.21	0.062	1.60325e-67	Cd4-Cd8-T cell	Stk26
7.82223e-72	-2.96867	0.015	0.148	2.22793e-67	Cd4-Cd8-T cell	Lag3
8.13257e-72	-3.71168	0.016	0.148	2.31632e-67	Cd4-Cd8-T cell	Ifi204
8.38242e-72	1.48958	0.359	0.184	2.38748e-67	Cd4-Cd8-T cell	Tbc1d10c
1.00815e-71	-1.21714	0.101	0.299	2.87141e-67	Cd4-Cd8-T cell	Ctnnd1
1.05347e-71	-0.684451	0.5	0.732	3.00048e-67	Cd4-Cd8-T cell	Capza2
1.15419e-71	-1.06325	0.257	0.489	3.28737e-67	Cd4-Cd8-T cell	Eif1a
1.3043e-71	1.84198	0.249	0.091	3.71492e-67	Cd4-Cd8-T cell	Smco4
1.66434e-71	-3.01959	0.012	0.141	4.74037e-67	Cd4-Cd8-T cell	Sh3tc1
2.27101e-71	-1.03954	0.307	0.552	6.4683e-67	Cd4-Cd8-T cell	P4ha1
3.02342e-71	-1.69165	0.042	0.201	8.61129e-67	Cd4-Cd8-T cell	Hspb11
3.60155e-71	0.549521	0.917	0.833	1.02579e-66	Cd4-Cd8-T cell	Cd44
3.73922e-71	-3.92526	0.03	0.171	1.065e-66	Cd4-Cd8-T cell	Ccr7
3.81761e-71	-1.22586	0.133	0.345	1.08733e-66	Cd4-Cd8-T cell	Ifnar1
4.21143e-71	-4.75189	0.004	0.121	1.1995e-66	Cd4-Cd8-T cell	Fcgr4
5.04708e-71	0.517559	0.906	0.831	1.43751e-66	Cd4-Cd8-T cell	Jak1
6.52875e-71	-3.74605	0.01	0.134	1.85952e-66	Cd4-Cd8-T cell	Wnt11
8.21888e-71	-4.81724	0.008	0.13	2.3409e-66	Cd4-Cd8-T cell	Fhad1
1.20177e-70	3.81496	0.136	0.023	3.42288e-66	Cd4-Cd8-T cell	S1pr3
1.22211e-70	4.1413	0.103	0.008	3.4808e-66	Cd4-Cd8-T cell	Rln3
1.56256e-70	0.906713	0.66	0.537	4.45049e-66	Cd4-Cd8-T cell	Hectd1
2.09578e-70	-4.47657	0.005	0.123	5.96921e-66	Cd4-Cd8-T cell	Pilra
2.32383e-70	-3.03546	0.03	0.173	6.61874e-66	Cd4-Cd8-T cell	Nrp2
2.50756e-70	-0.905202	0.24	0.48	7.14204e-66	Cd4-Cd8-T cell	Scpep1
3.22219e-70	-2.79243	0.035	0.183	9.17743e-66	Cd4-Cd8-T cell	Il15
3.98355e-70	-1.42432	0.049	0.214	1.13459e-65	Cd4-Cd8-T cell	Casp1
4.34534e-70	-2.91677	0.027	0.166	1.23764e-65	Cd4-Cd8-T cell	Zfp704
4.62051e-70	-1.44185	0.198	0.415	1.31601e-65	Cd4-Cd8-T cell	Dclre1c
4.75045e-70	2.85496	0.152	0.031	1.35302e-65	Cd4-Cd8-T cell	Jcad
7.5175e-70	-4.56768	0.003	0.118	2.14113e-65	Cd4-Cd8-T cell	Gm36486
8.03111e-70	-1.12116	0.213	0.444	2.28742e-65	Cd4-Cd8-T cell	Snx29
1.00247e-69	-3.57567	0.007	0.128	2.85523e-65	Cd4-Cd8-T cell	Lyl1
1.02973e-69	-5.15623	0.003	0.117	2.93287e-65	Cd4-Cd8-T cell	Kctd14
1.0972e-69	2.22823	0.202	0.06	3.12504e-65	Cd4-Cd8-T cell	Serpina3g
1.22895e-69	-1.48292	0.07	0.247	3.50028e-65	Cd4-Cd8-T cell	Adam15
1.47082e-69	1.49003	0.346	0.173	4.18918e-65	Cd4-Cd8-T cell	Pced1b
1.48257e-69	-5.31113	0.001	0.113	4.22264e-65	Cd4-Cd8-T cell	Siglecg
1.87173e-69	-2.70561	0.014	0.142	5.33106e-65	Cd4-Cd8-T cell	Ctbp2
1.98226e-69	1.66471	0.328	0.158	5.64587e-65	Cd4-Cd8-T cell	Rasal3
2.19812e-69	0.634431	0.797	0.715	6.26068e-65	Cd4-Cd8-T cell	Fli1
2.21443e-69	-3.15977	0.012	0.137	6.30714e-65	Cd4-Cd8-T cell	Celf4
2.45994e-69	0.723059	0.692	0.584	7.00641e-65	Cd4-Cd8-T cell	Rac2
2.54666e-69	-1.6315	0.065	0.236	7.25339e-65	Cd4-Cd8-T cell	Slc12a9
2.79531e-69	-1.64487	0.059	0.228	7.96161e-65	Cd4-Cd8-T cell	Dnase1l1
2.9284e-69	-2.41338	0.024	0.162	8.34066e-65	Cd4-Cd8-T cell	Zbtb18
3.17567e-69	0.542345	0.828	0.757	9.04495e-65	Cd4-Cd8-T cell	Ndfip1
3.7188e-69	1.86266	0.24	0.087	1.05919e-64	Cd4-Cd8-T cell	Bmpr1a
3.98545e-69	1.54789	0.41	0.241	1.13514e-64	Cd4-Cd8-T cell	Slc16a6
4.5753e-69	-1.94996	0.051	0.21	1.30314e-64	Cd4-Cd8-T cell	Pfkfb4
4.86641e-69	0.686164	0.77	0.709	1.38605e-64	Cd4-Cd8-T cell	Cnbp
6.47459e-69	-1.45009	0.07	0.245	1.84409e-64	Cd4-Cd8-T cell	Trappc5
7.43583e-69	-0.691875	0.576	0.753	2.11787e-64	Cd4-Cd8-T cell	Nap1l1
9.58821e-69	-1.58047	0.177	0.378	2.73091e-64	Cd4-Cd8-T cell	Lst1
1.11091e-68	2.30387	0.218	0.075	3.16409e-64	Cd4-Cd8-T cell	Lrrc8b
1.11202e-68	-0.945386	0.229	0.471	3.16726e-64	Cd4-Cd8-T cell	Stx16
1.79999e-68	-1.02104	0.195	0.424	5.12675e-64	Cd4-Cd8-T cell	Ddi2
1.94512e-68	-1.63983	0.066	0.236	5.5401e-64	Cd4-Cd8-T cell	Rgl1
1.95625e-68	0.939749	0.636	0.532	5.57178e-64	Cd4-Cd8-T cell	Senp6
2.03226e-68	-0.981239	0.133	0.344	5.78828e-64	Cd4-Cd8-T cell	Dpy19l1
2.03741e-68	-3.06016	0.01	0.131	5.80294e-64	Cd4-Cd8-T cell	Tmem141
2.59737e-68	-5.07262	0.006	0.12	7.39783e-64	Cd4-Cd8-T cell	Lilra5
2.83039e-68	1.2283	0.554	0.415	8.06151e-64	Cd4-Cd8-T cell	Plk3
3.00707e-68	3.40804	0.133	0.023	8.56474e-64	Cd4-Cd8-T cell	Khdrbs3
3.02079e-68	1.54568	0.349	0.185	8.6038e-64	Cd4-Cd8-T cell	Gabbr1
3.63909e-68	2.1998	0.185	0.051	1.03648e-63	Cd4-Cd8-T cell	Xlr4a
3.86101e-68	3.54672	0.144	0.028	1.09969e-63	Cd4-Cd8-T cell	5830444B04Rik
5.39091e-68	1.42814	0.285	0.119	1.53544e-63	Cd4-Cd8-T cell	Scml4
5.69606e-68	-1.8831	0.073	0.244	1.62235e-63	Cd4-Cd8-T cell	Cebpd
6.2072e-68	-3.26586	0.03	0.167	1.76793e-63	Cd4-Cd8-T cell	Itga9
6.89517e-68	1.76308	0.231	0.079	1.96388e-63	Cd4-Cd8-T cell	Gm7247
6.91316e-68	-4.41002	0.005	0.12	1.96901e-63	Cd4-Cd8-T cell	St8sia6
7.41228e-68	-1.12588	0.1	0.294	2.11117e-63	Cd4-Cd8-T cell	Tmem219
8.09984e-68	-1.56403	0.131	0.324	2.307e-63	Cd4-Cd8-T cell	Nceh1
1.36809e-67	-1.1275	0.213	0.44	3.8966e-63	Cd4-Cd8-T cell	Scarb2
1.47691e-67	-0.714484	0.213	0.449	4.20655e-63	Cd4-Cd8-T cell	Slc15a3
1.61763e-67	-0.826854	0.279	0.527	4.60735e-63	Cd4-Cd8-T cell	Cd48
1.75445e-67	0.809729	0.669	0.576	4.99703e-63	Cd4-Cd8-T cell	Prr13
1.83604e-67	-0.899962	0.168	0.389	5.22941e-63	Cd4-Cd8-T cell	Myo9a
1.97086e-67	3.88299	0.101	0.008	5.61339e-63	Cd4-Cd8-T cell	Gm48321
2.14472e-67	-1.09985	0.252	0.477	6.10859e-63	Cd4-Cd8-T cell	Arl4c
2.2135e-67	-1.36923	0.211	0.42	6.3045e-63	Cd4-Cd8-T cell	Atg2a
2.45116e-67	-3.82907	0.007	0.124	6.9814e-63	Cd4-Cd8-T cell	Rab39
2.81368e-67	-3.25663	0.014	0.138	8.01393e-63	Cd4-Cd8-T cell	Iqsec2
3.1631e-67	-0.911725	0.16	0.384	9.00914e-63	Cd4-Cd8-T cell	Hmgn1
4.18729e-67	-1.40969	0.125	0.319	1.19262e-62	Cd4-Cd8-T cell	Trib1
4.8003e-67	-1.31116	0.121	0.321	1.36722e-62	Cd4-Cd8-T cell	Lipa
5.731e-67	-4.09157	0.015	0.139	1.6323e-62	Cd4-Cd8-T cell	Tnfrsf4
5.99052e-67	-1.21467	0.174	0.39	1.70622e-62	Cd4-Cd8-T cell	Heatr5a
6.09028e-67	2.09656	0.195	0.059	1.73463e-62	Cd4-Cd8-T cell	Mturn
7.07217e-67	-1.70345	0.067	0.234	2.0143e-62	Cd4-Cd8-T cell	Mfsd11
8.2463e-67	-0.924957	0.156	0.37	2.34871e-62	Cd4-Cd8-T cell	Fam102b
1.10747e-66	-1.50636	0.051	0.211	3.1543e-62	Cd4-Cd8-T cell	Pdcd2l
1.38788e-66	-2.4938	0.022	0.154	3.95296e-62	Cd4-Cd8-T cell	Gbp3
1.41422e-66	-2.94871	0.028	0.164	4.02799e-62	Cd4-Cd8-T cell	Sema6d
1.42216e-66	-1.35057	0.069	0.241	4.05061e-62	Cd4-Cd8-T cell	Nucb2
1.46909e-66	-4.62481	0.003	0.112	4.18427e-62	Cd4-Cd8-T cell	M1ap
1.50386e-66	1.03029	0.671	0.568	4.28329e-62	Cd4-Cd8-T cell	Vps37b
1.57956e-66	1.38758	0.427	0.277	4.4989e-62	Cd4-Cd8-T cell	Rnf166
1.71346e-66	-2.50323	0.048	0.195	4.88029e-62	Cd4-Cd8-T cell	Cd6
1.82407e-66	-3.14601	0.01	0.128	5.19532e-62	Cd4-Cd8-T cell	4930455G09Rik
2.02228e-66	-1.12048	0.182	0.404	5.75985e-62	Cd4-Cd8-T cell	Grk3
2.25068e-66	-2.60889	0.03	0.168	6.4104e-62	Cd4-Cd8-T cell	Mtus1
2.62879e-66	-1.84618	0.056	0.214	7.48733e-62	Cd4-Cd8-T cell	Blvrb
3.0017e-66	0.877889	0.624	0.533	8.54944e-62	Cd4-Cd8-T cell	S100a13
3.58332e-66	-6.24833	0.003	0.112	1.0206e-61	Cd4-Cd8-T cell	Dcstamp
3.60613e-66	-1.75626	0.062	0.224	1.0271e-61	Cd4-Cd8-T cell	Hspbap1
3.83819e-66	-1.62344	0.056	0.216	1.09319e-61	Cd4-Cd8-T cell	Net1
3.89638e-66	-1.95758	0.033	0.176	1.10977e-61	Cd4-Cd8-T cell	Lsr
4.19128e-66	1.00553	0.56	0.402	1.19376e-61	Cd4-Cd8-T cell	Gpr183
4.31675e-66	-2.47415	0.02	0.15	1.2295e-61	Cd4-Cd8-T cell	Cdc42ep4
4.41002e-66	-1.63267	0.04	0.191	1.25606e-61	Cd4-Cd8-T cell	Pafah1b3
4.59783e-66	1.45465	0.39	0.233	1.30955e-61	Cd4-Cd8-T cell	Ltb4r1
4.6551e-66	-4.0634	0.01	0.127	1.32586e-61	Cd4-Cd8-T cell	Agmo
5.41716e-66	2.02001	0.246	0.097	1.54291e-61	Cd4-Cd8-T cell	Slc12a7
5.9117e-66	-1.35883	0.321	0.533	1.68377e-61	Cd4-Cd8-T cell	Malt1
6.61796e-66	-4.54147	0.004	0.114	1.88493e-61	Cd4-Cd8-T cell	Ceacam1
6.83262e-66	4.45494	0.105	0.011	1.94607e-61	Cd4-Cd8-T cell	Lrrc17
7.14866e-66	1.34468	0.443	0.303	2.03608e-61	Cd4-Cd8-T cell	Dap
7.41365e-66	-2.43304	0.019	0.147	2.11156e-61	Cd4-Cd8-T cell	Mfsd12
7.82589e-66	0.981353	0.636	0.48	2.22897e-61	Cd4-Cd8-T cell	Pde4b
8.84104e-66	-1.46399	0.062	0.228	2.51811e-61	Cd4-Cd8-T cell	Rnf141
1.03313e-65	3.22647	0.107	0.012	2.94255e-61	Cd4-Cd8-T cell	Gm29243
1.0347e-65	-3.24131	0.01	0.127	2.94702e-61	Cd4-Cd8-T cell	Efcc1
1.51216e-65	-1.51992	0.274	0.474	4.30695e-61	Cd4-Cd8-T cell	Etv3
1.64708e-65	-0.781862	0.151	0.364	4.69121e-61	Cd4-Cd8-T cell	Pqlc1
1.79196e-65	3.53838	0.104	0.01	5.10387e-61	Cd4-Cd8-T cell	Gm15918
1.80823e-65	-2.90857	0.016	0.14	5.15021e-61	Cd4-Cd8-T cell	Carmil1
2.53292e-65	-1.06396	0.202	0.423	7.21425e-61	Cd4-Cd8-T cell	Tsc22d1
2.65883e-65	-1.33138	0.085	0.263	7.57288e-61	Cd4-Cd8-T cell	AB124611
2.83751e-65	-1.71136	0.069	0.236	8.08179e-61	Cd4-Cd8-T cell	Ptrhd1
2.84934e-65	-7.02982	0.001	0.105	8.1155e-61	Cd4-Cd8-T cell	Gm16553
4.37246e-65	-1.26221	0.17	0.374	1.24536e-60	Cd4-Cd8-T cell	Plk2
4.63745e-65	3.18582	0.117	0.016	1.32084e-60	Cd4-Cd8-T cell	Slc35f2
4.7094e-65	-0.84718	0.233	0.472	1.34133e-60	Cd4-Cd8-T cell	Cyfip1
5.03436e-65	-3.10483	0.015	0.137	1.43389e-60	Cd4-Cd8-T cell	Rasgrp3
5.5286e-65	-1.44735	0.079	0.252	1.57466e-60	Cd4-Cd8-T cell	Traf5
6.05085e-65	-2.4705	0.021	0.149	1.7234e-60	Cd4-Cd8-T cell	4732471J01Rik
6.38578e-65	-2.16955	0.02	0.148	1.8188e-60	Cd4-Cd8-T cell	Haao
6.48064e-65	-3.19815	0.009	0.124	1.84582e-60	Cd4-Cd8-T cell	Phf11a
6.5459e-65	1.10394	0.448	0.278	1.8644e-60	Cd4-Cd8-T cell	Mcu
6.6309e-65	-1.37276	0.237	0.454	1.88861e-60	Cd4-Cd8-T cell	Rnf213
8.45034e-65	1.24847	0.433	0.271	2.40683e-60	Cd4-Cd8-T cell	Helz
9.14459e-65	-1.111	0.17	0.379	2.60456e-60	Cd4-Cd8-T cell	Phf23
9.32704e-65	1.09498	0.512	0.361	2.65653e-60	Cd4-Cd8-T cell	Nfatc1
1.29347e-64	1.26344	0.43	0.264	3.68407e-60	Cd4-Cd8-T cell	Acvr2a
1.45342e-64	4.05247	0.103	0.01	4.13963e-60	Cd4-Cd8-T cell	Serinc2
1.48166e-64	-1.40721	0.085	0.261	4.22006e-60	Cd4-Cd8-T cell	Dnase2a
1.60818e-64	-1.81823	0.048	0.199	4.58041e-60	Cd4-Cd8-T cell	3110082I17Rik
1.65774e-64	-4.6946	0.006	0.116	4.72158e-60	Cd4-Cd8-T cell	Xcr1
1.82049e-64	-5.39786	0.003	0.109	5.18511e-60	Cd4-Cd8-T cell	0610040J01Rik
1.97012e-64	-1.69612	0.059	0.217	5.6113e-60	Cd4-Cd8-T cell	Rubcnl
1.9789e-64	-3.65407	0.011	0.127	5.6363e-60	Cd4-Cd8-T cell	Dok3
2.06128e-64	-1.06247	0.192	0.41	5.87095e-60	Cd4-Cd8-T cell	Abhd12
2.50323e-64	-3.92391	0.004	0.111	7.12969e-60	Cd4-Cd8-T cell	Bend4
2.67027e-64	1.09738	0.438	0.266	7.60545e-60	Cd4-Cd8-T cell	Spn
2.73588e-64	-1.83924	0.034	0.175	7.79235e-60	Cd4-Cd8-T cell	Lipe
2.8499e-64	-3.13045	0.016	0.138	8.11708e-60	Cd4-Cd8-T cell	Cd4
3.38167e-64	-0.542146	0.956	0.937	9.63168e-60	Cd4-Cd8-T cell	Rps11
5.87835e-64	0.754158	0.744	0.663	1.67427e-59	Cd4-Cd8-T cell	Gm26740
5.96534e-64	-2.58424	0.031	0.165	1.69905e-59	Cd4-Cd8-T cell	Cacna1d
6.1998e-64	-1.25582	0.072	0.243	1.76583e-59	Cd4-Cd8-T cell	Bak1
6.77573e-64	-2.41519	0.019	0.144	1.92986e-59	Cd4-Cd8-T cell	Rtl5
9.74414e-64	-3.63865	0.01	0.125	2.77533e-59	Cd4-Cd8-T cell	Tlr3
1.07028e-63	-1.38987	0.059	0.219	3.04838e-59	Cd4-Cd8-T cell	Nagk
1.44253e-63	-0.978271	0.154	0.354	4.10862e-59	Cd4-Cd8-T cell	Casp4
1.46038e-63	-0.773481	0.418	0.652	4.15946e-59	Cd4-Cd8-T cell	Parp8
1.56671e-63	-1.7267	0.099	0.274	4.46232e-59	Cd4-Cd8-T cell	Setdb2
1.71792e-63	-0.551432	0.715	0.864	4.89298e-59	Cd4-Cd8-T cell	Rbpj
1.75863e-63	-0.836392	0.186	0.414	5.00892e-59	Cd4-Cd8-T cell	Epn1
1.87464e-63	1.13041	0.51	0.364	5.33934e-59	Cd4-Cd8-T cell	Uhrf1bp1l
2.15834e-63	3.60349	0.121	0.02	6.14739e-59	Cd4-Cd8-T cell	Stc2
2.46028e-63	-1.28955	0.086	0.263	7.00736e-59	Cd4-Cd8-T cell	Ogfrl1
2.52679e-63	-1.4291	0.113	0.298	7.19681e-59	Cd4-Cd8-T cell	Cldnd1
2.60987e-63	-6.41772	0.009	0.12	7.43344e-59	Cd4-Cd8-T cell	Mmp12
2.75263e-63	-2.60042	0.021	0.147	7.84005e-59	Cd4-Cd8-T cell	Gm12905
2.86774e-63	-0.728124	0.412	0.63	8.1679e-59	Cd4-Cd8-T cell	Mrpl52
2.99945e-63	-0.624973	0.564	0.757	8.54304e-59	Cd4-Cd8-T cell	Pitpna
3.91024e-63	-1.13011	0.161	0.366	1.11371e-58	Cd4-Cd8-T cell	Ggta1
4.28614e-63	-1.7212	0.042	0.187	1.22078e-58	Cd4-Cd8-T cell	Dpp7
4.7311e-63	-1.96701	0.13	0.325	1.34751e-58	Cd4-Cd8-T cell	Msrb1
4.84301e-63	-4.24838	0.013	0.128	1.37939e-58	Cd4-Cd8-T cell	Plac8
5.10369e-63	-2.62715	0.022	0.148	1.45363e-58	Cd4-Cd8-T cell	Hebp1
5.41939e-63	-2.29803	0.031	0.166	1.54355e-58	Cd4-Cd8-T cell	Slc8a2
5.55932e-63	-3.35241	0.009	0.12	1.58341e-58	Cd4-Cd8-T cell	Atg4c
5.85856e-63	1.7818	0.423	0.289	1.66864e-58	Cd4-Cd8-T cell	Emc3
8.66258e-63	-2.29574	0.022	0.149	2.46728e-58	Cd4-Cd8-T cell	Utp14b
8.67553e-63	-1.02034	0.132	0.333	2.47097e-58	Cd4-Cd8-T cell	Crlf2
9.07139e-63	0.998726	0.538	0.4	2.58371e-58	Cd4-Cd8-T cell	Rara
1.21015e-62	-1.39628	0.073	0.239	3.44676e-58	Cd4-Cd8-T cell	Fuca2
1.24282e-62	1.19767	0.339	0.17	3.5398e-58	Cd4-Cd8-T cell	Tespa1
1.64786e-62	2.62566	0.132	0.025	4.69342e-58	Cd4-Cd8-T cell	Xlr4c
2.51211e-62	-0.728037	0.296	0.542	7.15498e-58	Cd4-Cd8-T cell	Hpcal1
2.60442e-62	-5.65317	0.011	0.124	7.41791e-58	Cd4-Cd8-T cell	Hcar2
2.63025e-62	-1.24453	0.087	0.261	7.49147e-58	Cd4-Cd8-T cell	Hps3
3.10862e-62	-3.48371	0.009	0.119	8.85397e-58	Cd4-Cd8-T cell	Smpdl3b
5.53038e-62	-1.5508	0.099	0.271	1.57516e-57	Cd4-Cd8-T cell	Gngt2
6.09778e-62	1.17397	0.5	0.346	1.73677e-57	Cd4-Cd8-T cell	Wls
6.14205e-62	-1.08632	0.54	0.69	1.74938e-57	Cd4-Cd8-T cell	Clic4
6.19852e-62	-4.22517	0.013	0.126	1.76546e-57	Cd4-Cd8-T cell	Adam23
6.96867e-62	0.533653	0.883	0.841	1.98482e-57	Cd4-Cd8-T cell	Dock10
7.63785e-62	-1.32002	0.099	0.276	2.17541e-57	Cd4-Cd8-T cell	Tpcn1
7.77065e-62	-2.30999	0.026	0.154	2.21324e-57	Cd4-Cd8-T cell	Gdpd3
8.34887e-62	-0.803948	0.33	0.577	2.37792e-57	Cd4-Cd8-T cell	Tapbp
9.64505e-62	0.52884	0.884	0.843	2.7471e-57	Cd4-Cd8-T cell	Celf2
9.8459e-62	-3.7272	0.005	0.11	2.80431e-57	Cd4-Cd8-T cell	Adam22
1.18871e-61	-2.77538	0.021	0.144	3.38567e-57	Cd4-Cd8-T cell	Tlr4
2.40371e-61	2.20519	0.167	0.045	6.84626e-57	Cd4-Cd8-T cell	Gm19585
2.47421e-61	-0.990216	0.132	0.328	7.04705e-57	Cd4-Cd8-T cell	Dusp3
2.79441e-61	-4.59342	0.003	0.105	7.95905e-57	Cd4-Cd8-T cell	F630040K05Rik
3.91948e-61	-1.31526	0.095	0.271	1.11635e-56	Cd4-Cd8-T cell	Hsd17b4
4.26322e-61	-1.69987	0.073	0.234	1.21425e-56	Cd4-Cd8-T cell	Daglb
5.87123e-61	-0.634442	0.471	0.69	1.67224e-56	Cd4-Cd8-T cell	Etf1
6.26512e-61	2.74951	0.127	0.023	1.78443e-56	Cd4-Cd8-T cell	Gm27162
7.82737e-61	-0.642313	0.318	0.567	2.22939e-56	Cd4-Cd8-T cell	Gltp
9.09228e-61	-1.48132	0.085	0.251	2.58966e-56	Cd4-Cd8-T cell	Cnksr3
1.12952e-60	-1.32037	0.076	0.242	3.21711e-56	Cd4-Cd8-T cell	Klhl5
1.34317e-60	-2.54239	0.028	0.155	3.82562e-56	Cd4-Cd8-T cell	Acoxl
1.44384e-60	-1.04415	0.187	0.394	4.11235e-56	Cd4-Cd8-T cell	St3gal1
1.56344e-60	-4.40393	0.005	0.107	4.45298e-56	Cd4-Cd8-T cell	Xlr
1.70593e-60	-1.02713	0.672	0.808	4.85884e-56	Cd4-Cd8-T cell	Kpna4
2.00394e-60	1.59947	0.345	0.194	5.70764e-56	Cd4-Cd8-T cell	Prr7
2.15785e-60	-3.38463	0.009	0.116	6.14599e-56	Cd4-Cd8-T cell	Hlx
2.71694e-60	2.15604	0.174	0.05	7.7384e-56	Cd4-Cd8-T cell	Stx1a
2.95321e-60	1.40477	0.357	0.203	8.41134e-56	Cd4-Cd8-T cell	Rarg
3.36387e-60	-4.06967	0.006	0.109	9.58098e-56	Cd4-Cd8-T cell	Fcgr1
3.43028e-60	1.82476	0.246	0.103	9.77012e-56	Cd4-Cd8-T cell	Slc22a15
3.61575e-60	-1.19018	0.098	0.273	1.02984e-55	Cd4-Cd8-T cell	Dvl2
3.95603e-60	-1.24328	0.093	0.264	1.12676e-55	Cd4-Cd8-T cell	Tmbim1
4.66346e-60	-0.568773	0.316	0.56	1.32825e-55	Cd4-Cd8-T cell	Cdk14
4.71823e-60	1.14636	0.629	0.546	1.34385e-55	Cd4-Cd8-T cell	Smap2
9.59842e-60	1.93424	0.195	0.065	2.73382e-55	Cd4-Cd8-T cell	Abhd8
9.85891e-60	-4.06035	0.02	0.137	2.80801e-55	Cd4-Cd8-T cell	Gdf15
1.08222e-59	-0.81806	0.204	0.43	3.08239e-55	Cd4-Cd8-T cell	Srsf9
1.14735e-59	0.550218	0.906	0.882	3.26788e-55	Cd4-Cd8-T cell	Srsf3
1.43198e-59	-0.861881	0.198	0.407	4.07855e-55	Cd4-Cd8-T cell	Ssbp2
1.7322e-59	-3.20071	0.025	0.146	4.93366e-55	Cd4-Cd8-T cell	Negr1
1.76459e-59	0.708149	0.679	0.559	5.02591e-55	Cd4-Cd8-T cell	Esyt1
2.07982e-59	-0.901122	0.297	0.518	5.92375e-55	Cd4-Cd8-T cell	Tbc1d15
4.12347e-59	1.32621	0.345	0.185	1.17445e-54	Cd4-Cd8-T cell	Nr1d2
4.37703e-59	1.42139	0.358	0.203	1.24667e-54	Cd4-Cd8-T cell	Fam110a
4.53389e-59	-0.82063	0.38	0.609	1.29134e-54	Cd4-Cd8-T cell	Arhgap17
4.64012e-59	0.645984	0.702	0.604	1.3216e-54	Cd4-Cd8-T cell	H2-Q4
4.66553e-59	-0.988943	0.258	0.478	1.32884e-54	Cd4-Cd8-T cell	Rreb1
4.75716e-59	-1.0112	0.119	0.306	1.35494e-54	Cd4-Cd8-T cell	Bloc1s2
6.94228e-59	1.08921	0.529	0.427	1.9773e-54	Cd4-Cd8-T cell	Selenot
8.04641e-59	-2.28072	0.036	0.167	2.29178e-54	Cd4-Cd8-T cell	Enthd1
8.41499e-59	-3.06732	0.007	0.111	2.39676e-54	Cd4-Cd8-T cell	C130026I21Rik
1.17934e-58	-1.28213	0.088	0.256	3.35899e-54	Cd4-Cd8-T cell	Abcc4
1.22237e-58	-1.29281	0.081	0.245	3.48155e-54	Cd4-Cd8-T cell	Plekhf2
1.22921e-58	-1.75456	0.033	0.165	3.50102e-54	Cd4-Cd8-T cell	Cyb561a3
1.40543e-58	1.2912	0.204	0.068	4.00293e-54	Cd4-Cd8-T cell	Hsd11b1
1.46925e-58	-1.14125	0.09	0.261	4.18473e-54	Cd4-Cd8-T cell	Pip4p1
1.75137e-58	-4.06997	0.004	0.104	4.98826e-54	Cd4-Cd8-T cell	Gm9530
2.25642e-58	-2.31943	0.029	0.153	6.42674e-54	Cd4-Cd8-T cell	Pparg
2.37368e-58	-1.73887	0.043	0.181	6.7607e-54	Cd4-Cd8-T cell	Slc31a2
2.99951e-58	-3.12921	0.008	0.111	8.54321e-54	Cd4-Cd8-T cell	Sult1a1
4.28462e-58	2.05847	0.206	0.075	1.22034e-53	Cd4-Cd8-T cell	Dpy19l3
4.3214e-58	-3.65581	0.017	0.129	1.23082e-53	Cd4-Cd8-T cell	Lhfpl2
4.7638e-58	-2.88445	0.033	0.158	1.35682e-53	Cd4-Cd8-T cell	Gda
5.43444e-58	-2.84079	0.022	0.139	1.54784e-53	Cd4-Cd8-T cell	Fgd4
6.27916e-58	1.59815	0.283	0.136	1.78843e-53	Cd4-Cd8-T cell	Itpr3
6.70023e-58	1.19344	0.409	0.257	1.90836e-53	Cd4-Cd8-T cell	Nudt4
6.76459e-58	-2.62693	0.013	0.122	1.92669e-53	Cd4-Cd8-T cell	Ltbr
8.82931e-58	-0.965042	0.231	0.441	2.51476e-53	Cd4-Cd8-T cell	Specc1l
1.01521e-57	-3.01012	0.015	0.124	2.89152e-53	Cd4-Cd8-T cell	Cmklr1
1.03126e-57	1.80117	0.289	0.144	2.93724e-53	Cd4-Cd8-T cell	B930036N10Rik
1.20922e-57	-1.36707	0.066	0.219	3.44411e-53	Cd4-Cd8-T cell	Mknk1
1.87877e-57	-1.00761	0.153	0.344	5.35112e-53	Cd4-Cd8-T cell	Stmn1
1.90574e-57	-0.81554	0.214	0.432	5.42794e-53	Cd4-Cd8-T cell	Dipk1a
1.98098e-57	-1.46529	0.206	0.393	5.64221e-53	Cd4-Cd8-T cell	Ppt1
2.55154e-57	-2.43842	0.027	0.148	7.2673e-53	Cd4-Cd8-T cell	2010013B24Rik
2.6454e-57	-0.897844	0.391	0.61	7.53462e-53	Cd4-Cd8-T cell	Fbxw11
3.37934e-57	-2.18324	0.027	0.148	9.62504e-53	Cd4-Cd8-T cell	Kcnk6
4.03505e-57	1.05216	0.545	0.427	1.14926e-52	Cd4-Cd8-T cell	Trio
4.14049e-57	-0.995952	0.194	0.392	1.17929e-52	Cd4-Cd8-T cell	Ahr
4.50736e-57	-0.736427	0.275	0.501	1.28379e-52	Cd4-Cd8-T cell	Adam17
4.88247e-57	-1.37613	0.138	0.315	1.39063e-52	Cd4-Cd8-T cell	Kptn
6.00964e-57	1.33859	0.439	0.293	1.71167e-52	Cd4-Cd8-T cell	Mex3c
7.03404e-57	-0.912751	0.308	0.513	2.00344e-52	Cd4-Cd8-T cell	Cxcr4
7.37433e-57	-2.13781	0.006	0.105	2.10036e-52	Cd4-Cd8-T cell	Slamf6
7.45702e-57	0.643434	0.747	0.605	2.12391e-52	Cd4-Cd8-T cell	Slc38a1
1.01094e-56	2.79876	0.13	0.029	2.87937e-52	Cd4-Cd8-T cell	Ffar2
1.02004e-56	1.30564	0.304	0.15	2.90528e-52	Cd4-Cd8-T cell	Acap1
1.34968e-56	-3.45827	0.012	0.116	3.84415e-52	Cd4-Cd8-T cell	Pglyrp1
1.38748e-56	-2.24527	0.028	0.149	3.95181e-52	Cd4-Cd8-T cell	Ntpcr
1.44437e-56	-0.614437	0.22	0.448	4.11386e-52	Cd4-Cd8-T cell	Tbc1d22a
1.53956e-56	0.621748	0.892	0.82	4.38499e-52	Cd4-Cd8-T cell	Sik3
1.58027e-56	-0.682465	0.157	0.363	4.50094e-52	Cd4-Cd8-T cell	Mvp
1.61682e-56	-4.3981	0.008	0.108	4.60501e-52	Cd4-Cd8-T cell	Itgb8
1.83807e-56	-0.813487	0.253	0.479	5.23519e-52	Cd4-Cd8-T cell	Vav1
1.87454e-56	-0.818643	0.138	0.33	5.33907e-52	Cd4-Cd8-T cell	Myo1c
1.96391e-56	-2.10693	0.035	0.162	5.59362e-52	Cd4-Cd8-T cell	Ncapg2
2.04579e-56	-1.61269	0.063	0.209	5.82681e-52	Cd4-Cd8-T cell	Stk38l
2.37004e-56	2.6476	0.139	0.034	6.75036e-52	Cd4-Cd8-T cell	Lysmd2
2.38214e-56	-0.840033	0.356	0.584	6.78482e-52	Cd4-Cd8-T cell	Lrrc8d
2.59784e-56	0.750127	0.742	0.673	7.39918e-52	Cd4-Cd8-T cell	Tax1bp1
3.79243e-56	-1.21241	0.075	0.232	1.08016e-51	Cd4-Cd8-T cell	Fam234a
4.03272e-56	3.38825	0.104	0.016	1.1486e-51	Cd4-Cd8-T cell	Plekhf1
4.16602e-56	-1.97208	0.033	0.158	1.18657e-51	Cd4-Cd8-T cell	Vwf
4.58538e-56	-0.779858	0.498	0.668	1.30601e-51	Cd4-Cd8-T cell	Zeb2
4.87081e-56	-0.79619	0.236	0.458	1.3873e-51	Cd4-Cd8-T cell	Tap1
5.94726e-56	-1.55558	0.039	0.171	1.6939e-51	Cd4-Cd8-T cell	Adssl1
6.26267e-56	-1.5514	0.054	0.196	1.78373e-51	Cd4-Cd8-T cell	Arrdc4
6.99838e-56	-0.742565	0.291	0.521	1.99328e-51	Cd4-Cd8-T cell	Nf1
7.82395e-56	-2.35872	0.018	0.129	2.22842e-51	Cd4-Cd8-T cell	Arhgef40
1.18588e-55	-3.40316	0.015	0.121	3.37762e-51	Cd4-Cd8-T cell	C5ar1
1.31891e-55	-2.38477	0.027	0.146	3.75652e-51	Cd4-Cd8-T cell	Strip2
1.66305e-55	-1.38852	0.142	0.32	4.73671e-51	Cd4-Cd8-T cell	Gna12
1.70004e-55	-0.755095	0.298	0.527	4.84205e-51	Cd4-Cd8-T cell	Nckap1l
2.08118e-55	-0.753437	0.2	0.418	5.92763e-51	Cd4-Cd8-T cell	Ensa
2.15024e-55	2.87829	0.127	0.028	6.1243e-51	Cd4-Cd8-T cell	Npas2
2.88587e-55	-4.00136	0.009	0.108	8.21955e-51	Cd4-Cd8-T cell	Ear2
3.3191e-55	0.928759	0.639	0.569	9.45346e-51	Cd4-Cd8-T cell	Dad1
3.63917e-55	-1.13239	0.126	0.305	1.03651e-50	Cd4-Cd8-T cell	Slc38a9
4.21388e-55	-0.512907	0.485	0.711	1.2002e-50	Cd4-Cd8-T cell	Itgb1
4.3003e-55	-2.39606	0.026	0.143	1.22481e-50	Cd4-Cd8-T cell	Tceal8
4.30103e-55	-1.1489	0.081	0.24	1.22502e-50	Cd4-Cd8-T cell	Mgat4b
4.36538e-55	1.04766	0.503	0.38	1.24335e-50	Cd4-Cd8-T cell	Plxnd1
4.5786e-55	-0.687176	0.475	0.649	1.30408e-50	Cd4-Cd8-T cell	Ndufa6
5.77679e-55	1.00155	0.583	0.482	1.64534e-50	Cd4-Cd8-T cell	Usp3
6.10777e-55	-0.801849	0.112	0.292	1.73962e-50	Cd4-Cd8-T cell	Cnpy3
7.17173e-55	-1.30103	0.045	0.18	2.04265e-50	Cd4-Cd8-T cell	Gpr35
8.15064e-55	1.40977	0.235	0.095	2.32147e-50	Cd4-Cd8-T cell	Zfp831
8.59949e-55	-1.23624	0.086	0.246	2.44931e-50	Cd4-Cd8-T cell	Vhl
9.05597e-55	0.534797	0.803	0.763	2.57932e-50	Cd4-Cd8-T cell	Kansl1
1.19379e-54	-0.855451	0.226	0.436	3.40016e-50	Cd4-Cd8-T cell	Pxn
1.21237e-54	-3.00657	0.011	0.112	3.45307e-50	Cd4-Cd8-T cell	Igsf9
1.30698e-54	-2.65986	0.021	0.133	3.72254e-50	Cd4-Cd8-T cell	AA467197
1.30987e-54	-2.73735	0.014	0.119	3.73078e-50	Cd4-Cd8-T cell	Rassf8
1.47803e-54	1.08965	0.28	0.127	4.20972e-50	Cd4-Cd8-T cell	Slain1
1.6503e-54	-1.52993	0.073	0.222	4.70038e-50	Cd4-Cd8-T cell	Zfyve26
1.80848e-54	0.877011	0.601	0.491	5.15092e-50	Cd4-Cd8-T cell	Creb1
2.10205e-54	-2.02463	0.021	0.133	5.98706e-50	Cd4-Cd8-T cell	Gm3336
2.22886e-54	-2.55498	0.014	0.118	6.34825e-50	Cd4-Cd8-T cell	Gfra2
2.52108e-54	1.82745	0.178	0.057	7.18054e-50	Cd4-Cd8-T cell	Prkcz
3.05848e-54	2.88111	0.204	0.08	8.71117e-50	Cd4-Cd8-T cell	Mcc
3.25501e-54	-3.87003	0.016	0.122	9.27091e-50	Cd4-Cd8-T cell	Ankrd33b
3.29087e-54	-3.94249	0.014	0.116	9.37305e-50	Cd4-Cd8-T cell	Aoah
3.34293e-54	-0.865414	0.143	0.333	9.52133e-50	Cd4-Cd8-T cell	Pold4
3.41265e-54	1.43619	0.381	0.239	9.71992e-50	Cd4-Cd8-T cell	Yaf2
3.47936e-54	-1.8015	0.025	0.141	9.90992e-50	Cd4-Cd8-T cell	Khk
4.71979e-54	-1.12152	0.103	0.27	1.34429e-49	Cd4-Cd8-T cell	Npc1
4.98602e-54	-1.51587	0.04	0.169	1.42012e-49	Cd4-Cd8-T cell	Idh2
5.05879e-54	-1.88699	0.048	0.18	1.44084e-49	Cd4-Cd8-T cell	Dcakd
5.89521e-54	-1.09809	0.107	0.276	1.67907e-49	Cd4-Cd8-T cell	Ncf4
5.96811e-54	-1.80134	0.031	0.152	1.69984e-49	Cd4-Cd8-T cell	Slc36a3os
6.53455e-54	-1.28958	0.066	0.211	1.86117e-49	Cd4-Cd8-T cell	Gm49774
7.65254e-54	-0.872909	0.139	0.328	2.1796e-49	Cd4-Cd8-T cell	Tmed3
7.70847e-54	-1.39541	0.089	0.244	2.19553e-49	Cd4-Cd8-T cell	Dhrs3
7.80353e-54	-0.914721	0.169	0.362	2.2226e-49	Cd4-Cd8-T cell	Ube2e3
9.15693e-54	-0.698803	0.434	0.626	2.60808e-49	Cd4-Cd8-T cell	Pomp
1.10494e-53	-4.8135	0.017	0.122	3.14708e-49	Cd4-Cd8-T cell	Ccl5
1.19214e-53	-1.89021	0.02	0.131	3.39546e-49	Cd4-Cd8-T cell	Kcnip3
1.2453e-53	-3.5126	0.028	0.142	3.54687e-49	Cd4-Cd8-T cell	Ccl2
1.26055e-53	-0.687946	0.427	0.636	3.59029e-49	Cd4-Cd8-T cell	Serp1
1.33742e-53	-0.565702	0.365	0.602	3.80924e-49	Cd4-Cd8-T cell	Bcl6
1.40898e-53	-1.04213	0.085	0.245	4.01304e-49	Cd4-Cd8-T cell	Lpcat1
1.4744e-53	1.7836	0.244	0.112	4.19938e-49	Cd4-Cd8-T cell	Kbtbd11
1.56397e-53	2.42786	0.163	0.051	4.45449e-49	Cd4-Cd8-T cell	Fam78b
1.59154e-53	0.576931	0.899	0.872	4.53303e-49	Cd4-Cd8-T cell	Atp2b1
1.7553e-53	-0.760257	0.283	0.501	4.99944e-49	Cd4-Cd8-T cell	Tmcc1
1.89965e-53	0.729295	0.741	0.662	5.41058e-49	Cd4-Cd8-T cell	Peak1
1.97193e-53	0.81863	0.668	0.606	5.61646e-49	Cd4-Cd8-T cell	Tab2
2.44787e-53	-1.88189	0.099	0.255	6.97202e-49	Cd4-Cd8-T cell	Tbc1d4
2.6132e-53	-0.974427	0.196	0.392	7.44292e-49	Cd4-Cd8-T cell	Cyp51
4.04908e-53	-1.51866	0.067	0.21	1.15326e-48	Cd4-Cd8-T cell	Tmem120b
4.41841e-53	-2.19108	0.025	0.138	1.25845e-48	Cd4-Cd8-T cell	Slc14a1
5.1841e-53	-0.818729	0.481	0.681	1.47653e-48	Cd4-Cd8-T cell	Epb41l2
5.1974e-53	-1.02257	0.1	0.267	1.48032e-48	Cd4-Cd8-T cell	Nenf
5.37354e-53	-0.68248	0.33	0.551	1.53049e-48	Cd4-Cd8-T cell	Tuba1c
5.98323e-53	-1.25966	0.057	0.197	1.70414e-48	Cd4-Cd8-T cell	Ptov1
6.90154e-53	-1.4918	0.038	0.163	1.9657e-48	Cd4-Cd8-T cell	Slc46a3
7.32863e-53	-1.92069	0.048	0.178	2.08734e-48	Cd4-Cd8-T cell	Xdh
7.37047e-53	-2.6217	0.016	0.12	2.09926e-48	Cd4-Cd8-T cell	Lonrf1
8.44036e-53	0.616666	0.747	0.682	2.40398e-48	Cd4-Cd8-T cell	Selplg
9.12841e-53	-0.920335	0.136	0.322	2.59995e-48	Cd4-Cd8-T cell	Irf9
9.97149e-53	-2.1852	0.019	0.128	2.84008e-48	Cd4-Cd8-T cell	Hotairm1
1.05796e-52	-0.816755	0.183	0.386	3.01327e-48	Cd4-Cd8-T cell	Scamp2
1.24384e-52	-1.76659	0.129	0.286	3.5427e-48	Cd4-Cd8-T cell	Cd72
1.26002e-52	-2.80301	0.013	0.115	3.58879e-48	Cd4-Cd8-T cell	Usp18
1.29561e-52	-1.77424	0.056	0.191	3.69014e-48	Cd4-Cd8-T cell	Tnfrsf23
1.37574e-52	-1.96862	0.029	0.145	3.91838e-48	Cd4-Cd8-T cell	Gm49041
1.47234e-52	-1.3266	0.049	0.182	4.19353e-48	Cd4-Cd8-T cell	Mtm1
1.5005e-52	-3.37122	0.015	0.117	4.27373e-48	Cd4-Cd8-T cell	Aldh1a2
1.81415e-52	-0.735129	0.226	0.442	5.16707e-48	Cd4-Cd8-T cell	Ikbkb
1.86072e-52	-1.00539	0.111	0.281	5.29971e-48	Cd4-Cd8-T cell	Hps5
2.02217e-52	-1.24399	0.088	0.244	5.75955e-48	Cd4-Cd8-T cell	Dck
2.44241e-52	2.52465	0.112	0.021	6.95646e-48	Cd4-Cd8-T cell	Apol7e
3.56911e-52	-0.680637	0.148	0.343	1.01656e-47	Cd4-Cd8-T cell	Cnih4
4.01792e-52	-1.71041	0.178	0.346	1.14439e-47	Cd4-Cd8-T cell	P2rx7
4.12039e-52	2.43194	0.185	0.069	1.17357e-47	Cd4-Cd8-T cell	Tns4
4.23481e-52	-1.1967	0.061	0.203	1.20616e-47	Cd4-Cd8-T cell	Fh1
4.81401e-52	-1.1515	0.079	0.231	1.37112e-47	Cd4-Cd8-T cell	Pmvk
4.97188e-52	-0.856904	0.236	0.441	1.41609e-47	Cd4-Cd8-T cell	Insig1
5.67638e-52	-0.987079	0.251	0.441	1.61675e-47	Cd4-Cd8-T cell	Sde2
6.0636e-52	-1.01727	0.075	0.224	1.72703e-47	Cd4-Cd8-T cell	Milr1
6.68804e-52	-1.13751	0.195	0.378	1.90489e-47	Cd4-Cd8-T cell	Pmepa1
7.34391e-52	-1.32884	0.073	0.219	2.09169e-47	Cd4-Cd8-T cell	Qpct
7.48678e-52	-0.861984	0.649	0.788	2.13239e-47	Cd4-Cd8-T cell	Rel
8.82504e-52	-0.931862	0.143	0.321	2.51355e-47	Cd4-Cd8-T cell	N4bp2l1
1.00246e-51	-0.991758	0.193	0.381	2.85519e-47	Cd4-Cd8-T cell	Gfpt1
1.09932e-51	-1.43134	0.087	0.24	3.13109e-47	Cd4-Cd8-T cell	Acsl1
1.10954e-51	-3.37841	0.009	0.102	3.16018e-47	Cd4-Cd8-T cell	Trpm2
1.12243e-51	2.05637	0.219	0.094	3.1969e-47	Cd4-Cd8-T cell	Cox10
1.25514e-51	-0.933656	0.196	0.39	3.57488e-47	Cd4-Cd8-T cell	Atp6v1b2
1.33348e-51	2.72746	0.158	0.05	3.79801e-47	Cd4-Cd8-T cell	Ranbp6
1.48043e-51	-0.706117	0.208	0.419	4.21655e-47	Cd4-Cd8-T cell	Timm10b
1.52644e-51	-0.952762	0.221	0.428	4.3476e-47	Cd4-Cd8-T cell	Bin1
1.60085e-51	-0.983486	0.124	0.297	4.55955e-47	Cd4-Cd8-T cell	Nfix
1.98295e-51	-1.56185	0.051	0.182	5.64784e-47	Cd4-Cd8-T cell	Slc35f5
2.1859e-51	0.994366	0.619	0.514	6.22589e-47	Cd4-Cd8-T cell	Furin
2.18999e-51	-3.74177	0.008	0.101	6.23753e-47	Cd4-Cd8-T cell	Cldn1
2.77343e-51	0.949309	0.532	0.387	7.89929e-47	Cd4-Cd8-T cell	Sdc4
2.84674e-51	-1.41745	0.103	0.26	8.10808e-47	Cd4-Cd8-T cell	Nudt9
2.99797e-51	-1.14545	0.142	0.31	8.53881e-47	Cd4-Cd8-T cell	Gm15726
3.57531e-51	-3.2409	0.013	0.111	1.01832e-46	Cd4-Cd8-T cell	Adgrg6
3.9209e-51	-3.51797	0.01	0.104	1.11675e-46	Cd4-Cd8-T cell	Dhrs9
4.15925e-51	-2.54022	0.022	0.13	1.18464e-46	Cd4-Cd8-T cell	Pla2g15
6.0955e-51	-1.13589	0.082	0.234	1.73612e-46	Cd4-Cd8-T cell	Bmyc
6.35308e-51	-1.49391	0.041	0.165	1.80948e-46	Cd4-Cd8-T cell	Dok1
8.44912e-51	1.02482	0.476	0.345	2.40648e-46	Cd4-Cd8-T cell	Elk3
8.97595e-51	-3.13933	0.008	0.1	2.55653e-46	Cd4-Cd8-T cell	Phf11d
1.07605e-50	-1.15137	0.114	0.278	3.06482e-46	Cd4-Cd8-T cell	Haus8
1.09512e-50	-1.24371	0.121	0.28	3.11913e-46	Cd4-Cd8-T cell	Tnfsf9
1.43899e-50	0.519536	0.779	0.706	4.09853e-46	Cd4-Cd8-T cell	Elf1
1.48235e-50	1.07575	0.438	0.3	4.22203e-46	Cd4-Cd8-T cell	Plekha5
1.53004e-50	1.02527	0.612	0.524	4.35786e-46	Cd4-Cd8-T cell	Dnajc3
1.5715e-50	0.597617	0.841	0.761	4.47596e-46	Cd4-Cd8-T cell	Zfp36l1
1.5982e-50	0.524432	0.868	0.81	4.552e-46	Cd4-Cd8-T cell	Nfkbia
1.86153e-50	-3.05653	0.02	0.123	5.302e-46	Cd4-Cd8-T cell	Fcrls
1.93714e-50	0.800977	0.577	0.455	5.51736e-46	Cd4-Cd8-T cell	Man2a1
1.95129e-50	2.20435	0.162	0.053	5.55766e-46	Cd4-Cd8-T cell	Pigl
2.54441e-50	-0.83445	0.162	0.35	7.24698e-46	Cd4-Cd8-T cell	Mthfd2
3.76957e-50	-0.891578	0.153	0.333	1.07365e-45	Cd4-Cd8-T cell	Stat2
3.83128e-50	-2.52173	0.01	0.103	1.09123e-45	Cd4-Cd8-T cell	Cd300lg
3.95397e-50	-0.895293	0.222	0.419	1.12617e-45	Cd4-Cd8-T cell	Dusp2
3.97435e-50	-0.852781	0.103	0.269	1.13198e-45	Cd4-Cd8-T cell	Psmg4
4.18617e-50	-1.23365	0.054	0.187	1.1923e-45	Cd4-Cd8-T cell	Nkiras2
4.33629e-50	-0.732744	0.37	0.59	1.23506e-45	Cd4-Cd8-T cell	Ubap2l
5.45429e-50	-0.650296	0.405	0.632	1.55349e-45	Cd4-Cd8-T cell	Tbc1d5
6.50741e-50	-0.775774	0.168	0.358	1.85344e-45	Cd4-Cd8-T cell	Ppp1r21
7.15755e-50	1.61842	0.286	0.15	2.03861e-45	Cd4-Cd8-T cell	Megf9
9.00818e-50	1.40209	0.265	0.128	2.56571e-45	Cd4-Cd8-T cell	Trp53i11
9.94252e-50	-2.0752	0.052	0.179	2.83183e-45	Cd4-Cd8-T cell	Ninj1
1.03005e-49	-2.56153	0.015	0.113	2.9338e-45	Cd4-Cd8-T cell	Adgra2
1.10386e-49	-2.86527	0.009	0.1	3.14402e-45	Cd4-Cd8-T cell	Tnfsf13
1.11266e-49	-0.616904	0.468	0.686	3.16907e-45	Cd4-Cd8-T cell	Sh3glb1
1.23039e-49	-1.91724	0.03	0.143	3.50441e-45	Cd4-Cd8-T cell	Ly96
1.31335e-49	-1.02121	0.094	0.251	3.74067e-45	Cd4-Cd8-T cell	Cndp2
1.41788e-49	-0.784028	0.271	0.481	4.03842e-45	Cd4-Cd8-T cell	Plekhm3
1.58081e-49	1.30214	0.362	0.23	4.50246e-45	Cd4-Cd8-T cell	Mast3
1.72955e-49	-0.929469	0.143	0.32	4.92611e-45	Cd4-Cd8-T cell	Gosr2
1.79285e-49	-0.798317	0.174	0.366	5.10639e-45	Cd4-Cd8-T cell	Lamtor1
1.93656e-49	2.87868	0.118	0.028	5.5157e-45	Cd4-Cd8-T cell	Slc6a13
2.16341e-49	1.33308	0.352	0.217	6.16182e-45	Cd4-Cd8-T cell	Fyco1
2.17428e-49	0.738536	0.718	0.637	6.19278e-45	Cd4-Cd8-T cell	Ier2
2.23801e-49	-1.18376	0.061	0.197	6.37431e-45	Cd4-Cd8-T cell	Tjp2
2.28945e-49	-3.75607	0.028	0.135	6.52082e-45	Cd4-Cd8-T cell	Lpl
2.33015e-49	1.46308	0.33	0.202	6.63674e-45	Cd4-Cd8-T cell	Impa1
2.84877e-49	-0.616017	0.75	0.88	8.11388e-45	Cd4-Cd8-T cell	Spag9
3.08125e-49	-0.893938	0.141	0.318	8.77602e-45	Cd4-Cd8-T cell	Fam174a
3.19977e-49	-1.84715	0.026	0.134	9.1136e-45	Cd4-Cd8-T cell	Gpr155
3.23113e-49	-2.18326	0.016	0.115	9.2029e-45	Cd4-Cd8-T cell	Sept10
3.50447e-49	-0.738047	0.274	0.487	9.98143e-45	Cd4-Cd8-T cell	St3gal4
4.10436e-49	-1.38082	0.112	0.266	1.169e-44	Cd4-Cd8-T cell	Cep85l
5.87557e-49	-1.41458	0.052	0.181	1.67348e-44	Cd4-Cd8-T cell	Phka2
5.89064e-49	0.83846	0.673	0.592	1.67777e-44	Cd4-Cd8-T cell	Crem
6.03387e-49	0.613488	0.777	0.721	1.71857e-44	Cd4-Cd8-T cell	Rock1
6.93617e-49	1.76192	0.223	0.099	1.97556e-44	Cd4-Cd8-T cell	Focad
6.95018e-49	-0.947563	0.279	0.476	1.97955e-44	Cd4-Cd8-T cell	Cln3
1.14456e-48	2.10816	0.2	0.085	3.25993e-44	Cd4-Cd8-T cell	Wbp1
1.25412e-48	-2.08224	0.023	0.127	3.57199e-44	Cd4-Cd8-T cell	Fads1
1.28654e-48	-1.36395	0.062	0.196	3.66432e-44	Cd4-Cd8-T cell	Relt
1.45341e-48	0.851655	0.673	0.594	4.13961e-44	Cd4-Cd8-T cell	Rps6ka3
1.46017e-48	-1.15462	0.084	0.23	4.15884e-44	Cd4-Cd8-T cell	Zc3h10
1.65828e-48	0.711064	0.646	0.588	4.72312e-44	Cd4-Cd8-T cell	Fmnl1
1.67744e-48	-2.59895	0.013	0.107	4.77768e-44	Cd4-Cd8-T cell	Rab11fip5
1.71757e-48	1.52299	0.261	0.128	4.89197e-44	Cd4-Cd8-T cell	Hs3st3b1
1.76546e-48	1.43488	0.327	0.197	5.0284e-44	Cd4-Cd8-T cell	Eif4e3
1.82311e-48	-0.790489	0.229	0.434	5.19259e-44	Cd4-Cd8-T cell	Ptpre
2.44521e-48	-1.59193	0.03	0.141	6.96444e-44	Cd4-Cd8-T cell	Slc35f6
2.61497e-48	-2.77665	0.012	0.104	7.44795e-44	Cd4-Cd8-T cell	Ampd3
2.73096e-48	-0.863194	0.215	0.403	7.77832e-44	Cd4-Cd8-T cell	Mafk
2.85139e-48	-0.835971	0.158	0.338	8.12133e-44	Cd4-Cd8-T cell	Rap2a
2.92257e-48	-0.572495	0.339	0.572	8.32408e-44	Cd4-Cd8-T cell	Tet3
3.04592e-48	1.1284	0.471	0.357	8.6754e-44	Cd4-Cd8-T cell	Cerk
4.13544e-48	-1.13109	0.14	0.308	1.17785e-43	Cd4-Cd8-T cell	Slfn5
4.18014e-48	-1.62018	0.061	0.191	1.19059e-43	Cd4-Cd8-T cell	Gm26542
4.20538e-48	-1.01019	0.144	0.32	1.19778e-43	Cd4-Cd8-T cell	Atp6v1c1
4.58351e-48	-1.98715	0.023	0.127	1.30548e-43	Cd4-Cd8-T cell	Tspan9
4.5853e-48	-0.987379	0.256	0.444	1.30598e-43	Cd4-Cd8-T cell	Kansl1l
4.60266e-48	-1.37121	0.064	0.198	1.31093e-43	Cd4-Cd8-T cell	Rras2
5.13969e-48	-0.564466	0.499	0.693	1.46389e-43	Cd4-Cd8-T cell	2410006H16Rik
5.28408e-48	-0.842752	0.145	0.324	1.50501e-43	Cd4-Cd8-T cell	Rtcb
5.41104e-48	0.872761	0.558	0.472	1.54117e-43	Cd4-Cd8-T cell	Sec11c
6.16861e-48	1.17825	0.44	0.323	1.75694e-43	Cd4-Cd8-T cell	Exoc2
6.57374e-48	-1.15768	0.121	0.283	1.87233e-43	Cd4-Cd8-T cell	Slc31a1
7.66002e-48	-1.44423	0.045	0.166	2.18173e-43	Cd4-Cd8-T cell	St6galnac4
1.38824e-47	-2.99497	0.015	0.108	3.95397e-43	Cd4-Cd8-T cell	Cd163
1.49762e-47	-1.43415	0.211	0.376	4.26552e-43	Cd4-Cd8-T cell	Tanc2
1.71814e-47	1.27054	0.243	0.109	4.89361e-43	Cd4-Cd8-T cell	Nt5e
1.90462e-47	1.56036	0.319	0.196	5.42473e-43	Cd4-Cd8-T cell	Gstp1
1.9085e-47	-0.716005	0.142	0.322	5.4358e-43	Cd4-Cd8-T cell	Necap2
2.1997e-47	-2.61359	0.015	0.108	6.26519e-43	Cd4-Cd8-T cell	Pdgfa
2.20207e-47	2.21147	0.125	0.032	6.27192e-43	Cd4-Cd8-T cell	Sfmbt2
2.44662e-47	-0.865021	0.839	0.844	6.96847e-43	Cd4-Cd8-T cell	Vim
3.21013e-47	-1.28737	0.051	0.176	9.14309e-43	Cd4-Cd8-T cell	Mtmr4
3.4471e-47	-0.69914	0.337	0.525	9.81802e-43	Cd4-Cd8-T cell	Ssr4
3.87238e-47	-1.7183	0.042	0.159	1.10293e-42	Cd4-Cd8-T cell	Zfp667
4.47107e-47	-0.755653	0.213	0.405	1.27345e-42	Cd4-Cd8-T cell	Lpin2
4.50426e-47	-0.806692	0.205	0.39	1.2829e-42	Cd4-Cd8-T cell	Pcyt1a
4.68099e-47	-0.681633	0.258	0.461	1.33324e-42	Cd4-Cd8-T cell	Arhgap5
5.04389e-47	-1.99737	0.019	0.118	1.4366e-42	Cd4-Cd8-T cell	5430427O19Rik
5.57911e-47	-0.992905	0.132	0.298	1.58904e-42	Cd4-Cd8-T cell	Hat1
5.62807e-47	-1.79452	0.027	0.132	1.60299e-42	Cd4-Cd8-T cell	Gm20005
5.70137e-47	-2.42765	0.023	0.124	1.62387e-42	Cd4-Cd8-T cell	Spdl1
6.54243e-47	0.759422	0.61	0.549	1.86341e-42	Cd4-Cd8-T cell	Rabac1
6.92948e-47	-0.683673	0.462	0.652	1.97365e-42	Cd4-Cd8-T cell	Ndel1
7.38261e-47	-0.866824	0.208	0.395	2.10272e-42	Cd4-Cd8-T cell	Ehd1
7.89048e-47	-2.08141	0.042	0.155	2.24737e-42	Cd4-Cd8-T cell	A430093F15Rik
9.23742e-47	-2.92603	0.013	0.103	2.631e-42	Cd4-Cd8-T cell	Peli2
1.23066e-46	-0.867376	0.116	0.279	3.50515e-42	Cd4-Cd8-T cell	Sft2d2
1.26193e-46	-0.917107	0.102	0.257	3.59424e-42	Cd4-Cd8-T cell	Igsf8
1.38878e-46	0.928335	0.555	0.454	3.95554e-42	Cd4-Cd8-T cell	Mib1
1.56795e-46	-1.4235	0.078	0.214	4.46583e-42	Cd4-Cd8-T cell	Tppp3
1.60506e-46	2.55088	0.104	0.021	4.57152e-42	Cd4-Cd8-T cell	Gm10874
1.61167e-46	-0.547229	0.26	0.469	4.59036e-42	Cd4-Cd8-T cell	Rps6ka5
1.6236e-46	0.666515	0.685	0.632	4.62433e-42	Cd4-Cd8-T cell	Ndufa4
1.67739e-46	-1.01276	0.061	0.192	4.77753e-42	Cd4-Cd8-T cell	Dusp22
1.96101e-46	-2.69183	0.037	0.147	5.58534e-42	Cd4-Cd8-T cell	Gm43661
1.96362e-46	0.787714	0.662	0.591	5.59278e-42	Cd4-Cd8-T cell	Fam172a
2.02546e-46	-2.81583	0.019	0.115	5.76892e-42	Cd4-Cd8-T cell	Rab30
2.02961e-46	-1.3113	0.063	0.193	5.78075e-42	Cd4-Cd8-T cell	Wdr81
2.25967e-46	-0.610349	0.382	0.592	6.43598e-42	Cd4-Cd8-T cell	Elf2
3.84958e-46	0.736258	0.327	0.173	1.09644e-41	Cd4-Cd8-T cell	Rnf125
4.18242e-46	1.39976	0.231	0.105	1.19124e-41	Cd4-Cd8-T cell	Gm15472
4.50761e-46	0.606794	0.691	0.598	1.28386e-41	Cd4-Cd8-T cell	Stk10
5.23228e-46	2.13389	0.153	0.051	1.49026e-41	Cd4-Cd8-T cell	Spock2
6.035e-46	-2.77102	0.014	0.104	1.71889e-41	Cd4-Cd8-T cell	9530062K07Rik
6.21924e-46	0.643051	0.703	0.639	1.77136e-41	Cd4-Cd8-T cell	Birc6
6.36271e-46	1.03944	0.511	0.404	1.81223e-41	Cd4-Cd8-T cell	Tuba4a
6.58301e-46	1.65758	0.246	0.121	1.87497e-41	Cd4-Cd8-T cell	Tanc1
7.07784e-46	1.23411	0.331	0.197	2.01591e-41	Cd4-Cd8-T cell	Irf2bpl
7.71942e-46	-1.91518	0.02	0.117	2.19865e-41	Cd4-Cd8-T cell	Bid
8.09042e-46	-0.718729	0.199	0.391	2.30431e-41	Cd4-Cd8-T cell	Atp6v1d
8.10068e-46	-0.723906	0.641	0.774	2.30724e-41	Cd4-Cd8-T cell	Zfand5
8.94029e-46	-0.73639	0.256	0.457	2.54637e-41	Cd4-Cd8-T cell	Pfkfb3
9.03591e-46	-2.12856	0.013	0.104	2.57361e-41	Cd4-Cd8-T cell	Tcp11l1
1.34639e-45	-2.1147	0.016	0.108	3.83478e-41	Cd4-Cd8-T cell	Nckipsd
1.39442e-45	-0.845476	0.094	0.246	3.97157e-41	Cd4-Cd8-T cell	Slirp
1.64715e-45	-0.77939	0.123	0.287	4.69142e-41	Cd4-Cd8-T cell	Csgalnact2
1.7467e-45	-1.10333	0.073	0.21	4.97494e-41	Cd4-Cd8-T cell	Rab9
1.79311e-45	-0.873934	0.141	0.309	5.10715e-41	Cd4-Cd8-T cell	Arf2
1.89192e-45	-5.24244	0.025	0.125	5.38857e-41	Cd4-Cd8-T cell	Slc7a11
1.90825e-45	1.7545	0.143	0.044	5.43508e-41	Cd4-Cd8-T cell	Axin2
1.93587e-45	2.32422	0.118	0.029	5.51373e-41	Cd4-Cd8-T cell	Pde11a
1.9431e-45	1.3226	0.28	0.15	5.53434e-41	Cd4-Cd8-T cell	Gbp8
2.04409e-45	-4.49192	0.014	0.102	5.82199e-41	Cd4-Cd8-T cell	Mreg
2.06528e-45	0.802121	0.588	0.508	5.88233e-41	Cd4-Cd8-T cell	Mark2
2.17149e-45	-2.57527	0.018	0.112	6.18485e-41	Cd4-Cd8-T cell	Gm41409
2.20122e-45	-1.91783	0.03	0.135	6.26953e-41	Cd4-Cd8-T cell	Gprc5a
2.23349e-45	-0.941942	0.071	0.206	6.36142e-41	Cd4-Cd8-T cell	Slc15a4
2.68678e-45	1.45846	0.514	0.427	7.65248e-41	Cd4-Cd8-T cell	Eprs
2.82993e-45	-0.91797	0.083	0.227	8.06021e-41	Cd4-Cd8-T cell	Txndc15
3.44633e-45	-2.1288	0.015	0.106	9.81584e-41	Cd4-Cd8-T cell	Aldoc
3.51738e-45	1.57405	0.161	0.055	1.00182e-40	Cd4-Cd8-T cell	Tmem163
3.53401e-45	3.45937	0.103	0.022	1.00656e-40	Cd4-Cd8-T cell	Kcnk10
4.04615e-45	-0.911381	0.081	0.223	1.15243e-40	Cd4-Cd8-T cell	Cuedc2
4.49206e-45	0.811362	0.552	0.463	1.27943e-40	Cd4-Cd8-T cell	Cbx3
4.69634e-45	-0.691209	0.168	0.352	1.33761e-40	Cd4-Cd8-T cell	Usp12
5.46147e-45	1.75991	0.163	0.058	1.55554e-40	Cd4-Cd8-T cell	Adgrl1
5.80669e-45	-3.26653	0.013	0.101	1.65386e-40	Cd4-Cd8-T cell	Ttn
7.28523e-45	0.959182	0.58	0.477	2.07498e-40	Cd4-Cd8-T cell	Arhgap31
7.98058e-45	-0.937651	0.085	0.227	2.27303e-40	Cd4-Cd8-T cell	Crybg3
8.93406e-45	1.36392	0.307	0.179	2.5446e-40	Cd4-Cd8-T cell	Dexi
1.10383e-44	1.0808	0.385	0.26	3.14392e-40	Cd4-Cd8-T cell	Ldb1
1.16184e-44	1.27067	0.254	0.125	3.30915e-40	Cd4-Cd8-T cell	Sema4b
1.27478e-44	2.29438	0.165	0.062	3.63084e-40	Cd4-Cd8-T cell	Rhobtb1
1.32327e-44	-2.06007	0.04	0.149	3.76894e-40	Cd4-Cd8-T cell	Slco2b1
1.35208e-44	1.98138	0.153	0.052	3.85099e-40	Cd4-Cd8-T cell	Rapgef4
1.50223e-44	-1.3183	0.126	0.278	4.27865e-40	Cd4-Cd8-T cell	Cmtr1
1.54006e-44	-0.940179	0.101	0.251	4.38639e-40	Cd4-Cd8-T cell	Tmem184b
1.63281e-44	-0.837886	0.291	0.487	4.65056e-40	Cd4-Cd8-T cell	Dnmt3a
2.03134e-44	-0.69615	0.318	0.52	5.78566e-40	Cd4-Cd8-T cell	Ywhag
2.0527e-44	-0.832568	0.072	0.208	5.8465e-40	Cd4-Cd8-T cell	Abcd1
2.1981e-44	-3.0667	0.035	0.139	6.26062e-40	Cd4-Cd8-T cell	Kitl
2.33723e-44	0.573132	0.758	0.731	6.65691e-40	Cd4-Cd8-T cell	Arid1b
2.69088e-44	0.884288	0.713	0.661	7.66417e-40	Cd4-Cd8-T cell	Tob2
2.73279e-44	-1.04465	0.098	0.243	7.78353e-40	Cd4-Cd8-T cell	Rufy3
3.05577e-44	-0.620685	0.369	0.581	8.70345e-40	Cd4-Cd8-T cell	Atp6v0d1
3.12421e-44	1.01154	0.558	0.482	8.89837e-40	Cd4-Cd8-T cell	Oga
3.53887e-44	0.739877	0.804	0.77	1.00794e-39	Cd4-Cd8-T cell	Rgs2
3.69789e-44	0.657198	0.69	0.639	1.05323e-39	Cd4-Cd8-T cell	Kmt2c
7.10339e-44	0.915068	0.604	0.501	2.02319e-39	Cd4-Cd8-T cell	Fosl2
7.18973e-44	-1.80834	0.024	0.121	2.04778e-39	Cd4-Cd8-T cell	Slc16a7
7.23347e-44	-0.962201	0.097	0.244	2.06024e-39	Cd4-Cd8-T cell	Tmem251
7.32909e-44	-1.21838	0.067	0.195	2.08747e-39	Cd4-Cd8-T cell	Fgfr1op
7.57232e-44	-1.06557	0.09	0.23	2.15675e-39	Cd4-Cd8-T cell	Evi5
8.28804e-44	-1.18534	0.069	0.199	2.3606e-39	Cd4-Cd8-T cell	Znfx1
9.18503e-44	-1.9886	0.083	0.212	2.61608e-39	Cd4-Cd8-T cell	Itgae
1.09858e-43	-0.646128	0.305	0.522	3.12897e-39	Cd4-Cd8-T cell	Rabep1
1.15235e-43	0.802074	0.646	0.55	3.28212e-39	Cd4-Cd8-T cell	Pfkp
1.15422e-43	-0.70604	0.237	0.436	3.28744e-39	Cd4-Cd8-T cell	Nadk
1.2468e-43	-1.7899	0.026	0.124	3.55115e-39	Cd4-Cd8-T cell	Chml
1.32793e-43	1.30753	0.31	0.184	3.78221e-39	Cd4-Cd8-T cell	AI467606
1.37701e-43	-1.39912	0.222	0.382	3.92201e-39	Cd4-Cd8-T cell	Tmtc2
1.44244e-43	-1.05425	0.117	0.267	4.10835e-39	Cd4-Cd8-T cell	Zfp367
1.70204e-43	-0.744576	0.179	0.358	4.84774e-39	Cd4-Cd8-T cell	Sh3bp1
1.958e-43	1.28714	0.257	0.131	5.57678e-39	Cd4-Cd8-T cell	Plcg1
2.35984e-43	-0.923649	0.072	0.204	6.7213e-39	Cd4-Cd8-T cell	Apex1
2.59597e-43	2.23395	0.164	0.062	7.39383e-39	Cd4-Cd8-T cell	Acyp2
3.34865e-43	-1.74977	0.071	0.196	9.53764e-39	Cd4-Cd8-T cell	Klhl20
3.36522e-43	-1.73293	0.034	0.138	9.58483e-39	Cd4-Cd8-T cell	Tmem86a
3.87722e-43	-1.11863	0.056	0.178	1.10431e-38	Cd4-Cd8-T cell	Tor3a
4.39891e-43	-1.84502	0.024	0.12	1.2529e-38	Cd4-Cd8-T cell	Sh3bp4
4.82514e-43	-0.518755	0.296	0.489	1.3743e-38	Cd4-Cd8-T cell	Gla
5.41327e-43	-1.33928	0.06	0.181	1.54181e-38	Cd4-Cd8-T cell	N4bp2
5.58168e-43	0.88746	0.488	0.359	1.58977e-38	Cd4-Cd8-T cell	Sesn3
8.1015e-43	-0.540599	0.563	0.715	2.30747e-38	Cd4-Cd8-T cell	Cox7a2l
8.51831e-43	1.74095	0.375	0.263	2.42619e-38	Cd4-Cd8-T cell	Frmd4a
8.98816e-43	-1.05881	0.076	0.208	2.56001e-38	Cd4-Cd8-T cell	Plxdc1
9.13512e-43	0.653821	0.703	0.656	2.60187e-38	Cd4-Cd8-T cell	Exoc4
9.53888e-43	-0.594772	0.367	0.575	2.71686e-38	Cd4-Cd8-T cell	Atp6v1g1
1.14073e-42	1.26666	0.359	0.239	3.24904e-38	Cd4-Cd8-T cell	Synj2
1.33724e-42	-0.65594	0.163	0.341	3.80872e-38	Cd4-Cd8-T cell	Sipa1l3
1.52852e-42	-1.00984	0.051	0.168	4.35352e-38	Cd4-Cd8-T cell	Itpripl1
1.60167e-42	-1.33432	0.03	0.131	4.56188e-38	Cd4-Cd8-T cell	Smagp
1.71488e-42	-2.33115	0.023	0.116	4.88433e-38	Cd4-Cd8-T cell	Chsy3
1.73477e-42	-0.567029	0.229	0.416	4.94097e-38	Cd4-Cd8-T cell	Immp2l
2.19882e-42	-0.580786	0.287	0.499	6.26268e-38	Cd4-Cd8-T cell	Ndufc2
2.37743e-42	1.70025	0.202	0.091	6.77141e-38	Cd4-Cd8-T cell	Dcaf15
2.53356e-42	-1.87374	0.081	0.21	7.21608e-38	Cd4-Cd8-T cell	Mirt1
2.87895e-42	0.691823	0.537	0.416	8.19982e-38	Cd4-Cd8-T cell	Mtss1
3.08303e-42	-0.890556	0.078	0.213	8.78109e-38	Cd4-Cd8-T cell	Phf10
3.13173e-42	-0.836709	0.105	0.253	8.91979e-38	Cd4-Cd8-T cell	Cyb5r3
3.34526e-42	-1.44923	0.06	0.178	9.52798e-38	Cd4-Cd8-T cell	Gm31718
3.46336e-42	-0.612458	0.207	0.397	9.86435e-38	Cd4-Cd8-T cell	Tent2
3.50424e-42	2.30783	0.158	0.059	9.98079e-38	Cd4-Cd8-T cell	Crispld2
5.73426e-42	-0.519042	0.504	0.696	1.63323e-37	Cd4-Cd8-T cell	Dbi
5.88687e-42	-0.676101	0.218	0.402	1.6767e-37	Cd4-Cd8-T cell	Rbbp8
5.96183e-42	0.9248	0.57	0.513	1.69805e-37	Cd4-Cd8-T cell	Top2b
6.78124e-42	-0.528143	0.494	0.687	1.93143e-37	Cd4-Cd8-T cell	Tacc1
6.87096e-42	-0.923576	0.08	0.213	1.95699e-37	Cd4-Cd8-T cell	Ubtd1
1.02752e-41	-0.755972	0.126	0.285	2.92659e-37	Cd4-Cd8-T cell	Osgep
1.04828e-41	-2.47223	0.017	0.104	2.9857e-37	Cd4-Cd8-T cell	Ptgir
1.0857e-41	0.520965	0.859	0.83	3.09229e-37	Cd4-Cd8-T cell	Hsp90b1
1.09546e-41	-0.691956	0.403	0.591	3.1201e-37	Cd4-Cd8-T cell	Mbtd1
1.15081e-41	2.35851	0.151	0.055	3.27773e-37	Cd4-Cd8-T cell	Gm41609
1.17453e-41	-0.784994	0.106	0.25	3.3453e-37	Cd4-Cd8-T cell	Slc25a33
1.25744e-41	1.61111	0.135	0.042	3.58143e-37	Cd4-Cd8-T cell	Slc24a3
1.26773e-41	0.7396	0.557	0.475	3.61076e-37	Cd4-Cd8-T cell	Arhgef1
1.38061e-41	-1.08275	0.133	0.283	3.93225e-37	Cd4-Cd8-T cell	Mitf
1.4172e-41	-1.64205	0.148	0.297	4.03647e-37	Cd4-Cd8-T cell	Hes1
1.68114e-41	-1.25924	0.046	0.157	4.78822e-37	Cd4-Cd8-T cell	Htra2
1.7679e-41	0.908732	0.576	0.499	5.03533e-37	Cd4-Cd8-T cell	Coro2a
1.79091e-41	-0.645557	0.301	0.503	5.10086e-37	Cd4-Cd8-T cell	Rin3
1.9666e-41	0.710735	0.765	0.683	5.60128e-37	Cd4-Cd8-T cell	Man1a
2.01418e-41	-2.51196	0.039	0.14	5.7368e-37	Cd4-Cd8-T cell	Cdh1
2.02387e-41	-1.15739	0.086	0.218	5.76437e-37	Cd4-Cd8-T cell	Eif2ak4
2.32645e-41	-1.3778	0.044	0.153	6.62619e-37	Cd4-Cd8-T cell	Kit
2.34055e-41	-0.66629	0.221	0.401	6.66634e-37	Cd4-Cd8-T cell	Naga
2.51196e-41	-1.0785	0.082	0.216	7.15455e-37	Cd4-Cd8-T cell	1600010M07Rik
2.81255e-41	-1.02138	0.238	0.412	8.01069e-37	Cd4-Cd8-T cell	Dedd2
3.07322e-41	-2.14421	0.015	0.1	8.75314e-37	Cd4-Cd8-T cell	Hsd3b7
3.34585e-41	-0.804091	0.125	0.271	9.52964e-37	Cd4-Cd8-T cell	Abcb1b
3.46225e-41	-1.37384	0.05	0.162	9.86119e-37	Cd4-Cd8-T cell	Atp13a2
3.54264e-41	-0.925671	0.121	0.27	1.00901e-36	Cd4-Cd8-T cell	Ifi209
3.70458e-41	-1.35893	0.053	0.167	1.05514e-36	Cd4-Cd8-T cell	Zfp318
3.80844e-41	-0.617975	0.27	0.469	1.08472e-36	Cd4-Cd8-T cell	Tpi1
4.13029e-41	-0.812633	0.242	0.425	1.17639e-36	Cd4-Cd8-T cell	Tmem131
4.30994e-41	-1.45404	0.067	0.185	1.22756e-36	Cd4-Cd8-T cell	Gcnt1
4.5446e-41	1.46804	0.375	0.257	1.29439e-36	Cd4-Cd8-T cell	Rhoq
5.26651e-41	-0.505042	0.183	0.366	1.50001e-36	Cd4-Cd8-T cell	Rsu1
5.92754e-41	-1.47909	0.05	0.161	1.68828e-36	Cd4-Cd8-T cell	Nfxl1
6.05407e-41	-0.510562	0.375	0.589	1.72432e-36	Cd4-Cd8-T cell	Irf2
7.02651e-41	1.87303	0.106	0.026	2.00129e-36	Cd4-Cd8-T cell	Cntn1
7.13668e-41	0.686624	0.694	0.66	2.03267e-36	Cd4-Cd8-T cell	Eif4g3
7.38778e-41	0.609988	0.806	0.766	2.10419e-36	Cd4-Cd8-T cell	Gadd45b
7.92976e-41	-1.22598	0.061	0.179	2.25856e-36	Cd4-Cd8-T cell	Pot1b
8.98843e-41	-1.07481	0.063	0.184	2.56009e-36	Cd4-Cd8-T cell	Naip2
9.36384e-41	-1.17647	0.057	0.174	2.66701e-36	Cd4-Cd8-T cell	Armcx3
9.83781e-41	-2.11541	0.017	0.102	2.802e-36	Cd4-Cd8-T cell	Arl11
1.24117e-40	-0.712696	0.12	0.273	3.5351e-36	Cd4-Cd8-T cell	Plekha1
1.26489e-40	-0.829839	0.137	0.294	3.60265e-36	Cd4-Cd8-T cell	Scd2
1.38467e-40	-0.72495	0.157	0.319	3.9438e-36	Cd4-Cd8-T cell	Atp7a
1.59552e-40	0.576634	0.731	0.697	4.54437e-36	Cd4-Cd8-T cell	Hmgb1
1.67273e-40	1.21686	0.238	0.116	4.76426e-36	Cd4-Cd8-T cell	Gimap4
1.70565e-40	0.878368	0.533	0.444	4.85803e-36	Cd4-Cd8-T cell	Kif1b
1.75049e-40	1.98968	0.143	0.05	4.98574e-36	Cd4-Cd8-T cell	Gm33104
2.09757e-40	-0.607661	0.251	0.447	5.97429e-36	Cd4-Cd8-T cell	Twf2
2.14621e-40	-0.630832	0.21	0.395	6.11285e-36	Cd4-Cd8-T cell	Nmt1
2.26087e-40	2.17514	0.11	0.029	6.43942e-36	Cd4-Cd8-T cell	Fam124b
2.26625e-40	-1.20328	0.04	0.146	6.45474e-36	Cd4-Cd8-T cell	Uap1l1
2.3693e-40	-1.93703	0.019	0.105	6.74824e-36	Cd4-Cd8-T cell	Aph1b
2.72662e-40	-0.878345	0.147	0.304	7.76597e-36	Cd4-Cd8-T cell	Cyth3
3.10553e-40	-0.666679	0.339	0.533	8.84516e-36	Cd4-Cd8-T cell	Ppp1r2
3.15341e-40	0.806892	0.471	0.346	8.98155e-36	Cd4-Cd8-T cell	Runx2
3.91919e-40	-1.29478	0.115	0.254	1.11626e-35	Cd4-Cd8-T cell	Pde4dip
4.53509e-40	-0.683305	0.295	0.493	1.29169e-35	Cd4-Cd8-T cell	Snx20
4.57686e-40	-0.883631	0.103	0.244	1.30358e-35	Cd4-Cd8-T cell	Tnfaip8l2
4.78357e-40	0.938143	0.368	0.243	1.36246e-35	Cd4-Cd8-T cell	Nedd4
4.87483e-40	-2.06597	0.037	0.137	1.38845e-35	Cd4-Cd8-T cell	Gm4107
5.07083e-40	1.00389	0.418	0.305	1.44427e-35	Cd4-Cd8-T cell	Def6
5.16482e-40	1.13521	0.316	0.19	1.47104e-35	Cd4-Cd8-T cell	Cds2
6.00654e-40	-1.45501	0.052	0.161	1.71078e-35	Cd4-Cd8-T cell	Acsl3
6.27643e-40	-0.675776	0.17	0.342	1.78765e-35	Cd4-Cd8-T cell	Myo18a
6.28734e-40	-0.530186	0.36	0.561	1.79076e-35	Cd4-Cd8-T cell	Ccdc12
7.1636e-40	-0.601697	0.203	0.387	2.04034e-35	Cd4-Cd8-T cell	Atp6ap1
8.31227e-40	-0.75981	0.254	0.435	2.3675e-35	Cd4-Cd8-T cell	Micu1
8.40859e-40	-0.534902	0.318	0.52	2.39493e-35	Cd4-Cd8-T cell	Pgls
8.63566e-40	-0.800142	0.198	0.369	2.45961e-35	Cd4-Cd8-T cell	Tmem33
9.38079e-40	1.67877	0.181	0.077	2.67184e-35	Cd4-Cd8-T cell	Fam160a2
9.45651e-40	-1.08561	0.283	0.446	2.6934e-35	Cd4-Cd8-T cell	Anxa1
9.47191e-40	-0.675281	0.259	0.451	2.69779e-35	Cd4-Cd8-T cell	Trak1
1.07589e-39	2.99237	0.102	0.025	3.06434e-35	Cd4-Cd8-T cell	Dnajc6
1.09771e-39	1.53248	0.205	0.094	3.12651e-35	Cd4-Cd8-T cell	Jazf1
1.12167e-39	1.01512	0.265	0.138	3.19474e-35	Cd4-Cd8-T cell	Tbx21
1.17624e-39	0.827618	0.528	0.447	3.35016e-35	Cd4-Cd8-T cell	Spcs2
1.18214e-39	-0.594572	0.268	0.461	3.36697e-35	Cd4-Cd8-T cell	Lmbrd1
1.36614e-39	0.787291	0.491	0.379	3.89105e-35	Cd4-Cd8-T cell	Rcsd1
1.45015e-39	-0.912332	0.064	0.182	4.13031e-35	Cd4-Cd8-T cell	Dstyk
1.5261e-39	-1.4827	0.035	0.134	4.34664e-35	Cd4-Cd8-T cell	Ckap4
1.52852e-39	-0.774098	0.099	0.239	4.35353e-35	Cd4-Cd8-T cell	Snhg6
1.58287e-39	1.66879	0.168	0.069	4.50834e-35	Cd4-Cd8-T cell	Tnfsf14
2.01219e-39	-0.755526	0.37	0.556	5.73113e-35	Cd4-Cd8-T cell	Mndal
2.13563e-39	-0.736885	0.216	0.394	6.08271e-35	Cd4-Cd8-T cell	Ist1
2.1508e-39	-1.0502	0.355	0.531	6.1259e-35	Cd4-Cd8-T cell	AY036118
2.25135e-39	-0.551769	0.385	0.591	6.4123e-35	Cd4-Cd8-T cell	Dip2b
2.29016e-39	1.49228	0.25	0.134	6.52284e-35	Cd4-Cd8-T cell	Ralgps2
2.49568e-39	-2.51436	0.049	0.151	7.1082e-35	Cd4-Cd8-T cell	Stard13
3.76037e-39	-0.558732	0.235	0.422	1.07103e-34	Cd4-Cd8-T cell	Psma4
4.3674e-39	-1.38059	0.046	0.151	1.24392e-34	Cd4-Cd8-T cell	Gm10069
4.70563e-39	-1.04994	0.082	0.209	1.34026e-34	Cd4-Cd8-T cell	Zfp263
4.82531e-39	-0.971072	0.103	0.238	1.37435e-34	Cd4-Cd8-T cell	Tspan5
5.5674e-39	-2.10891	0.018	0.101	1.58571e-34	Cd4-Cd8-T cell	Snta1
5.75704e-39	-1.87309	0.025	0.114	1.63972e-34	Cd4-Cd8-T cell	Med12l
5.97633e-39	-1.57604	0.024	0.113	1.70218e-34	Cd4-Cd8-T cell	Prkar2b
6.34214e-39	1.47631	0.229	0.116	1.80637e-34	Cd4-Cd8-T cell	Agap2
6.55165e-39	-0.731933	0.228	0.404	1.86604e-34	Cd4-Cd8-T cell	Soat1
6.62388e-39	-0.804041	0.142	0.295	1.88661e-34	Cd4-Cd8-T cell	Cmas
6.64738e-39	-0.598362	0.142	0.304	1.89331e-34	Cd4-Cd8-T cell	Bri3bp
7.89515e-39	1.3507	0.314	0.195	2.2487e-34	Cd4-Cd8-T cell	Klf9
7.95678e-39	-1.71151	0.028	0.12	2.26625e-34	Cd4-Cd8-T cell	Zfp296
8.02307e-39	0.958665	0.466	0.35	2.28513e-34	Cd4-Cd8-T cell	Sesn1
8.21838e-39	-0.562745	0.188	0.368	2.34076e-34	Cd4-Cd8-T cell	Psma5
8.31063e-39	-0.568576	0.179	0.354	2.36703e-34	Cd4-Cd8-T cell	Cic
9.50353e-39	-0.971253	0.08	0.206	2.7068e-34	Cd4-Cd8-T cell	Mnt
9.60444e-39	-2.62362	0.021	0.105	2.73554e-34	Cd4-Cd8-T cell	Zfand4
1.11929e-38	-0.690965	0.146	0.302	3.18797e-34	Cd4-Cd8-T cell	Bbc3
1.37509e-38	1.10489	0.384	0.273	3.91653e-34	Cd4-Cd8-T cell	Pdia4
1.38914e-38	0.937706	0.486	0.359	3.95656e-34	Cd4-Cd8-T cell	Mast4
1.43229e-38	1.07595	0.619	0.568	4.07944e-34	Cd4-Cd8-T cell	Ell2
1.55532e-38	-1.7739	0.033	0.128	4.42987e-34	Cd4-Cd8-T cell	Scamp1
1.63947e-38	-0.50111	0.319	0.512	4.66954e-34	Cd4-Cd8-T cell	Ezh2
1.68141e-38	-0.631103	0.206	0.382	4.78898e-34	Cd4-Cd8-T cell	Evl
1.95443e-38	0.909675	0.499	0.425	5.56661e-34	Cd4-Cd8-T cell	Krtcap2
2.08736e-38	-0.879689	0.058	0.172	5.94522e-34	Cd4-Cd8-T cell	Plbd2
2.19649e-38	-1.09384	0.073	0.195	6.25604e-34	Cd4-Cd8-T cell	Trim30d
2.52867e-38	-0.923398	0.114	0.254	7.20217e-34	Cd4-Cd8-T cell	Fdps
2.73019e-38	-0.720515	0.176	0.34	7.77612e-34	Cd4-Cd8-T cell	Rab5b
3.17821e-38	-1.28751	0.049	0.155	9.05216e-34	Cd4-Cd8-T cell	Pla2g4a
3.35393e-38	-0.503814	0.468	0.667	9.55267e-34	Cd4-Cd8-T cell	Spop
3.84273e-38	0.814515	0.558	0.484	1.09449e-33	Cd4-Cd8-T cell	Zfp148
4.09223e-38	-0.934367	0.102	0.238	1.16555e-33	Cd4-Cd8-T cell	Borcs6
4.15438e-38	1.93202	0.221	0.111	1.18325e-33	Cd4-Cd8-T cell	Yes1
4.18781e-38	-2.19759	0.031	0.123	1.19277e-33	Cd4-Cd8-T cell	Ubash3a
4.49499e-38	0.896352	0.556	0.443	1.28026e-33	Cd4-Cd8-T cell	Gclc
4.71125e-38	-1.87152	0.043	0.141	1.34186e-33	Cd4-Cd8-T cell	Fam169b
4.74356e-38	-1.39192	0.05	0.157	1.35106e-33	Cd4-Cd8-T cell	Map3k20
4.76863e-38	-0.616539	0.179	0.35	1.3582e-33	Cd4-Cd8-T cell	Usp8
4.79665e-38	-1.07882	0.041	0.143	1.36618e-33	Cd4-Cd8-T cell	Gfer
4.95901e-38	-0.556659	0.271	0.463	1.41243e-33	Cd4-Cd8-T cell	Dlgap4
5.29882e-38	-1.00847	0.201	0.353	1.50921e-33	Cd4-Cd8-T cell	Pde4d
6.37224e-38	-1.03537	0.054	0.165	1.81494e-33	Cd4-Cd8-T cell	Anapc15
7.03507e-38	-0.578322	0.219	0.4	2.00373e-33	Cd4-Cd8-T cell	Ube2f
7.16335e-38	-0.763471	0.164	0.318	2.04027e-33	Cd4-Cd8-T cell	Tle1
7.39139e-38	-1.11962	0.049	0.156	2.10522e-33	Cd4-Cd8-T cell	Naip5
7.53043e-38	-1.08657	0.069	0.186	2.14482e-33	Cd4-Cd8-T cell	Idh1
7.84899e-38	-1.05985	0.048	0.155	2.23555e-33	Cd4-Cd8-T cell	Plod3
8.41194e-38	-1.89681	0.028	0.118	2.39589e-33	Cd4-Cd8-T cell	Samd12
1.04572e-37	1.22354	0.43	0.337	2.97843e-33	Cd4-Cd8-T cell	Atg7
1.07044e-37	-0.557806	0.175	0.347	3.04883e-33	Cd4-Cd8-T cell	Igbp1
1.10934e-37	-1.11778	0.085	0.208	3.15962e-33	Cd4-Cd8-T cell	Ciart
1.21041e-37	-0.648653	0.234	0.411	3.44748e-33	Cd4-Cd8-T cell	Abcg1
1.2135e-37	1.1942	0.388	0.275	3.45628e-33	Cd4-Cd8-T cell	Plxdc2
1.35356e-37	-0.544107	0.965	0.977	3.8552e-33	Cd4-Cd8-T cell	Camk1d
1.40426e-37	-1.37363	0.031	0.125	3.99961e-33	Cd4-Cd8-T cell	Tmem205
1.41283e-37	-0.828852	0.45	0.615	4.02402e-33	Cd4-Cd8-T cell	Atp13a3
1.48275e-37	-0.767513	0.108	0.247	4.22317e-33	Cd4-Cd8-T cell	H2-M3
1.72222e-37	-0.825081	0.146	0.297	4.90523e-33	Cd4-Cd8-T cell	Zfp655
1.81123e-37	-0.809049	0.331	0.49	5.15874e-33	Cd4-Cd8-T cell	Abtb2
1.92346e-37	-1.07379	0.065	0.179	5.47841e-33	Cd4-Cd8-T cell	Deptor
1.93172e-37	-0.861974	0.12	0.26	5.50194e-33	Cd4-Cd8-T cell	Slc44a1
2.01273e-37	-0.663486	0.693	0.789	5.73267e-33	Cd4-Cd8-T cell	Etv6
2.09948e-37	-1.37327	0.1	0.23	5.97973e-33	Cd4-Cd8-T cell	Ccr1
2.19726e-37	1.16384	0.226	0.111	6.25822e-33	Cd4-Cd8-T cell	Egln3
2.4717e-37	-0.933137	0.068	0.185	7.03989e-33	Cd4-Cd8-T cell	Gsdmd
2.91028e-37	-2.79653	0.026	0.111	8.28905e-33	Cd4-Cd8-T cell	Gm20275
3.18135e-37	-1.97294	0.026	0.113	9.06113e-33	Cd4-Cd8-T cell	March8
3.34832e-37	-0.645487	0.109	0.247	9.53669e-33	Cd4-Cd8-T cell	Gnptab
3.66589e-37	-1.60292	0.032	0.125	1.04412e-32	Cd4-Cd8-T cell	Slc22a21
3.87219e-37	-0.611251	0.125	0.273	1.10288e-32	Cd4-Cd8-T cell	Leprot
4.03192e-37	-0.50959	0.352	0.555	1.14837e-32	Cd4-Cd8-T cell	Dpysl2
4.29061e-37	-0.695701	0.24	0.419	1.22205e-32	Cd4-Cd8-T cell	Arl8b
4.50363e-37	-1.79116	0.065	0.175	1.28272e-32	Cd4-Cd8-T cell	Sh3rf1
5.27659e-37	-0.803684	0.147	0.3	1.50288e-32	Cd4-Cd8-T cell	Exoc6
5.28442e-37	0.906002	0.41	0.299	1.50511e-32	Cd4-Cd8-T cell	Cd37
6.49191e-37	-1.01921	0.111	0.245	1.84903e-32	Cd4-Cd8-T cell	Pdxk
8.57843e-37	-0.674313	0.115	0.258	2.44331e-32	Cd4-Cd8-T cell	Utp14a
8.85674e-37	1.75718	0.272	0.168	2.52258e-32	Cd4-Cd8-T cell	Rnft1
9.31772e-37	-1.19919	0.048	0.151	2.65387e-32	Cd4-Cd8-T cell	Gm43305
9.65846e-37	-0.954745	0.131	0.272	2.75092e-32	Cd4-Cd8-T cell	Mir22hg
1.00462e-36	-1.4472	0.024	0.11	2.86136e-32	Cd4-Cd8-T cell	Naip6
1.03784e-36	-1.22085	0.062	0.173	2.95598e-32	Cd4-Cd8-T cell	Plekha4
1.23481e-36	1.24038	0.286	0.169	3.51697e-32	Cd4-Cd8-T cell	Atp10a
1.39804e-36	-1.8905	0.023	0.107	3.98189e-32	Cd4-Cd8-T cell	Ctla2b
1.57114e-36	1.18577	0.326	0.212	4.47491e-32	Cd4-Cd8-T cell	Orai2
1.58376e-36	-0.688558	0.1	0.234	4.51086e-32	Cd4-Cd8-T cell	Kif3b
2.22309e-36	-1.96449	0.03	0.118	6.33181e-32	Cd4-Cd8-T cell	Arap3
2.59469e-36	-0.640805	0.105	0.241	7.3902e-32	Cd4-Cd8-T cell	Arl3
2.66088e-36	1.50727	0.249	0.142	7.57873e-32	Cd4-Cd8-T cell	Mppe1
3.00634e-36	-1.02665	0.107	0.238	8.56266e-32	Cd4-Cd8-T cell	Bcl3
3.26654e-36	1.16181	0.445	0.343	9.30376e-32	Cd4-Cd8-T cell	Cnnm2
3.4301e-36	-2.77674	0.021	0.102	9.76961e-32	Cd4-Cd8-T cell	Il12rb2
3.50864e-36	1.16644	0.249	0.135	9.99331e-32	Cd4-Cd8-T cell	Klk8
3.59228e-36	1.65082	0.163	0.069	1.02315e-31	Cd4-Cd8-T cell	Espn
3.92265e-36	1.50662	0.155	0.062	1.11725e-31	Cd4-Cd8-T cell	Sema4f
4.11532e-36	-1.47189	0.044	0.141	1.17213e-31	Cd4-Cd8-T cell	Rgs9
4.13361e-36	-1.21582	0.071	0.184	1.17734e-31	Cd4-Cd8-T cell	Lclat1
4.3102e-36	-0.621415	0.305	0.499	1.22763e-31	Cd4-Cd8-T cell	Otulin
4.39278e-36	-1.6337	0.037	0.13	1.25115e-31	Cd4-Cd8-T cell	Pacc1
5.79241e-36	1.05902	0.398	0.296	1.64979e-31	Cd4-Cd8-T cell	Rai1
6.09079e-36	-0.929946	0.065	0.178	1.73478e-31	Cd4-Cd8-T cell	Vipas39
6.17978e-36	-0.669499	0.12	0.261	1.76012e-31	Cd4-Cd8-T cell	Acadl
6.44527e-36	-1.55054	0.024	0.108	1.83574e-31	Cd4-Cd8-T cell	Matk
6.75075e-36	-0.988082	0.067	0.18	1.92275e-31	Cd4-Cd8-T cell	Smcr8
7.76374e-36	-0.51229	0.419	0.603	2.21127e-31	Cd4-Cd8-T cell	Akr1a1
8.30762e-36	-1.19455	0.043	0.142	2.36618e-31	Cd4-Cd8-T cell	Il11ra1
8.4291e-36	-0.670193	0.135	0.283	2.40078e-31	Cd4-Cd8-T cell	Cybc1
9.2695e-36	-1.06323	0.057	0.164	2.64014e-31	Cd4-Cd8-T cell	Rps6kc1
9.52453e-36	1.17146	0.39	0.278	2.71278e-31	Cd4-Cd8-T cell	Nfia
1.12911e-35	0.960118	0.374	0.258	3.21592e-31	Cd4-Cd8-T cell	Psen2
1.2006e-35	0.608211	0.62	0.52	3.41954e-31	Cd4-Cd8-T cell	Arhgef3
1.34988e-35	1.85994	0.144	0.055	3.84473e-31	Cd4-Cd8-T cell	Zfp827
1.44045e-35	-0.739938	0.095	0.223	4.1027e-31	Cd4-Cd8-T cell	Pus10
1.57233e-35	-0.761365	0.383	0.561	4.4783e-31	Cd4-Cd8-T cell	Sertad2
1.57667e-35	-1.2396	0.079	0.195	4.49067e-31	Cd4-Cd8-T cell	Pvr
1.61718e-35	1.00795	0.533	0.471	4.60605e-31	Cd4-Cd8-T cell	Cnot1
1.62236e-35	1.3961	0.133	0.046	4.6208e-31	Cd4-Cd8-T cell	Gm39323
1.85544e-35	-0.540789	0.259	0.449	5.28466e-31	Cd4-Cd8-T cell	Esd
1.9212e-35	-1.34686	0.045	0.142	5.47195e-31	Cd4-Cd8-T cell	Nod2
2.17939e-35	1.04358	0.427	0.326	6.20735e-31	Cd4-Cd8-T cell	Kat6b
2.19174e-35	-0.757299	0.268	0.441	6.2425e-31	Cd4-Cd8-T cell	Bmpr2
2.26777e-35	-0.882129	0.12	0.256	6.45906e-31	Cd4-Cd8-T cell	Pbdc1
2.27218e-35	-0.640487	0.234	0.408	6.47163e-31	Cd4-Cd8-T cell	Trim30a
2.33628e-35	0.524795	0.757	0.733	6.65419e-31	Cd4-Cd8-T cell	Prrc2c
2.44779e-35	-0.594831	0.178	0.344	6.9718e-31	Cd4-Cd8-T cell	Mapk3
2.44808e-35	1.22311	0.391	0.296	6.97262e-31	Cd4-Cd8-T cell	Comt
2.52056e-35	-0.53246	0.193	0.364	7.17906e-31	Cd4-Cd8-T cell	Morc3
2.67235e-35	-1.51319	0.029	0.116	7.61138e-31	Cd4-Cd8-T cell	Pld2
2.73887e-35	-0.998004	0.078	0.194	7.80084e-31	Cd4-Cd8-T cell	Nek6
2.82001e-35	-1.34185	0.049	0.149	8.03196e-31	Cd4-Cd8-T cell	Adcy9
3.03711e-35	-1.80408	0.037	0.129	8.65029e-31	Cd4-Cd8-T cell	Selenon
3.05013e-35	-0.67236	0.205	0.368	8.68739e-31	Cd4-Cd8-T cell	Tubb2a
3.20716e-35	-0.639703	0.193	0.358	9.13464e-31	Cd4-Cd8-T cell	Agpat4
3.2119e-35	-0.729506	0.313	0.494	9.14813e-31	Cd4-Cd8-T cell	Slfn2
3.22448e-35	-0.616069	0.418	0.589	9.18396e-31	Cd4-Cd8-T cell	Fem1c
3.62673e-35	-1.76079	0.045	0.142	1.03297e-30	Cd4-Cd8-T cell	Plpp1
3.80967e-35	-0.505871	0.697	0.842	1.08507e-30	Cd4-Cd8-T cell	BC005537
3.98405e-35	-1.37543	0.106	0.229	1.13474e-30	Cd4-Cd8-T cell	Tnfrsf18
4.06075e-35	-1.08806	0.046	0.146	1.15658e-30	Cd4-Cd8-T cell	Vps9d1
4.29311e-35	-1.01695	0.096	0.219	1.22276e-30	Cd4-Cd8-T cell	Fgd6
4.43506e-35	-0.927894	0.071	0.185	1.26319e-30	Cd4-Cd8-T cell	Tnfrsf21
4.59906e-35	-0.67619	0.114	0.252	1.3099e-30	Cd4-Cd8-T cell	Mvb12a
4.80118e-35	-0.76927	0.175	0.333	1.36747e-30	Cd4-Cd8-T cell	Iscu
4.99556e-35	-0.736878	0.207	0.368	1.42283e-30	Cd4-Cd8-T cell	Gtf2h1
5.72304e-35	-0.848543	0.127	0.264	1.63004e-30	Cd4-Cd8-T cell	Sec14l1
6.20394e-35	1.86972	0.13	0.047	1.76701e-30	Cd4-Cd8-T cell	Hdhd5
6.68391e-35	-0.69099	0.149	0.296	1.90371e-30	Cd4-Cd8-T cell	Tfe3
6.74329e-35	-0.942516	0.069	0.182	1.92062e-30	Cd4-Cd8-T cell	Gnpda1
6.75164e-35	-2.27931	0.025	0.107	1.923e-30	Cd4-Cd8-T cell	Epcam
8.08778e-35	-1.28788	0.037	0.13	2.30356e-30	Cd4-Cd8-T cell	Ube2l6
9.11548e-35	1.1487	0.311	0.191	2.59627e-30	Cd4-Cd8-T cell	Cpm
9.95295e-35	0.689611	0.511	0.402	2.8348e-30	Cd4-Cd8-T cell	Ric1
1.02129e-34	-1.52968	0.032	0.12	2.90885e-30	Cd4-Cd8-T cell	Acp2
1.03287e-34	1.1932	0.315	0.205	2.94182e-30	Cd4-Cd8-T cell	Crot
1.03854e-34	0.65391	0.679	0.636	2.95796e-30	Cd4-Cd8-T cell	Ezr
1.14622e-34	1.06622	0.405	0.31	3.26466e-30	Cd4-Cd8-T cell	Slain2
1.2121e-34	-1.17281	0.067	0.176	3.45229e-30	Cd4-Cd8-T cell	Tns1
1.24894e-34	-0.815469	0.066	0.178	3.55724e-30	Cd4-Cd8-T cell	Iah1
1.27007e-34	-0.67245	0.137	0.282	3.61741e-30	Cd4-Cd8-T cell	Thumpd3
1.30615e-34	-0.584794	0.135	0.282	3.72018e-30	Cd4-Cd8-T cell	1110038B12Rik
1.39147e-34	-0.599727	0.219	0.388	3.9632e-30	Cd4-Cd8-T cell	Nab1
1.61088e-34	-0.955752	0.079	0.194	4.58812e-30	Cd4-Cd8-T cell	Als2
1.62831e-34	1.27764	0.325	0.227	4.63774e-30	Cd4-Cd8-T cell	March2
1.72127e-34	1.37368	0.306	0.2	4.90253e-30	Cd4-Cd8-T cell	Fam98b
1.72207e-34	-1.72273	0.027	0.111	4.9048e-30	Cd4-Cd8-T cell	Dennd2c
1.86381e-34	-1.12897	0.041	0.135	5.3085e-30	Cd4-Cd8-T cell	Arhgef10l
2.00415e-34	-1.84018	0.061	0.162	5.70822e-30	Cd4-Cd8-T cell	Apbb2
2.04547e-34	-0.527417	0.262	0.45	5.82591e-30	Cd4-Cd8-T cell	Rhog
2.06264e-34	-2.89757	0.022	0.101	5.87482e-30	Cd4-Cd8-T cell	Cacnb2
2.10293e-34	0.525701	0.714	0.694	5.98956e-30	Cd4-Cd8-T cell	Arl6ip1
2.15242e-34	-0.513369	0.922	0.898	6.13052e-30	Cd4-Cd8-T cell	Rpl10
2.32217e-34	-0.590184	0.493	0.68	6.614e-30	Cd4-Cd8-T cell	Atxn7l1
2.33456e-34	-1.01615	0.248	0.405	6.64931e-30	Cd4-Cd8-T cell	Atp6v1h
2.34559e-34	-3.19197	0.023	0.102	6.68071e-30	Cd4-Cd8-T cell	Tgm2
2.40574e-34	-1.67202	0.03	0.116	6.85204e-30	Cd4-Cd8-T cell	Osbpl1a
2.98318e-34	-1.06971	0.055	0.158	8.4967e-30	Cd4-Cd8-T cell	Tdrd7
3.34649e-34	-0.584766	0.269	0.447	9.53148e-30	Cd4-Cd8-T cell	Phf20
3.36414e-34	-0.510635	0.226	0.406	9.58175e-30	Cd4-Cd8-T cell	Cs
4.04982e-34	-1.40274	0.039	0.131	1.15347e-29	Cd4-Cd8-T cell	Trim47
4.07446e-34	-1.27046	0.074	0.184	1.16049e-29	Cd4-Cd8-T cell	Ston2
4.25621e-34	-0.611164	0.147	0.297	1.21225e-29	Cd4-Cd8-T cell	Pgd
4.3285e-34	-0.843635	0.162	0.307	1.23284e-29	Cd4-Cd8-T cell	Rnf34
4.447e-34	-1.47068	0.053	0.152	1.26659e-29	Cd4-Cd8-T cell	Tmem267
4.84481e-34	-0.531818	0.282	0.47	1.3799e-29	Cd4-Cd8-T cell	Ptpn6
5.07438e-34	-1.24697	0.037	0.128	1.44528e-29	Cd4-Cd8-T cell	Ago4
5.35153e-34	-0.504925	0.396	0.588	1.52422e-29	Cd4-Cd8-T cell	Pias1
5.74185e-34	0.873704	0.393	0.277	1.63539e-29	Cd4-Cd8-T cell	Phc3
5.87372e-34	-0.984561	0.076	0.189	1.67295e-29	Cd4-Cd8-T cell	Afmid
6.17642e-34	1.38405	0.217	0.113	1.75917e-29	Cd4-Cd8-T cell	Sh3bp5
6.29108e-34	0.756703	0.75	0.718	1.79182e-29	Cd4-Cd8-T cell	Nr4a1
6.45011e-34	-0.660297	0.247	0.422	1.83712e-29	Cd4-Cd8-T cell	Limd1
6.63406e-34	-0.764569	0.079	0.195	1.88951e-29	Cd4-Cd8-T cell	Tmem170b
7.54331e-34	0.823644	0.518	0.443	2.14848e-29	Cd4-Cd8-T cell	Ap3s1
7.73998e-34	-0.681591	0.171	0.322	2.2045e-29	Cd4-Cd8-T cell	Pcyt2
8.53581e-34	-0.501084	0.403	0.598	2.43117e-29	Cd4-Cd8-T cell	Fndc3a
8.71523e-34	1.25788	0.623	0.611	2.48227e-29	Cd4-Cd8-T cell	Cdk11b
8.95501e-34	-1.68444	0.071	0.178	2.55057e-29	Cd4-Cd8-T cell	Sh2d3c
1.24315e-33	-1.36886	0.042	0.134	3.54073e-29	Cd4-Cd8-T cell	Ldlrap1
1.28735e-33	1.64286	0.233	0.13	3.66663e-29	Cd4-Cd8-T cell	4933406I18Rik
1.29734e-33	-3.03397	0.031	0.112	3.69508e-29	Cd4-Cd8-T cell	F13a1
1.75951e-33	-0.604869	0.287	0.471	5.01145e-29	Cd4-Cd8-T cell	Myo9b
1.88892e-33	0.716344	0.649	0.589	5.38001e-29	Cd4-Cd8-T cell	Wac
2.00898e-33	-0.730818	0.157	0.298	5.72197e-29	Cd4-Cd8-T cell	Aig1
2.27491e-33	-0.580581	0.1	0.228	6.47939e-29	Cd4-Cd8-T cell	Pigt
2.29541e-33	-0.979135	0.071	0.18	6.53779e-29	Cd4-Cd8-T cell	Tnip2
2.33027e-33	-0.694127	0.178	0.334	6.63709e-29	Cd4-Cd8-T cell	Prkar2a
2.37234e-33	-0.609633	0.085	0.206	6.75691e-29	Cd4-Cd8-T cell	Mrpl17
2.50681e-33	1.29956	0.257	0.153	7.1399e-29	Cd4-Cd8-T cell	Phf1
2.82818e-33	-0.62194	0.134	0.276	8.05523e-29	Cd4-Cd8-T cell	Fkbp15
3.02539e-33	-0.988146	0.087	0.202	8.61691e-29	Cd4-Cd8-T cell	Fam3c
3.19288e-33	-0.640046	0.095	0.22	9.09396e-29	Cd4-Cd8-T cell	Vamp3
3.33638e-33	-1.08623	0.058	0.159	9.50266e-29	Cd4-Cd8-T cell	Gm10501
3.34167e-33	-1.37304	0.049	0.146	9.51773e-29	Cd4-Cd8-T cell	Bcl9
3.37828e-33	-0.805079	0.397	0.558	9.62201e-29	Cd4-Cd8-T cell	Cpeb4
3.6981e-33	0.541523	0.722	0.704	1.05329e-28	Cd4-Cd8-T cell	Rab2a
3.98062e-33	-1.18153	0.058	0.161	1.13376e-28	Cd4-Cd8-T cell	Mpp1
4.0184e-33	1.12103	0.646	0.604	1.14452e-28	Cd4-Cd8-T cell	Tsc22d2
4.27407e-33	-3.65144	0.038	0.124	1.21734e-28	Cd4-Cd8-T cell	Ifitm1
5.68001e-33	-0.938462	0.118	0.245	1.61778e-28	Cd4-Cd8-T cell	Tmem63b
6.8569e-33	-0.530861	0.413	0.595	1.95298e-28	Cd4-Cd8-T cell	Slk
6.91928e-33	1.3455	0.229	0.127	1.97075e-28	Cd4-Cd8-T cell	Sh2b1
6.96699e-33	-0.546771	0.157	0.309	1.98434e-28	Cd4-Cd8-T cell	Hmox2
7.40807e-33	-0.557526	0.46	0.622	2.10997e-28	Cd4-Cd8-T cell	Psmb8
8.35638e-33	0.660396	0.583	0.508	2.38006e-28	Cd4-Cd8-T cell	Foxo3
1.08649e-32	-0.53477	0.139	0.285	3.09455e-28	Cd4-Cd8-T cell	Spg21
1.15594e-32	-0.703015	0.162	0.307	3.29233e-28	Cd4-Cd8-T cell	Extl3
1.19351e-32	-0.542181	0.193	0.356	3.39936e-28	Cd4-Cd8-T cell	Psmb10
1.21555e-32	-0.631352	0.151	0.294	3.46212e-28	Cd4-Cd8-T cell	Tom1
1.21655e-32	-0.515529	0.544	0.722	3.46498e-28	Cd4-Cd8-T cell	Vmp1
1.259e-32	-0.509066	0.183	0.343	3.58587e-28	Cd4-Cd8-T cell	Ap1b1
1.31418e-32	-0.654049	0.105	0.232	3.74304e-28	Cd4-Cd8-T cell	Slc39a1
1.33604e-32	2.36821	0.115	0.04	3.80531e-28	Cd4-Cd8-T cell	Ddx28
1.42318e-32	-1.07696	0.065	0.169	4.0535e-28	Cd4-Cd8-T cell	Padi2
1.56505e-32	-0.987672	0.07	0.176	4.45758e-28	Cd4-Cd8-T cell	Gpr160
1.56617e-32	-0.760384	0.128	0.26	4.46077e-28	Cd4-Cd8-T cell	Washc5
1.57494e-32	1.58191	0.145	0.06	4.48574e-28	Cd4-Cd8-T cell	Rph3al
1.63779e-32	-0.567709	0.232	0.403	4.66475e-28	Cd4-Cd8-T cell	Foxn2
1.77473e-32	-1.12577	0.193	0.329	5.05479e-28	Cd4-Cd8-T cell	Dlg4
1.80274e-32	-0.629103	0.091	0.213	5.13458e-28	Cd4-Cd8-T cell	Siva1
2.01972e-32	-1.42714	0.026	0.106	5.75256e-28	Cd4-Cd8-T cell	Bmf
2.16032e-32	0.566554	0.592	0.509	6.15303e-28	Cd4-Cd8-T cell	Pag1
2.33748e-32	-0.568711	0.261	0.435	6.6576e-28	Cd4-Cd8-T cell	Degs1
2.34794e-32	-1.05001	0.192	0.339	6.68741e-28	Cd4-Cd8-T cell	Hopx
2.34871e-32	-1.26591	0.047	0.14	6.6896e-28	Cd4-Cd8-T cell	Ctns
2.35898e-32	-1.78413	0.032	0.114	6.71884e-28	Cd4-Cd8-T cell	Gm21860
2.41962e-32	-1.319	0.039	0.128	6.89156e-28	Cd4-Cd8-T cell	Akap7
2.53944e-32	-1.57781	0.027	0.107	7.23283e-28	Cd4-Cd8-T cell	E2f1
2.66282e-32	-0.809211	0.08	0.193	7.58424e-28	Cd4-Cd8-T cell	Daxx
2.69621e-32	-0.543444	0.176	0.328	7.67933e-28	Cd4-Cd8-T cell	CAAA01118383.1
2.76662e-32	-0.686822	0.144	0.284	7.87988e-28	Cd4-Cd8-T cell	Rraga
2.93535e-32	-1.21489	0.051	0.146	8.36047e-28	Cd4-Cd8-T cell	Sqle
3.1852e-32	-0.526134	0.192	0.353	9.07209e-28	Cd4-Cd8-T cell	Mink1
3.19839e-32	0.5088	0.676	0.651	9.10965e-28	Cd4-Cd8-T cell	Tma7
3.34188e-32	-0.821498	0.087	0.202	9.51835e-28	Cd4-Cd8-T cell	Smad1
3.76915e-32	0.696936	0.465	0.355	1.07353e-27	Cd4-Cd8-T cell	Cd84
4.21624e-32	1.69059	0.159	0.071	1.20087e-27	Cd4-Cd8-T cell	Traf3ip2
4.88485e-32	-1.6519	0.024	0.101	1.3913e-27	Cd4-Cd8-T cell	Tsga10
[truncated: 967 more rows]

## Sheet: Myelocytes
Myelocytes marker genes (FindAllMarkers)
p_val	avg_log2FC	pct.1	pct.2	p_val_adj	celltype	gene
1.70506e-294	2.70505	0.795	0.172	4.85635e-290	Myelocytes	Mrc1
4.40309e-245	3.00619	0.914	0.395	1.25409e-240	Myelocytes	Lyz2
3.68947e-238	2.52338	0.729	0.173	1.05084e-233	Myelocytes	Mafb
1.5823e-223	4.49542	0.397	0.044	4.50671e-219	Myelocytes	F13a1
2.60891e-214	3.02525	0.457	0.061	7.43071e-210	Myelocytes	Plxna4
2.65102e-213	2.28252	0.687	0.16	7.55064e-209	Myelocytes	C1qb
9.50223e-203	1.79031	0.948	0.391	2.70642e-198	Myelocytes	Pid1
1.1559e-201	3.37656	0.541	0.106	3.29222e-197	Myelocytes	Pltp
1.3001e-201	4.26204	0.386	0.047	3.70295e-197	Myelocytes	Fcrls
7.08301e-192	2.21572	0.607	0.132	2.01738e-187	Myelocytes	C1qc
1.00609e-189	2.42606	0.669	0.17	2.86554e-185	Myelocytes	Adgre1
6.57613e-183	2.32543	0.586	0.13	1.87301e-178	Myelocytes	Fcgr3
7.41948e-179	2.23575	0.633	0.16	2.11321e-174	Myelocytes	C1qa
9.74393e-177	4.13464	0.475	0.092	2.77527e-172	Myelocytes	Pf4
1.39837e-175	2.08085	0.669	0.177	3.98284e-171	Myelocytes	Csf1r
4.1506e-175	2.80153	0.517	0.107	1.18217e-170	Myelocytes	C3ar1
1.78973e-168	1.68649	0.782	0.232	5.09751e-164	Myelocytes	Cybb
1.53463e-162	1.5312	0.922	0.39	4.37094e-158	Myelocytes	Fcer1g
6.61491e-160	1.74276	0.775	0.264	1.88406e-155	Myelocytes	Lgmn
1.06059e-159	1.87925	0.746	0.24	3.02076e-155	Myelocytes	Sirpa
6.46655e-159	1.72362	0.632	0.159	1.8418e-154	Myelocytes	Apobec1
3.0366e-156	2.12913	0.633	0.176	8.64885e-152	Myelocytes	Tbxas1
3.14313e-152	3.17268	0.284	0.031	8.95226e-148	Myelocytes	Trem2
2.89848e-150	3.25006	0.27	0.027	8.25545e-146	Myelocytes	Mertk
2.6823e-147	3.55792	0.328	0.046	7.63971e-143	Myelocytes	Aoah
1.9052e-145	1.86049	0.725	0.258	5.42639e-141	Myelocytes	Cd81
1.34465e-144	1.97694	0.649	0.202	3.82983e-140	Myelocytes	Dab2
1.16186e-142	1.88444	0.772	0.286	3.30922e-138	Myelocytes	Zfhx3
1.67586e-141	1.31481	0.934	0.462	4.77319e-137	Myelocytes	Ctss
3.78056e-141	1.96703	0.599	0.167	1.07678e-136	Myelocytes	Blnk
5.06978e-141	2.85013	0.638	0.215	1.44398e-136	Myelocytes	Ccl6
3.31813e-139	1.68501	0.863	0.374	9.45069e-135	Myelocytes	Unc93b1
5.47884e-137	1.68703	0.816	0.31	1.56048e-132	Myelocytes	Ly86
1.61237e-134	1.88928	0.687	0.231	4.59234e-130	Myelocytes	Gas7
7.88091e-133	1.62103	0.934	0.593	2.24464e-128	Myelocytes	Ctsb
5.91174e-132	1.30779	0.96	0.559	1.68378e-127	Myelocytes	Zeb2
7.0858e-130	2.10105	0.53	0.142	2.01818e-125	Myelocytes	Dhrs3
1.47211e-126	1.93933	0.604	0.186	4.19285e-122	Myelocytes	Lrmda
5.42217e-126	1.34497	0.838	0.375	1.54434e-121	Myelocytes	App
2.75817e-125	1.9171	0.402	0.08	7.85582e-121	Myelocytes	Pla2g7
6.64993e-124	2.2235	0.582	0.184	1.89403e-119	Myelocytes	Ccl9
2.77276e-122	1.83588	0.721	0.275	7.89738e-118	Myelocytes	Mef2c
1.15969e-121	2.14192	0.609	0.203	3.30303e-117	Myelocytes	Sdc3
1.884e-121	1.40605	0.733	0.268	5.36601e-117	Myelocytes	Tgfbi
5.91835e-121	4.01115	0.339	0.063	1.68566e-116	Myelocytes	Lpl
6.72178e-121	2.20877	0.417	0.091	1.9145e-116	Myelocytes	Clec4a3
1.43099e-119	3.59111	0.212	0.021	4.07575e-115	Myelocytes	Bank1
6.81366e-119	2.47257	0.372	0.075	1.94067e-114	Myelocytes	Slco2b1
1.19188e-116	1.85915	0.582	0.182	3.39471e-112	Myelocytes	Mitf
1.31719e-116	1.14174	0.882	0.392	3.75162e-112	Myelocytes	Tyrobp
1.64146e-116	1.09509	0.984	0.501	4.6752e-112	Myelocytes	H2-Eb1
6.57614e-116	1.42684	0.872	0.462	1.87302e-111	Myelocytes	Ctsc
1.64088e-115	1.64707	0.67	0.243	4.67356e-111	Myelocytes	Fcgr2b
2.46403e-115	1.36638	0.616	0.19	7.01804e-111	Myelocytes	Mgl2
1.15206e-114	1.60082	0.611	0.199	3.28129e-110	Myelocytes	Itgam
9.25943e-113	1.87009	0.574	0.185	2.63727e-108	Myelocytes	Clec12a
2.40925e-112	1.50137	0.646	0.225	6.86202e-108	Myelocytes	Lilrb4a
6.88594e-112	1.58362	0.771	0.363	1.96125e-107	Myelocytes	Ifitm3
2.86952e-111	2.11804	0.435	0.108	8.17296e-107	Myelocytes	Clec4a2
2.82973e-109	1.72075	0.771	0.37	8.05965e-105	Myelocytes	Grn
1.45446e-108	1.73717	0.593	0.2	4.14258e-104	Myelocytes	Cx3cr1
1.79896e-108	1.37263	0.868	0.421	5.1238e-104	Myelocytes	Marcks
7.60549e-108	3.34987	0.273	0.044	2.16619e-103	Myelocytes	Fcgr1
2.35771e-107	2.04926	0.376	0.082	6.71522e-103	Myelocytes	Ms4a7
1.64229e-106	1.10098	0.981	0.533	4.67758e-102	Myelocytes	H2-Aa
8.06185e-106	1.96262	0.506	0.148	2.29618e-101	Myelocytes	Dock1
1.23856e-105	2.18125	0.415	0.102	3.52766e-101	Myelocytes	Clec4a1
2.16398e-105	2.87231	0.338	0.07	6.16343e-101	Myelocytes	Kitl
5.79638e-105	1.51235	0.679	0.263	1.65092e-100	Myelocytes	Pld4
7.99921e-105	2.98221	0.722	0.381	2.27834e-100	Myelocytes	Apoe
1.79418e-104	2.11805	0.321	0.062	5.11018e-100	Myelocytes	Cd300ld
2.38183e-104	1.8916	0.412	0.1	6.78394e-100	Myelocytes	Abca9
1.06444e-102	2.37819	0.326	0.065	3.03173e-98	Myelocytes	Fgd4
2.55034e-101	1.13215	0.764	0.296	7.26387e-97	Myelocytes	Mpeg1
2.316e-99	1.68506	0.735	0.347	6.59643e-95	Myelocytes	Ifi27l2a
3.80542e-99	1.87781	0.41	0.105	1.08386e-94	Myelocytes	Lair1
5.72329e-99	2.03024	0.417	0.109	1.63011e-94	Myelocytes	Gm35154
1.23826e-98	2.02644	0.622	0.239	3.52681e-94	Myelocytes	P2rx7
2.4084e-98	2.23097	0.292	0.054	6.85961e-94	Myelocytes	C5ar1
3.4095e-98	1.89199	0.396	0.098	9.71094e-94	Myelocytes	B4galt6
1.9143e-97	2.04915	0.502	0.158	5.4523e-93	Myelocytes	Abca1
3.06976e-97	2.21285	0.344	0.076	8.74328e-93	Myelocytes	Stard8
8.10707e-97	2.29711	0.459	0.136	2.30906e-92	Myelocytes	Psd3
2.02774e-96	1.4014	0.709	0.293	5.7754e-92	Myelocytes	Trf
5.3002e-96	1.47192	0.651	0.259	1.5096e-91	Myelocytes	Rassf4
7.41735e-96	1.75483	0.362	0.083	2.11261e-91	Myelocytes	Slc11a1
8.98959e-96	0.967684	0.973	0.528	2.56041e-91	Myelocytes	H2-Ab1
2.4111e-95	1.9651	0.514	0.172	6.86729e-91	Myelocytes	Hmox1
6.62207e-95	1.48458	0.528	0.17	1.8861e-90	Myelocytes	Lilr4b
7.76065e-94	1.56246	0.536	0.176	2.21039e-89	Myelocytes	Slamf9
2.7374e-93	1.80423	0.499	0.162	7.79666e-89	Myelocytes	Zdhhc14
3.37621e-93	1.5504	0.603	0.219	9.61612e-89	Myelocytes	Tmcc3
4.23133e-93	1.07038	0.763	0.322	1.20517e-88	Myelocytes	Gab2
2.32275e-92	1.34631	0.848	0.511	6.61565e-88	Myelocytes	Lamp1
9.32597e-92	2.33068	0.363	0.09	2.65622e-87	Myelocytes	Ophn1
3.42766e-91	0.944865	0.992	0.7	9.76267e-87	Myelocytes	Cd74
3.74375e-91	1.92016	0.423	0.119	1.0663e-86	Myelocytes	Lifr
5.04876e-91	1.52197	0.585	0.215	1.43799e-86	Myelocytes	Cd68
1.89193e-90	1.02505	0.916	0.526	5.3886e-86	Myelocytes	Ptprj
5.97101e-90	3.30472	0.195	0.026	1.70066e-85	Myelocytes	Msr1
7.82844e-90	1.14688	0.777	0.347	2.2297e-85	Myelocytes	Ctsh
4.6219e-89	1.91703	0.409	0.115	1.31641e-84	Myelocytes	Clec4b1
1.01454e-88	1.29549	0.792	0.386	2.8896e-84	Myelocytes	Hexa
6.63463e-88	1.50689	0.548	0.193	1.88968e-83	Myelocytes	Wdfy3
1.2407e-87	1.04573	0.832	0.396	3.53375e-83	Myelocytes	H2-DMa
1.27236e-87	2.62291	0.38	0.107	3.62395e-83	Myelocytes	Stab1
2.24842e-87	1.36748	0.504	0.166	6.40394e-83	Myelocytes	Cd14
2.31298e-87	1.5058	0.732	0.348	6.58783e-83	Myelocytes	Ctsa
2.6208e-87	1.42977	0.553	0.199	7.46457e-83	Myelocytes	Lrp1
4.3604e-86	2.12941	0.33	0.078	1.24193e-81	Myelocytes	Slc7a8
6.9769e-86	2.23052	0.317	0.072	1.98716e-81	Myelocytes	Negr1
2.09283e-85	1.01226	0.761	0.316	5.96081e-81	Myelocytes	H2-DMb1
2.57011e-85	1.62059	0.569	0.216	7.32018e-81	Myelocytes	Axl
2.6519e-84	1.68933	0.58	0.222	7.55313e-80	Myelocytes	Creb5
1.18663e-83	3.66061	0.153	0.016	3.37975e-79	Myelocytes	Gm4951
3.29325e-82	2.58004	0.179	0.023	9.37984e-78	Myelocytes	Gm21188
1.64971e-81	1.73748	0.48	0.159	4.69871e-77	Myelocytes	Rin2
6.06764e-81	1.66296	0.554	0.211	1.72818e-76	Myelocytes	Ptpro
1.14331e-80	1.86702	0.439	0.138	3.25637e-76	Myelocytes	Daglb
1.35133e-80	2.30225	0.362	0.099	3.84887e-76	Myelocytes	Sash1
3.39216e-80	0.953914	0.851	0.43	9.66155e-76	Myelocytes	Lyn
1.76925e-79	0.968625	0.641	0.261	5.03917e-75	Myelocytes	Syk
3.23871e-79	2.02276	0.367	0.102	9.22448e-75	Myelocytes	Tmem106a
9.18311e-79	1.88164	0.465	0.156	2.61553e-74	Myelocytes	Cd36
1.66983e-78	1.0231	0.785	0.393	4.75602e-74	Myelocytes	Ctsz
3.96661e-78	2.05521	0.323	0.083	1.12977e-73	Myelocytes	Gda
1.20394e-77	4.07454	0.218	0.039	3.42907e-73	Myelocytes	Ccl12
2.59714e-77	5.54973	0.265	0.061	7.39717e-73	Myelocytes	Lyz1
2.76921e-77	0.780625	0.952	0.785	7.88727e-73	Myelocytes	Psap
1.0086e-76	1.41384	0.709	0.348	2.87271e-72	Myelocytes	Tcf4
1.64038e-76	1.89159	0.363	0.098	4.67213e-72	Myelocytes	Xdh
2.67189e-76	0.834088	0.648	0.264	7.61007e-72	Myelocytes	Wfdc17
1.42756e-75	1.02638	0.712	0.313	4.06598e-71	Myelocytes	Acer3
1.69436e-75	1.20634	0.643	0.275	4.82586e-71	Myelocytes	Il6ra
2.11389e-75	3.09288	0.124	0.011	6.02078e-71	Myelocytes	Ms4a8a
5.35026e-75	1.35288	0.614	0.251	1.52386e-70	Myelocytes	Ms4a6c
1.41377e-74	1.00202	0.683	0.301	4.02669e-70	Myelocytes	Ncf2
8.54062e-74	1.00501	0.737	0.333	2.43254e-69	Myelocytes	Spi1
1.92771e-73	1.71525	0.436	0.145	5.49052e-69	Myelocytes	Adam15
5.76919e-73	1.66925	0.326	0.084	1.64318e-68	Myelocytes	Adcy9
6.63329e-73	2.99244	0.178	0.026	1.88929e-68	Myelocytes	2610203C22Rik
6.92245e-73	1.12806	0.733	0.365	1.97165e-68	Myelocytes	Prcp
9.09895e-73	2.52412	0.21	0.037	2.59156e-68	Myelocytes	Fblim1
9.69534e-73	1.76283	0.242	0.048	2.76143e-68	Myelocytes	Ptgs1
3.83891e-72	1.14653	0.522	0.196	1.0934e-67	Myelocytes	Rab31
9.91713e-72	1.38813	0.457	0.155	2.8246e-67	Myelocytes	Rab7b
3.06982e-71	0.907275	0.519	0.192	8.74345e-67	Myelocytes	Ptafr
7.4859e-71	2.62211	0.205	0.037	2.13213e-66	Myelocytes	Gm826
9.55295e-71	2.37088	0.247	0.053	2.72087e-66	Myelocytes	Fcgr4
1.5488e-70	1.44352	0.538	0.217	4.4113e-66	Myelocytes	Snx8
5.80608e-70	0.891977	0.716	0.312	1.65369e-65	Myelocytes	Alox5ap
8.05695e-70	1.91759	0.346	0.101	2.29478e-65	Myelocytes	Snx24
8.72653e-70	1.52418	0.544	0.217	2.48549e-65	Myelocytes	Ifi207
1.05247e-69	2.11703	0.199	0.034	2.99766e-65	Myelocytes	Cd300lb
1.09026e-69	0.69311	0.979	0.905	3.10529e-65	Myelocytes	Ftl1
1.23199e-69	1.31615	0.704	0.352	3.50895e-65	Myelocytes	Rreb1
1.27396e-69	1.41706	0.646	0.312	3.62848e-65	Myelocytes	Frmd4b
1.46517e-69	1.14741	0.679	0.321	4.1731e-65	Myelocytes	Nav1
2.85013e-69	1.03354	0.83	0.449	8.11773e-65	Myelocytes	Ehd4
4.34897e-69	1.86867	0.333	0.094	1.23867e-64	Myelocytes	Kcnk13
6.25681e-69	0.831071	0.827	0.443	1.78206e-64	Myelocytes	Fyb
2.12661e-68	1.66969	0.414	0.139	6.057e-64	Myelocytes	Rgl1
4.39449e-68	1.40649	0.498	0.19	1.25164e-63	Myelocytes	Apba1
5.63103e-68	2.0694	0.249	0.056	1.60383e-63	Myelocytes	Aldh1a2
1.33204e-67	1.31178	0.443	0.151	3.79391e-63	Myelocytes	Cebpa
1.61429e-67	0.91032	0.648	0.274	4.59781e-63	Myelocytes	Ciita
4.4452e-67	0.919472	0.724	0.339	1.26608e-62	Myelocytes	Zfp710
7.37667e-67	1.80514	0.41	0.14	2.10102e-62	Myelocytes	Pkig
1.24308e-66	0.865445	0.7	0.351	3.54054e-62	Myelocytes	Ifitm2
1.28913e-66	1.5281	0.519	0.212	3.67169e-62	Myelocytes	P2rx4
2.74982e-66	1.6003	0.446	0.163	7.83203e-62	Myelocytes	Metrnl
5.98251e-66	1.43476	0.444	0.156	1.70394e-61	Myelocytes	Chn2
5.98848e-66	1.50339	0.494	0.195	1.70564e-61	Myelocytes	Pirb
6.53681e-66	1.67947	0.36	0.111	1.86181e-61	Myelocytes	Parvb
8.48092e-66	1.31484	0.473	0.175	2.41553e-61	Myelocytes	Nfam1
1.04301e-65	2.09865	0.26	0.062	2.9707e-61	Myelocytes	Slc16a7
1.30477e-65	1.93441	0.365	0.118	3.71625e-61	Myelocytes	Adap2
1.64089e-65	1.23802	0.586	0.252	4.67358e-61	Myelocytes	Ccr5
3.75859e-65	2.28644	0.233	0.05	1.07052e-60	Myelocytes	Rab11fip5
3.92632e-65	1.43203	0.583	0.263	1.11829e-60	Myelocytes	Aif1
4.26171e-65	1.7704	0.439	0.166	1.21382e-60	Myelocytes	Cfp
5.73873e-65	0.705118	0.716	0.322	1.6345e-60	Myelocytes	Mctp1
2.75908e-64	2.74388	0.179	0.031	7.85842e-60	Myelocytes	Tlr7
9.93427e-64	0.936882	0.805	0.458	2.82948e-59	Myelocytes	Efhd2
1.24473e-63	1.41339	0.456	0.167	3.54524e-59	Myelocytes	Aldh2
1.30696e-63	2.64581	0.174	0.029	3.72247e-59	Myelocytes	Kcnq1
2.66418e-63	1.86123	0.254	0.06	7.58813e-59	Myelocytes	Cmklr1
3.35471e-63	1.07691	0.63	0.285	9.5549e-59	Myelocytes	Plekho1
1.33656e-62	1.96713	0.318	0.093	3.80678e-58	Myelocytes	Igfbp4
1.55998e-62	2.19393	0.352	0.116	4.44314e-58	Myelocytes	Ecm1
3.72145e-62	1.54482	0.436	0.159	1.05994e-57	Myelocytes	Cndp2
4.67208e-62	2.68596	0.192	0.037	1.3307e-57	Myelocytes	Igf1
7.86106e-62	2.0514	0.271	0.07	2.23899e-57	Myelocytes	Ifitm6
1.04699e-61	1.33601	0.575	0.264	2.98205e-57	Myelocytes	Lst1
1.89242e-61	2.43213	0.165	0.027	5.39e-57	Myelocytes	E230016K23Rik
2.84902e-61	1.01106	0.721	0.374	8.11459e-57	Myelocytes	Nrros
3.01664e-61	1.5053	0.426	0.157	8.59198e-57	Myelocytes	Hpgd
3.06052e-61	2.51184	0.254	0.064	8.71696e-57	Myelocytes	Gas6
3.75159e-61	1.60923	0.498	0.201	1.06853e-56	Myelocytes	Itsn1
1.44261e-60	1.85609	0.312	0.092	4.10883e-56	Myelocytes	Rab3il1
1.5143e-60	2.07846	0.247	0.06	4.31304e-56	Myelocytes	Lyl1
2.64926e-60	1.84823	0.281	0.076	7.54562e-56	Myelocytes	Arhgef10l
6.087e-60	1.36734	0.646	0.339	1.7337e-55	Myelocytes	Mt1
9.88074e-60	2.93501	0.184	0.035	2.81423e-55	Myelocytes	Ccl7
1.057e-59	2.15763	0.221	0.05	3.01056e-55	Myelocytes	Ear2
1.1327e-59	0.954696	0.887	0.617	3.22614e-55	Myelocytes	Atf3
1.33556e-59	0.760912	0.68	0.317	3.80395e-55	Myelocytes	Prkcb
4.61085e-59	0.781914	0.91	0.707	1.31326e-54	Myelocytes	Npc2
5.68023e-59	1.52865	0.428	0.162	1.61784e-54	Myelocytes	Myof
6.01571e-59	1.52129	0.418	0.152	1.7134e-54	Myelocytes	Plxnb2
6.02355e-59	1.63406	0.333	0.102	1.71563e-54	Myelocytes	Cd302
7.19339e-59	0.841819	0.751	0.419	2.04882e-54	Myelocytes	Tent5a
3.06142e-58	1.06828	0.591	0.268	8.71955e-54	Myelocytes	Slc8a1
3.67652e-58	0.748957	0.688	0.346	1.04715e-53	Myelocytes	Rbm47
5.05118e-58	1.51297	0.41	0.15	1.43868e-53	Myelocytes	Hspa1l
5.24685e-58	1.11541	0.774	0.441	1.49441e-53	Myelocytes	Lamp2
8.82574e-58	1.72088	0.299	0.087	2.51375e-53	Myelocytes	Klra2
3.0168e-57	1.25719	0.588	0.278	8.59245e-53	Myelocytes	Asah1
4.38086e-57	2.02831	0.346	0.117	1.24776e-52	Myelocytes	Mir99ahg
1.00999e-56	1.72259	0.299	0.09	2.87666e-52	Myelocytes	Itga9
1.63375e-56	1.01133	0.627	0.305	4.65323e-52	Myelocytes	Csf2ra
4.17181e-56	1.4457	0.467	0.188	1.18822e-51	Myelocytes	Man1c1
9.67172e-56	1.85676	0.297	0.089	2.7547e-51	Myelocytes	Cacna1d
1.05027e-55	2.14736	0.208	0.047	2.99139e-51	Myelocytes	Tnfsf13
1.08992e-55	1.68031	0.296	0.087	3.1043e-51	Myelocytes	Tnfsf12
1.0977e-55	1.55049	0.397	0.146	3.12646e-51	Myelocytes	Lmo2
1.5946e-55	0.736203	0.733	0.401	4.54174e-51	Myelocytes	Litaf
1.62497e-55	1.60045	0.362	0.126	4.62824e-51	Myelocytes	Blvrb
2.16099e-55	1.34294	0.57	0.28	6.15492e-51	Myelocytes	Tanc2
2.62094e-55	1.76504	0.268	0.074	7.46496e-51	Myelocytes	Tlr4
3.65403e-55	2.32678	0.221	0.053	1.04074e-50	Myelocytes	Cd163
4.63562e-55	0.85221	0.729	0.397	1.32032e-50	Myelocytes	Tpd52
6.94088e-55	1.38908	0.376	0.134	1.9769e-50	Myelocytes	Gm46224
7.97868e-55	1.71061	0.17	0.031	2.27249e-50	Myelocytes	Atp1a3
9.24436e-55	2.06634	0.237	0.061	2.63298e-50	Myelocytes	Agmo
1.09228e-54	2.36753	0.178	0.035	3.11103e-50	Myelocytes	Nuak1
1.1168e-54	1.49525	0.42	0.163	3.18087e-50	Myelocytes	P2ry6
3.79054e-54	2.81193	0.152	0.026	1.07962e-49	Myelocytes	Gm5086
4.3888e-54	1.63207	0.234	0.058	1.25002e-49	Myelocytes	Gfra2
7.32993e-54	0.909639	0.703	0.385	2.08771e-49	Myelocytes	Bag3
1.12422e-53	0.972745	0.619	0.299	3.202e-49	Myelocytes	Il10ra
1.56661e-53	0.914938	0.709	0.367	4.46201e-49	Myelocytes	Erp29
1.74891e-53	1.5398	0.365	0.132	4.98124e-49	Myelocytes	Tnfrsf11a
2.03223e-53	0.872967	0.761	0.424	5.7882e-49	Myelocytes	Prkcd
2.40177e-53	1.12741	0.541	0.24	6.84071e-49	Myelocytes	Cpq
3.62428e-53	2.89765	0.168	0.033	1.03227e-48	Myelocytes	C4b
3.96651e-53	1.36428	0.449	0.187	1.12974e-48	Myelocytes	Arhgap22
4.01734e-53	1.64834	0.477	0.211	1.14422e-48	Myelocytes	Wwp1
7.20811e-53	0.79981	0.627	0.298	2.05301e-48	Myelocytes	Dapk1
7.84363e-53	0.723335	0.918	0.59	2.23402e-48	Myelocytes	Pip4k2a
1.12568e-52	0.784918	0.662	0.314	3.20615e-48	Myelocytes	Cxcl16
1.17649e-52	1.16788	0.654	0.355	3.35088e-48	Myelocytes	Atp6v1a
1.53524e-52	-2.87467	0.281	0.513	4.37267e-48	Myelocytes	Cd3g
3.42743e-52	1.25237	0.3	0.093	9.762e-48	Myelocytes	Nrp2
3.64142e-52	1.11061	0.596	0.285	1.03715e-47	Myelocytes	Cd86
1.80462e-51	5.59764	0.362	0.148	5.13993e-47	Myelocytes	Retnla
2.02474e-51	0.87781	0.824	0.543	5.76688e-47	Myelocytes	Sdcbp
2.33886e-51	-2.82014	0.381	0.57	6.66155e-47	Myelocytes	St6galnac3
2.87813e-51	3.28519	0.12	0.017	8.19748e-47	Myelocytes	Oas2
4.12789e-51	1.24505	0.519	0.235	1.1757e-46	Myelocytes	Rnd3
5.09555e-51	1.43264	0.598	0.295	1.45131e-46	Myelocytes	Dclre1c
6.06702e-51	-1.71891	0.404	0.631	1.72801e-46	Myelocytes	Itgal
9.68593e-51	1.11417	0.612	0.321	2.75875e-46	Myelocytes	Timp2
9.98391e-51	0.754407	0.359	0.126	2.84362e-46	Myelocytes	Il1rl1
1.5808e-50	2.88782	0.254	0.076	4.50244e-46	Myelocytes	Ifi204
1.76379e-50	1.38661	0.498	0.234	5.02362e-46	Myelocytes	Mcub
2.01329e-50	1.14733	0.561	0.266	5.73426e-46	Myelocytes	Ighm
2.50804e-50	3.05027	0.115	0.016	7.1434e-46	Myelocytes	Cp
3.87167e-50	1.32073	0.365	0.133	1.10273e-45	Myelocytes	Hpgds
3.9385e-50	2.85147	0.126	0.019	1.12176e-45	Myelocytes	Abcd2
4.23828e-50	1.30523	0.3	0.095	1.20715e-45	Myelocytes	Gm4258
5.89383e-50	1.28939	0.473	0.207	1.67868e-45	Myelocytes	Cd300c2
8.61754e-50	1.15331	0.504	0.221	2.45445e-45	Myelocytes	Sgk3
1.35306e-49	1.08906	0.616	0.322	3.85378e-45	Myelocytes	Ier3
1.88561e-49	0.808168	0.567	0.256	5.3706e-45	Myelocytes	Hdac9
2.54619e-49	1.35687	0.325	0.109	7.25206e-45	Myelocytes	Stxbp6
2.64994e-49	1.65372	0.25	0.071	7.54756e-45	Myelocytes	Zeb2os
6.60706e-49	2.12074	0.229	0.063	1.88182e-44	Myelocytes	4930455G09Rik
1.19719e-48	1.03012	0.69	0.371	3.40984e-44	Myelocytes	Myo5a
1.75727e-48	1.67614	0.27	0.083	5.00505e-44	Myelocytes	Pik3r6
2.6644e-48	-3.25859	0.21	0.456	7.58874e-44	Myelocytes	Cxcr6
3.15431e-48	0.72147	0.574	0.271	8.98412e-44	Myelocytes	Entpd1
3.24502e-48	0.518667	0.58	0.268	9.24248e-44	Myelocytes	Cers6
3.93944e-48	0.619436	0.756	0.413	1.12203e-43	Myelocytes	Plek
8.64885e-48	1.00339	0.512	0.232	2.46336e-43	Myelocytes	Tns3
1.20777e-47	1.94644	0.171	0.037	3.43998e-43	Myelocytes	Pilrb2
1.30697e-47	0.922784	0.763	0.477	3.72252e-43	Myelocytes	Atp6v0b
2.3138e-47	2.0005	0.168	0.035	6.59017e-43	Myelocytes	Mras
2.38996e-47	1.19942	0.37	0.136	6.80708e-43	Myelocytes	Pros1
2.54853e-47	1.03567	0.496	0.228	7.25873e-43	Myelocytes	Cd63
2.5583e-47	1.25724	0.3	0.099	7.28655e-43	Myelocytes	Igsf6
2.99143e-47	2.53307	0.131	0.022	8.52018e-43	Myelocytes	Rusc2
4.39846e-47	1.43519	0.22	0.058	1.25277e-42	Myelocytes	Pilra
7.41061e-47	0.654413	0.659	0.332	2.11069e-42	Myelocytes	Ccdc88a
7.51092e-47	0.954003	0.632	0.322	2.13926e-42	Myelocytes	Gns
8.9602e-47	-1.71349	0.572	0.728	2.55204e-42	Myelocytes	Fryl
9.57917e-47	1.09352	0.48	0.222	2.72834e-42	Myelocytes	Cfh
1.15139e-46	2.24242	0.216	0.058	3.27939e-42	Myelocytes	Pmp22
1.2177e-46	1.50307	0.326	0.116	3.46824e-42	Myelocytes	Gm34084
3.37594e-46	1.03981	0.485	0.215	9.61535e-42	Myelocytes	Fgd2
4.3048e-46	3.15365	0.37	0.159	1.22609e-41	Myelocytes	Fn1
1.04523e-45	1.4492	0.41	0.172	2.97702e-41	Myelocytes	Gatm
1.18421e-45	1.51571	0.367	0.144	3.37286e-41	Myelocytes	Dse
1.76017e-45	1.28113	0.346	0.129	5.01333e-41	Myelocytes	Cd40
1.87686e-45	-3.96354	0.066	0.334	5.34567e-41	Myelocytes	Tcrg-C1
2.12449e-45	-3.73499	0.071	0.34	6.05096e-41	Myelocytes	Blk
8.33356e-45	1.33787	0.352	0.133	2.37357e-40	Myelocytes	Dock7
8.35313e-45	1.34978	0.267	0.084	2.37914e-40	Myelocytes	Pparg
1.08612e-44	0.969683	0.393	0.158	3.09349e-40	Myelocytes	Ccl3
1.23472e-44	1.98222	0.25	0.078	3.51674e-40	Myelocytes	Ccl2
1.46719e-44	0.789668	0.819	0.553	4.17884e-40	Myelocytes	Snx5
1.9831e-44	1.16852	0.299	0.103	5.64827e-40	Myelocytes	Il15
2.85741e-44	1.40473	0.363	0.144	8.13848e-40	Myelocytes	Tlr2
3.22421e-44	2.16814	0.128	0.022	9.18319e-40	Myelocytes	Steap3
3.86286e-44	1.4536	0.263	0.081	1.10022e-39	Myelocytes	Gbp3
4.81298e-44	1.71992	0.284	0.096	1.37083e-39	Myelocytes	Nfxl1
6.37843e-44	-2.05401	0.402	0.569	1.8167e-39	Myelocytes	Bcl11b
7.2394e-44	0.634123	0.845	0.555	2.06193e-39	Myelocytes	Kctd12
9.32684e-44	1.5032	0.336	0.128	2.65647e-39	Myelocytes	Lacc1
9.46534e-44	1.88329	0.21	0.058	2.69592e-39	Myelocytes	Lilra5
1.51637e-43	0.780242	0.538	0.252	4.31893e-39	Myelocytes	Maml3
2.2844e-43	1.15078	0.435	0.19	6.50643e-39	Myelocytes	Spred1
2.63721e-43	2.44453	0.22	0.064	7.51132e-39	Myelocytes	Fhad1
2.82219e-43	0.949169	0.283	0.093	8.03817e-39	Myelocytes	Anxa3
3.03441e-43	0.872844	0.698	0.392	8.64261e-39	Myelocytes	Pea15a
3.10687e-43	-4.00086	0.069	0.326	8.84898e-39	Myelocytes	Trdc
4.02044e-43	1.51646	0.289	0.1	1.1451e-38	Myelocytes	Tifa
4.83148e-43	0.893014	0.622	0.329	1.3761e-38	Myelocytes	5031439G07Rik
7.89195e-43	1.83577	0.237	0.072	2.24778e-38	Myelocytes	Scamp1
8.026e-43	1.42348	0.522	0.26	2.28596e-38	Myelocytes	Plekhm2
8.99833e-43	1.50872	0.234	0.069	2.56291e-38	Myelocytes	Pla2g15
9.39103e-43	1.05509	0.415	0.175	2.67475e-38	Myelocytes	Themis2
1.18738e-42	1.54205	0.36	0.143	3.38188e-38	Myelocytes	Mfsd11
1.23073e-42	0.810002	0.59	0.315	3.50538e-38	Myelocytes	Marcksl1
1.32032e-42	1.22009	0.349	0.134	3.76054e-38	Myelocytes	Pde7b
1.58884e-42	1.50164	0.393	0.167	4.52533e-38	Myelocytes	Stard9
1.6906e-42	0.814295	0.63	0.327	4.81518e-38	Myelocytes	Rgs10
2.05943e-42	0.89789	0.567	0.28	5.86567e-38	Myelocytes	Atp6v0a1
2.31858e-42	-2.42628	0.304	0.494	6.60377e-38	Myelocytes	Cd3e
2.31948e-42	3.95733	0.15	0.033	6.60635e-38	Myelocytes	Ccl8
7.2485e-42	0.770055	0.475	0.218	2.06452e-37	Myelocytes	Zfp608
1.0443e-41	2.24346	0.123	0.022	2.97436e-37	Myelocytes	5033421B08Rik
2.05734e-41	2.65586	0.136	0.027	5.85971e-37	Myelocytes	Prune2
2.21552e-41	2.38605	0.186	0.049	6.31024e-37	Myelocytes	Phf11d
2.87811e-41	0.6465	0.861	0.641	8.19744e-37	Myelocytes	Rrbp1
2.88456e-41	1.01116	0.415	0.18	8.21581e-37	Myelocytes	Alpk1
6.83347e-41	2.13707	0.184	0.048	1.94631e-36	Myelocytes	Plcb1
8.04209e-41	0.847104	0.754	0.521	2.29055e-36	Myelocytes	Ctsd
8.76824e-41	1.79167	0.207	0.059	2.49737e-36	Myelocytes	Smpdl3b
1.03681e-40	1.01883	0.438	0.203	2.95304e-36	Myelocytes	Ccl4
1.2526e-40	0.748829	0.572	0.283	3.56764e-36	Myelocytes	Plcg2
1.29867e-40	1.07777	0.391	0.159	3.69886e-36	Myelocytes	Tpp1
1.31449e-40	0.625156	0.771	0.454	3.74394e-36	Myelocytes	Nfe2l2
1.31549e-40	1.05107	0.607	0.341	3.74678e-36	Myelocytes	Ctsl
1.33643e-40	1.62486	0.268	0.091	3.80643e-36	Myelocytes	Renbp
1.58058e-40	1.06172	0.489	0.231	4.5018e-36	Myelocytes	Sbf2
2.15738e-40	0.896668	0.658	0.383	6.14465e-36	Myelocytes	Bri3
2.4448e-40	3.71922	0.103	0.016	6.96329e-36	Myelocytes	Ifit3
3.14561e-40	2.07222	0.105	0.017	8.95931e-36	Myelocytes	Folr2
3.75067e-40	1.40347	0.263	0.088	1.06827e-35	Myelocytes	Camk1
4.22524e-40	-1.53907	0.64	0.742	1.20343e-35	Myelocytes	Rabgap1l
5.82491e-40	0.560819	0.843	0.638	1.65905e-35	Myelocytes	Atp6v0c
6.56638e-40	0.956629	0.515	0.249	1.87024e-35	Myelocytes	Arap1
1.11671e-39	1.90193	0.221	0.068	3.1806e-35	Myelocytes	Lpar1
2.49999e-39	-4.01015	0.087	0.325	7.12048e-35	Myelocytes	Cd163l1
4.01041e-39	1.13976	0.409	0.182	1.14225e-34	Myelocytes	Batf3
4.60898e-39	-1.1733	0.488	0.667	1.31273e-34	Myelocytes	Itgb7
5.21082e-39	1.08919	0.562	0.293	1.48415e-34	Myelocytes	Abhd12
6.90377e-39	0.995338	0.527	0.269	1.96633e-34	Myelocytes	Vps18
1.19901e-38	0.649281	0.504	0.236	3.41503e-34	Myelocytes	Cd300a
1.28891e-38	1.0256	0.447	0.209	3.67109e-34	Myelocytes	Ryr1
1.4622e-38	-2.32272	0.286	0.479	4.16463e-34	Myelocytes	Thy1
1.71418e-38	1.85149	0.212	0.064	4.88232e-34	Myelocytes	Efcc1
2.01629e-38	0.55353	0.724	0.408	5.7428e-34	Myelocytes	Skap2
2.02903e-38	0.696753	0.83	0.555	5.7791e-34	Myelocytes	Trerf1
2.28303e-38	0.873773	0.664	0.384	6.50253e-34	Myelocytes	Tmcc1
2.5841e-38	0.960784	0.456	0.212	7.36003e-34	Myelocytes	Ncf1
2.66624e-38	0.722723	0.85	0.612	7.594e-34	Myelocytes	Capza2
2.91788e-38	0.798466	0.46	0.214	8.3107e-34	Myelocytes	March1
4.36036e-38	0.871023	0.502	0.25	1.24192e-33	Myelocytes	Snx9
6.60423e-38	0.726168	0.931	0.788	1.88102e-33	Myelocytes	Rbpj
7.08214e-38	1.21688	0.418	0.19	2.01714e-33	Myelocytes	Asph
7.47434e-38	-3.14988	0.149	0.383	2.12884e-33	Myelocytes	Gm36723
1.00929e-37	0.782972	0.349	0.138	2.87465e-33	Myelocytes	Emilin2
1.16985e-37	1.8276	0.147	0.034	3.33197e-33	Myelocytes	4930430E12Rik
1.52728e-37	2.31302	0.162	0.041	4.35001e-33	Myelocytes	Rtp4
1.88319e-37	1.25232	0.213	0.065	5.3637e-33	Myelocytes	Hk3
2.17546e-37	0.791367	0.829	0.593	6.19614e-33	Myelocytes	Dbi
2.29592e-37	1.7303	0.239	0.079	6.53923e-33	Myelocytes	Tceal8
2.73512e-37	2.1757	0.155	0.038	7.79016e-33	Myelocytes	Myh10
3.4185e-37	1.37927	0.163	0.04	9.73657e-33	Myelocytes	Sqor
3.62867e-37	0.807998	0.603	0.321	1.03352e-32	Myelocytes	Ap2a2
4.03594e-37	1.10292	0.511	0.266	1.14952e-32	Myelocytes	Plk2
4.43147e-37	0.859842	0.557	0.292	1.26217e-32	Myelocytes	Pou2f2
4.89201e-37	1.10121	0.275	0.099	1.39334e-32	Myelocytes	Pstpip2
6.47703e-37	0.950291	0.452	0.215	1.84479e-32	Myelocytes	Lipa
6.50741e-37	2.12814	0.121	0.024	1.85344e-32	Myelocytes	Myo7a
8.28009e-37	1.87657	0.171	0.045	2.35834e-32	Myelocytes	Aldh3b1
8.48353e-37	0.744991	0.601	0.325	2.41628e-32	Myelocytes	Rnf150
9.13428e-37	1.09974	0.435	0.201	2.60163e-32	Myelocytes	Plaur
9.37724e-37	0.795444	0.598	0.324	2.67082e-32	Myelocytes	Slc15a3
1.10831e-36	1.29362	0.41	0.193	3.15669e-32	Myelocytes	Fcgrt
1.17113e-36	0.919966	0.488	0.236	3.33561e-32	Myelocytes	Shtn1
1.18759e-36	0.937132	0.523	0.276	3.38251e-32	Myelocytes	Tubb2a
1.18873e-36	1.69377	0.141	0.032	3.38573e-32	Myelocytes	Upb1
1.20652e-36	1.31342	0.367	0.162	3.4364e-32	Myelocytes	Cttnbp2nl
1.58673e-36	0.791228	0.624	0.35	4.51932e-32	Myelocytes	Rnf130
2.00219e-36	1.66329	0.166	0.043	5.70264e-32	Myelocytes	Nos1ap
3.05205e-36	1.57281	0.247	0.086	8.69285e-32	Myelocytes	Ms4a6d
3.09063e-36	1.53233	0.21	0.064	8.80274e-32	Myelocytes	Pld1
3.19036e-36	1.72686	0.187	0.054	9.0868e-32	Myelocytes	9530062K07Rik
3.72831e-36	1.55	0.22	0.07	1.0619e-31	Myelocytes	Celf4
3.85128e-36	1.0064	0.355	0.147	1.09692e-31	Myelocytes	Stom
4.95557e-36	0.584402	0.239	0.08	1.41145e-31	Myelocytes	Cyp4f18
5.77598e-36	0.87695	0.598	0.331	1.64511e-31	Myelocytes	Tnrc18
5.93862e-36	1.0611	0.363	0.154	1.69144e-31	Myelocytes	Sulf2
7.21058e-36	-2.70311	0.231	0.443	2.05372e-31	Myelocytes	Il1r1
7.57382e-36	0.781507	0.493	0.24	2.15718e-31	Myelocytes	Olfm1
8.46952e-36	1.48722	0.281	0.106	2.41229e-31	Myelocytes	Ifih1
2.27357e-35	1.45859	0.171	0.046	6.47558e-31	Myelocytes	Pilrb1
2.3677e-35	0.89143	0.567	0.304	6.74369e-31	Myelocytes	Slamf7
2.49635e-35	2.22884	0.123	0.026	7.11009e-31	Myelocytes	Etv1
2.82771e-35	-1.35862	0.609	0.718	8.05389e-31	Myelocytes	Stk24
4.73566e-35	0.914162	0.793	0.56	1.34881e-30	Myelocytes	Rhob
7.48703e-35	1.16429	0.307	0.12	2.13246e-30	Myelocytes	Tnfrsf21
7.9085e-35	1.18228	0.237	0.081	2.2525e-30	Myelocytes	Esr1
8.33325e-35	-2.43756	0.141	0.377	2.37348e-30	Myelocytes	Il23r
9.98413e-35	1.72832	0.155	0.039	2.84368e-30	Myelocytes	Aqp9
1.0372e-34	0.602012	0.885	0.61	2.95416e-30	Myelocytes	Gnaq
1.2452e-34	1.68371	0.153	0.039	3.54659e-30	Myelocytes	Lilra6
1.44024e-34	1.08299	0.454	0.224	4.1021e-30	Myelocytes	Gna12
1.6432e-34	1.26582	0.275	0.103	4.68015e-30	Myelocytes	Serpinb8
1.73214e-34	-3.19762	0.097	0.323	4.93348e-30	Myelocytes	Clnk
1.86842e-34	-2.30176	0.349	0.508	5.32164e-30	Myelocytes	Ikzf3
2.05656e-34	1.34769	0.317	0.131	5.85751e-30	Myelocytes	Fnbp1l
2.06039e-34	0.822256	0.402	0.179	5.8684e-30	Myelocytes	Cd180
2.23774e-34	-1.85135	0.388	0.551	6.37355e-30	Myelocytes	Znrf1
2.58691e-34	-2.60547	0.152	0.367	7.36802e-30	Myelocytes	F2r
3.71003e-34	-1.18167	0.719	0.797	1.05669e-29	Myelocytes	Ncor1
3.847e-34	2.08279	0.168	0.047	1.0957e-29	Myelocytes	P2ry12
4.33834e-34	1.49948	0.186	0.055	1.23565e-29	Myelocytes	Crat
5.40891e-34	0.762698	0.754	0.508	1.54057e-29	Myelocytes	Lgals3
5.89032e-34	1.33879	0.304	0.119	1.67768e-29	Myelocytes	Idh1
6.33386e-34	1.10702	0.473	0.241	1.80401e-29	Myelocytes	E230029C05Rik
6.36032e-34	1.59824	0.228	0.078	1.81155e-29	Myelocytes	Etv5
6.41821e-34	1.73226	0.15	0.039	1.82804e-29	Myelocytes	Bcar3
8.21745e-34	1.39307	0.777	0.572	2.34049e-29	Myelocytes	Selenop
9.74107e-34	0.712702	0.685	0.413	2.77445e-29	Myelocytes	Hpcal1
9.81165e-34	0.752335	0.57	0.305	2.79455e-29	Myelocytes	Stx7
1.28153e-33	1.45436	0.258	0.096	3.65006e-29	Myelocytes	Oasl1
1.42263e-33	-2.62349	0.304	0.467	4.05193e-29	Myelocytes	Cd247
1.91695e-33	0.984403	0.616	0.375	5.45985e-29	Myelocytes	Washc2
2.20895e-33	1.26557	0.258	0.094	6.29152e-29	Myelocytes	Hacd4
2.39897e-33	0.657129	0.88	0.701	6.83276e-29	Myelocytes	Zfand5
3.10093e-33	1.62447	0.173	0.05	8.83206e-29	Myelocytes	Lrp12
3.53522e-33	1.37976	0.59	0.346	1.0069e-28	Myelocytes	Bst2
3.84832e-33	1.00758	0.346	0.148	1.09608e-28	Myelocytes	Fam234a
4.27752e-33	0.744307	0.577	0.313	1.21832e-28	Myelocytes	Luzp1
5.39276e-33	0.919761	0.477	0.242	1.53597e-28	Myelocytes	Gm20513
6.43228e-33	0.799036	0.409	0.188	1.83204e-28	Myelocytes	Slc29a3
6.83601e-33	-0.713451	0.927	0.967	1.94703e-28	Myelocytes	Dock2
7.7437e-33	1.4797	0.2	0.064	2.20556e-28	Myelocytes	March8
8.94865e-33	1.14031	0.362	0.163	2.54876e-28	Myelocytes	Fgfr1
9.00973e-33	0.621892	0.441	0.207	2.56615e-28	Myelocytes	Fam49a
1.07066e-32	1.00086	0.362	0.16	3.04947e-28	Myelocytes	Tmem51
1.66084e-32	0.787456	0.574	0.321	4.73041e-28	Myelocytes	Trim25
1.71637e-32	1.54854	0.142	0.036	4.88855e-28	Myelocytes	Epb41l1
1.72943e-32	0.922829	0.43	0.21	4.92577e-28	Myelocytes	Sowahc
1.82517e-32	-3.68048	0.048	0.256	5.19845e-28	Myelocytes	Trdv4
3.11064e-32	-0.931587	0.617	0.795	8.85972e-28	Myelocytes	S100a4
4.53856e-32	0.954437	0.575	0.323	1.29267e-27	Myelocytes	Snx29
4.91901e-32	-2.24269	0.267	0.438	1.40103e-27	Myelocytes	Cd3d
5.5689e-32	0.97005	0.373	0.17	1.58613e-27	Myelocytes	Anxa4
6.2849e-32	2.55024	0.141	0.036	1.79006e-27	Myelocytes	Iigp1
7.57627e-32	0.921727	0.459	0.229	2.15787e-27	Myelocytes	Rp2
7.6492e-32	1.21405	0.255	0.095	2.17864e-27	Myelocytes	Plod3
7.98054e-32	0.740648	0.609	0.347	2.27302e-27	Myelocytes	Cyfip1
9.47354e-32	1.12255	0.388	0.182	2.69825e-27	Myelocytes	Acvrl1
9.80178e-32	-1.82308	0.417	0.559	2.79174e-27	Myelocytes	Osbpl3
1.00175e-31	-1.32195	0.473	0.599	2.85317e-27	Myelocytes	Anxa6
1.1191e-31	0.857372	0.538	0.282	3.18741e-27	Myelocytes	Ccnd1
1.16153e-31	1.29069	0.168	0.048	3.30826e-27	Myelocytes	Ndnf
1.53629e-31	0.967193	0.415	0.2	4.37565e-27	Myelocytes	Hck
1.6932e-31	1.31338	0.583	0.34	4.82256e-27	Myelocytes	Rnf213
1.74389e-31	0.933864	0.404	0.196	4.96694e-27	Myelocytes	Ctnnd1
1.84079e-31	1.05737	0.349	0.155	5.24293e-27	Myelocytes	Ildr1
1.93717e-31	2.12516	0.124	0.029	5.51745e-27	Myelocytes	Hs3st3a1
2.27213e-31	1.23548	0.297	0.123	6.47148e-27	Myelocytes	Cmtm3
2.76624e-31	-1.75225	0.388	0.551	7.87881e-27	Myelocytes	Il7r
2.78742e-31	1.00824	0.36	0.163	7.93913e-27	Myelocytes	Cnksr3
2.8244e-31	1.65931	0.131	0.032	8.04446e-27	Myelocytes	Klrb1a
3.10941e-31	0.558214	0.952	0.846	8.85622e-27	Myelocytes	Jun
3.46067e-31	1.16073	0.344	0.154	9.85669e-27	Myelocytes	Cebpd
3.79769e-31	1.17927	0.183	0.056	1.08166e-26	Myelocytes	Ptgir
4.38457e-31	0.556853	0.372	0.164	1.24881e-26	Myelocytes	Fgr
4.46578e-31	0.719218	0.772	0.566	1.27194e-26	Myelocytes	Clta
4.69373e-31	-3.00137	0.082	0.287	1.33687e-26	Myelocytes	Actn2
5.27084e-31	0.851862	0.391	0.179	1.50124e-26	Myelocytes	Fam219a
5.84216e-31	1.36431	0.247	0.093	1.66396e-26	Myelocytes	Zfp704
6.69079e-31	1.22834	0.276	0.111	1.90567e-26	Myelocytes	Socs6
7.0123e-31	-3.54762	0.081	0.285	1.99724e-26	Myelocytes	Adam12
8.01498e-31	1.7669	0.208	0.073	2.28283e-26	Myelocytes	Ldlrad3
8.53807e-31	-0.85536	0.838	0.886	2.43181e-26	Myelocytes	Ankrd44
1.36387e-30	0.655041	0.507	0.267	3.88457e-26	Myelocytes	Cask
1.3753e-30	0.618879	0.748	0.491	3.91713e-26	Myelocytes	Glul
1.59908e-30	0.84633	0.501	0.263	4.55449e-26	Myelocytes	Lamtor1
1.61081e-30	1.15315	0.26	0.1	4.58791e-26	Myelocytes	Adssl1
1.78157e-30	0.612744	0.64	0.374	5.07427e-26	Myelocytes	Dock4
1.97232e-30	1.0079	0.511	0.273	5.61756e-26	Myelocytes	Trafd1
2.1012e-30	0.928032	0.347	0.152	5.98464e-26	Myelocytes	Evi5
2.23963e-30	1.79995	0.121	0.029	6.37892e-26	Myelocytes	Gm43936
2.30995e-30	0.844008	0.326	0.139	6.57921e-26	Myelocytes	Ubtd1
2.40708e-30	1.59014	0.205	0.071	6.85583e-26	Myelocytes	Gm30198
2.6578e-30	0.606063	0.914	0.767	7.56994e-26	Myelocytes	BC005537
3.00212e-30	0.849934	0.485	0.249	8.55064e-26	Myelocytes	Colgalt1
3.02479e-30	0.902508	0.468	0.246	8.61522e-26	Myelocytes	Pepd
3.03083e-30	1.26752	0.192	0.062	8.63241e-26	Myelocytes	Rassf8
3.29407e-30	2.01122	0.115	0.026	9.38218e-26	Myelocytes	Ctsf
3.9817e-30	2.18377	0.141	0.038	1.13407e-25	Myelocytes	Synpo
4.50181e-30	0.924052	0.344	0.154	1.28221e-25	Myelocytes	Vav2
4.51627e-30	0.573208	0.732	0.481	1.28632e-25	Myelocytes	Atp6ap2
5.14125e-30	1.00749	0.449	0.235	1.46433e-25	Myelocytes	Tcirg1
6.20678e-30	1.21677	0.344	0.158	1.76781e-25	Myelocytes	Acsl1
8.537e-30	1.36289	0.205	0.07	2.43151e-25	Myelocytes	Acp2
9.02551e-30	0.620326	0.832	0.601	2.57065e-25	Myelocytes	Mef2a
9.90118e-30	0.631702	0.47	0.241	2.82005e-25	Myelocytes	Il10rb
1.15995e-29	1.15153	0.239	0.089	3.30378e-25	Myelocytes	Rgs18
1.16356e-29	0.602243	0.604	0.359	3.31404e-25	Myelocytes	Epsti1
1.33642e-29	0.735143	0.426	0.213	3.8064e-25	Myelocytes	Cysltr1
1.67412e-29	1.01257	0.255	0.099	4.76824e-25	Myelocytes	Pkd1l2
1.68419e-29	1.67015	0.141	0.038	4.79691e-25	Myelocytes	Fxyd2
3.06094e-29	0.758915	0.869	0.685	8.71817e-25	Myelocytes	Egr1
3.38049e-29	1.98043	0.124	0.031	9.62832e-25	Myelocytes	Fam110b
3.49637e-29	1.81896	0.113	0.026	9.95837e-25	Myelocytes	Gm10134
3.62119e-29	0.617717	0.688	0.407	1.03139e-24	Myelocytes	Man2b1
3.65423e-29	-1.74797	0.365	0.534	1.0408e-24	Myelocytes	Chst11
3.98108e-29	0.803494	0.42	0.215	1.13389e-24	Myelocytes	Hes1
4.02386e-29	-2.11276	0.326	0.484	1.14607e-24	Myelocytes	Il18r1
4.05787e-29	1.09392	0.33	0.147	1.15576e-24	Myelocytes	Zfp385a
4.14738e-29	0.777254	0.606	0.345	1.18126e-24	Myelocytes	Stx16
4.15669e-29	0.535484	0.763	0.552	1.18391e-24	Myelocytes	Tank
4.69466e-29	0.776427	0.468	0.244	1.33713e-24	Myelocytes	Snx10
4.92732e-29	0.794459	0.42	0.207	1.4034e-24	Myelocytes	Fes
5.06407e-29	1.44864	0.22	0.081	1.44235e-24	Myelocytes	Tmem86a
5.17156e-29	0.642286	0.561	0.311	1.47296e-24	Myelocytes	Irf5
5.33649e-29	0.608915	0.658	0.408	1.51994e-24	Myelocytes	Neurl3
5.80812e-29	0.748319	0.682	0.434	1.65427e-24	Myelocytes	Synj1
6.65849e-29	0.741098	0.486	0.256	1.89647e-24	Myelocytes	Ppp1r21
6.72361e-29	1.23467	0.278	0.115	1.91502e-24	Myelocytes	Tns1
7.21941e-29	0.597495	0.914	0.759	2.05623e-24	Myelocytes	Wsb1
7.79601e-29	0.561456	0.281	0.113	2.22046e-24	Myelocytes	Clec10a
8.1315e-29	2.39351	0.107	0.024	2.31601e-24	Myelocytes	Cbr2
8.5065e-29	0.556955	0.355	0.161	2.42282e-24	Myelocytes	Cd200r1
8.89666e-29	0.674932	0.748	0.478	2.53395e-24	Myelocytes	Hexb
1.41783e-28	1.45757	0.183	0.06	4.03826e-24	Myelocytes	Ctla2b
1.70245e-28	-1.33125	0.498	0.657	4.84893e-24	Myelocytes	Grap2
1.70334e-28	0.556132	0.856	0.674	4.85146e-24	Myelocytes	Sat1
1.81048e-28	1.31841	0.2	0.069	5.15662e-24	Myelocytes	Plod1
1.98411e-28	0.685351	0.562	0.315	5.65115e-24	Myelocytes	Tm6sf1
1.99716e-28	0.6859	0.511	0.288	5.6883e-24	Myelocytes	Polr2l
2.30695e-28	0.768308	0.402	0.193	6.57067e-24	Myelocytes	Lrmp
2.82206e-28	1.38229	0.221	0.082	8.03779e-24	Myelocytes	4732471J01Rik
2.91763e-28	1.5679	0.228	0.087	8.30999e-24	Myelocytes	Mmp19
3.88841e-28	0.758467	0.824	0.594	1.1075e-23	Myelocytes	Dennd1a
4.42591e-28	0.632897	0.803	0.576	1.26059e-23	Myelocytes	Anxa5
4.5773e-28	1.30056	0.247	0.098	1.30371e-23	Myelocytes	Tifab
6.57067e-28	0.789417	0.667	0.427	1.87146e-23	Myelocytes	P4ha1
6.90704e-28	0.952117	0.58	0.365	1.96726e-23	Myelocytes	Eps8
1.54938e-27	0.693467	0.485	0.258	4.41294e-23	Myelocytes	Tep1
1.58486e-27	1.29152	0.255	0.107	4.51399e-23	Myelocytes	Rnf180
1.60945e-27	-1.43337	0.533	0.613	4.58404e-23	Myelocytes	Ets1
1.7131e-27	0.961536	0.305	0.136	4.87925e-23	Myelocytes	Eepd1
1.72507e-27	0.531176	0.874	0.686	4.91334e-23	Myelocytes	Cltc
2.01202e-27	0.821229	0.462	0.247	5.73063e-23	Myelocytes	Gusb
2.14122e-27	1.36841	0.239	0.095	6.09863e-23	Myelocytes	Prkn
2.16204e-27	0.622064	0.761	0.506	6.15793e-23	Myelocytes	Sh3bgrl
2.17912e-27	1.08554	0.283	0.121	6.20658e-23	Myelocytes	Gm26542
2.20947e-27	0.965712	0.321	0.146	6.29302e-23	Myelocytes	Hfe
2.66931e-27	2.08603	0.152	0.046	7.60272e-23	Myelocytes	Oas1a
2.80541e-27	1.14061	0.26	0.107	7.99038e-23	Myelocytes	Sh3bp2
3.11243e-27	0.831338	0.376	0.179	8.86481e-23	Myelocytes	Adam9
3.52752e-27	0.828324	0.475	0.257	1.00471e-22	Myelocytes	Mfsd1
4.08851e-27	-1.13488	0.598	0.701	1.16449e-22	Myelocytes	Msi2
4.61925e-27	0.692395	0.339	0.159	1.31565e-22	Myelocytes	Tnip3
4.66608e-27	0.808116	0.367	0.173	1.32899e-22	Myelocytes	Cyb5r3
4.90947e-27	0.61107	0.456	0.238	1.39831e-22	Myelocytes	Arhgap39
5.13061e-27	0.723491	0.557	0.324	1.4613e-22	Myelocytes	Fam111a
6.88036e-27	0.519985	0.399	0.192	1.95966e-22	Myelocytes	BC028528
7.67355e-27	0.995383	0.32	0.147	2.18558e-22	Myelocytes	Nlrp1b
8.26719e-27	0.854357	0.598	0.364	2.35466e-22	Myelocytes	Nampt
9.66073e-27	1.22583	0.226	0.087	2.75157e-22	Myelocytes	Egr2
1.05362e-26	1.10005	0.352	0.17	3.00093e-22	Myelocytes	Dnase2a
1.14684e-26	-3.17666	0.076	0.26	3.26642e-22	Myelocytes	Ppp1r14c
1.38236e-26	-1.91997	0.223	0.403	3.93724e-22	Myelocytes	Jaml
1.40864e-26	1.6969	0.144	0.042	4.0121e-22	Myelocytes	Ticam2
1.59191e-26	-2.09871	0.244	0.403	4.53408e-22	Myelocytes	Ptprcap
1.82099e-26	1.1352	0.236	0.094	5.18653e-22	Myelocytes	Gm13822
1.82333e-26	-0.682168	0.769	0.878	5.1932e-22	Myelocytes	S100a6
1.98077e-26	-0.844624	0.675	0.784	5.64164e-22	Myelocytes	S100a11
2.5622e-26	1.98174	0.144	0.043	7.29767e-22	Myelocytes	4930589L23Rik
2.80852e-26	0.55473	0.467	0.25	7.99922e-22	Myelocytes	Casp4
3.10777e-26	0.573121	0.871	0.687	8.85156e-22	Myelocytes	Ppp1r10
3.56057e-26	1.00894	0.496	0.289	1.01412e-21	Myelocytes	Atp6v1b2
4.08794e-26	2.42442	0.142	0.043	1.16433e-21	Myelocytes	Serpine1
4.22786e-26	1.11328	0.265	0.112	1.20418e-21	Myelocytes	Mtm1
4.51876e-26	1.93884	0.194	0.071	1.28703e-21	Myelocytes	Ifi213
5.12902e-26	1.07754	0.363	0.18	1.46085e-21	Myelocytes	Nenf
5.15677e-26	1.03819	0.271	0.115	1.46875e-21	Myelocytes	Slc48a1
5.72457e-26	1.25844	0.218	0.084	1.63047e-21	Myelocytes	Gm49041
6.05359e-26	1.58045	0.16	0.052	1.72418e-21	Myelocytes	Rarb
8.5557e-26	2.14461	0.176	0.061	2.43683e-21	Myelocytes	Usp18
9.55363e-26	-3.33349	0.073	0.249	2.72107e-21	Myelocytes	Zfp462
1.04065e-25	1.04082	0.422	0.225	2.96399e-21	Myelocytes	Fam174a
1.06396e-25	1.30598	0.262	0.112	3.03038e-21	Myelocytes	Soga1
1.17485e-25	0.712776	0.502	0.281	3.34621e-21	Myelocytes	Mpp6
1.2598e-25	0.651099	0.595	0.357	3.58816e-21	Myelocytes	Scpep1
1.35605e-25	0.785511	0.31	0.139	3.86229e-21	Myelocytes	Galc
1.37705e-25	1.04182	0.179	0.061	3.92211e-21	Myelocytes	Ephx1
1.39505e-25	2.06417	0.216	0.085	3.97338e-21	Myelocytes	Rsad2
1.94732e-25	-1.86353	0.485	0.568	5.54635e-21	Myelocytes	Igf1r
2.13892e-25	0.662373	0.323	0.148	6.09206e-21	Myelocytes	Agap1
2.22528e-25	0.57565	0.36	0.174	6.33805e-21	Myelocytes	Lima1
2.39331e-25	0.992464	0.31	0.143	6.81663e-21	Myelocytes	Rnf141
2.59283e-25	1.78855	0.1	0.024	7.38488e-21	Myelocytes	Sirpb1c
2.74568e-25	1.21078	0.197	0.072	7.82025e-21	Myelocytes	Fez2
4.66727e-25	0.68808	0.262	0.111	1.32933e-20	Myelocytes	Ninj1
4.85603e-25	1.09079	0.286	0.128	1.3831e-20	Myelocytes	Pfkfb4
4.92617e-25	0.835232	0.488	0.269	1.40307e-20	Myelocytes	Evi2a
5.67245e-25	1.16627	0.218	0.086	1.61563e-20	Myelocytes	Ntpcr
5.85634e-25	1.21448	0.271	0.12	1.668e-20	Myelocytes	Slamf8
6.51855e-25	-1.82481	0.292	0.457	1.85661e-20	Myelocytes	Sntb1
6.56796e-25	-3.24605	0.063	0.234	1.87069e-20	Myelocytes	Podnl1
6.94658e-25	0.609171	0.745	0.53	1.97853e-20	Myelocytes	Cyth4
7.40937e-25	0.565647	0.554	0.32	2.11034e-20	Myelocytes	Snap23
8.48501e-25	0.794469	0.52	0.297	2.4167e-20	Myelocytes	Rragc
8.85357e-25	1.26137	0.195	0.073	2.52167e-20	Myelocytes	Siglece
1.11296e-24	0.535592	0.475	0.254	3.16993e-20	Myelocytes	Mob3b
1.31721e-24	-1.9013	0.176	0.358	3.75167e-20	Myelocytes	Dock5
1.42722e-24	1.71948	0.153	0.05	4.06501e-20	Myelocytes	Guca1a
1.71192e-24	0.608022	0.685	0.44	4.87588e-20	Myelocytes	Gltp
1.858e-24	0.563795	0.737	0.49	5.29195e-20	Myelocytes	Arhgap17
2.08353e-24	-3.44064	0.047	0.214	5.93431e-20	Myelocytes	Cdh10
2.15643e-24	0.568842	0.763	0.522	6.14194e-20	Myelocytes	Srgap2
2.24855e-24	0.615301	0.562	0.331	6.40433e-20	Myelocytes	Pacsin2
2.53884e-24	0.940441	0.252	0.106	7.23112e-20	Myelocytes	Zcchc24
2.54796e-24	1.11583	0.302	0.141	7.25709e-20	Myelocytes	Gm29282
2.59244e-24	1.71552	0.162	0.055	7.3838e-20	Myelocytes	Peli2
2.60726e-24	0.595979	0.737	0.512	7.426e-20	Myelocytes	Tex14
2.85506e-24	1.22256	0.229	0.095	8.13178e-20	Myelocytes	Il18
2.98462e-24	0.630256	0.433	0.227	8.50078e-20	Myelocytes	Atp6v1c1
3.51383e-24	1.68044	0.194	0.074	1.00081e-19	Myelocytes	Nupr1
3.57815e-24	-1.3938	0.391	0.528	1.01913e-19	Myelocytes	Ppp1r16b
3.6997e-24	0.686189	0.399	0.206	1.05375e-19	Myelocytes	Nfix
4.18419e-24	1.39316	0.195	0.075	1.19174e-19	Myelocytes	Iqsec2
4.4577e-24	0.910744	0.333	0.165	1.26964e-19	Myelocytes	Sh3pxd2b
5.75096e-24	1.8089	0.137	0.043	1.63799e-19	Myelocytes	Serpinf2
6.01867e-24	0.585948	0.451	0.238	1.71424e-19	Myelocytes	Rnf216
6.38153e-24	1.07807	0.404	0.214	1.81759e-19	Myelocytes	Parp14
7.01696e-24	0.617139	0.651	0.41	1.99857e-19	Myelocytes	Ifnar2
9.5125e-24	0.78444	0.43	0.231	2.70935e-19	Myelocytes	Ms4a6b
1.16427e-23	0.671824	0.501	0.285	3.31609e-19	Myelocytes	Creg1
1.36333e-23	0.626216	0.661	0.432	3.88303e-19	Myelocytes	Sgpl1
1.40271e-23	0.82401	0.402	0.216	3.9952e-19	Myelocytes	Tubb6
1.45632e-23	-1.80978	0.283	0.426	4.1479e-19	Myelocytes	Rasgrp1
1.56575e-23	1.37227	0.223	0.094	4.45958e-19	Myelocytes	Cd33
1.84026e-23	1.75299	0.137	0.043	5.24142e-19	Myelocytes	1700126G02Rik
2.01554e-23	0.598359	0.585	0.352	5.74067e-19	Myelocytes	Fuca1
2.02947e-23	0.535727	0.853	0.711	5.78034e-19	Myelocytes	Cyba
2.03745e-23	3.11414	0.129	0.04	5.80307e-19	Myelocytes	Ifit2
2.23306e-23	1.51587	0.123	0.036	6.3602e-19	Myelocytes	9130230L23Rik
2.96358e-23	0.885472	0.344	0.172	8.44086e-19	Myelocytes	Pdxk
2.98816e-23	1.68145	0.124	0.037	8.51089e-19	Myelocytes	Ltc4s
3.25452e-23	0.673179	0.611	0.384	9.26953e-19	Myelocytes	Dnmt3a
3.39581e-23	-1.63778	0.279	0.432	9.67196e-19	Myelocytes	Arap2
3.51902e-23	0.726507	0.296	0.139	1.00229e-18	Myelocytes	Gas2l3
3.59135e-23	1.28944	0.145	0.047	1.02289e-18	Myelocytes	Vcam1
4.27304e-23	0.679618	0.402	0.212	1.21705e-18	Myelocytes	Aph1c
4.49706e-23	0.580548	0.339	0.165	1.28085e-18	Myelocytes	Tspan5
4.70071e-23	1.26931	0.305	0.152	1.33886e-18	Myelocytes	Cyp27a1
4.98266e-23	0.766008	0.485	0.273	1.41916e-18	Myelocytes	Morc3
5.34235e-23	1.6902	0.157	0.055	1.52161e-18	Myelocytes	0610040J01Rik
6.01511e-23	1.02297	0.313	0.154	1.71322e-18	Myelocytes	Zc3h10
6.91117e-23	1.23144	0.123	0.036	1.96844e-18	Myelocytes	Ak8
7.16058e-23	0.534533	0.499	0.283	2.03948e-18	Myelocytes	Hipk2
7.33968e-23	1.23507	0.254	0.114	2.09049e-18	Myelocytes	Slc35f5
8.00843e-23	0.618651	0.318	0.153	2.28096e-18	Myelocytes	Dand5
9.25513e-23	0.554651	0.498	0.289	2.63604e-18	Myelocytes	B4galt5
1.02223e-22	-2.1233	0.247	0.38	2.91151e-18	Myelocytes	Lat
1.12783e-22	0.677939	0.425	0.225	3.2123e-18	Myelocytes	Ralb
1.2358e-22	0.909752	0.275	0.124	3.51979e-18	Myelocytes	Wdr81
1.27157e-22	0.813622	0.481	0.282	3.62168e-18	Myelocytes	Scamp2
1.40423e-22	0.895066	0.263	0.118	3.99953e-18	Myelocytes	Skint3
1.69808e-22	0.627188	0.459	0.255	4.83647e-18	Myelocytes	Hsd17b11
1.8075e-22	1.00999	0.389	0.206	5.14812e-18	Myelocytes	Isg15
1.89569e-22	0.673476	0.31	0.151	5.3993e-18	Myelocytes	Btk
1.95671e-22	-0.67136	0.798	0.854	5.57309e-18	Myelocytes	Myh9
2.04233e-22	-2.02089	0.302	0.427	5.81696e-18	Myelocytes	Ltb
2.05163e-22	0.665005	0.54	0.328	5.84345e-18	Myelocytes	Pxn
2.26903e-22	0.699486	0.388	0.203	6.46264e-18	Myelocytes	Stk3
2.8739e-22	0.643995	0.465	0.256	8.18544e-18	Myelocytes	Ap1b1
3.02376e-22	0.535358	0.512	0.298	8.61228e-18	Myelocytes	Tmem230
3.02634e-22	0.612809	0.352	0.18	8.61962e-18	Myelocytes	Rbpms
3.20377e-22	0.611812	0.425	0.227	9.12498e-18	Myelocytes	Dusp3
3.52378e-22	1.69285	0.163	0.059	1.00364e-17	Myelocytes	Pdgfa
3.59987e-22	0.836408	0.334	0.166	1.02532e-17	Myelocytes	Rufy3
3.72216e-22	0.643113	0.415	0.222	1.06014e-17	Myelocytes	Snx30
3.9053e-22	0.779192	0.457	0.259	1.11231e-17	Myelocytes	Hmgcl
4.27215e-22	0.514192	0.289	0.129	1.21679e-17	Myelocytes	Tspan32
4.36666e-22	0.762973	0.305	0.144	1.24371e-17	Myelocytes	Rap2b
4.64855e-22	0.812899	0.244	0.105	1.324e-17	Myelocytes	Mpp1
6.51538e-22	-3.75384	0.04	0.19	1.85571e-17	Myelocytes	Olfr60
6.76698e-22	-0.794768	0.847	0.86	1.92737e-17	Myelocytes	Dock10
7.59382e-22	1.82333	0.103	0.028	2.16287e-17	Myelocytes	Dagla
8.62386e-22	-1.26732	0.449	0.55	2.45625e-17	Myelocytes	Slco3a1
8.88464e-22	0.528826	0.703	0.478	2.53052e-17	Myelocytes	Pnp
9.10977e-22	1.07457	0.157	0.054	2.59464e-17	Myelocytes	Cd300lg
9.51741e-22	1.16099	0.163	0.058	2.71075e-17	Myelocytes	Ceacam1
1.14546e-21	0.53231	0.595	0.374	3.26251e-17	Myelocytes	Bcl2l11
1.24409e-21	0.647955	0.438	0.241	3.54341e-17	Myelocytes	Pacs2
1.32349e-21	-2.01519	0.342	0.462	3.76956e-17	Myelocytes	Zbtb16
1.50005e-21	0.854638	0.26	0.118	4.27245e-17	Myelocytes	Gpr160
1.59968e-21	0.914844	0.208	0.084	4.5562e-17	Myelocytes	Stard3
1.92537e-21	0.569936	0.732	0.517	5.48383e-17	Myelocytes	Tbc1d5
2.13849e-21	0.688641	0.3	0.144	6.09084e-17	Myelocytes	Inpp5f
2.58472e-21	0.555527	0.431	0.234	7.36181e-17	Myelocytes	Arhgef12
2.75904e-21	-1.59321	0.578	0.682	7.85829e-17	Myelocytes	Emb
3.73405e-21	-0.656562	0.824	0.883	1.06353e-16	Myelocytes	Tmsb10
3.80859e-21	0.679125	0.302	0.147	1.08476e-16	Myelocytes	Milr1
4.46503e-21	0.778403	0.207	0.084	1.27173e-16	Myelocytes	Cdc42ep4
4.53962e-21	1.2502	0.191	0.076	1.29298e-16	Myelocytes	Sh3tc1
4.61104e-21	0.995074	0.25	0.113	1.31332e-16	Myelocytes	Plekha4
4.81334e-21	0.69101	0.515	0.318	1.37094e-16	Myelocytes	Gadd45g
5.01802e-21	1.31841	0.155	0.056	1.42923e-16	Myelocytes	Abcc3
5.50826e-21	1.09408	0.195	0.08	1.56886e-16	Myelocytes	Selenon
6.68484e-21	0.735106	0.467	0.273	1.90398e-16	Myelocytes	Phf23
6.80056e-21	1.24354	0.22	0.095	1.93694e-16	Myelocytes	Hhex
6.85354e-21	0.674017	0.262	0.119	1.95202e-16	Myelocytes	Dip2c
7.19866e-21	1.26158	0.179	0.07	2.05032e-16	Myelocytes	Gm47096
7.37218e-21	0.943906	0.258	0.118	2.09974e-16	Myelocytes	Nkiras2
8.92407e-21	0.54941	0.477	0.27	2.54175e-16	Myelocytes	Enox2
9.3471e-21	1.41386	0.152	0.055	2.66224e-16	Myelocytes	Fggy
9.71384e-21	0.563132	0.514	0.304	2.7667e-16	Myelocytes	Anks1
1.01698e-20	1.59475	0.118	0.036	2.89656e-16	Myelocytes	Cib2
1.08562e-20	1.58049	0.145	0.051	3.09205e-16	Myelocytes	2900089D17Rik
1.13642e-20	-2.88034	0.066	0.218	3.23674e-16	Myelocytes	Ablim3
1.16916e-20	0.948578	0.267	0.124	3.33e-16	Myelocytes	Dusp22
1.22501e-20	1.07787	0.181	0.071	3.48909e-16	Myelocytes	Sh2d1b1
1.26986e-20	0.92034	0.292	0.143	3.61682e-16	Myelocytes	Dnase1l1
1.30841e-20	0.805947	0.208	0.086	3.72661e-16	Myelocytes	Pira2
1.36475e-20	-1.98121	0.26	0.399	3.88708e-16	Myelocytes	Plcb4
1.39697e-20	0.796396	0.26	0.12	3.97886e-16	Myelocytes	Naip2
1.48945e-20	0.598083	0.688	0.478	4.24225e-16	Myelocytes	Ubap2l
1.59967e-20	-3.11246	0.044	0.189	4.55619e-16	Myelocytes	Rorc
1.63891e-20	1.28011	0.11	0.032	4.66793e-16	Myelocytes	Cgnl1
1.77694e-20	0.807872	0.244	0.109	5.06107e-16	Myelocytes	Phldb1
1.85817e-20	0.869039	0.291	0.142	5.29243e-16	Myelocytes	Ciart
1.89357e-20	1.71743	0.116	0.036	5.39327e-16	Myelocytes	St18
2.02562e-20	0.728314	0.263	0.121	5.76938e-16	Myelocytes	Tnip2
2.09105e-20	0.672672	0.633	0.418	5.95574e-16	Myelocytes	Taf13
2.09309e-20	1.46921	0.116	0.036	5.96154e-16	Myelocytes	Slc13a3
2.23723e-20	0.683962	0.557	0.346	6.37207e-16	Myelocytes	Zfp106
2.26484e-20	1.00364	0.27	0.129	6.45071e-16	Myelocytes	Pde4c
2.76304e-20	-1.58606	0.376	0.476	7.8697e-16	Myelocytes	Tnik
2.93851e-20	0.554751	0.273	0.128	8.36946e-16	Myelocytes	Rras2
3.33604e-20	1.05507	0.246	0.113	9.50172e-16	Myelocytes	Armcx3
3.52787e-20	0.912973	0.204	0.084	1.00481e-15	Myelocytes	Ly96
3.5605e-20	1.19157	0.246	0.114	1.0141e-15	Myelocytes	Tor3a
3.73765e-20	0.577789	0.598	0.389	1.06456e-15	Myelocytes	Rnf13
4.7355e-20	0.689851	0.376	0.2	1.34876e-15	Myelocytes	Lat2
4.94914e-20	0.830939	0.231	0.101	1.40961e-15	Myelocytes	Rras
5.45629e-20	-1.00076	0.483	0.594	1.55406e-15	Myelocytes	Sept9
5.81351e-20	1.30234	0.129	0.043	1.65581e-15	Myelocytes	Slc2a6
5.92625e-20	1.3827	0.116	0.036	1.68791e-15	Myelocytes	Fam71a
6.08429e-20	0.910109	0.294	0.147	1.73293e-15	Myelocytes	Icosl
6.27032e-20	1.12711	0.176	0.069	1.78591e-15	Myelocytes	Gm14963
6.28867e-20	1.25672	0.102	0.029	1.79114e-15	Myelocytes	Bcam
6.30914e-20	0.737132	0.368	0.195	1.79697e-15	Myelocytes	Sft2d2
6.66366e-20	1.17941	0.189	0.078	1.89794e-15	Myelocytes	Gdf15
7.47061e-20	0.846162	0.333	0.172	2.12778e-15	Myelocytes	Csnk1e
8.36136e-20	0.513052	0.656	0.438	2.38148e-15	Myelocytes	Tuba1c
8.37581e-20	0.810279	0.347	0.184	2.3856e-15	Myelocytes	Dusp6
9.52954e-20	1.32543	0.197	0.084	2.7142e-15	Myelocytes	Gm12905
1.04548e-19	1.00195	0.171	0.066	2.97773e-15	Myelocytes	Nudt16
1.07059e-19	0.646727	0.519	0.311	3.04924e-15	Myelocytes	Tsc22d1
1.17648e-19	0.872312	0.355	0.197	3.35084e-15	Myelocytes	Lpcat2
1.22801e-19	-3.13	0.074	0.217	3.49763e-15	Myelocytes	Arnt2
1.25634e-19	0.862431	0.391	0.217	3.57831e-15	Myelocytes	Dgat2
1.36245e-19	0.733222	0.394	0.218	3.88053e-15	Myelocytes	Pgd
1.504e-19	1.37204	0.131	0.044	4.28369e-15	Myelocytes	Fer
1.53349e-19	0.714886	0.456	0.268	4.36769e-15	Myelocytes	Ifngr2
1.53446e-19	1.34998	0.197	0.085	4.37045e-15	Myelocytes	Hebp1
1.6984e-19	1.18457	0.179	0.071	4.83738e-15	Myelocytes	6430548M08Rik
1.70307e-19	0.530469	0.575	0.366	4.85069e-15	Myelocytes	Tpi1
1.84413e-19	0.662692	0.53	0.344	5.25244e-15	Myelocytes	Sde2
1.87598e-19	-3.28253	0.024	0.157	5.34317e-15	Myelocytes	Fstl4
2.06674e-19	-0.868616	0.661	0.728	5.88649e-15	Myelocytes	H2-Q7
2.25136e-19	1.09235	0.286	0.144	6.41232e-15	Myelocytes	Tppp3
2.29988e-19	0.71558	0.388	0.213	6.55051e-15	Myelocytes	Itga6
2.31439e-19	1.05251	0.195	0.082	6.59185e-15	Myelocytes	Ckap4
2.3925e-19	1.30938	0.237	0.111	6.81431e-15	Myelocytes	Ms4a4c
2.48783e-19	0.962792	0.22	0.099	7.08584e-15	Myelocytes	Mtus1
2.52891e-19	0.851951	0.318	0.164	7.20284e-15	Myelocytes	Slc39a1
2.68781e-19	-1.47437	0.409	0.538	7.65543e-15	Myelocytes	Ikzf2
2.72653e-19	0.73444	0.486	0.291	7.7657e-15	Myelocytes	Atp6ap1
3.11972e-19	1.36768	0.181	0.075	8.88559e-15	Myelocytes	Xaf1
3.29245e-19	1.05122	0.189	0.078	9.37754e-15	Myelocytes	Ctbp2
3.76097e-19	0.690934	0.704	0.529	1.0712e-14	Myelocytes	Atp13a3
3.88043e-19	-1.21516	0.359	0.489	1.10522e-14	Myelocytes	Cyfip2
3.89179e-19	-1.44895	0.397	0.51	1.10846e-14	Myelocytes	Tmem64
4.2491e-19	-1.28231	0.467	0.548	1.21023e-14	Myelocytes	Ssbp3
4.28613e-19	-0.596056	0.766	0.879	1.22077e-14	Myelocytes	Cd44
4.29972e-19	1.08873	0.187	0.077	1.22465e-14	Myelocytes	Sh2b2
4.30112e-19	1.0022	0.233	0.107	1.22504e-14	Myelocytes	Cd93
4.35945e-19	0.779631	0.363	0.205	1.24166e-14	Myelocytes	Cd72
6.80835e-19	0.609733	0.268	0.127	1.93916e-14	Myelocytes	Relt
6.85997e-19	-1.16699	0.439	0.536	1.95386e-14	Myelocytes	Cd82
7.91407e-19	-0.77123	0.649	0.716	2.25409e-14	Myelocytes	Selplg
8.26224e-19	0.654507	0.258	0.123	2.35325e-14	Myelocytes	3110082I17Rik
8.67169e-19	0.762004	0.333	0.174	2.46987e-14	Myelocytes	Pip4p1
9.47847e-19	0.627878	0.359	0.191	2.69966e-14	Myelocytes	Sec14l1
1.00509e-18	-0.83325	0.627	0.724	2.8627e-14	Myelocytes	Fyn
1.07687e-18	0.543296	0.498	0.296	3.06714e-14	Myelocytes	Neu1
1.11214e-18	0.93507	0.247	0.116	3.16758e-14	Myelocytes	Gm31718
1.15107e-18	0.545271	0.548	0.341	3.27847e-14	Myelocytes	Lamtor4
1.21396e-18	1.16262	0.163	0.064	3.45759e-14	Myelocytes	Atg4c
1.2509e-18	-3.27826	0.029	0.159	3.5628e-14	Myelocytes	Kcnk1
1.28203e-18	0.675799	0.433	0.255	3.65148e-14	Myelocytes	Dlg4
1.28958e-18	0.607197	0.625	0.427	3.67298e-14	Myelocytes	Laptm4a
1.29841e-18	-1.36681	0.519	0.586	3.69813e-14	Myelocytes	Arl15
1.3443e-18	0.671289	0.363	0.198	3.82883e-14	Myelocytes	Vamp1
1.38005e-18	1.38034	0.139	0.05	3.93065e-14	Myelocytes	Pdlim4
1.41917e-18	-1.44027	0.397	0.481	4.04209e-14	Myelocytes	Ccdc88c
1.61892e-18	-1.64552	0.278	0.412	4.611e-14	Myelocytes	Il2ra
1.84395e-18	-1.06904	0.549	0.627	5.25194e-14	Myelocytes	Aak1
2.22169e-18	-3.04606	0.047	0.18	6.32782e-14	Myelocytes	Sox13
2.33507e-18	1.00381	0.2	0.088	6.65075e-14	Myelocytes	Cryl1
2.33601e-18	1.81696	0.103	0.032	6.65342e-14	Myelocytes	Gins1
2.61372e-18	1.04777	0.195	0.084	7.4444e-14	Myelocytes	Ddx60
2.65823e-18	0.63762	0.336	0.178	7.57117e-14	Myelocytes	Tmbim1
2.72019e-18	1.09593	0.183	0.076	7.74766e-14	Myelocytes	Tmem205
2.73232e-18	1.83604	0.105	0.033	7.7822e-14	Myelocytes	Nectin4
2.84002e-18	-1.53217	0.341	0.443	8.08894e-14	Myelocytes	Il2rb
2.88042e-18	-1.74851	0.292	0.396	8.20401e-14	Myelocytes	Sept1
2.96212e-18	1.00916	0.192	0.082	8.4367e-14	Myelocytes	Trim47
3.15653e-18	1.20083	0.158	0.062	8.99042e-14	Myelocytes	Gm40645
3.54249e-18	1.27774	0.115	0.037	1.00897e-13	Myelocytes	Tenm4
3.62913e-18	1.35275	0.126	0.044	1.03365e-13	Myelocytes	Ctbs
3.64647e-18	-1.67682	0.462	0.55	1.03859e-13	Myelocytes	Clcn3
3.69557e-18	-1.43507	0.41	0.51	1.05257e-13	Myelocytes	Mllt3
4.22738e-18	1.06533	0.247	0.121	1.20404e-13	Myelocytes	Disc1
4.97949e-18	1.27063	0.263	0.132	1.41826e-13	Myelocytes	Znfx1
5.2168e-18	-2.91283	0.04	0.17	1.48585e-13	Myelocytes	Ly6g5b
5.26651e-18	0.761267	0.368	0.199	1.50001e-13	Myelocytes	Osbpl11
5.39017e-18	0.501009	0.496	0.307	1.53523e-13	Myelocytes	Lpin2
5.73677e-18	0.638883	0.436	0.254	1.63395e-13	Myelocytes	Rab5b
5.90224e-18	0.8447	0.273	0.136	1.68108e-13	Myelocytes	Gm44710
6.2448e-18	0.975731	0.189	0.081	1.77864e-13	Myelocytes	Slc14a1
6.27256e-18	-1.56854	0.318	0.427	1.78655e-13	Myelocytes	Rinl
6.41221e-18	1.94017	0.11	0.036	1.82633e-13	Myelocytes	Ch25h
6.68871e-18	0.528683	0.528	0.335	1.90508e-13	Myelocytes	Specc1l
6.9607e-18	1.23223	0.145	0.055	1.98255e-13	Myelocytes	Gm3448
7.387e-18	0.806218	0.3	0.155	2.10397e-13	Myelocytes	Ttyh3
7.66656e-18	-3.71438	0.036	0.163	2.18359e-13	Myelocytes	Nrxn3
7.91895e-18	0.956305	0.126	0.044	2.25548e-13	Myelocytes	Dgkg
7.92755e-18	0.915189	0.225	0.104	2.25792e-13	Myelocytes	Atp13a2
8.43967e-18	0.81625	0.197	0.086	2.40379e-13	Myelocytes	Eng
9.2675e-18	1.2874	0.108	0.034	2.63957e-13	Myelocytes	Capn5
9.95518e-18	0.785192	0.103	0.032	2.83543e-13	Myelocytes	Cd200r4
9.96121e-18	0.518232	0.355	0.191	2.83715e-13	Myelocytes	Vwa5a
1.05179e-17	0.511097	0.409	0.23	2.9957e-13	Myelocytes	Tcof1
1.08128e-17	1.46082	0.129	0.046	3.07969e-13	Myelocytes	Dram1
1.08899e-17	-0.908935	0.498	0.596	3.10166e-13	Myelocytes	Runx3
1.10663e-17	1.01789	0.155	0.061	3.15191e-13	Myelocytes	Adgrg6
1.1953e-17	1.0739	0.234	0.113	3.40444e-13	Myelocytes	Dcakd
1.2262e-17	0.643231	0.493	0.301	3.49247e-13	Myelocytes	Epn1
1.27439e-17	1.67115	0.136	0.05	3.6297e-13	Myelocytes	Myom1
1.30353e-17	-1.13115	0.601	0.655	3.7127e-13	Myelocytes	Rora
1.3627e-17	1.19892	0.16	0.064	3.88125e-13	Myelocytes	Sept10
1.36698e-17	0.563867	0.355	0.195	3.89343e-13	Myelocytes	Rab20
1.42249e-17	0.94591	0.278	0.142	4.05153e-13	Myelocytes	Mknk1
1.46721e-17	0.660022	0.378	0.212	4.1789e-13	Myelocytes	Patl1
1.48809e-17	0.669957	0.386	0.219	4.23838e-13	Myelocytes	Tfe3
1.52902e-17	0.848285	0.205	0.091	4.35496e-13	Myelocytes	Cln8
1.55096e-17	0.700534	0.284	0.144	4.41745e-13	Myelocytes	Dram2
1.612e-17	1.06605	0.142	0.054	4.59129e-13	Myelocytes	Cables1
1.63676e-17	1.64696	0.115	0.039	4.66182e-13	Myelocytes	Tlr1
1.64849e-17	0.63426	0.95	0.9	4.69524e-13	Myelocytes	Itm2b
1.81857e-17	0.857512	0.229	0.11	5.17965e-13	Myelocytes	P3h2
1.86894e-17	1.15577	0.265	0.132	5.3231e-13	Myelocytes	Trim30d
1.88199e-17	0.850446	0.262	0.131	5.36029e-13	Myelocytes	Plau
1.96332e-17	0.708097	0.254	0.126	5.59192e-13	Myelocytes	Ston2
2.02512e-17	0.611441	0.27	0.134	5.76794e-13	Myelocytes	Mid1ip1
2.08168e-17	0.905073	0.16	0.064	5.92904e-13	Myelocytes	Gm37168
2.20697e-17	0.611163	0.494	0.315	6.2859e-13	Myelocytes	Atg2a
2.36749e-17	0.71669	0.281	0.142	6.7431e-13	Myelocytes	Tcn2
2.54755e-17	0.512159	0.837	0.655	7.25594e-13	Myelocytes	Wipf1
2.6065e-17	0.618915	0.52	0.327	7.42384e-13	Myelocytes	Scarb2
2.61398e-17	-1.25859	0.591	0.62	7.44514e-13	Myelocytes	Atxn1
2.64073e-17	0.505423	0.535	0.334	7.52133e-13	Myelocytes	Tbc1d22a
2.66701e-17	-1.41977	0.425	0.524	7.59618e-13	Myelocytes	Tex2
2.68494e-17	-1.26304	0.451	0.531	7.64725e-13	Myelocytes	Ramp1
2.69169e-17	0.782257	0.273	0.137	7.66647e-13	Myelocytes	Gm49774
2.81324e-17	0.519451	0.561	0.371	8.01266e-13	Myelocytes	Ddit3
2.83029e-17	1.04046	0.221	0.104	8.06124e-13	Myelocytes	Idh2
3.02115e-17	-2.28447	0.094	0.229	8.60484e-13	Myelocytes	Adgrg5
3.03097e-17	1.75497	0.103	0.033	8.63281e-13	Myelocytes	Hgf
3.09814e-17	0.638367	0.231	0.109	8.82413e-13	Myelocytes	Osm
3.68524e-17	0.518605	0.391	0.217	1.04963e-12	Myelocytes	Tom1
3.89649e-17	1.85565	0.113	0.038	1.1098e-12	Myelocytes	0610043K17Rik
3.91225e-17	0.848739	0.257	0.126	1.11429e-12	Myelocytes	Ptov1
3.9901e-17	1.48949	0.108	0.036	1.13646e-12	Myelocytes	Gab1
3.99363e-17	0.767933	0.405	0.231	1.13747e-12	Myelocytes	Arl4d
4.05114e-17	0.596936	0.401	0.229	1.15385e-12	Myelocytes	Hmox2
4.12319e-17	0.640408	0.431	0.252	1.17437e-12	Myelocytes	Jup
4.47544e-17	1.23862	0.2	0.091	1.2747e-12	Myelocytes	Parp11
4.79343e-17	0.604734	0.389	0.222	1.36526e-12	Myelocytes	Cyth3
4.82521e-17	0.519797	0.318	0.171	1.37432e-12	Myelocytes	Nuak2
5.59639e-17	1.01721	0.173	0.073	1.59396e-12	Myelocytes	Hotairm1
5.65359e-17	-2.9505	0.071	0.199	1.61025e-12	Myelocytes	Coro2b
6.12743e-17	0.696924	0.315	0.169	1.74521e-12	Myelocytes	Slirp
6.30216e-17	1.17104	0.131	0.048	1.79498e-12	Myelocytes	Megf11
6.83739e-17	0.536992	0.357	0.198	1.94743e-12	Myelocytes	Itpripl2
7.33025e-17	-0.814223	0.548	0.615	2.0878e-12	Myelocytes	Vasp
7.96195e-17	0.889775	0.174	0.073	2.26772e-12	Myelocytes	Spaca6
8.82562e-17	0.919642	0.21	0.096	2.51371e-12	Myelocytes	Gm10069
8.84321e-17	0.81493	0.229	0.108	2.51872e-12	Myelocytes	Csrp2
8.92107e-17	1.29064	0.181	0.079	2.5409e-12	Myelocytes	Tpst1
9.42164e-17	1.15474	0.199	0.091	2.68347e-12	Myelocytes	Ctns
9.83739e-17	1.01983	0.183	0.08	2.80188e-12	Myelocytes	Ago4
1.05429e-16	0.79097	0.158	0.063	3.00284e-12	Myelocytes	Nudt13
1.0741e-16	0.532001	0.414	0.237	3.05925e-12	Myelocytes	Rnpep
1.12953e-16	0.831889	0.265	0.133	3.21712e-12	Myelocytes	Daxx
1.20082e-16	1.21293	0.152	0.061	3.42017e-12	Myelocytes	Tmem159
1.28645e-16	0.681324	0.212	0.097	3.66405e-12	Myelocytes	4931406C07Rik
1.39529e-16	1.29406	0.174	0.077	3.97406e-12	Myelocytes	Gm3336
1.44277e-16	0.556381	0.359	0.197	4.10929e-12	Myelocytes	Vps13c
1.46883e-16	0.817981	0.271	0.14	4.18351e-12	Myelocytes	Nagk
1.6236e-16	-2.07029	0.179	0.3	4.62435e-12	Myelocytes	Zap70
1.78263e-16	-3.70131	0.058	0.184	5.07728e-12	Myelocytes	Il17a
1.82366e-16	1.11713	0.376	0.221	5.19416e-12	Myelocytes	Exoc6
1.85531e-16	0.76188	0.241	0.119	5.28429e-12	Myelocytes	Spire1
2.04195e-16	0.775578	0.195	0.088	5.81588e-12	Myelocytes	Erlin2
2.04722e-16	0.611469	0.355	0.196	5.8309e-12	Myelocytes	Mgrn1
2.09898e-16	0.543382	0.299	0.156	5.97832e-12	Myelocytes	Nucb2
2.12345e-16	-1.19491	0.554	0.607	6.04802e-12	Myelocytes	Aebp2
2.1949e-16	1.06296	0.246	0.126	6.25152e-12	Myelocytes	Col14a1
2.30464e-16	-0.948804	0.57	0.649	6.56408e-12	Myelocytes	Esyt2
2.33301e-16	0.530501	0.483	0.301	6.64489e-12	Myelocytes	Rbks
2.46607e-16	0.637046	0.352	0.196	7.02387e-12	Myelocytes	Tcf7l2
2.6431e-16	-1.54103	0.297	0.406	7.52807e-12	Myelocytes	Atp2b4
2.70187e-16	0.59207	0.83	0.663	7.69547e-12	Myelocytes	Polr2a
2.8849e-16	-1.13923	0.423	0.532	8.21677e-12	Myelocytes	Cd226
2.93843e-16	-1.49805	0.326	0.427	8.36925e-12	Myelocytes	Fam102a
3.03388e-16	1.15628	0.149	0.06	8.6411e-12	Myelocytes	Sult1a1
3.10242e-16	1.55221	0.115	0.04	8.83631e-12	Myelocytes	Tmem144
3.22464e-16	0.946545	0.189	0.085	9.18443e-12	Myelocytes	Slc35f6
3.34232e-16	0.534083	0.402	0.23	9.51958e-12	Myelocytes	Dnajc13
3.69343e-16	0.506873	0.511	0.317	1.05196e-11	Myelocytes	Srsf9
3.72429e-16	0.774692	0.249	0.123	1.06075e-11	Myelocytes	Gnpda1
3.8443e-16	0.710679	0.305	0.163	1.09493e-11	Myelocytes	Plekhf2
3.87241e-16	0.899565	0.197	0.091	1.10294e-11	Myelocytes	Cds1
4.32786e-16	-2.02394	0.134	0.264	1.23266e-11	Myelocytes	Mmp25
4.33213e-16	1.5125	0.124	0.046	1.23388e-11	Myelocytes	Gm49625
4.36168e-16	0.586378	0.384	0.219	1.24229e-11	Myelocytes	Fam50a
4.36709e-16	0.690642	0.318	0.172	1.24384e-11	Myelocytes	Insr
4.72558e-16	1.40018	0.12	0.043	1.34594e-11	Myelocytes	Dusp23
4.74096e-16	-2.99256	0.078	0.202	1.35032e-11	Myelocytes	Dkk3
4.88588e-16	0.590864	0.388	0.225	1.3916e-11	Myelocytes	Kptn
4.94303e-16	0.538452	0.336	0.191	1.40787e-11	Myelocytes	Rtn1
5.09122e-16	0.566928	0.719	0.529	1.45008e-11	Myelocytes	Rab1a
5.14843e-16	0.808463	0.241	0.118	1.46637e-11	Myelocytes	Slc29a1
5.36792e-16	0.872855	0.383	0.224	1.52889e-11	Myelocytes	Phf11b
5.39334e-16	0.800043	0.258	0.132	1.53613e-11	Myelocytes	Pdcd2l
5.39998e-16	1.37672	0.139	0.055	1.53802e-11	Myelocytes	Trpm2
5.60054e-16	1.13974	0.192	0.088	1.59514e-11	Myelocytes	2010013B24Rik
6.48041e-16	-1.04915	0.438	0.545	1.84575e-11	Myelocytes	Lrba
6.63794e-16	-3.71919	0.039	0.155	1.89062e-11	Myelocytes	Stac
6.74778e-16	1.22691	0.17	0.075	1.9219e-11	Myelocytes	Fads1
7.08935e-16	-1.55062	0.297	0.406	2.01919e-11	Myelocytes	Ero1l
7.30837e-16	0.666027	0.176	0.076	2.08157e-11	Myelocytes	Tmem104
7.33579e-16	1.04766	0.142	0.057	2.08938e-11	Myelocytes	Efr3b
7.43679e-16	0.9029	0.149	0.06	2.11815e-11	Myelocytes	Cmtm4
7.70623e-16	0.931917	0.179	0.079	2.19489e-11	Myelocytes	Gpr155
7.7709e-16	0.502808	0.569	0.373	2.21331e-11	Myelocytes	Nfe2l1
7.89027e-16	0.626478	0.454	0.285	2.24731e-11	Myelocytes	Gtf2h1
8.35909e-16	0.741013	0.349	0.201	2.38084e-11	Myelocytes	Slc31a1
9.01485e-16	-2.48212	0.097	0.222	2.56761e-11	Myelocytes	Cdon
9.67325e-16	1.11579	0.226	0.112	2.75513e-11	Myelocytes	Zbp1
9.76064e-16	0.82709	0.3	0.162	2.78003e-11	Myelocytes	Gm34455
1.04109e-15	0.533583	0.582	0.387	2.96523e-11	Myelocytes	Aim2
1.09477e-15	0.771394	0.218	0.105	3.11811e-11	Myelocytes	Acsl3
1.09998e-15	0.740713	0.349	0.199	3.13296e-11	Myelocytes	Tmem219
1.1036e-15	-1.78115	0.26	0.38	3.14328e-11	Myelocytes	Airn
1.19495e-15	-2.50241	0.095	0.222	3.40347e-11	Myelocytes	Acpp
1.22317e-15	0.629508	0.496	0.323	3.48382e-11	Myelocytes	Atp6v1h
1.27958e-15	1.29999	0.111	0.04	3.6445e-11	Myelocytes	Tspan4
1.30857e-15	-1.00801	0.567	0.635	3.72706e-11	Myelocytes	Sik1
1.51396e-15	1.61373	0.107	0.037	4.31205e-11	Myelocytes	Sirpb1a
1.54424e-15	-2.28542	0.108	0.235	4.39832e-11	Myelocytes	Rnf43
1.57886e-15	1.29098	0.194	0.091	4.4969e-11	Myelocytes	Il11ra1
1.58967e-15	0.726259	0.244	0.121	4.5277e-11	Myelocytes	Smcr8
1.62732e-15	0.829421	0.346	0.196	4.63492e-11	Myelocytes	Mospd2
1.70804e-15	0.658231	0.273	0.141	4.86483e-11	Myelocytes	Fam3c
1.80504e-15	0.61961	0.401	0.239	5.14112e-11	Myelocytes	Acox3
1.92548e-15	0.604929	0.376	0.221	5.48415e-11	Myelocytes	Sh3pxd2a
1.96309e-15	1.35363	0.142	0.058	5.59129e-11	Myelocytes	Snta1
1.96463e-15	1.13743	0.144	0.058	5.59565e-11	Myelocytes	Snrnp35
2.00668e-15	0.639497	0.284	0.149	5.71542e-11	Myelocytes	Siva1
2.0738e-15	-2.07665	0.187	0.308	5.90658e-11	Myelocytes	Nebl
2.07889e-15	1.5118	0.113	0.041	5.92109e-11	Myelocytes	Plekhg5
2.10289e-15	0.943496	0.208	0.1	5.98944e-11	Myelocytes	Pla2g4a
2.11532e-15	0.607151	0.397	0.234	6.02484e-11	Myelocytes	Tbc1d14
2.4257e-15	0.578555	0.333	0.188	6.90887e-11	Myelocytes	Slc44a1
2.43768e-15	0.660169	0.323	0.181	6.94301e-11	Myelocytes	Tsen34
2.5181e-15	0.579175	0.278	0.142	7.17206e-11	Myelocytes	Hs6st1
2.53232e-15	1.31188	0.147	0.061	7.21255e-11	Myelocytes	Tsga10
2.55861e-15	0.851767	0.208	0.099	7.28743e-11	Myelocytes	Dglucy
2.62382e-15	-0.542809	0.921	0.915	7.47316e-11	Myelocytes	Elmo1
2.74784e-15	0.800242	0.229	0.113	7.82639e-11	Myelocytes	Plbd2
2.8009e-15	0.556021	0.368	0.217	7.97752e-11	Myelocytes	Itgb5
2.84057e-15	0.505264	0.3	0.16	8.09051e-11	Myelocytes	Fmnl3
2.88214e-15	-0.854515	0.633	0.687	8.2089e-11	Myelocytes	Ccnd2
3.00099e-15	0.554832	0.583	0.401	8.54741e-11	Myelocytes	Slfn2
3.03182e-15	-1.34843	0.225	0.363	8.63523e-11	Myelocytes	Gcnt2
3.19493e-15	0.685872	0.659	0.459	9.0998e-11	Myelocytes	Mndal
3.21161e-15	0.923974	0.134	0.052	9.14731e-11	Myelocytes	Ltbp3
3.48417e-15	0.615043	0.325	0.18	9.92361e-11	Myelocytes	Trappc2l
3.49319e-15	0.582838	0.231	0.113	9.9493e-11	Myelocytes	Cntln
3.49523e-15	0.68701	0.368	0.217	9.95511e-11	Myelocytes	Lrrc25
3.58658e-15	1.03354	0.176	0.08	1.02153e-10	Myelocytes	Smagp
3.71056e-15	0.802929	0.258	0.135	1.05684e-10	Myelocytes	Tmem170b
4.23468e-15	1.16634	0.124	0.047	1.20612e-10	Myelocytes	Mfsd13a
4.36762e-15	0.615513	0.409	0.249	1.24399e-10	Myelocytes	Stmn1
4.51438e-15	0.545426	0.294	0.156	1.28579e-10	Myelocytes	Cnpy2
4.56815e-15	1.1441	0.178	0.082	1.3011e-10	Myelocytes	Slc7a7
4.69482e-15	0.737541	0.233	0.116	1.33718e-10	Myelocytes	Zswim3
4.84109e-15	0.731208	0.249	0.129	1.37884e-10	Myelocytes	Tnfrsf13b
4.85656e-15	0.953663	0.145	0.06	1.38325e-10	Myelocytes	Upp2
5.15523e-15	-3.34251	0.032	0.14	1.46831e-10	Myelocytes	Il17re
5.18955e-15	1.06218	0.187	0.087	1.47809e-10	Myelocytes	Utp14b
5.45592e-15	0.585033	0.402	0.241	1.55396e-10	Myelocytes	Ifnar1
5.61348e-15	0.601868	0.309	0.169	1.59883e-10	Myelocytes	Tmem251
5.63744e-15	-1.06009	0.572	0.628	1.60566e-10	Myelocytes	Mbd2
6.00438e-15	0.804926	0.344	0.199	1.71017e-10	Myelocytes	Rad51b
6.01488e-15	1.72737	0.103	0.036	1.71316e-10	Myelocytes	Nacc2
6.02113e-15	0.675452	0.132	0.052	1.71494e-10	Myelocytes	Ifitm10
6.07276e-15	1.11329	0.144	0.06	1.72964e-10	Myelocytes	Samd4
6.27673e-15	0.853031	0.199	0.094	1.78774e-10	Myelocytes	Rhoc
7.26045e-15	-0.787884	0.729	0.783	2.06792e-10	Myelocytes	Ppp1r12a
7.64925e-15	-1.89587	0.255	0.351	2.17866e-10	Myelocytes	Trbc2
7.70549e-15	0.571813	0.449	0.279	2.19468e-10	Myelocytes	Vrk2
8.07488e-15	-0.619321	0.675	0.774	2.29989e-10	Myelocytes	Arhgap26
8.49716e-15	0.644509	0.241	0.121	2.42016e-10	Myelocytes	Dstyk
8.88397e-15	-3.23318	0.029	0.135	2.53033e-10	Myelocytes	Tcrg-C2
8.90997e-15	0.813675	0.195	0.092	2.53774e-10	Myelocytes	Aldh16a1
9.03903e-15	0.616806	0.473	0.296	2.5745e-10	Myelocytes	Arrb2
9.18822e-15	-2.74219	0.118	0.239	2.61699e-10	Myelocytes	Abi3bp
1.05291e-14	2.04274	0.11	0.041	2.99889e-10	Myelocytes	A630001O12Rik
1.07646e-14	0.605352	0.286	0.154	3.06598e-10	Myelocytes	Frrs1
1.19892e-14	0.556804	0.326	0.186	3.41477e-10	Myelocytes	Ppfia4
1.22585e-14	0.703926	0.21	0.101	3.49146e-10	Myelocytes	Naip5
1.30144e-14	0.703829	0.229	0.115	3.70676e-10	Myelocytes	Krt80
1.32641e-14	0.610401	0.207	0.098	3.77787e-10	Myelocytes	Nab2
1.36751e-14	1.05177	0.107	0.038	3.89495e-10	Myelocytes	Gm35867
1.53887e-14	-0.816289	0.737	0.75	4.383e-10	Myelocytes	Lgals1
1.57925e-14	0.573975	0.218	0.108	4.49802e-10	Myelocytes	Abcc5
1.58416e-14	0.868404	0.252	0.133	4.512e-10	Myelocytes	Mcfd2
1.63466e-14	0.997837	0.189	0.09	4.65585e-10	Myelocytes	Oasl2
1.71447e-14	0.736756	0.286	0.158	4.88316e-10	Myelocytes	Gm10138
1.77208e-14	-1.44981	0.402	0.468	5.04725e-10	Myelocytes	Ablim1
1.92155e-14	0.6371	0.186	0.086	5.47296e-10	Myelocytes	Ldlrap1
1.98427e-14	-0.805423	0.793	0.856	5.65158e-10	Myelocytes	Sik3
2.05128e-14	0.636646	0.297	0.16	5.84247e-10	Myelocytes	Mettl9
2.09404e-14	0.815913	0.305	0.17	5.96425e-10	Myelocytes	Prxl2c
2.12501e-14	0.647784	0.32	0.18	6.05245e-10	Myelocytes	Ids
2.13683e-14	0.736348	0.236	0.123	6.08612e-10	Myelocytes	Gm14636
2.18172e-14	0.814323	0.197	0.094	6.21397e-10	Myelocytes	Blvra
2.37089e-14	0.854569	0.228	0.116	6.75277e-10	Myelocytes	Eif2ak2
2.4504e-14	1.0768	0.108	0.039	6.97922e-10	Myelocytes	Gm20492
2.48494e-14	0.72697	0.294	0.161	7.07761e-10	Myelocytes	Vkorc1
2.51473e-14	0.716406	0.113	0.041	7.16247e-10	Myelocytes	Dolpp1
2.67587e-14	-0.964807	0.656	0.704	7.62141e-10	Myelocytes	March3
2.7487e-14	0.842115	0.181	0.084	7.82884e-10	Myelocytes	Slc25a13
2.95368e-14	1.22188	0.184	0.088	8.41268e-10	Myelocytes	Ube2e2
2.98401e-14	0.783058	0.218	0.109	8.49906e-10	Myelocytes	Rps6kc1
3.29653e-14	0.622599	0.307	0.173	9.38917e-10	Myelocytes	Tnfaip8l2
3.34105e-14	1.31366	0.11	0.041	9.51598e-10	Myelocytes	Tlr13
3.53133e-14	0.717402	0.305	0.171	1.00579e-09	Myelocytes	Trim17
3.57987e-14	0.679382	0.194	0.091	1.01962e-09	Myelocytes	Prdx4
3.91217e-14	1.0658	0.145	0.062	1.11426e-09	Myelocytes	Gm36486
5.40566e-14	1.22362	0.102	0.036	1.53964e-09	Myelocytes	Tspan17
5.4442e-14	0.880071	0.183	0.086	1.55062e-09	Myelocytes	Tssc4
5.78038e-14	0.615684	0.254	0.134	1.64637e-09	Myelocytes	Casp1
5.93814e-14	1.20556	0.139	0.059	1.6913e-09	Myelocytes	Arl11
6.59754e-14	0.685458	0.171	0.078	1.87911e-09	Myelocytes	Top3a
8.75394e-14	-1.56937	0.472	0.519	2.4933e-09	Myelocytes	St3gal3
8.83694e-14	1.03873	0.128	0.052	2.51694e-09	Myelocytes	Gm7160
8.90582e-14	1.56026	0.108	0.041	2.53656e-09	Myelocytes	Arhgap19
9.21454e-14	-0.769613	0.612	0.678	2.62448e-09	Myelocytes	Prkar1a
1.11638e-13	0.660414	0.493	0.318	3.17968e-09	Myelocytes	Trim30a
1.13116e-13	0.957488	0.152	0.067	3.22177e-09	Myelocytes	Gm10863
1.14804e-13	0.826668	0.258	0.14	3.26985e-09	Myelocytes	Abcd1
1.16432e-13	0.741498	0.262	0.141	3.31621e-09	Myelocytes	D730003I15Rik
1.17869e-13	-1.24146	0.517	0.574	3.35713e-09	Myelocytes	Cblb
1.18844e-13	0.720184	0.205	0.101	3.38492e-09	Myelocytes	Clcn7
1.24188e-13	0.534094	0.36	0.216	3.53711e-09	Myelocytes	Slc38a9
1.32077e-13	0.563445	0.557	0.379	3.76182e-09	Myelocytes	Snx2
1.41004e-13	0.856577	0.178	0.084	4.01609e-09	Myelocytes	Nhlrc3
1.54571e-13	0.582362	0.202	0.1	4.4025e-09	Myelocytes	Slc8a2
1.57078e-13	0.891019	0.215	0.109	4.47391e-09	Myelocytes	Anapc15
1.62729e-13	-4.34751	0.015	0.106	4.63485e-09	Myelocytes	Tcrg-V6
1.70865e-13	0.789136	0.105	0.039	4.86657e-09	Myelocytes	Cd209d
1.73171e-13	0.907662	0.142	0.062	4.93225e-09	Myelocytes	Zfand4
1.81532e-13	-1.47272	0.37	0.446	5.1704e-09	Myelocytes	Camk4
1.846e-13	1.30908	0.145	0.063	5.25778e-09	Myelocytes	Hlx
1.84603e-13	1.26704	0.1	0.036	5.25785e-09	Myelocytes	Zfyve9
1.89937e-13	-1.15183	0.37	0.478	5.40979e-09	Myelocytes	Itk
2.21782e-13	0.692246	0.349	0.205	6.3168e-09	Myelocytes	Osgep
2.22898e-13	-0.705365	0.708	0.752	6.34858e-09	Myelocytes	Clint1
2.34888e-13	-1.39634	0.564	0.605	6.69008e-09	Myelocytes	Uhrf2
2.58249e-13	0.846364	0.186	0.089	7.35545e-09	Myelocytes	Pcyox1
2.94972e-13	0.79658	0.239	0.128	8.4014e-09	Myelocytes	S100a1
2.95132e-13	0.643419	0.247	0.133	8.40595e-09	Myelocytes	Gm6377
3.0879e-13	0.837055	0.202	0.101	8.79497e-09	Myelocytes	Htra2
3.11946e-13	0.892299	0.173	0.082	8.88485e-09	Myelocytes	G530011O06Rik
3.16712e-13	0.618917	0.237	0.125	9.02059e-09	Myelocytes	Usp33
3.3308e-13	1.13891	0.145	0.065	9.48678e-09	Myelocytes	Bco2
3.62865e-13	-2.0549	0.155	0.264	1.03351e-08	Myelocytes	Serpinb1a
3.79988e-13	2.44523	0.1	0.038	1.08228e-08	Myelocytes	Mamdc2
4.04252e-13	-1.20993	0.344	0.43	1.15139e-08	Myelocytes	Sept6
4.09851e-13	1.04006	0.17	0.08	1.16734e-08	Myelocytes	Gstt2
4.27594e-13	1.36535	0.179	0.088	1.21787e-08	Myelocytes	Ifi211
4.36031e-13	-2.52908	0.111	0.22	1.2419e-08	Myelocytes	Pdcd1
4.53154e-13	-0.839658	0.578	0.657	1.29067e-08	Myelocytes	Sept11
4.645e-13	0.608448	0.367	0.218	1.32299e-08	Myelocytes	Zfp395
4.67066e-13	0.539827	0.318	0.185	1.3303e-08	Myelocytes	Commd1
4.81224e-13	0.873044	0.212	0.109	1.37062e-08	Myelocytes	Coq8b
4.91944e-13	1.15834	0.131	0.055	1.40115e-08	Myelocytes	F630040K05Rik
4.9611e-13	0.808999	0.183	0.088	1.41302e-08	Myelocytes	Mob3c
4.97305e-13	-1.07104	0.467	0.528	1.41642e-08	Myelocytes	Sla
5.00493e-13	0.531781	0.365	0.22	1.4255e-08	Myelocytes	Zfp655
5.30682e-13	-2.24027	0.102	0.216	1.51149e-08	Myelocytes	Fat3
6.04863e-13	0.836631	0.174	0.083	1.72277e-08	Myelocytes	Fam118b
6.06065e-13	0.994249	0.152	0.069	1.72619e-08	Myelocytes	Sord
6.12891e-13	-1.74224	0.299	0.382	1.74564e-08	Myelocytes	Tasp1
7.38245e-13	0.658176	0.207	0.106	2.10267e-08	Myelocytes	Nrg2
7.6424e-13	0.765236	0.131	0.055	2.17671e-08	Myelocytes	Comtd1
7.76761e-13	0.53078	0.341	0.201	2.21237e-08	Myelocytes	Dmac1
7.81381e-13	0.632385	0.284	0.161	2.22553e-08	Myelocytes	Klhl5
8.18728e-13	0.666027	0.331	0.197	2.3319e-08	Myelocytes	Trim41
8.38611e-13	0.602213	0.242	0.129	2.38853e-08	Myelocytes	Ufsp2
9.58744e-13	0.66002	0.136	0.059	2.73069e-08	Myelocytes	Dcstamp
1.05774e-12	1.09041	0.134	0.058	3.01265e-08	Myelocytes	Zfp90
1.07326e-12	0.7204	0.252	0.137	3.05687e-08	Myelocytes	Lcmt1
1.09937e-12	0.575363	0.283	0.159	3.13123e-08	Myelocytes	Bmyc
1.11273e-12	1.20323	0.108	0.043	3.16926e-08	Myelocytes	Tgm1
1.23867e-12	1.28867	0.113	0.046	3.52798e-08	Myelocytes	Nlrc4
1.24566e-12	0.897643	0.178	0.087	3.54788e-08	Myelocytes	Cgas
1.2874e-12	1.30544	0.105	0.041	3.66677e-08	Myelocytes	Reps2
1.30211e-12	0.980076	0.145	0.066	3.70868e-08	Myelocytes	E2f1
1.31236e-12	0.673237	0.299	0.172	3.73785e-08	Myelocytes	Golga5
1.35217e-12	0.82144	0.173	0.083	3.85124e-08	Myelocytes	Ube2l6
1.40447e-12	0.647538	0.357	0.21	4.0002e-08	Myelocytes	Cdr2
1.47781e-12	0.806006	0.103	0.04	4.20909e-08	Myelocytes	Il10
1.72051e-12	-1.57347	0.234	0.341	4.90035e-08	Myelocytes	Rab27a
1.81699e-12	1.45581	0.124	0.052	5.17514e-08	Myelocytes	Il6
1.84179e-12	0.717194	0.171	0.082	5.24578e-08	Myelocytes	Akap7
1.85618e-12	-0.809354	0.564	0.65	5.28678e-08	Myelocytes	Cytip
1.90543e-12	0.512309	0.247	0.133	5.42705e-08	Myelocytes	Trp53inp2
1.96929e-12	0.76635	0.16	0.075	5.60892e-08	Myelocytes	Inppl1
2.02833e-12	0.693373	0.226	0.12	5.7771e-08	Myelocytes	Twf1
2.13749e-12	0.572353	0.294	0.169	6.088e-08	Myelocytes	Borcs6
2.17942e-12	-1.26787	0.373	0.461	6.20743e-08	Myelocytes	Gfod1
2.40591e-12	0.964477	0.145	0.066	6.85251e-08	Myelocytes	Gm42670
2.44925e-12	0.794014	0.145	0.066	6.97594e-08	Myelocytes	Cabyr
2.4935e-12	0.799689	0.218	0.115	7.10199e-08	Myelocytes	Stoml2
2.62126e-12	1.00606	0.17	0.083	7.46586e-08	Myelocytes	Gm35853
2.62835e-12	-1.36656	0.41	0.473	7.48606e-08	Myelocytes	D16Ertd472e
2.67699e-12	0.581942	0.292	0.168	7.6246e-08	Myelocytes	Chmp2b
2.70674e-12	0.864314	0.145	0.066	7.70934e-08	Myelocytes	Engase
2.83813e-12	0.647623	0.247	0.137	8.08355e-08	Myelocytes	Acvr1
2.8931e-12	1.24476	0.21	0.112	8.24014e-08	Myelocytes	4921531C22Rik
2.90856e-12	-2.43641	0.081	0.184	8.28417e-08	Myelocytes	Ankrd6
2.95293e-12	0.839587	0.186	0.093	8.41052e-08	Myelocytes	Tpcn2
2.96791e-12	0.860813	0.208	0.11	8.45319e-08	Myelocytes	Ebi3
2.99496e-12	0.786125	0.17	0.081	8.53024e-08	Myelocytes	Ocrl
3.00339e-12	0.864481	0.118	0.049	8.55425e-08	Myelocytes	Slc38a7
3.21546e-12	0.665721	0.407	0.259	9.15828e-08	Myelocytes	Fam214a
3.27287e-12	0.626259	0.134	0.059	9.3218e-08	Myelocytes	Gm17749
3.3514e-12	0.531462	0.289	0.165	9.54545e-08	Myelocytes	Ncstn
3.53411e-12	-0.845285	0.704	0.756	1.00659e-07	Myelocytes	Zc3hav1
3.61549e-12	1.45394	0.131	0.058	1.02976e-07	Myelocytes	Ampd3
4.02953e-12	-1.52854	0.409	0.482	1.14769e-07	Myelocytes	Tox
4.12723e-12	0.962975	0.359	0.225	1.17552e-07	Myelocytes	Slfn5
4.39156e-12	0.571509	0.229	0.122	1.2508e-07	Myelocytes	Mocs2
4.53903e-12	-0.51297	0.241	0.122	1.29281e-07	Myelocytes	Cd6
4.84552e-12	1.01942	0.123	0.052	1.3801e-07	Myelocytes	Gm19710
4.94466e-12	-1.20908	0.473	0.561	1.40834e-07	Myelocytes	Rgcc
5.21811e-12	0.787212	0.134	0.059	1.48622e-07	Myelocytes	Glt8d1
5.50791e-12	0.696887	0.225	0.119	1.56876e-07	Myelocytes	Tmem87b
5.78676e-12	0.638018	0.538	0.383	1.64818e-07	Myelocytes	Mdm2
5.93794e-12	0.874523	0.153	0.073	1.69124e-07	Myelocytes	Ptchd1
6.29128e-12	0.93839	0.147	0.068	1.79188e-07	Myelocytes	C920021L13Rik
6.31052e-12	-2.76842	0.05	0.144	1.79736e-07	Myelocytes	Crmp1
6.47058e-12	0.508259	0.404	0.255	1.84295e-07	Myelocytes	Ypel5
6.56065e-12	0.517884	0.522	0.357	1.86861e-07	Myelocytes	Phf20
7.33469e-12	0.827046	0.179	0.09	2.08907e-07	Myelocytes	Gaa
7.62391e-12	0.876712	0.136	0.061	2.17144e-07	Myelocytes	Tlcd2
8.47234e-12	1.51473	0.103	0.041	2.41309e-07	Myelocytes	4930599N23Rik
8.70238e-12	1.60408	0.174	0.09	2.47861e-07	Myelocytes	Prkg1
8.87427e-12	0.523727	0.255	0.142	2.52757e-07	Myelocytes	Adnp2
9.03589e-12	-3.20913	0.031	0.118	2.5736e-07	Myelocytes	Olfr1259
9.1196e-12	0.721521	0.202	0.106	2.59744e-07	Myelocytes	Amdhd2
9.35855e-12	-2.22437	0.102	0.205	2.6655e-07	Myelocytes	Cpe
1.00664e-11	0.724818	0.331	0.202	2.8671e-07	Myelocytes	Id3
1.01242e-11	0.738594	0.113	0.047	2.88358e-07	Myelocytes	Wdsub1
1.02187e-11	0.562291	0.393	0.244	2.91048e-07	Myelocytes	Stat2
1.1026e-11	-0.990793	0.672	0.7	3.14043e-07	Myelocytes	4932438A13Rik
1.11927e-11	0.755299	0.268	0.152	3.1879e-07	Myelocytes	Eif2ak4
1.15585e-11	-1.4236	0.254	0.347	3.2921e-07	Myelocytes	Spn
1.19485e-11	1.07686	0.12	0.052	3.40318e-07	Myelocytes	Maged1
1.22989e-11	-0.630974	0.667	0.706	3.50298e-07	Myelocytes	Tax1bp1
1.23908e-11	0.683237	0.15	0.071	3.52914e-07	Myelocytes	Dok3
1.26884e-11	1.06456	0.115	0.049	3.6139e-07	Myelocytes	Arl10
1.30546e-11	0.513566	0.276	0.156	3.71821e-07	Myelocytes	Vamp3
1.3356e-11	0.695613	0.176	0.087	3.80406e-07	Myelocytes	A430005L14Rik
1.37438e-11	-1.02986	0.423	0.498	3.9145e-07	Myelocytes	Lrrc8c
1.49061e-11	-1.58007	0.401	0.46	4.24557e-07	Myelocytes	Skap1
1.52653e-11	0.601162	0.145	0.067	4.34785e-07	Myelocytes	2310022A10Rik
1.52825e-11	0.565545	0.365	0.225	4.35277e-07	Myelocytes	Arrdc3
1.76436e-11	0.859422	0.11	0.045	5.02526e-07	Myelocytes	Mgme1
1.78552e-11	0.560689	0.202	0.105	5.08552e-07	Myelocytes	Ankrd37
1.8349e-11	-0.588905	0.732	0.766	5.22616e-07	Myelocytes	Stk17b
1.91922e-11	0.646862	0.158	0.075	5.46632e-07	Myelocytes	Rab3d
1.93201e-11	0.608842	0.208	0.11	5.50274e-07	Myelocytes	Pbx2
2.14616e-11	0.717019	0.181	0.093	6.11268e-07	Myelocytes	Stx2
2.17653e-11	-0.994071	0.488	0.545	6.19919e-07	Myelocytes	Nfatc3
2.32073e-11	-1.25667	0.147	0.069	6.60991e-07	Myelocytes	Hcar2
2.40982e-11	-2.60409	0.061	0.154	6.86366e-07	Myelocytes	Tcrg-C4
2.47294e-11	1.39422	0.129	0.06	7.04343e-07	Myelocytes	Adam22
2.63109e-11	0.57835	0.202	0.106	7.49388e-07	Myelocytes	St6galnac4
2.71444e-11	0.578325	0.297	0.177	7.73126e-07	Myelocytes	Hps3
2.72768e-11	0.636479	0.17	0.085	7.76898e-07	Myelocytes	Lag3
2.91673e-11	1.03576	0.12	0.052	8.30744e-07	Myelocytes	Tomt
2.96712e-11	0.659914	0.241	0.134	8.45095e-07	Myelocytes	Flcn
3.12576e-11	0.754803	0.166	0.083	8.90279e-07	Myelocytes	Mtmr10
3.17587e-11	-1.8604	0.158	0.255	9.04552e-07	Myelocytes	Tcf7
3.29315e-11	-0.90661	0.499	0.542	9.37955e-07	Myelocytes	Cd164
3.29344e-11	0.522717	0.32	0.192	9.38039e-07	Myelocytes	Washc5
3.31744e-11	0.751137	0.195	0.103	9.44873e-07	Myelocytes	Map3k20
3.42772e-11	-1.05904	0.543	0.584	9.76284e-07	Myelocytes	Tbl1x
3.54921e-11	-1.35227	0.276	0.36	1.01088e-06	Myelocytes	Def6
3.62529e-11	-0.681002	0.746	0.758	1.03256e-06	Myelocytes	H2-Q6
3.96546e-11	1.49689	0.121	0.054	1.12944e-06	Myelocytes	Gm49723
4.01508e-11	-0.572002	0.785	0.845	1.14357e-06	Myelocytes	Diaph1
4.01685e-11	0.721367	0.284	0.168	1.14408e-06	Myelocytes	Dck
4.0384e-11	0.588936	0.173	0.084	1.15022e-06	Myelocytes	Slc28a2
4.10122e-11	-0.723509	0.646	0.719	1.16811e-06	Myelocytes	Pim1
4.1418e-11	0.627204	0.309	0.188	1.17967e-06	Myelocytes	Pbdc1
4.35706e-11	0.520154	0.271	0.157	1.24098e-06	Myelocytes	Crybg3
4.45443e-11	0.710242	0.208	0.113	1.26871e-06	Myelocytes	Cryzl1
4.66205e-11	-2.84974	0.048	0.136	1.32784e-06	Myelocytes	Cst7
4.81258e-11	0.585743	0.137	0.063	1.37072e-06	Myelocytes	Creb3l1
4.89203e-11	-1.844	0.144	0.242	1.39335e-06	Myelocytes	Kcnk5
5.20765e-11	0.636025	0.234	0.131	1.48324e-06	Myelocytes	Zfp787
5.21578e-11	0.597069	0.307	0.188	1.48556e-06	Myelocytes	Rnase4
5.23007e-11	0.735774	0.258	0.15	1.48963e-06	Myelocytes	Parp9
5.46418e-11	0.881729	0.173	0.089	1.55631e-06	Myelocytes	Mrpl27
5.62506e-11	0.724426	0.134	0.061	1.60213e-06	Myelocytes	Arsa
5.62591e-11	0.507032	0.289	0.17	1.60237e-06	Myelocytes	Asl
6.59314e-11	0.513596	0.228	0.124	1.87786e-06	Myelocytes	Sav1
6.60183e-11	1.36475	0.124	0.057	1.88033e-06	Myelocytes	Chpt1
6.66603e-11	0.918276	0.191	0.103	1.89862e-06	Myelocytes	Scimp
6.71047e-11	-0.840375	0.496	0.552	1.91128e-06	Myelocytes	Hipk1
6.98427e-11	-1.08544	0.373	0.455	1.98926e-06	Myelocytes	Stat4
7.18285e-11	-1.61289	0.079	0.179	2.04582e-06	Myelocytes	Aqp3
7.42983e-11	-2.04805	0.079	0.174	2.11616e-06	Myelocytes	Cd96
8.91802e-11	1.21211	0.149	0.071	2.54003e-06	Myelocytes	Med16
9.20586e-11	-1.3581	0.3	0.38	2.62201e-06	Myelocytes	Rbl2
9.68135e-11	0.716759	0.149	0.073	2.75744e-06	Myelocytes	Gm21860
1.20401e-10	0.702504	0.111	0.048	3.42925e-06	Myelocytes	Hrh1
1.20522e-10	1.04622	0.149	0.073	3.43271e-06	Myelocytes	Tmem141
1.22714e-10	0.587492	0.171	0.087	3.49515e-06	Myelocytes	Ftl1-ps1
1.23256e-10	0.740408	0.225	0.126	3.51059e-06	Myelocytes	Cavin1
1.30375e-10	1.02101	0.163	0.083	3.71334e-06	Myelocytes	Syce2
1.3989e-10	0.695043	0.25	0.146	3.98434e-06	Myelocytes	2510009E07Rik
1.46275e-10	0.57055	0.174	0.089	4.16621e-06	Myelocytes	Cdc42bpg
1.49576e-10	0.629216	0.186	0.099	4.26023e-06	Myelocytes	Wwc2
1.59481e-10	-0.571997	0.877	0.906	4.54233e-06	Myelocytes	Akap13
1.65721e-10	0.556799	0.33	0.207	4.72006e-06	Myelocytes	6720427I07Rik
1.65777e-10	0.804633	0.131	0.061	4.72167e-06	Myelocytes	Surf2
1.78288e-10	0.536301	0.228	0.128	5.07801e-06	Myelocytes	Cdc42bpb
1.83936e-10	-0.677982	0.609	0.691	5.23887e-06	Myelocytes	Gpr132
1.8647e-10	0.577035	0.207	0.114	5.31103e-06	Myelocytes	Slc31a2
1.87616e-10	0.517351	0.165	0.083	5.34369e-06	Myelocytes	Gm26759
1.91461e-10	0.530431	0.237	0.134	5.4532e-06	Myelocytes	Fh1
1.96085e-10	0.553819	0.204	0.11	5.58488e-06	Myelocytes	Irgm2
1.98105e-10	0.92828	0.15	0.075	5.64243e-06	Myelocytes	Prxl2b
2.01398e-10	-0.503657	0.885	0.893	5.73623e-06	Myelocytes	Fnbp1
2.09865e-10	-0.894167	0.538	0.599	5.97737e-06	Myelocytes	Samsn1
2.13659e-10	-1.24857	0.407	0.466	6.08542e-06	Myelocytes	Gramd1b
2.17678e-10	0.960856	0.142	0.069	6.19991e-06	Myelocytes	Ltbr
2.25794e-10	0.662012	0.262	0.154	6.43107e-06	Myelocytes	Cuedc2
2.27571e-10	0.73824	0.149	0.073	6.48169e-06	Myelocytes	Osbpl1a
2.3303e-10	0.809937	0.121	0.055	6.63717e-06	Myelocytes	Iqcn
2.70395e-10	0.56144	0.275	0.164	7.7014e-06	Myelocytes	Tm9sf4
2.74257e-10	0.951295	0.129	0.061	7.81138e-06	Myelocytes	C130026I21Rik
2.90064e-10	0.510786	0.173	0.089	8.2616e-06	Myelocytes	Tmem88
2.96934e-10	-0.834376	0.641	0.655	8.45729e-06	Myelocytes	Dnajc1
3.29056e-10	0.702304	0.141	0.068	9.37216e-06	Myelocytes	Pccb
3.47568e-10	0.586292	0.126	0.059	9.89944e-06	Myelocytes	Wdpcp
3.66813e-10	0.562018	0.247	0.143	1.04476e-05	Myelocytes	Saysd1
3.74952e-10	0.740369	0.107	0.046	1.06794e-05	Myelocytes	Gpr146
3.90541e-10	1.4697	0.103	0.045	1.11234e-05	Myelocytes	Catspere2
3.93582e-10	0.697623	0.186	0.099	1.121e-05	Myelocytes	Sec61a2
4.20945e-10	0.985637	0.137	0.067	1.19893e-05	Myelocytes	Plscr3
4.25283e-10	-1.63397	0.174	0.266	1.21129e-05	Myelocytes	Prr7
4.37029e-10	0.713006	0.357	0.235	1.24475e-05	Myelocytes	Rnf34
4.39533e-10	1.09013	0.223	0.132	1.25188e-05	Myelocytes	Mmp14
4.44851e-10	0.531669	0.365	0.232	1.26702e-05	Myelocytes	Sdhb
4.6817e-10	0.542342	0.328	0.206	1.33344e-05	Myelocytes	Lrp6
4.81759e-10	0.577725	0.22	0.123	1.37214e-05	Myelocytes	Snx15
4.83553e-10	0.612532	0.145	0.071	1.37726e-05	Myelocytes	Fance
4.91235e-10	1.07277	0.141	0.069	1.39914e-05	Myelocytes	Phf11a
5.0866e-10	0.551095	0.226	0.128	1.44876e-05	Myelocytes	G6pdx
5.1841e-10	-2.19051	0.105	0.197	1.47654e-05	Myelocytes	Pde5a
5.27471e-10	-1.10205	0.517	0.545	1.50234e-05	Myelocytes	Cdk17
5.47356e-10	0.716776	0.233	0.135	1.55898e-05	Myelocytes	Klhl20
5.47485e-10	-1.27814	0.391	0.442	1.55935e-05	Myelocytes	Hcst
5.59433e-10	-1.21175	0.328	0.396	1.59338e-05	Myelocytes	Tecpr1
5.60677e-10	0.80514	0.191	0.107	1.59692e-05	Myelocytes	Tdrd7
5.61803e-10	1.57088	0.103	0.045	1.60013e-05	Myelocytes	Pcdh17
5.68561e-10	0.611188	0.115	0.053	1.61938e-05	Myelocytes	Gm31763
5.90716e-10	-1.94887	0.141	0.233	1.68248e-05	Myelocytes	Rbms3
5.91675e-10	1.34479	0.108	0.049	1.68521e-05	Myelocytes	Gm13710
6.2456e-10	0.504721	0.15	0.075	1.77887e-05	Myelocytes	2310009B15Rik
6.41796e-10	-1.97714	0.162	0.252	1.82796e-05	Myelocytes	Pxdc1
6.98545e-10	0.585966	0.221	0.128	1.9896e-05	Myelocytes	BC035044
7.17628e-10	0.753582	0.132	0.064	2.04395e-05	Myelocytes	Pxmp4
7.18794e-10	0.785062	0.221	0.128	2.04727e-05	Myelocytes	Irf7
7.7284e-10	-2.99564	0.032	0.108	2.2012e-05	Myelocytes	Lrrn2
7.83342e-10	1.29628	0.136	0.067	2.23112e-05	Myelocytes	Mttp
8.17397e-10	-1.82085	0.2	0.278	2.32811e-05	Myelocytes	Gimap3
8.39438e-10	1.01349	0.1	0.043	2.39089e-05	Myelocytes	Spsb2
9.04661e-10	-0.646524	0.582	0.616	2.57666e-05	Myelocytes	Fmnl1
9.2681e-10	0.73348	0.141	0.069	2.63974e-05	Myelocytes	Limk1
9.3798e-10	1.11508	0.11	0.05	2.67156e-05	Myelocytes	Bend6
9.91006e-10	0.614863	0.142	0.071	2.82258e-05	Myelocytes	Ehf
1.02669e-09	0.571869	0.111	0.05	2.92421e-05	Myelocytes	Rfx2
1.07186e-09	-1.90859	0.123	0.211	3.05287e-05	Myelocytes	Farp1
1.18453e-09	-0.509037	0.186	0.097	3.37378e-05	Myelocytes	Plekhg1
1.2568e-09	-0.8733	0.557	0.578	3.5796e-05	Myelocytes	Senp6
1.36665e-09	0.625325	0.102	0.044	3.89249e-05	Myelocytes	Apba3
1.40248e-09	-2.27751	0.045	0.125	3.99454e-05	Myelocytes	Prrt1
1.4183e-09	0.891683	0.147	0.076	4.03961e-05	Myelocytes	Parp12
1.42869e-09	0.544424	0.218	0.124	4.0692e-05	Myelocytes	Ap1s1
1.52257e-09	0.83185	0.132	0.064	4.33658e-05	Myelocytes	Cln6
1.54924e-09	1.1478	0.103	0.046	4.41254e-05	Myelocytes	Gkap1
1.62524e-09	0.643573	0.267	0.161	4.62902e-05	Myelocytes	Oaz2
1.67149e-09	-1.8294	0.137	0.222	4.76074e-05	Myelocytes	Acap1
1.72036e-09	0.551493	0.452	0.31	4.89992e-05	Myelocytes	Lgals9
1.72679e-09	0.768944	0.184	0.101	4.91823e-05	Myelocytes	Tent4a
1.77416e-09	-1.88244	0.131	0.221	5.05317e-05	Myelocytes	Tnfsf11
1.8395e-09	-2.59696	0.055	0.136	5.23927e-05	Myelocytes	Npnt
1.94928e-09	0.960094	0.129	0.064	5.55194e-05	Myelocytes	Igsf9
1.96372e-09	0.607979	0.207	0.118	5.59306e-05	Myelocytes	Dpp7
2.11407e-09	0.539808	0.144	0.072	6.02128e-05	Myelocytes	Mrpl50
2.14166e-09	0.507084	0.279	0.172	6.09988e-05	Myelocytes	Elmo2
2.14492e-09	-2.66898	0.052	0.13	6.10915e-05	Myelocytes	Kcnmb4
2.20738e-09	-1.07915	0.396	0.457	6.28705e-05	Myelocytes	Pde7a
2.27122e-09	0.517111	0.189	0.104	6.4689e-05	Myelocytes	Trappc1
2.38368e-09	-1.01534	0.368	0.426	6.78919e-05	Myelocytes	Fkbp3
2.45061e-09	1.48122	0.113	0.054	6.97982e-05	Myelocytes	Ptprm
2.46564e-09	0.543372	0.254	0.154	7.02262e-05	Myelocytes	Scarb1
2.54659e-09	-1.12775	0.467	0.52	7.2532e-05	Myelocytes	Tmem123
2.66552e-09	-2.47457	0.055	0.134	7.59195e-05	Myelocytes	Myo16
2.73856e-09	-1.75356	0.17	0.249	7.79998e-05	Myelocytes	Tnk2
2.86267e-09	0.5721	0.141	0.071	8.15346e-05	Myelocytes	Cbr1
2.9074e-09	1.29049	0.139	0.072	8.28085e-05	Myelocytes	Gm15964
3.02395e-09	1.27049	0.107	0.05	8.61281e-05	Myelocytes	Gm33370
3.22521e-09	-1.60523	0.216	0.296	9.18605e-05	Myelocytes	Cobll1
3.29811e-09	-2.73414	0.034	0.107	9.39367e-05	Myelocytes	Cap2
3.35204e-09	-1.48946	0.2	0.28	9.54728e-05	Myelocytes	Camk2n1
3.40643e-09	0.671748	0.124	0.06	9.70219e-05	Myelocytes	Bend4
3.66647e-09	0.653835	0.181	0.099	0.000104428	Myelocytes	Cyp4v3
3.91925e-09	0.840314	0.108	0.05	0.000111628	Myelocytes	Txnrd3
4.29103e-09	-0.825272	0.711	0.733	0.000122217	Myelocytes	Tnfaip3
4.29509e-09	1.386	0.1	0.045	0.000122333	Myelocytes	As3mt
4.34923e-09	0.550844	0.137	0.069	0.000123875	Myelocytes	Recql5
4.43698e-09	0.518989	0.2	0.115	0.000126374	Myelocytes	Tbc1d16
4.45069e-09	-0.92602	0.436	0.484	0.000126765	Myelocytes	Rassf5
4.67097e-09	0.550511	0.108	0.049	0.000133039	Myelocytes	2610002M06Rik
4.72135e-09	0.596136	0.22	0.128	0.000134473	Myelocytes	Arrdc4
4.90858e-09	-1.02221	0.407	0.475	0.000139806	Myelocytes	Lmnb1
4.99049e-09	0.742809	0.162	0.087	0.000142139	Myelocytes	Mfsd12
5.0014e-09	0.550886	0.233	0.139	0.00014245	Myelocytes	Stk38l
5.05406e-09	0.815153	0.131	0.066	0.00014395	Myelocytes	St8sia6
5.12577e-09	-0.67843	0.714	0.713	0.000145992	Myelocytes	Atp2a2
5.78427e-09	0.539275	0.22	0.127	0.000164748	Myelocytes	Aspscr1
5.8933e-09	-3.32723	0.032	0.102	0.000167853	Myelocytes	Trgv2
5.90475e-09	0.898354	0.157	0.085	0.000168179	Myelocytes	Tmem150b
5.91585e-09	0.618462	0.129	0.064	0.000168495	Myelocytes	Bcl2l12
6.55588e-09	0.800079	0.257	0.154	0.000186724	Myelocytes	Lgals8
6.75233e-09	-1.2536	0.286	0.365	0.00019232	Myelocytes	Plekha5
7.19569e-09	0.544232	0.139	0.071	0.000204948	Myelocytes	Ccdc15
7.30519e-09	0.584031	0.142	0.073	0.000208066	Myelocytes	Pgap1
7.81404e-09	-1.98424	0.105	0.187	0.000222559	Myelocytes	Xkr6
8.4203e-09	0.793576	0.187	0.109	0.000239827	Myelocytes	Serpinf1
8.54528e-09	1.22789	0.1	0.046	0.000243387	Myelocytes	Ppp1r18os
8.60924e-09	-2.41964	0.11	0.19	0.000245208	Myelocytes	Rasl11b
8.78335e-09	-1.12605	0.646	0.647	0.000250167	Myelocytes	Rcor1
8.83361e-09	0.698563	0.191	0.109	0.000251599	Myelocytes	Gm10501
8.95387e-09	0.610401	0.191	0.108	0.000255024	Myelocytes	Lipe
9.09889e-09	0.518235	0.107	0.049	0.000259155	Myelocytes	Trpm4
9.15458e-09	-0.814981	0.46	0.509	0.000260741	Myelocytes	Cdk2ap2
9.3295e-09	0.925488	0.144	0.076	0.000265723	Myelocytes	Tnfsf13b
9.58011e-09	0.530605	0.265	0.164	0.000272861	Myelocytes	Fam214b
9.6216e-09	-2.04177	0.081	0.16	0.000274042	Myelocytes	Eya2
9.85583e-09	-1.56909	0.194	0.272	0.000280714	Myelocytes	Igf2r
1.01637e-08	-0.678412	0.625	0.637	0.000289484	Myelocytes	Dennd1b
1.06572e-08	-1.016	0.506	0.545	0.000303539	Myelocytes	Prdx6
1.14218e-08	0.62891	0.207	0.122	0.000325316	Myelocytes	Tspan33
1.15192e-08	-1.05636	0.346	0.398	0.000328089	Myelocytes	Zdhhc18
1.2317e-08	0.503358	0.22	0.13	0.000350814	Myelocytes	Ehbp1
1.35637e-08	-0.612132	0.174	0.092	0.000386323	Myelocytes	Fam169b
1.36631e-08	0.771113	0.132	0.067	0.000389151	Myelocytes	Rfc3
1.42832e-08	-1.40362	0.189	0.264	0.000406815	Myelocytes	Tbc1d10c
1.47724e-08	0.57178	0.184	0.104	0.000420749	Myelocytes	Calhm2
1.49077e-08	0.70823	0.139	0.072	0.000424602	Myelocytes	Klc4
1.60416e-08	0.561057	0.244	0.151	0.000456898	Myelocytes	Zfyve26
1.61605e-08	0.976262	0.121	0.061	0.000460284	Myelocytes	M1ap
1.65368e-08	-2.53582	0.076	0.151	0.000471001	Myelocytes	Lax1
1.67242e-08	0.563665	0.186	0.104	0.000476339	Myelocytes	Gbp2
1.67736e-08	-1.39329	0.291	0.352	0.000477745	Myelocytes	Cdc42ep3
1.67908e-08	0.741783	0.205	0.119	0.000478235	Myelocytes	Rcan1
1.70963e-08	0.503002	0.102	0.047	0.000486938	Myelocytes	5830432E09Rik
1.7141e-08	0.591369	0.15	0.08	0.000488209	Myelocytes	Poldip2
1.82799e-08	0.687952	0.105	0.049	0.000520649	Myelocytes	Pik3r2
1.85521e-08	-0.700058	0.622	0.631	0.0005284	Myelocytes	Ptk2b
1.86776e-08	0.687186	0.113	0.055	0.000531974	Myelocytes	Mxra7
1.87665e-08	0.667653	0.237	0.146	0.000534507	Myelocytes	Tctex1d2
1.88691e-08	-2.23699	0.113	0.192	0.000537429	Myelocytes	Prickle1
1.96895e-08	0.506434	0.128	0.064	0.000560796	Myelocytes	Mrpl39
2.07922e-08	-1.75967	0.194	0.268	0.000592204	Myelocytes	Cers4
2.08208e-08	0.546032	0.113	0.055	0.000593019	Myelocytes	Acot2
2.18168e-08	-0.575586	0.591	0.629	0.000621385	Myelocytes	Tle5
2.24052e-08	0.600472	0.17	0.095	0.000638144	Myelocytes	Cyp4f13
2.29192e-08	0.705502	0.149	0.08	0.000652785	Myelocytes	Arid3a
2.37748e-08	-0.718682	0.578	0.597	0.000677155	Myelocytes	Fgl2
2.42776e-08	0.710536	0.142	0.076	0.000691474	Myelocytes	Eef2k
2.53429e-08	-1.62233	0.186	0.262	0.000721818	Myelocytes	Gprin3
2.85242e-08	-1.42518	0.347	0.397	0.000812428	Myelocytes	Gm16201
2.86854e-08	0.794266	0.103	0.049	0.000817018	Myelocytes	Gas2l1
2.90446e-08	0.659466	0.132	0.069	0.000827248	Myelocytes	Nagpa
3.14212e-08	-0.784788	0.557	0.593	0.000894938	Myelocytes	Pfkp
3.18963e-08	-1.04899	0.362	0.418	0.000908471	Myelocytes	Sesn3
3.43836e-08	-1.59364	0.17	0.246	0.000979313	Myelocytes	Slc37a3
3.44726e-08	0.61402	0.163	0.09	0.000981849	Myelocytes	Sdhaf4
3.61112e-08	0.582896	0.184	0.106	0.00102852	Myelocytes	Dok1
3.82164e-08	0.639189	0.134	0.07	0.00108848	Myelocytes	Dhx33
3.90134e-08	0.626621	0.144	0.077	0.00111118	Myelocytes	Chml
3.97197e-08	0.503976	0.236	0.145	0.0011313	Myelocytes	Mnt
3.98032e-08	0.534308	0.147	0.079	0.00113367	Myelocytes	Dnpep
4.34864e-08	0.629474	0.108	0.053	0.00123858	Myelocytes	Tmem97
4.35825e-08	0.812671	0.121	0.062	0.00124132	Myelocytes	Alg8
4.49883e-08	0.691353	0.116	0.058	0.00128136	Myelocytes	4833419F23Rik
4.57981e-08	0.698988	0.129	0.067	0.00130442	Myelocytes	Ap5z1
4.64339e-08	-0.516927	0.721	0.736	0.00132253	Myelocytes	Gm26917
4.81605e-08	-1.36596	0.504	0.521	0.00137171	Myelocytes	Dgat1
4.87739e-08	-1.62376	0.288	0.35	0.00138918	Myelocytes	Icos
5.00802e-08	-1.26452	0.349	0.403	0.00142638	Myelocytes	Runx2
5.46613e-08	1.20167	0.1	0.048	0.00155686	Myelocytes	Maoa
5.77974e-08	-0.969308	0.514	0.548	0.00164619	Myelocytes	Pde4b
5.81004e-08	0.549147	0.131	0.068	0.00165482	Myelocytes	Gm9725
6.00437e-08	0.570189	0.258	0.167	0.00171016	Myelocytes	Mt2
6.20883e-08	0.857335	0.107	0.052	0.0017684	Myelocytes	Aloxe3
6.44853e-08	-1.72844	0.373	0.428	0.00183667	Myelocytes	Large1
6.48151e-08	0.548374	0.15	0.082	0.00184606	Myelocytes	Gm20005
6.51606e-08	0.535569	0.275	0.18	0.0018559	Myelocytes	H2-M3
6.59543e-08	-0.808655	0.548	0.56	0.00187851	Myelocytes	Tmem30a
7.38224e-08	0.827034	0.11	0.055	0.00210261	Myelocytes	Ggt5
7.59366e-08	0.744032	0.178	0.105	0.00216283	Myelocytes	Gpr34
8.09613e-08	0.688878	0.197	0.12	0.00230594	Myelocytes	Phka2
8.18589e-08	0.534578	0.11	0.054	0.00233151	Myelocytes	Stoml1
8.34917e-08	0.502555	0.147	0.08	0.00237801	Myelocytes	AC160336.1
8.87686e-08	0.607311	0.173	0.099	0.00252831	Myelocytes	Wdr41
8.96109e-08	-2.79192	0.04	0.105	0.0025523	Myelocytes	Tmem163
9.07005e-08	-0.581696	0.617	0.63	0.00258333	Myelocytes	Rac2
9.2355e-08	0.548434	0.123	0.063	0.00263045	Myelocytes	Vegfb
9.67365e-08	0.569712	0.2	0.122	0.00275525	Myelocytes	Fam241a
1.04717e-07	0.776858	0.275	0.182	0.00298255	Myelocytes	Lgals3bp
1.07884e-07	-0.696205	0.506	0.529	0.00307274	Myelocytes	Cnn2
1.18278e-07	-0.702931	0.397	0.461	0.00336881	Myelocytes	Ptpn4
1.21288e-07	0.843142	0.162	0.094	0.00345451	Myelocytes	Gdpd3
1.2617e-07	-1.74872	0.058	0.126	0.00359357	Myelocytes	Il12rb1
1.26817e-07	0.561239	0.141	0.076	0.00361201	Myelocytes	Wnt11
1.31636e-07	-1.34447	0.289	0.353	0.00374925	Myelocytes	Tshz1
1.33511e-07	0.761495	0.118	0.061	0.00380267	Myelocytes	Tcp11l1
1.3784e-07	0.547346	0.145	0.079	0.00392596	Myelocytes	Aco1
1.38238e-07	0.54634	0.16	0.09	0.0039373	Myelocytes	Zfp830
1.40031e-07	0.509477	0.305	0.204	0.00398835	Myelocytes	Zup1
1.49556e-07	-1.67547	0.165	0.236	0.00425965	Myelocytes	Rasal3
1.54072e-07	-1.78668	0.142	0.21	0.00438829	Myelocytes	Gimap8
1.57707e-07	0.849534	0.111	0.057	0.00449182	Myelocytes	Susd1
1.60942e-07	-2.72678	0.044	0.107	0.00458396	Myelocytes	Sema4f
1.66596e-07	-0.600047	0.775	0.774	0.00474499	Myelocytes	Id2
1.67445e-07	-1.74269	0.129	0.199	0.00476916	Myelocytes	Gimap1
1.68577e-07	-0.797502	0.598	0.599	0.00480142	Myelocytes	Mgat5
1.70396e-07	-0.827436	0.582	0.599	0.00485321	Myelocytes	Nedd9
1.87353e-07	0.507728	0.111	0.056	0.00533619	Myelocytes	Mlycd
1.90166e-07	0.923916	0.115	0.06	0.00541632	Myelocytes	Ndst2
1.91464e-07	0.723535	0.105	0.052	0.00545328	Myelocytes	Pon3
1.96347e-07	-0.879586	0.501	0.527	0.00559237	Myelocytes	Stim1
2.25259e-07	-0.628204	0.619	0.657	0.00641581	Myelocytes	Ezr
2.29339e-07	1.02742	0.136	0.076	0.00653204	Myelocytes	Arap3
2.40785e-07	-0.703538	0.612	0.634	0.00685803	Myelocytes	Ostf1
2.46983e-07	0.724013	0.113	0.058	0.00703458	Myelocytes	Cav2
2.53503e-07	-0.629443	0.635	0.667	0.00722028	Myelocytes	Slc38a1
2.54402e-07	-1.34141	0.174	0.246	0.00724587	Myelocytes	Pkp3
2.62559e-07	0.636476	0.136	0.074	0.00747821	Myelocytes	Trmt2a
2.67012e-07	-0.742394	0.567	0.591	0.00760503	Myelocytes	Hectd1
2.74866e-07	-0.93898	0.391	0.439	0.00782872	Myelocytes	Rhof
2.93221e-07	0.508026	0.173	0.103	0.00835153	Myelocytes	Ncapg2
2.96722e-07	-1.74327	0.094	0.164	0.00845123	Myelocytes	Smco4
2.97236e-07	-1.96883	0.078	0.147	0.00846588	Myelocytes	Rbpms2
3.00052e-07	0.696305	0.11	0.056	0.00854609	Myelocytes	Zbtb34
3.1023e-07	0.595048	0.234	0.145	0.00883597	Myelocytes	Xpot
3.17517e-07	0.796142	0.134	0.075	0.00904352	Myelocytes	Samd12
3.25395e-07	-1.07396	0.331	0.384	0.00926789	Myelocytes	Ptpn7
3.3144e-07	-2.17812	0.045	0.108	0.00944008	Myelocytes	Smyd2
3.47234e-07	0.665653	0.189	0.116	0.00988991	Myelocytes	B4galt3
3.47909e-07	-0.926834	0.52	0.532	0.00990914	Myelocytes	Pacs1
3.49047e-07	-0.644434	0.514	0.54	0.00994154	Myelocytes	Il2rg
3.59184e-07	-0.598991	0.625	0.638	0.0102303	Myelocytes	Stk10
3.6211e-07	0.673883	0.107	0.054	0.0103136	Myelocytes	1500015A07Rik
3.65299e-07	0.528438	0.126	0.067	0.0104044	Myelocytes	Letmd1
3.82925e-07	0.542105	0.115	0.06	0.0109065	Myelocytes	Gm9887
3.8343e-07	0.576448	0.276	0.18	0.0109209	Myelocytes	Dpt
3.85571e-07	0.554562	0.115	0.06	0.0109818	Myelocytes	Asah2
3.86464e-07	-1.0892	0.423	0.454	0.0110073	Myelocytes	Znrf3
3.9576e-07	-0.892636	0.292	0.362	0.011272	Myelocytes	Gpr68
4.0846e-07	0.593899	0.108	0.055	0.0116338	Myelocytes	Calcoco1
4.09668e-07	-1.7856	0.388	0.428	0.0116682	Myelocytes	Srgap3
4.1744e-07	0.78796	0.1	0.05	0.0118895	Myelocytes	Btbd3
4.17447e-07	0.712649	0.17	0.098	0.0118897	Myelocytes	Rnf168
4.34889e-07	-0.969454	0.268	0.325	0.0123865	Myelocytes	Fkbp5
4.38979e-07	0.512065	0.992	0.97	0.012503	Myelocytes	Camk1d
4.55262e-07	-1.0266	0.491	0.511	0.0129668	Myelocytes	Ralgapa1
4.82257e-07	0.611528	0.1	0.05	0.0137357	Myelocytes	Pkd2
5.02883e-07	0.901364	0.123	0.067	0.0143231	Myelocytes	Sass6
5.10988e-07	0.639756	0.152	0.088	0.014554	Myelocytes	Tecpr2
5.13353e-07	-0.965885	0.538	0.545	0.0146213	Myelocytes	Sipa1l1
5.23653e-07	0.678543	0.132	0.074	0.0149147	Myelocytes	Pld2
5.24395e-07	-2.29408	0.042	0.102	0.0149358	Myelocytes	Edaradd
5.36216e-07	0.590603	0.299	0.198	0.0152725	Myelocytes	Calcrl
5.60673e-07	-1.0831	0.515	0.52	0.0159691	Myelocytes	Hip1
5.71067e-07	-1.1759	0.27	0.338	0.0162651	Myelocytes	P2ry10
5.90077e-07	0.660048	0.131	0.073	0.0168066	Myelocytes	Zfp810
5.90797e-07	0.701902	0.1	0.051	0.0168271	Myelocytes	Prag1
6.08248e-07	-0.975472	0.294	0.355	0.0173241	Myelocytes	Card11
6.49994e-07	-1.08325	0.267	0.17	0.0185131	Myelocytes	Areg
6.74949e-07	-1.96879	0.118	0.185	0.0192239	Myelocytes	Zdhhc2
6.89816e-07	-1.63656	0.399	0.439	0.0196473	Myelocytes	Ece1
7.21057e-07	0.752267	0.118	0.064	0.0205371	Myelocytes	9330160F10Rik
7.4263e-07	0.670336	0.115	0.061	0.0211516	Myelocytes	Hdhd2
7.7386e-07	-0.926636	0.637	0.621	0.0220411	Myelocytes	AU020206
8.52585e-07	0.533078	0.158	0.093	0.0242833	Myelocytes	Tnfaip1
8.94181e-07	-1.83601	0.124	0.187	0.0254681	Myelocytes	Il27ra
9.06968e-07	-1.5969	0.123	0.19	0.0258323	Myelocytes	Plcg1
1.12446e-06	-1.09263	0.409	0.44	0.032027	Myelocytes	Gmds
1.14246e-06	-1.41278	0.103	0.174	0.0325395	Myelocytes	Klrk1
1.14715e-06	0.693248	0.116	0.063	0.0326732	Myelocytes	U2af1l4
1.16909e-06	0.57968	0.183	0.114	0.0332979	Myelocytes	Stx3
1.21919e-06	1.26805	0.1	0.052	0.034725	Myelocytes	Lyzl4
1.2231e-06	0.651596	0.102	0.053	0.0348363	Myelocytes	8030456M14Rik
1.2269e-06	-1.49608	0.276	0.33	0.0349445	Myelocytes	Pard3
1.34379e-06	-2.24108	0.066	0.127	0.0382738	Myelocytes	Sla2
1.39612e-06	0.56572	0.11	0.059	0.0397644	Myelocytes	Pdss1
1.45793e-06	0.653287	0.115	0.062	0.0415248	Myelocytes	Bnip3
1.48686e-06	-0.909477	0.488	0.51	0.0423488	Myelocytes	Cyld
1.50039e-06	0.542198	0.108	0.057	0.0427342	Myelocytes	Odf2l
1.51623e-06	-0.829335	0.519	0.532	0.0431853	Myelocytes	Coro2a
1.72185e-06	-1.92898	0.065	0.126	0.0490418	Myelocytes	Rnf144a

## Sheet: Cd8+ T resident memory
Cd8+ T resident memory marker genes (FindAllMarkers)
p_val	avg_log2FC	pct.1	pct.2	p_val_adj	celltype	gene
0	7.35028	0.864	0.026	0	Cd8+ T resident memory	Mctp2
0	8.31956	0.782	0.009	0	Cd8+ T resident memory	Cd8a
0	7.5579	0.721	0.01	0	Cd8+ T resident memory	Cd8b1
0	7.4995	0.707	0.02	0	Cd8+ T resident memory	Slc35f3
0	7.09456	0.68	0.016	0	Cd8+ T resident memory	Ptpn5
0	7.42708	0.639	0.011	0	Cd8+ T resident memory	Dapk2
0	9.15438	0.517	0.002	0	Cd8+ T resident memory	Gm44174
0	6.92325	0.449	0.009	0	Cd8+ T resident memory	Styk1
1.32959e-298	5.89776	0.857	0.062	3.78695e-294	Cd8+ T resident memory	Nkg7
2.93134e-276	5.18855	0.912	0.081	8.34903e-272	Cd8+ T resident memory	Ctsw
2.07739e-271	8.471	0.238	0.001	5.91682e-267	Cd8+ T resident memory	Tmem132e
1.09396e-268	5.709	0.463	0.014	3.11581e-264	Cd8+ T resident memory	Xcl1
6.47546e-251	6.09693	0.544	0.025	1.84434e-246	Cd8+ T resident memory	Ptger3
1.67377e-241	5.96029	0.354	0.008	4.76724e-237	Cd8+ T resident memory	Prf1
2.69597e-222	6.29222	0.694	0.054	7.67867e-218	Cd8+ T resident memory	Il12rb2
6.05418e-222	7.58849	0.265	0.004	1.72435e-217	Cd8+ T resident memory	Gzmc
3.57193e-221	6.29575	0.333	0.008	1.01736e-216	Cd8+ T resident memory	Gm16341
4.6417e-220	5.05211	0.816	0.081	1.32205e-215	Cd8+ T resident memory	Cdh1
3.79676e-209	5.34573	0.83	0.091	1.08139e-204	Cd8+ T resident memory	Sema6d
6.06006e-206	5.50161	0.558	0.034	1.72603e-201	Cd8+ T resident memory	Cd7
3.43083e-196	5.44568	0.497	0.027	9.7717e-192	Cd8+ T resident memory	Gzmb
6.17994e-196	5.00193	0.497	0.027	1.76017e-191	Cd8+ T resident memory	Ahrr
1.59327e-184	5.3899	0.408	0.018	4.53795e-180	Cd8+ T resident memory	Prox2
2.3816e-184	3.93651	0.85	0.104	6.78328e-180	Cd8+ T resident memory	Themis
5.78863e-180	4.53107	0.558	0.039	1.64872e-175	Cd8+ T resident memory	Trpm6
7.57874e-172	4.95841	0.884	0.141	2.15858e-167	Cd8+ T resident memory	Itgae
5.81023e-163	6.04833	0.293	0.009	1.65487e-158	Cd8+ T resident memory	Samd3
1.23823e-159	4.76124	0.476	0.032	3.52674e-155	Cd8+ T resident memory	Adgrg1
4.37279e-144	4.28411	0.585	0.058	1.24546e-139	Cd8+ T resident memory	Csf1
1.33763e-143	6.4018	0.156	0.002	3.80985e-139	Cd8+ T resident memory	Fam71b
1.97489e-141	5.65447	0.252	0.008	5.6249e-137	Cd8+ T resident memory	Serp2
8.02256e-141	3.5871	0.694	0.085	2.28499e-136	Cd8+ T resident memory	Tmem163
6.34145e-137	5.61333	0.245	0.008	1.80617e-132	Cd8+ T resident memory	Fam174b
2.48126e-134	7.71785	0.129	0.001	7.06713e-130	Cd8+ T resident memory	Kir3dl1
3.44175e-132	4.23632	0.517	0.048	9.80279e-128	Cd8+ T resident memory	Tnfsf10
3.98164e-132	9.67657	0.102	0	1.13405e-127	Cd8+ T resident memory	Kir3dl2
5.8379e-129	8.91657	0.129	0.001	1.66275e-124	Cd8+ T resident memory	Gzma
8.78665e-126	4.57319	0.599	0.074	2.50261e-121	Cd8+ T resident memory	Tjp1
3.47891e-125	5.0259	0.299	0.015	9.90863e-121	Cd8+ T resident memory	Nsg2
4.75818e-125	4.57405	0.605	0.076	1.35522e-120	Cd8+ T resident memory	Ifitm1
3.94093e-124	4.232	0.776	0.136	1.12246e-119	Cd8+ T resident memory	Ppp3cc
6.22458e-122	4.2104	0.755	0.131	1.77289e-117	Cd8+ T resident memory	Sytl2
2.24035e-120	7.12711	0.122	0.001	6.38096e-116	Cd8+ T resident memory	Cldnd2
9.32674e-120	4.16814	0.694	0.109	2.65644e-115	Cd8+ T resident memory	Klrd1
2.91575e-114	4.52625	0.592	0.08	8.30463e-110	Cd8+ T resident memory	St8sia1
1.12966e-111	6.92866	0.136	0.002	3.2175e-107	Cd8+ T resident memory	Tcrg-C3
9.38309e-111	6.43507	0.15	0.003	2.67249e-106	Cd8+ T resident memory	Ppp2r2c
3.7681e-109	4.03297	0.401	0.034	1.07323e-104	Cd8+ T resident memory	Trat1
6.26318e-109	3.32825	0.782	0.15	1.78388e-104	Cd8+ T resident memory	Cd96
5.20843e-106	4.05468	0.755	0.154	1.48347e-101	Cd8+ T resident memory	Ctnnd2
5.54182e-106	4.19319	0.537	0.068	1.57842e-101	Cd8+ T resident memory	Gm48236
9.51941e-105	4.14862	0.673	0.117	2.71132e-100	Cd8+ T resident memory	Itga1
1.04908e-102	4.24574	0.422	0.041	2.988e-98	Cd8+ T resident memory	Hdgfl3
8.08164e-102	3.01888	0.81	0.171	2.30181e-97	Cd8+ T resident memory	Lck
6.67704e-100	3.54173	0.741	0.154	1.90175e-95	Cd8+ T resident memory	Klrk1
3.75564e-97	5.61649	0.184	0.006	1.06968e-92	Cd8+ T resident memory	Ccl1
4.23618e-96	3.75464	0.449	0.05	1.20655e-91	Cd8+ T resident memory	Ifitm10
1.05155e-95	3.09928	0.667	0.115	2.99504e-91	Cd8+ T resident memory	Ms4a4b
5.88469e-91	4.30487	0.299	0.022	1.67608e-86	Cd8+ T resident memory	Crtam
6.39468e-90	6.00874	0.122	0.002	1.82133e-85	Cd8+ T resident memory	Tcrg-V3
1.68373e-89	3.57314	0.959	0.392	4.7956e-85	Cd8+ T resident memory	Atp8b4
2.42477e-89	5.40125	0.333	0.029	6.90624e-85	Cd8+ T resident memory	Avil
6.98142e-85	3.88252	0.68	0.153	1.98845e-80	Cd8+ T resident memory	Agap1
4.1976e-83	6.29446	0.102	0.002	1.19556e-78	Cd8+ T resident memory	Eps8l3
4.49925e-82	5.52309	0.136	0.004	1.28148e-77	Cd8+ T resident memory	Msh4
8.08591e-82	3.80867	0.68	0.159	2.30303e-77	Cd8+ T resident memory	Cd244a
2.65769e-81	2.81108	0.986	0.442	7.56964e-77	Cd8+ T resident memory	Skap1
6.21828e-80	5.73768	0.116	0.003	1.77109e-75	Cd8+ T resident memory	Gm44196
1.22106e-78	2.78522	0.633	0.122	3.47782e-74	Cd8+ T resident memory	Cd6
4.62166e-78	4.73675	0.177	0.008	1.31634e-73	Cd8+ T resident memory	A430088P11Rik
1.75052e-76	3.53837	0.571	0.108	4.98582e-72	Cd8+ T resident memory	Flt3l
5.56295e-75	4.06853	0.415	0.055	1.58444e-70	Cd8+ T resident memory	Col27a1
1.08931e-73	2.81888	0.728	0.177	3.10259e-69	Cd8+ T resident memory	Prkcq
3.37552e-73	3.23464	0.476	0.073	9.61417e-69	Cd8+ T resident memory	Gm39323
7.49086e-73	3.32497	0.599	0.125	2.13355e-68	Cd8+ T resident memory	Gcnt1
3.60208e-71	3.64518	0.429	0.062	1.02594e-66	Cd8+ T resident memory	Igflr1
6.96039e-71	2.65532	0.939	0.464	1.98246e-66	Cd8+ T resident memory	Prkch
5.92093e-69	3.24619	0.599	0.125	1.6864e-64	Cd8+ T resident memory	Fgf13
9.37414e-68	3.0327	0.932	0.483	2.66994e-63	Cd8+ T resident memory	Smyd3
2.93805e-66	3.00676	0.741	0.232	8.36815e-62	Cd8+ T resident memory	Ly6a
6.4142e-66	3.52078	0.469	0.081	1.82689e-61	Cd8+ T resident memory	Klf12
3.01739e-65	4.17992	0.211	0.015	8.59412e-61	Cd8+ T resident memory	4933431E20Rik
3.60745e-65	2.3946	0.952	0.578	1.02748e-60	Cd8+ T resident memory	Runx3
1.11902e-64	3.46046	0.503	0.095	3.1872e-60	Cd8+ T resident memory	Cd101
1.74316e-64	2.57255	0.912	0.465	4.96488e-60	Cd8+ T resident memory	Cd3e
4.12334e-64	3.9329	0.238	0.02	1.17441e-59	Cd8+ T resident memory	Adgrg3
6.31823e-64	3.5196	0.367	0.049	1.79956e-59	Cd8+ T resident memory	Mns1
1.52249e-63	3.55126	0.347	0.044	4.33635e-59	Cd8+ T resident memory	B4galnt4
4.09498e-63	4.10452	0.252	0.023	1.16633e-58	Cd8+ T resident memory	Crybg2
5.53912e-63	4.39523	0.313	0.037	1.57765e-58	Cd8+ T resident memory	Adora3
1.26279e-62	2.47991	0.952	0.534	3.59669e-58	Cd8+ T resident memory	Pag1
8.7742e-62	4.04896	0.265	0.026	2.49907e-57	Cd8+ T resident memory	Dzip1
1.78216e-61	3.41778	0.347	0.045	5.07596e-57	Cd8+ T resident memory	Map1b
2.7863e-61	2.61648	0.946	0.48	7.93594e-57	Cd8+ T resident memory	Cd3g
3.02047e-60	4.04524	0.252	0.024	8.60291e-56	Cd8+ T resident memory	Pitpnm2
2.78355e-59	3.10417	0.599	0.151	7.9281e-55	Cd8+ T resident memory	Gpr141
2.16365e-57	1.45132	0.537	0.113	6.1625e-53	Cd8+ T resident memory	Tnfsf8
2.23513e-57	2.15011	0.946	0.634	6.3661e-53	Cd8+ T resident memory	Grap2
4.58608e-57	3.38711	0.361	0.053	1.30621e-52	Cd8+ T resident memory	Mcoln2
1.30584e-56	4.32111	0.15	0.008	3.7193e-52	Cd8+ T resident memory	Apol9b
3.05161e-56	4.19925	0.313	0.041	8.69159e-52	Cd8+ T resident memory	Smyd1
6.44731e-56	2.42983	0.946	0.526	1.83632e-51	Cd8+ T resident memory	Inpp4b
7.36406e-56	2.36614	0.619	0.156	2.09743e-51	Cd8+ T resident memory	Cd2
1.07212e-55	-2.93226	0.299	0.911	3.05362e-51	Cd8+ T resident memory	Runx1
2.30302e-55	3.62566	0.34	0.049	6.55946e-51	Cd8+ T resident memory	Prag1
2.64545e-55	2.29729	0.83	0.33	7.53477e-51	Cd8+ T resident memory	Trbc2
6.45257e-55	4.76577	0.143	0.008	1.83782e-50	Cd8+ T resident memory	Tafa3
4.70933e-54	2.39849	0.918	0.603	1.34131e-49	Cd8+ T resident memory	Slc9a9
1.83295e-53	6.16714	0.109	0.004	5.22062e-49	Cd8+ T resident memory	Fxyd4
6.62259e-53	4.10216	0.231	0.023	1.88625e-48	Cd8+ T resident memory	Kcng3
7.3182e-53	2.63095	0.456	0.086	2.08437e-48	Cd8+ T resident memory	Trgv2
3.81267e-52	2.18481	0.884	0.441	1.08592e-47	Cd8+ T resident memory	Pde7a
4.2479e-52	3.87652	0.204	0.018	1.20989e-47	Cd8+ T resident memory	Gm30373
5.06414e-52	2.3379	0.694	0.219	1.44237e-47	Cd8+ T resident memory	Dgkh
2.44072e-51	2.53324	0.714	0.255	6.95166e-47	Cd8+ T resident memory	Tmem154
2.97637e-51	3.45576	0.313	0.044	8.4773e-47	Cd8+ T resident memory	Stk32c
3.19811e-51	4.44768	0.224	0.023	9.10887e-47	Cd8+ T resident memory	Dmwd
4.07319e-51	2.48893	0.279	0.034	1.16013e-46	Cd8+ T resident memory	Scin
4.71302e-51	3.01505	0.238	0.025	1.34236e-46	Cd8+ T resident memory	Klrc2
9.80778e-51	5.09587	0.109	0.005	2.79345e-46	Cd8+ T resident memory	Trbv12-2
1.07712e-50	3.15528	0.279	0.034	3.06786e-46	Cd8+ T resident memory	Klrc1
1.49168e-50	2.2633	0.952	0.615	4.2486e-46	Cd8+ T resident memory	AU020206
2.32925e-50	2.98744	0.503	0.116	6.63417e-46	Cd8+ T resident memory	Hsd11b1
9.10389e-50	2.76798	0.816	0.383	2.59297e-45	Cd8+ T resident memory	Bcl2
1.12762e-49	2.52668	0.776	0.338	3.21169e-45	Cd8+ T resident memory	Prkacb
6.57928e-49	3.5837	0.367	0.065	1.87391e-44	Cd8+ T resident memory	Rcc1l
1.38882e-48	1.23046	1	0.939	3.95564e-44	Cd8+ T resident memory	Ptprc
1.72253e-48	2.40408	0.912	0.628	4.9061e-44	Cd8+ T resident memory	Ikzf1
5.06647e-48	-2.66929	0.381	0.858	1.44303e-43	Cd8+ T resident memory	Gpx1
1.38224e-47	3.22194	0.367	0.066	3.93691e-43	Cd8+ T resident memory	Matk
3.67627e-47	3.73423	0.293	0.042	1.04707e-42	Cd8+ T resident memory	Gstm5
4.03798e-47	2.14362	0.782	0.355	1.1501e-42	Cd8+ T resident memory	Abr
8.5272e-47	3.67815	0.245	0.029	2.42872e-42	Cd8+ T resident memory	Fasl
9.65606e-47	3.19355	0.469	0.111	2.75024e-42	Cd8+ T resident memory	Zfp318
1.16451e-46	2.09624	0.939	0.652	3.31677e-42	Cd8+ T resident memory	Dock8
4.25488e-46	2.46453	0.619	0.194	1.21187e-41	Cd8+ T resident memory	Arnt2
8.99724e-46	2.26385	0.463	0.1	2.56259e-41	Cd8+ T resident memory	A430093F15Rik
1.16588e-45	5.21709	0.122	0.007	3.32066e-41	Cd8+ T resident memory	St6galnac2
5.3954e-45	2.38447	0.735	0.292	1.53672e-40	Cd8+ T resident memory	Chsy1
6.36129e-45	2.46066	0.558	0.156	1.81182e-40	Cd8+ T resident memory	Nlrc3
8.76658e-45	2.28947	0.497	0.116	2.4969e-40	Cd8+ T resident memory	Tcrg-C2
1.22924e-44	2.67468	0.578	0.175	3.50112e-40	Cd8+ T resident memory	Mvb12b
4.97785e-44	2.70375	0.626	0.217	1.41779e-39	Cd8+ T resident memory	Prkd2
1.78689e-43	2.10209	0.837	0.448	5.08943e-39	Cd8+ T resident memory	Zfp652
3.14687e-43	-3.68989	0.211	0.78	8.96292e-39	Cd8+ T resident memory	Ext1
7.33076e-43	1.58503	0.918	0.47	2.08795e-38	Cd8+ T resident memory	Fyb
1.47213e-42	3.52137	0.388	0.081	4.19293e-38	Cd8+ T resident memory	P2ry14
7.00684e-42	-4.68122	0.061	0.677	1.99569e-37	Cd8+ T resident memory	Tmem176a
1.40531e-41	-4.61743	0.075	0.677	4.00261e-37	Cd8+ T resident memory	Tmem176b
2.23205e-41	2.05705	0.803	0.412	6.35732e-37	Cd8+ T resident memory	Cd3d
2.27211e-41	3.57447	0.293	0.047	6.47143e-37	Cd8+ T resident memory	Dnah8
4.57307e-41	2.09008	0.81	0.428	1.3025e-36	Cd8+ T resident memory	Hcst
1.37904e-40	2.77196	0.49	0.133	3.92777e-36	Cd8+ T resident memory	Nckap1
1.86307e-40	1.36693	0.993	0.648	5.3064e-36	Cd8+ T resident memory	Pitpnc1
1.8997e-40	1.59765	0.891	0.45	5.41072e-36	Cd8+ T resident memory	Thy1
2.44371e-40	-2.33272	0.646	0.919	6.96017e-36	Cd8+ T resident memory	Ftl1
9.42798e-40	2.5678	0.374	0.075	2.68528e-35	Cd8+ T resident memory	Plekha7
1.2985e-39	4.95326	0.102	0.006	3.69839e-35	Cd8+ T resident memory	Gpr45
1.54794e-39	2.30794	0.592	0.182	4.40885e-35	Cd8+ T resident memory	Tbx21
3.03521e-39	2.17843	0.707	0.299	8.64488e-35	Cd8+ T resident memory	Kif13b
5.51712e-39	2.65003	0.748	0.391	1.57139e-34	Cd8+ T resident memory	Stat1
1.95734e-38	-3.37914	0.095	0.694	5.57489e-34	Cd8+ T resident memory	Ccr2
2.78491e-38	1.93306	0.714	0.3	7.93198e-34	Cd8+ T resident memory	B4galt5
2.93287e-38	-3.4322	0.102	0.711	8.35339e-34	Cd8+ T resident memory	Gm26740
3.62021e-38	-2.50091	0.374	0.868	1.03111e-33	Cd8+ T resident memory	Jun
3.76551e-38	2.15242	0.816	0.476	1.07249e-33	Cd8+ T resident memory	Pik3cd
3.77045e-38	-3.67063	0.088	0.672	1.0739e-33	Cd8+ T resident memory	Ckb
2.93614e-37	2.75145	0.422	0.107	8.36272e-33	Cd8+ T resident memory	Rab11fip4
4.08933e-37	1.4663	0.939	0.676	1.16472e-32	Cd8+ T resident memory	Ccnd2
4.14236e-37	2.55206	0.646	0.274	1.17983e-32	Cd8+ T resident memory	Dlst
1.09123e-36	1.86575	0.762	0.374	3.10805e-32	Cd8+ T resident memory	Arl4c
3.66519e-36	3.03666	0.306	0.058	1.04392e-31	Cd8+ T resident memory	Ubxn11
4.00461e-36	2.57308	0.551	0.181	1.14059e-31	Cd8+ T resident memory	Ctla2a
4.0588e-36	4.32125	0.15	0.014	1.15603e-31	Cd8+ T resident memory	Rasgrf1
7.39493e-36	2.50302	0.619	0.254	2.10622e-31	Cd8+ T resident memory	Usp24
8.22628e-36	1.53147	0.85	0.537	2.34301e-31	Cd8+ T resident memory	Ctsd
2.57286e-35	1.59342	0.81	0.388	7.32801e-31	Cd8+ T resident memory	Runx2
3.0937e-35	3.19678	0.327	0.068	8.81148e-31	Cd8+ T resident memory	Trim5
4.16998e-35	-1.5685	0.605	0.921	1.18769e-30	Cd8+ T resident memory	Hspa1a
6.90394e-35	2.25492	0.653	0.268	1.96638e-30	Cd8+ T resident memory	Herc3
7.9784e-35	2.46604	0.49	0.147	2.27241e-30	Cd8+ T resident memory	Gbp4
8.9295e-35	-5.9643	0.286	0.738	2.5433e-30	Cd8+ T resident memory	Cd74
2.32509e-34	1.64463	0.816	0.453	6.62233e-30	Cd8+ T resident memory	Ablim1
2.45731e-34	1.70848	0.49	0.137	6.99891e-30	Cd8+ T resident memory	Abcb1a
2.82992e-34	2.83702	0.265	0.046	8.06018e-30	Cd8+ T resident memory	Poln
3.14244e-34	2.59632	0.293	0.054	8.9503e-30	Cd8+ T resident memory	Apol7e
3.89329e-34	4.39468	0.102	0.007	1.10889e-29	Cd8+ T resident memory	Rapgef3
1.83709e-33	-1.55602	0.714	0.957	5.23239e-29	Cd8+ T resident memory	Hspa1b
2.33824e-33	1.73097	1	1	6.65977e-29	Cd8+ T resident memory	Gm42418
2.81114e-33	-2.95597	0.476	0.809	8.00668e-29	Cd8+ T resident memory	Psap
2.8472e-33	-2.07895	0.408	0.844	8.10938e-29	Cd8+ T resident memory	Nfkbia
3.72092e-33	3.11389	0.333	0.076	1.05979e-28	Cd8+ T resident memory	Cog7
6.96233e-33	2.44992	0.531	0.184	1.98301e-28	Cd8+ T resident memory	Tmem245
9.19938e-33	2.41424	0.456	0.133	2.62017e-28	Cd8+ T resident memory	Tgfbr3
1.1846e-32	1.97167	0.762	0.427	3.37396e-28	Cd8+ T resident memory	Mta3
1.91629e-32	-1.99597	0.476	0.862	5.45798e-28	Cd8+ T resident memory	Ifrd1
3.78006e-32	2.52875	0.313	0.066	1.07664e-27	Cd8+ T resident memory	Gpr55
4.18707e-32	2.72095	0.286	0.055	1.19256e-27	Cd8+ T resident memory	Fam78a
4.26982e-32	1.37206	0.864	0.423	1.21613e-27	Cd8+ T resident memory	Il2rb
9.65251e-32	2.09269	0.599	0.232	2.74923e-27	Cd8+ T resident memory	Tespa1
1.29954e-31	-4.95304	0.041	0.572	3.70136e-27	Cd8+ T resident memory	Igf1r
1.38352e-31	1.71104	0.81	0.476	3.94053e-27	Cd8+ T resident memory	AW112010
1.45354e-31	2.85766	0.51	0.19	4.13998e-27	Cd8+ T resident memory	Rasgrp4
3.45636e-31	1.39705	0.918	0.602	9.8444e-27	Cd8+ T resident memory	Itgal
6.15783e-31	1.6511	0.558	0.191	1.75387e-26	Cd8+ T resident memory	Sytl3
6.3445e-31	-3.86451	0.082	0.604	1.80704e-26	Cd8+ T resident memory	Selenop
6.59626e-31	1.8732	0.673	0.322	1.87875e-26	Cd8+ T resident memory	Agfg1
6.67223e-31	1.82232	0.592	0.219	1.90039e-26	Cd8+ T resident memory	Trac
1.50224e-30	3.17967	0.224	0.037	4.27867e-26	Cd8+ T resident memory	Ncald
1.55167e-30	-2.37199	0.293	0.76	4.41948e-26	Cd8+ T resident memory	Etv6
2.37375e-30	-1.09238	0.803	0.98	6.76091e-26	Cd8+ T resident memory	Hspa8
2.64109e-30	1.58662	0.803	0.51	7.52235e-26	Cd8+ T resident memory	Fndc3a
2.81556e-30	2.53361	0.367	0.094	8.01929e-26	Cd8+ T resident memory	Gpr171
3.42969e-30	1.91874	0.721	0.366	9.76844e-26	Cd8+ T resident memory	Nlrc5
4.35986e-30	-1.65912	0.735	0.931	1.24178e-25	Cd8+ T resident memory	Srgn
7.87872e-30	0.91325	1	0.951	2.24402e-25	Cd8+ T resident memory	Mbnl1
9.92981e-30	1.87683	0.823	0.533	2.82821e-25	Cd8+ T resident memory	Slco3a1
1.10881e-29	1.99162	0.646	0.301	3.15813e-25	Cd8+ T resident memory	Evl
1.57889e-29	1.98361	0.551	0.206	4.49699e-25	Cd8+ T resident memory	Acap1
2.12065e-29	2.90126	0.272	0.053	6.04003e-25	Cd8+ T resident memory	Ifng
2.29656e-29	1.99686	0.633	0.291	6.54108e-25	Cd8+ T resident memory	2610035D17Rik
3.17646e-29	2.78625	0.34	0.084	9.0472e-25	Cd8+ T resident memory	Gdpd5
3.42112e-29	-4.75413	0.027	0.535	9.74404e-25	Cd8+ T resident memory	Ramp1
3.55611e-29	-2.65772	0.299	0.721	1.01285e-24	Cd8+ T resident memory	Pim1
3.92498e-29	-1.42207	0.639	0.957	1.11791e-24	Cd8+ T resident memory	Junb
4.85886e-29	-3.43227	0.211	0.66	1.3839e-24	Cd8+ T resident memory	Rora
5.02954e-29	2.96351	0.279	0.059	1.43251e-24	Cd8+ T resident memory	Tex9
9.3453e-29	1.85447	0.578	0.235	2.66173e-24	Cd8+ T resident memory	Sntb2
1.04593e-28	-0.8543	0.707	0.976	2.97902e-24	Cd8+ T resident memory	Hsp90aa1
1.73136e-28	1.47193	0.803	0.465	4.93126e-24	Cd8+ T resident memory	Ccdc88c
2.14746e-28	-6.52254	0.122	0.581	6.11639e-24	Cd8+ T resident memory	H2-Ab1
6.70172e-28	-4.27882	0.429	0.752	1.90878e-23	Cd8+ T resident memory	Cst3
6.81387e-28	-4.71003	0.034	0.526	1.94073e-23	Cd8+ T resident memory	St3gal3
8.1338e-28	-3.13501	0.163	0.638	2.31667e-23	Cd8+ T resident memory	Clic4
1.08597e-27	1.96233	0.585	0.245	3.09307e-23	Cd8+ T resident memory	Arhgef12
1.09342e-27	1.60835	0.83	0.548	3.11429e-23	Cd8+ T resident memory	Parp8
1.2224e-27	-0.937907	0.973	0.993	3.48163e-23	Cd8+ T resident memory	Tmsb4x
3.44232e-27	-1.60574	0.476	0.848	9.80443e-23	Cd8+ T resident memory	Dusp1
4.18809e-27	1.78752	0.687	0.33	1.19285e-22	Cd8+ T resident memory	Spn
5.93562e-27	-1.39671	0.592	0.907	1.69058e-22	Cd8+ T resident memory	Serinc3
5.99099e-27	1.54559	0.544	0.202	1.70635e-22	Cd8+ T resident memory	Acpp
6.16366e-27	1.58796	0.83	0.609	1.75553e-22	Cd8+ T resident memory	Ppm1h
7.25264e-27	2.24703	0.639	0.331	2.0657e-22	Cd8+ T resident memory	St6gal1
7.4789e-27	-2.51161	0.156	0.648	2.13014e-22	Cd8+ T resident memory	Gnaq
8.94933e-27	1.90347	0.68	0.353	2.54895e-22	Cd8+ T resident memory	Rasa2
9.95143e-27	1.62688	0.776	0.555	2.83437e-22	Cd8+ T resident memory	Reep5
1.00986e-26	2.76272	0.272	0.059	2.87629e-22	Cd8+ T resident memory	Pygl
1.0294e-26	-3.9047	0.082	0.556	2.93195e-22	Cd8+ T resident memory	Rab11fip1
1.25545e-26	-2.71631	0.163	0.637	3.57576e-22	Cd8+ T resident memory	Nfkbiz
1.84107e-26	-2.48435	0.19	0.657	5.24374e-22	Cd8+ T resident memory	Maf
1.9101e-26	3.02114	0.306	0.075	5.44034e-22	Cd8+ T resident memory	Slc24a3
2.13836e-26	-3.53453	0.156	0.608	6.09048e-22	Cd8+ T resident memory	Zeb2
2.69589e-26	2.06426	0.49	0.176	7.67842e-22	Cd8+ T resident memory	Plcg1
3.05702e-26	-1.48385	0.435	0.839	8.70701e-22	Cd8+ T resident memory	Ppp1r15a
4.91705e-26	-7.02546	0.02	0.481	1.40047e-21	Cd8+ T resident memory	Cd83
9.96789e-26	2.0717	0.605	0.29	2.83905e-21	Cd8+ T resident memory	Exoc3
1.11362e-25	1.60735	0.844	0.633	3.17182e-21	Cd8+ T resident memory	Snrnp70
1.11535e-25	1.82102	0.633	0.316	3.17673e-21	Cd8+ T resident memory	Fam129b
1.1434e-25	2.02926	0.544	0.23	3.25663e-21	Cd8+ T resident memory	Stxbp5
1.19847e-25	1.12378	0.966	0.879	3.41348e-21	Cd8+ T resident memory	Ankrd44
1.20403e-25	-2.25983	0.177	0.657	3.42931e-21	Cd8+ T resident memory	Trps1
1.81815e-25	-2.03692	0.286	0.742	5.17846e-21	Cd8+ T resident memory	Nr4a1
1.82198e-25	2.27312	0.347	0.095	5.18938e-21	Cd8+ T resident memory	Plscr1
1.82694e-25	-2.20598	0.245	0.693	5.2035e-21	Cd8+ T resident memory	Gpr132
1.8745e-25	1.99697	0.735	0.437	5.33896e-21	Cd8+ T resident memory	Cdk6
2.48097e-25	1.25653	0.871	0.591	7.06629e-21	Cd8+ T resident memory	Nedd9
3.03736e-25	-5.95042	0.136	0.557	8.651e-21	Cd8+ T resident memory	H2-Eb1
3.38965e-25	2.0665	0.469	0.168	9.65439e-21	Cd8+ T resident memory	4930503L19Rik
3.96219e-25	-0.92047	0.816	0.975	1.12851e-20	Cd8+ T resident memory	Ptma
4.34255e-25	1.69977	0.735	0.473	1.23685e-20	Cd8+ T resident memory	Sp100
4.71734e-25	-1.76342	0.401	0.795	1.34359e-20	Cd8+ T resident memory	Zfp36
5.10999e-25	2.57386	0.449	0.162	1.45543e-20	Cd8+ T resident memory	Pim2
6.64454e-25	2.02358	0.619	0.327	1.8925e-20	Cd8+ T resident memory	Mxd4
8.78061e-25	1.62612	0.762	0.474	2.50089e-20	Cd8+ T resident memory	Maml2
1.00449e-24	-1.86452	0.238	0.702	2.86099e-20	Cd8+ T resident memory	Ifngr1
1.21007e-24	-1.86243	0.279	0.724	3.44652e-20	Cd8+ T resident memory	Kdm6b
1.85726e-24	1.54417	0.721	0.41	5.28984e-20	Cd8+ T resident memory	Rinl
1.93787e-24	-1.54142	0.884	0.972	5.51944e-20	Cd8+ T resident memory	Fth1
3.27572e-24	2.02619	0.551	0.235	9.32991e-20	Cd8+ T resident memory	Pld3
3.28729e-24	-1.7387	0.408	0.782	9.36286e-20	Cd8+ T resident memory	Wsb1
3.42707e-24	1.22435	0.878	0.614	9.76097e-20	Cd8+ T resident memory	Aak1
3.59713e-24	3.15175	0.184	0.031	1.02454e-19	Cd8+ T resident memory	Oas3
3.6258e-24	-5.35563	0.19	0.586	1.0327e-19	Cd8+ T resident memory	H2-Aa
4.02813e-24	2.19364	0.293	0.073	1.14729e-19	Cd8+ T resident memory	Lrig1
4.52282e-24	2.28371	0.578	0.266	1.28819e-19	Cd8+ T resident memory	Fyco1
5.93515e-24	-1.41144	0.449	0.838	1.69045e-19	Cd8+ T resident memory	Cotl1
6.11752e-24	1.0132	0.918	0.717	1.74239e-19	Cd8+ T resident memory	H2-Q7
7.05613e-24	2.32186	0.245	0.052	2.00973e-19	Cd8+ T resident memory	Zdhhc15
8.00845e-24	2.61272	0.299	0.079	2.28097e-19	Cd8+ T resident memory	Dkkl1
8.93711e-24	-3.27757	0.116	0.555	2.54547e-19	Cd8+ T resident memory	Pde4b
1.24238e-23	3.59786	0.156	0.023	3.53854e-19	Cd8+ T resident memory	Mapk11
1.26061e-23	3.31224	0.197	0.037	3.59046e-19	Cd8+ T resident memory	Fads3
1.3402e-23	1.76582	0.701	0.403	3.81716e-19	Cd8+ T resident memory	Adam19
1.36884e-23	-1.71404	0.422	0.78	3.89874e-19	Cd8+ T resident memory	Tagln2
1.48231e-23	-2.52598	0.238	0.653	4.22192e-19	Cd8+ T resident memory	Atf3
1.51107e-23	-1.04307	0.878	0.945	4.30383e-19	Cd8+ T resident memory	Rplp0
1.84516e-23	2.40352	0.327	0.091	5.25538e-19	Cd8+ T resident memory	Edaradd
1.85039e-23	2.30123	0.354	0.106	5.27027e-19	Cd8+ T resident memory	Gpr34
2.03953e-23	1.29858	0.918	0.802	5.809e-19	Cd8+ T resident memory	Zbtb20
2.24411e-23	1.44383	0.68	0.344	6.39168e-19	Cd8+ T resident memory	Prkcb
2.7002e-23	1.53097	0.619	0.293	7.69071e-19	Cd8+ T resident memory	Rhoh
4.07413e-23	-4.48518	0.027	0.461	1.16039e-18	Cd8+ T resident memory	Zbtb16
4.43343e-23	2.91644	0.129	0.016	1.26273e-18	Cd8+ T resident memory	F2rl1
4.68705e-23	2.01746	0.551	0.255	1.33497e-18	Cd8+ T resident memory	Sae1
4.74733e-23	2.29989	0.422	0.154	1.35214e-18	Cd8+ T resident memory	Mosmo
5.05622e-23	-7.92171	0.007	0.432	1.44011e-18	Cd8+ T resident memory	Il1r1
9.4065e-23	-1.49514	0.544	0.846	2.67916e-18	Cd8+ T resident memory	H2afz
9.90825e-23	-2.01072	0.136	0.602	2.82207e-18	Cd8+ T resident memory	Gmfg
1.11382e-22	1.4095	0.639	0.323	3.17239e-18	Cd8+ T resident memory	Rab27a
1.12514e-22	2.11669	0.395	0.13	3.20462e-18	Cd8+ T resident memory	Vwa8
1.24251e-22	-2.46947	0.231	0.647	3.53892e-18	Cd8+ T resident memory	Aff1
1.26273e-22	2.02824	0.578	0.288	3.59652e-18	Cd8+ T resident memory	Nedd4
2.63908e-22	2.63395	0.238	0.054	7.51664e-18	Cd8+ T resident memory	Zfp329
2.90399e-22	2.7392	0.238	0.054	8.27115e-18	Cd8+ T resident memory	Foxred2
3.03803e-22	3.15167	0.224	0.049	8.65292e-18	Cd8+ T resident memory	Ptpn3
3.22853e-22	0.566594	0.898	0.458	9.19549e-18	Cd8+ T resident memory	Itk
3.63649e-22	2.55994	0.231	0.051	1.03574e-17	Cd8+ T resident memory	Galnt3
5.42966e-22	-0.79267	0.905	0.979	1.54648e-17	Cd8+ T resident memory	Fau
7.99702e-22	-1.29664	0.327	0.763	2.27771e-17	Cd8+ T resident memory	Nabp1
9.33732e-22	-2.69887	0.122	0.552	2.65946e-17	Cd8+ T resident memory	Lmo4
9.40608e-22	-4.29612	0.027	0.445	2.67904e-17	Cd8+ T resident memory	Atrnl1
1.01305e-21	1.47708	0.694	0.402	2.88537e-17	Cd8+ T resident memory	Vps13a
1.0456e-21	1.76164	0.605	0.314	2.97808e-17	Cd8+ T resident memory	Gramd1a
1.12286e-21	-3.18795	0.177	0.561	3.19814e-17	Cd8+ T resident memory	St6galnac3
1.16842e-21	1.51133	0.612	0.307	3.32789e-17	Cd8+ T resident memory	Camk2g
1.34876e-21	-2.10226	0.156	0.578	3.84155e-17	Cd8+ T resident memory	Alcam
1.36213e-21	-2.27935	0.272	0.681	3.87962e-17	Cd8+ T resident memory	Emb
1.74859e-21	-0.84854	0.905	0.965	4.98034e-17	Cd8+ T resident memory	Rps27a
2.0497e-21	1.96763	0.367	0.119	5.83796e-17	Cd8+ T resident memory	Spsb1
2.31442e-21	1.83722	0.701	0.484	6.59192e-17	Cd8+ T resident memory	Rb1
2.37526e-21	2.00219	0.422	0.156	6.76521e-17	Cd8+ T resident memory	Unkl
2.44737e-21	-7.07877	0	0.403	6.9706e-17	Cd8+ T resident memory	Zfp516
2.4616e-21	2.56353	0.313	0.093	7.01113e-17	Cd8+ T resident memory	Gm4070
2.5193e-21	1.71192	0.612	0.319	7.17548e-17	Cd8+ T resident memory	Phc3
2.57493e-21	1.5768	0.68	0.417	7.33392e-17	Cd8+ T resident memory	Cd48
2.69457e-21	1.93325	0.415	0.146	7.67468e-17	Cd8+ T resident memory	Eya2
2.82686e-21	1.4246	0.728	0.442	8.05147e-17	Cd8+ T resident memory	Ube3a
2.8805e-21	-2.57899	0.095	0.532	8.20425e-17	Cd8+ T resident memory	Sla
3.00709e-21	-1.51006	0.286	0.682	8.56479e-17	Cd8+ T resident memory	Klf2
3.11796e-21	-1.31841	0.354	0.793	8.88058e-17	Cd8+ T resident memory	Gadd45b
3.41631e-21	2.45292	0.299	0.085	9.73032e-17	Cd8+ T resident memory	Gvin1
4.09512e-21	-4.27591	0.048	0.449	1.16637e-16	Cd8+ T resident memory	Tyrobp
4.59138e-21	-3.18831	0.068	0.486	1.30772e-16	Cd8+ T resident memory	Irs2
5.02018e-21	-4.77901	0.054	0.454	1.42985e-16	Cd8+ T resident memory	Pid1
5.32135e-21	2.17696	0.449	0.177	1.51563e-16	Cd8+ T resident memory	Slfn8
6.09718e-21	-2.34601	0.122	0.545	1.7366e-16	Cd8+ T resident memory	Il7r
6.30222e-21	2.39254	0.327	0.099	1.795e-16	Cd8+ T resident memory	Ahi1
7.07289e-21	-1.82613	0.204	0.639	2.0145e-16	Cd8+ T resident memory	Sik1
1.02711e-20	-0.69795	0.946	0.986	2.92542e-16	Cd8+ T resident memory	Tpt1
1.08248e-20	2.71818	0.265	0.07	3.08311e-16	Cd8+ T resident memory	Slc37a1
1.09667e-20	1.62066	0.517	0.223	3.12352e-16	Cd8+ T resident memory	Itsn1
1.21037e-20	-0.736163	0.878	0.981	3.44737e-16	Cd8+ T resident memory	Hsp90ab1
1.21444e-20	1.77652	0.293	0.08	3.45896e-16	Cd8+ T resident memory	Ubash3a
1.3327e-20	-3.63229	0.034	0.441	3.79578e-16	Cd8+ T resident memory	Plxnd1
1.63903e-20	1.83198	0.599	0.314	4.66828e-16	Cd8+ T resident memory	Ssbp2
1.65849e-20	3.00614	0.163	0.029	4.7237e-16	Cd8+ T resident memory	Spats2
1.91021e-20	-1.17506	0.524	0.863	5.44066e-16	Cd8+ T resident memory	Zswim6
2.16758e-20	1.71634	0.619	0.343	6.17371e-16	Cd8+ T resident memory	Card11
2.2653e-20	1.48705	0.701	0.404	6.45202e-16	Cd8+ T resident memory	Zfp292
3.19238e-20	1.91518	0.388	0.134	9.09253e-16	Cd8+ T resident memory	Abi3
3.20768e-20	2.36539	0.354	0.12	9.13612e-16	Cd8+ T resident memory	Padi2
3.26831e-20	-0.835489	0.701	0.94	9.30881e-16	Cd8+ T resident memory	Ubc
3.93873e-20	-0.869259	0.782	0.958	1.12183e-15	Cd8+ T resident memory	Hspa5
4.63512e-20	2.0997	0.435	0.172	1.32018e-15	Cd8+ T resident memory	Gm20559
5.21919e-20	1.76936	0.551	0.277	1.48653e-15	Cd8+ T resident memory	Usp48
5.7502e-20	1.28059	0.687	0.378	1.63777e-15	Cd8+ T resident memory	Jaml
6.3588e-20	1.13952	0.837	0.625	1.81111e-15	Cd8+ T resident memory	Ptk2b
6.40404e-20	0.961419	0.918	0.866	1.824e-15	Cd8+ T resident memory	S100a6
6.46703e-20	3.76685	0.109	0.014	1.84194e-15	Cd8+ T resident memory	9630013D21Rik
8.28113e-20	1.68167	0.653	0.391	2.35863e-15	Cd8+ T resident memory	Rptor
8.28146e-20	-1.90688	0.388	0.739	2.35872e-15	Cd8+ T resident memory	Tnfaip3
1.04614e-19	1.07353	0.796	0.496	2.97962e-15	Cd8+ T resident memory	Ptpn22
1.17376e-19	3.20161	0.15	0.025	3.3431e-15	Cd8+ T resident memory	Tgtp2
1.21196e-19	-5.5324	0.014	0.394	3.4519e-15	Cd8+ T resident memory	Eps8
1.32361e-19	1.45077	0.551	0.264	3.7699e-15	Cd8+ T resident memory	Nbeal1
1.58886e-19	-3.16621	0.082	0.481	4.5254e-15	Cd8+ T resident memory	Vcl
1.67994e-19	-1.83527	0.408	0.738	4.7848e-15	Cd8+ T resident memory	Rel
1.73685e-19	2.02986	0.605	0.343	4.94689e-15	Cd8+ T resident memory	Ptpre
1.83829e-19	1.22468	0.639	0.342	5.23582e-15	Cd8+ T resident memory	Dennd4c
2.2781e-19	-1.6977	0.456	0.733	6.48848e-15	Cd8+ T resident memory	Npc2
2.56912e-19	-2.61303	0.197	0.561	7.31737e-15	Cd8+ T resident memory	Gm2a
3.87529e-19	-4.66165	0.02	0.397	1.10376e-14	Cd8+ T resident memory	Ctsh
4.44497e-19	-1.54244	0.197	0.599	1.26602e-14	Cd8+ T resident memory	Ell2
5.49368e-19	-5.07527	0.082	0.453	1.56471e-14	Cd8+ T resident memory	Lyz2
5.81352e-19	-4.20365	0.041	0.419	1.65581e-14	Cd8+ T resident memory	Plin2
5.81896e-19	0.970657	0.857	0.665	1.65736e-14	Cd8+ T resident memory	Usp34
7.10661e-19	2.69088	0.184	0.038	2.02411e-14	Cd8+ T resident memory	2310002F09Rik
8.14187e-19	1.01021	0.966	0.905	2.31897e-14	Cd8+ T resident memory	Cmss1
8.69547e-19	3.84318	0.109	0.015	2.47664e-14	Cd8+ T resident memory	Wnt10b
8.98751e-19	1.61306	0.442	0.177	2.55982e-14	Cd8+ T resident memory	Hs3st3b1
9.10643e-19	2.33997	0.279	0.08	2.59369e-14	Cd8+ T resident memory	Lockd
1.09437e-18	3.55396	0.109	0.015	3.11699e-14	Cd8+ T resident memory	Fgd5
1.13937e-18	1.40147	0.599	0.31	3.24515e-14	Cd8+ T resident memory	Ralgapa2
1.22283e-18	-6.08187	0.007	0.372	3.48285e-14	Cd8+ T resident memory	Ccdc88a
1.26229e-18	2.52931	0.265	0.075	3.59526e-14	Cd8+ T resident memory	Slc17a9
1.43503e-18	-2.32415	0.095	0.477	4.08724e-14	Cd8+ T resident memory	Gpr183
1.4396e-18	2.63476	0.224	0.056	4.10027e-14	Cd8+ T resident memory	Ptgfrn
1.45651e-18	2.06245	0.476	0.22	4.14844e-14	Cd8+ T resident memory	Camkmt
1.8444e-18	-1.13911	0.531	0.807	5.25323e-14	Cd8+ T resident memory	Hspe1
2.12449e-18	1.27721	0.673	0.358	6.05096e-14	Cd8+ T resident memory	Ripor2
2.17497e-18	-7.72999	0	0.359	6.19475e-14	Cd8+ T resident memory	Alox5ap
2.35044e-18	1.68092	0.408	0.152	6.69454e-14	Cd8+ T resident memory	Ly6g5b
2.63498e-18	-5.28093	0.02	0.384	7.50496e-14	Cd8+ T resident memory	Pak1
2.81451e-18	2.48848	0.238	0.063	8.01628e-14	Cd8+ T resident memory	Isg20
3.00654e-18	1.73062	0.571	0.324	8.56322e-14	Cd8+ T resident memory	Trip11
3.07931e-18	-2.68316	0.143	0.529	8.7705e-14	Cd8+ T resident memory	Arhgap31
3.33708e-18	-4.93241	0.02	0.381	9.50467e-14	Cd8+ T resident memory	Spi1
3.8876e-18	1.97779	0.476	0.23	1.10727e-13	Cd8+ T resident memory	Mob2
3.8945e-18	-2.86374	0.102	0.475	1.10923e-13	Cd8+ T resident memory	Mtss1
4.90997e-18	2.5376	0.238	0.063	1.39846e-13	Cd8+ T resident memory	Rufy2
6.00392e-18	-3.51164	0.095	0.446	1.71004e-13	Cd8+ T resident memory	H2-DMa
6.78752e-18	-1.2977	0.429	0.765	1.93322e-13	Cd8+ T resident memory	Fos
7.28349e-18	0.987653	0.905	0.858	2.07448e-13	Cd8+ T resident memory	Dock10
8.82992e-18	-3.01265	0.102	0.472	2.51494e-13	Cd8+ T resident memory	Marcks
9.31126e-18	-1.05911	0.347	0.751	2.65203e-13	Cd8+ T resident memory	Fosb
9.69807e-18	-8.07828	0	0.349	2.76221e-13	Cd8+ T resident memory	Mpeg1
9.80508e-18	-0.774639	0.898	0.965	2.79268e-13	Cd8+ T resident memory	Rps28
1.0509e-17	-0.665245	0.912	0.971	2.99317e-13	Cd8+ T resident memory	Rps12
1.08359e-17	1.53009	0.456	0.191	3.08627e-13	Cd8+ T resident memory	Itpr3
1.13043e-17	-3.89068	0.034	0.394	3.21969e-13	Cd8+ T resident memory	Plcb4
1.18206e-17	-2.07508	0.306	0.608	3.36673e-13	Cd8+ T resident memory	Atox1
1.29227e-17	1.45224	0.544	0.274	3.68064e-13	Cd8+ T resident memory	Iqsec1
1.3194e-17	-2.66845	0.231	0.584	3.7579e-13	Cd8+ T resident memory	Nrip1
1.37804e-17	-5.18363	0.027	0.376	3.92492e-13	Cd8+ T resident memory	Plbd1
1.45461e-17	-0.86935	0.803	0.932	4.14301e-13	Cd8+ T resident memory	Rps2
1.6949e-17	1.84071	0.544	0.301	4.8274e-13	Cd8+ T resident memory	Lsm14a
1.767e-17	-1.75625	0.238	0.606	5.03278e-13	Cd8+ T resident memory	Epb41l2
1.81479e-17	1.60554	0.585	0.328	5.1689e-13	Cd8+ T resident memory	Pnisr
1.9132e-17	2.52428	0.449	0.208	5.44919e-13	Cd8+ T resident memory	Rcbtb2
1.9711e-17	0.94502	0.905	0.774	5.61407e-13	Cd8+ T resident memory	S100a4
2.1634e-17	-0.836404	0.741	0.923	6.16179e-13	Cd8+ T resident memory	Cfl1
2.16428e-17	-6.35984	0.007	0.353	6.16431e-13	Cd8+ T resident memory	Basp1
2.28723e-17	-4.30749	0.034	0.383	6.5145e-13	Cd8+ T resident memory	Tgif1
2.64188e-17	1.22368	0.728	0.483	7.52461e-13	Cd8+ T resident memory	Zc3h13
2.6483e-17	-1.33677	0.667	0.837	7.54288e-13	Cd8+ T resident memory	Mcl1
2.72426e-17	1.04704	0.687	0.406	7.75925e-13	Cd8+ T resident memory	Sesn3
2.96788e-17	0.577278	0.966	0.986	8.45312e-13	Cd8+ T resident memory	H2-K1
3.26518e-17	-1.03033	0.871	0.957	9.29989e-13	Cd8+ T resident memory	Jund
3.40114e-17	-4.53925	0.02	0.367	9.68712e-13	Cd8+ T resident memory	H2-DMb1
3.69552e-17	-4.95847	0.02	0.366	1.05256e-12	Cd8+ T resident memory	Ly86
3.74457e-17	-3.32733	0.075	0.428	1.06653e-12	Cd8+ T resident memory	App
4.12579e-17	-4.06506	0.075	0.431	1.17511e-12	Cd8+ T resident memory	Large1
4.32089e-17	1.3723	0.735	0.511	1.23068e-12	Cd8+ T resident memory	Vav3
4.32745e-17	1.74634	0.415	0.166	1.23255e-12	Cd8+ T resident memory	Galnt6
4.44226e-17	0.959137	0.823	0.658	1.26524e-12	Cd8+ T resident memory	Utrn
4.53708e-17	-5.47845	0.014	0.355	1.29225e-12	Cd8+ T resident memory	Cxcl16
4.87683e-17	-1.33504	0.347	0.71	1.38902e-12	Cd8+ T resident memory	Chka
4.95234e-17	1.19122	0.707	0.461	1.41052e-12	Cd8+ T resident memory	Lcp2
5.20329e-17	1.13564	0.83	0.621	1.482e-12	Cd8+ T resident memory	Tcf12
5.43475e-17	-6.17238	0.007	0.346	1.54793e-12	Cd8+ T resident memory	Ncf2
5.89459e-17	-0.855287	0.776	0.91	1.6789e-12	Cd8+ T resident memory	Rpl10a
7.36973e-17	1.01816	0.782	0.55	2.09905e-12	Cd8+ T resident memory	Lmna
7.61354e-17	-0.883035	0.694	0.916	2.16849e-12	Cd8+ T resident memory	H3f3a
7.8466e-17	1.31271	0.769	0.563	2.23487e-12	Cd8+ T resident memory	Tbl1xr1
1.13419e-16	-2.54322	0.048	0.41	3.23041e-12	Cd8+ T resident memory	Nrp1
1.16441e-16	-2.49252	0.068	0.436	3.31647e-12	Cd8+ T resident memory	Cxcr4
1.37658e-16	2.41937	0.238	0.067	3.92077e-12	Cd8+ T resident memory	Trim34a
1.42095e-16	-2.94699	0.163	0.489	4.04716e-12	Cd8+ T resident memory	Ifi30
1.49659e-16	0.710383	0.823	0.525	4.26258e-12	Cd8+ T resident memory	Lgals3
1.49671e-16	-1.867	0.143	0.512	4.26292e-12	Cd8+ T resident memory	Phlda1
1.54537e-16	-2.59971	0.313	0.599	4.40154e-12	Cd8+ T resident memory	Samsn1
1.57697e-16	-1.16481	0.646	0.885	4.49153e-12	Cd8+ T resident memory	Dnaja1
1.59875e-16	1.61014	0.442	0.197	4.55355e-12	Cd8+ T resident memory	Hdac7
1.6935e-16	2.15696	0.347	0.131	4.82344e-12	Cd8+ T resident memory	Haus3
1.781e-16	-1.6988	0.367	0.699	5.07265e-12	Cd8+ T resident memory	Sat1
1.88874e-16	1.32211	0.714	0.505	5.37952e-12	Cd8+ T resident memory	Arhgef1
1.95257e-16	1.71744	0.578	0.341	5.56132e-12	Cd8+ T resident memory	Itch
2.01143e-16	-2.22201	0.306	0.634	5.72895e-12	Cd8+ T resident memory	Ctsb
2.11835e-16	1.58155	0.34	0.116	6.03347e-12	Cd8+ T resident memory	Sla2
2.30231e-16	2.29681	0.252	0.074	6.55744e-12	Cd8+ T resident memory	Cmklr1
[truncated: 1,065 more rows]

## Sheet: Neutrophils
Neutrophils marker genes (FindAllMarkers)
[truncated: 2,065 more rows]

## Sheet: Cd4 Treg
Cd4+ T-effector/T-reg marker genes (FindAllMarkers)
[truncated: 1,004 more rows]

[truncated: 2 more sheets: Tolerogenic dendritic cells tD, Cd4 T memory]
