# Supplementary material for: Precancerous niche remodelling dictates nascent tumour persistence
Source: Nature. 2026 Mar 4;653(8113):242–53. doi: 10.1038/s41586-026-10157-8 (PMC13148994; doi:10.1038/s41586-026-10157-8)
Supplement: Supplementary file 3 — Supplementary Tables 1–15 [file 41586_2026_10157_MOESM3_ESM.zip › Supplementary_Table_11_Skrupskelyte_et_al_2026.xlsx]

## Sheet: Sheet 1
Genes in each heatmap module (Extended Data Figure 9f)
Module 1	Module 2	Module 3	Module 4	Module 5	Module 6	Module 7	Module 8	Module 9	Module 10	Module 11	Module 12	Module 13	Module 14	Module 15
Rpl41	Rps2	Krt4	Antxr1	Neil3	Ppia	Rpl28	Calml3	Rps20	Sox6	Krt5	Fosb	Krt14	Sfn	Kif11
Rps12	Rps16	Tgm3	Taco1	Clspn	Ptma	Rpl21	Sptssb	Rpl13	Grip1	H2afz	Atf3	Cdh13	Lgals3	Top2a
Rpl37a	Tpt1	Krt13	Auts2	Ncapg2	Tubb4b	Rpl14	Ces1h	Rps7	Arhgap24	Ptn	Fos	Col17a1	Cdkn1a	Nusap1
Rps9	Rpl35a	Kcnq5	mt-Co3	Rrm2	Ftl1	Lgals7	Ces1b	Rpl11	Pard3	Calm2	Egr1	Smoc2	Anxa1	Knl1
Rps27	Rplp1	Aldh3a1	Trp63	Uhrf1	Mt2	Crip1	Ces1d	Rpl27a	Nfia	Ube2s	Dusp1	Gpnmb	Dsp	Kif15
Rps28	Rps8	Dsc2	Rbbp8	Atad2	Cycs	Rpl29	Cyp2f2	Rpl37	Mecom	Slbp	Krt17	Sdk1	Lypd3	Pclaf
Rplp2	Rpl17	Slpi	Tenm2	Lig1	Ran	Dynll1	Gm94	Rps10	Plxdc2	Tuba1c	Id3	Cadm1	Perp	Birc5
Rps14	Rps4x	Hivep3	mt-Atp6	Cep128	Hint1	S100a11	Gsta4	Rps18	Sh3rf2	Hsp90aa1	Hbegf	Car2	Baiap2	Hmmr
Fth1	Rps27a	Hsd17b2	Ppp2r2b	Brip1	Cox5a	Crip2	Krt32	Rps11	Gm42418	Pcna	Nr4a1	Sema5a	Ovol1	Ube2c
Tmsb4x	Rpl19	Sbsn	Spred2	Hells	Atp5h	Gstp1	Mt4	Fau	Gphn	Ezh2	Ppp1r15a	mt-Co1	Jup	Tpx2
Rpl13a	Rps29	Notch3	Enox1	Mcm5	Cox7a2	Cox5b	Krtdap	Rps19	Thrb	Selenoh	Ccn1	Lmo1	Fbp2	Aspm
Rpl23a	Rplp0	Lor	Camk1d	Dtl	Ndufa4	Ly6d	Dmkn	Rpl32	Magi1	Tceal9	S100g	Gli3	Fgfbp1	Ccna2
Eif1	Rps24	Barx2	Malat1	Rad18	Prdx1	Tppp3	Selenbp1	Rpl10	Psd3	Snrpe	Fosl1	Slc6a6	Dsg3	Prc1
H3f3b	Rps5	Cyp4f39	mt-Nd4	Mcm3	Cox7c	Rpl4	Fabp5	Rpl30	Ssh2	Nasp	Plk2	Krt1	Dstn	Anln
Actg1	Rps23	Pla2g4e	Cmss1	Mms22l	Ranbp1	S100a10	Gstm1	Rpl18a	Zcchc7	Gclm	Egr3	Gm49890	Hist1h2bc	Cdk1
Cox4i1	Rps26	Pax9	mt-Co2	Atad5	Mrfap1	Atp5j	Aldh3b2	Rpl34	Maml2	Siva1	Arc	Jag2		Pbk
Hspb1	Rps3a1	Pla2g4f	Tox	Tyms	Atp5o	Atp5b	Capns2	Rpl18	Rbms3	Apoe	Jun	Gas1		Cenpf
Oaz1	Rpl39	Defb4	Dcn	Nsd2	Uqcr10	Atp5g1	Rab25	Rpl26	Slc9a9	Alyref	Pou3f1	Igfbp7		Ect2
Uqcrh	Rps21	Ada	mt-Nd5	Dut	H3f3a	Eif5a	S100a14	Rpl12	Tenm4	Sod1	Zfp36	Lamb3		Kif4
Hspe1	Rps13	Crct1	Pla2r1	Fam111a	Cox6a1	Elob	Emp2	Rps6	Foxp1	Anp32e	Ier3	Ccng2		Esco2
Hsp90ab1	Rps3	Scel	mt-Nd4l	Brca2	Uqcrq	Atp5d	Calm4	Rpl8	Crybg1	Lsm5	Krt6a	Zfp36l2		Ncapg
Tagln2	Rps15a	Ablim1	mt-Nd2	Plcb1	Ndufa2	Anxa2	Adh7	Rpl6	Vti1a	Hmgn1	Dnajb9	Pappa		Ccnb1
S100a6	Rpl15	Cnfn	Matn2	Gmnn	Atp5g3	Atp5j2	Zfp750	Rpl24	Mrtfb	Dtymk	Id1	Itga6		Spc25
Snrpg	Rps15	Gsn	Meis1	Wfdc2	Pfn1	Eef2	Gsta2	Rpl10a	Ralgapa1	Tsen34	Csrnp1	Sfrp1		Kif23
Slc25a5	Rpl9	Sh2d4a	Rora	Mcm6	Ndufc2	Ppp1r14b	Pinlyp	Eef1a1	Smyd3	Gpx4	Hspa1a	Bcam		Mki67
Actb	Rpl3	Fam25c	Plscr4	Cep192	Lmna	Eno1	Sult2b1	Rpl23	Exoc4	Magoh	Clic4	Dst		Cenpp
Tomm7	Rpl7	Acsl1	Dtnb	Pola1	Lsm4	Edf1	Ptgr1	Rpl22	Sntb1	Txnrd1	Nr4a3	Tns1		Kif20b
Tmsb10	Rack1	Arhgap26	Kcnh1	Lmnb1	Ndufb8	Ppib	Nectin4	Rps25	Maml3	Nap1l1	Thbs1	Ptpre		Diaph3
Npm1	Rpl27	Nipal2	Gm26917	Prim2	Ptms	Mgst1	S100a16	Rpsa	Arhgef4	Wnt10a	Sertad1	Prdm16		Mis18bp1
Atp5l	Rps17	Ahnak	Mir205hg	Prim1	Gsta1	Smdt1	Dapl1	Rpl36a	Mycbp2	Tpm4	Ifrd1	Dsg2		Cenpe
Dnaja1	Rpl5	Asprv1	Tns3	Dnmt1	Ndufab1	Eef1d	2610528A11Rik	Rpl7a	Hpgd	Hsp90b1	Adrb2	Sox7		Cdca8
Atp5mpl	Gm10076	Dsg1b	Ncoa7	Mcm7	Psmb5	Snrpd2	Prdx5	Rpl35	Foxp2	Srsf3	Nr4a2	Heg1		Ndc80
Cfl1	Txn1	AY036118	Rgs7	Cntln	Erh	Pfdn5	Serpinb1a	Rpl38	Pbx1	Gclc	Irs2	Crim1		Bub1b
Myl12a	Eef1b2	Serpinb3a	mt-Cytb	Rbl1	Tma7	Ndufa13	Grhl3	Rpl36	Wwox	Orc6	Ptgs2	Ptprs		Cdca3
Chchd2	Gapdh	Cobl	Asap1	Cbx5	Banf1	Ndufs5	Capg	Mt1	Adgrl2		Areg	Klf12		Racgap1
Ubc	Rpl31	Slc6a2		Topbp1	Ndufa11	Atp5k	Ndufa4l2	Anxa8	Vps13b		Gadd45b	Enah		Cenpa
Avpi1	Ubb	Sim2		Ncapd3	Tuba4a	Clic1	Fdps	Cox8a	Fndc1		Maff	Atxn1		Cdc20
Snrpf	Hspa8	Ldlrad3		Tipin	Ldha	Sh3bgrl3	Lad1	Nme2	Lncppara		Gsto2	Fndc3b		Smc2
Tspo	Btf3	Ptpn13		Rad51b	Pgk1	Chchd10	Gltp	Mif	Tiam1		Junb	Abca1		Cit
Ly6a	Rpl22l1	Krt15		Hat1	Ndufc1	Micos13	Pycard	Naca	Fam83b		Adm	Krt6b		Sgo2a
Ifitm2	Atp5g2	Cyp2s1		Vrk1	Mrpl57	Rnasek	Tgm1	Rpl36al	Fbxl17		Hspa1b	Rasgef1b		Hist1h1b
Gas5	Sec61b	Acaca		Slc8a1	Sf3b5	Aqp3	Aldoa	Cox6c	Rreb1		Klf4	Hmgcs2		Incenp
Cox7a2l	Atp5e	Naaladl2			Trmt112	Taf10	Ralbp1	Uba52	Samd12		Id2	Krt10		Ckap2l
Ybx1	Rps27l	Sppl3			Ndufs6	Park7		Cox6b1	Tcf12		Pdk4	Itgb1		Stmn1
Elf3	Gpx2	Mtmr10			Rbm8a	Nhp2		Dbi	Dlg1		Trib1	S100a9		Tacc3
Sap18	Ndufb9	Prom2			Ppp1ca	Cbr3		Eif3f	Tbc1d5		Chka	Hif1a		Ncapd2
Atp1a1	Ndufb11	Myo5b			Psmb6	Mien1		Eif3k	Ogt		Ier5	Nckap5		Ckap2
Sem1	Fxyd3	Kctd1			Esd	Ndufa12		Calm1	Lypd6b		Rhob	Itga2		Lockd
Calr	Uqcr11	Dnajc6			Mrpl51	Nedd8		Serf2	Arhgap32		Tnfrsf12a	Slc4a7		Efcab11
Rbm3	Gng5	Rdh12			Ndufa5	Cyc1		Eef1g	Phkb		Fhl2	Schip1		Hmgb2
Spcs1	Emp1	Lrig3			Hnrnpab			Sec61g	Zbtb20		Krt16	Serpinh1		Cdca2
Txndc17	Mrpl52	Ppm1l			Ndufb4			Atpif1	Egfr		Ier2	Zmat4		Hist1h2ap
Psme2	Atp5md	Evpl			Psmb4			Uqcrb	Faf1		Cited2	4932411K12Rik		Arhgap11a
Selenok	Ndufb5	Sptbn2			Micos10			Ndufb10	Pan3		Errfi1	Mfge8		Cks2
Hnrnpa0	Ndufb6	Celf2			Naa38			Manf	Arid1b		Phlda1	mt-Nd1		Cks1b
Map1lc3b	Ndufa1	Pkp1			Mrpl20			Ubl5	Exoc6b		Tex14	Ext1		Kif18a
Abracl	Pgam1	Kif21a			Cacybp			Cox7b	Fars2		Tob1	Eid1		Rrm1
Cebpb	Tmem258	Aldh1a7			Epcam			Nme1	Thada		Ccnyl1	Itga3		Knstrn
Tacstd2	Grcc10	Grhl1			Tpi1			Tomm6	Fam172a		2410006H16Rik	Ugt2b34		Tk1
Ndufb1-ps	Atp5a1	Lpcat2			Set			Ost4	Ppp3ca		Gadd45g	Col12a1		Smc4
Urah	Ndufa6	Dlg2			Impdh2			Atox1	Pdzd2		Klf6	Ptprk		Tubb5
Nsa2	Psma7	Filip1l			Nudc			Cstb	Ghr		Homer1	Slco3a1		Tuba1b
Oat	Aprt	Unc13b			Mdh2			Myl6	Mob3b		Kctd12	Glul		Dbf4
Sdc4	Mrps24	Ppl			Fkbp2			Tomm5	Mapkap1		Caprin2	Casp3		Ccdc34
Plp2	Snu13	Serpinb12			Mrpl12			Nop10	Aopep		Ier5l	Ugdh		H2afx
H2-D1	Cd9	Cd44			Snrpb			Pebp1	Galnt18		Sgk1	Tnfrsf21		Hist1h2ae
Sat1	C1qbp	Tanc1			Snrpc			Uqcc2	Pnisr		Adamts1	Plcl1		H2afv
Tomm20	Ociad2	Stk39			Chchd1			Ssr4	Car12		Csrp1	Klhl29		Hmgn2
Cops9	Rab5if	Wwc1						Timm13	Mdm4		Lbh	Prkar2b		Trim59
Slc25a3		4833423E24Rik						Ndufa7	Nckap1		Ndrg1	Lgr6		Hmgb1
Bri3		Hipk2						Krtcap2	Etl4		Pi15			Ccdc18
Cavin1		Slc22a15						Uqcrfs1			Timp3			Dek
Ncl		Paqr5						Prdx2			Epgn			Arl6ip1
Akr1b3		Klk11						Polr1d			March3			Dnah8
Bola2		Ikzf2						Mrpl23			Dand5			Cdk5rap2
		Afdn									Dnajb1			Jpt1
		Rbp2									Jund			Hist1h1e
		Pir									Nfkbia			Hist1h1d
		Esrp1									Iffo2			Dnajc9
		Slc22a23									Fscn1			Bora
		Kdm5b									Gpx1			G2e3
		Gm47071									Abtb2			Hjurp
		Skap2									Creb5			Rad21
		Entpd5									Rasl11b			Tmpo
											Coq10b			Wee1
											Lsmem1			Rangap1
											Pnp			Slc7a11
											Actn1			Rnaseh2c
											Hexim1			Dctpp1
											Hspa5			Usp1
											Wsb1			Nucks1
											Nrg1			Psip1
											Prxl2a			Cbx3
											Esyt1			Lsm2
											S100a8			Ckap5
											Nabp1			Lbr
											Pcdh17			Gpsm2
											Fam117a			Bub3
											Vegfa			Ywhah
											Ctsl			Snrpd1
											Acsl3			Terf1
											Ifitm3			Cbr2
											Dusp6			H1f0
											Tnfaip3			Hmgn5
											Runx1			Anapc11
											Rnf19b			Calm3
											4930523C07Rik
											Gls
											Man1a
											Cbx4
											Zfand5
											Tspan3
											Zswim6
											Rcan1
											Abca12
											Zfp503
											Dkk3
											Slc7a5
											Bcl2l11
											Ddit4
											Pnrc1
											Snhg5
											Odc1
											Sox9
											Bhlhe40
											Utp14b
											Btg2
											Tiparp
											Ldlr
											Tpm1
											Sirt1
											Hes1
											Pdlim7
											Slc20a1
											Slc38a2
											Rnd3
											Vcl
											Btg1
											Marcksl1
											Azin1
											Zfas1
											Slc5a3
											Irx2
											Sqstm1
											B2m
											Pthlh
											Mrps6
											Fam107b
											Irf1
											Hsph1
											Taf4b
											Postn
											Arl4a
											Krt7
											Ints6
											Serpinb2
											Snhg12
											Klf9
											Zfp296
											Sgms2
											Sox21
											Epha2
											Map7d1
											Atf4
											Fst
											Taf13
											Sema3c
											Sox4
											Snhg1
											Zfp703
											Chit1
											Ppp1r10
											Zfp131
											Icam1
											Sept11
											Cdc42ep3
											F2rl1
											Ccnd2
											Fbxo33
											Polg2
											B4galnt3
											Slc16a1
											Igfbp3
											Msn
											Mcl1
											Aldh1a1
											Rybp
											Gk5
											Btg3
											Flnb
											Klf10
											Flvcr1
											Pmepa1
											Simc1
											Pik3r3
											Foxa1
											Smad7
											Arpc1b
											Lamc2
											Cald1
											Epha4
											Slco2a1
											Spag9
											Bmp2
											Mafb
											1110038B12Rik
											Tgif1
											Ing1
											Mepce
											Sertad2
											Glcci1
											Snhg8
											Prrg4
											Cotl1
											Ndel1
											Nup210l
											Tmem230
											Brd2
											Egfl6
											Tes
											Gata3
											Noct
											H2-K1
											Zfp36l1
											Magi3
											Tmed5
											Tsc22d1
											Skil
											Acot1
