# Supplementary material for: Precancerous niche remodelling dictates nascent tumour persistence
Source: Nature. 2026 Mar 4;653(8113):242–53. doi: 10.1038/s41586-026-10157-8 (PMC13148994; doi:10.1038/s41586-026-10157-8)
Supplement: Supplementary file 3 — Supplementary Tables 1–15 [file 41586_2026_10157_MOESM3_ESM.zip › Supplementary_Table_12_Skrupskelyte_et_al_2026.xlsx]

## Sheet: PST_HMAP_Module_selection
Branch-wise dynamics for each module (Extended Data Figure 9f)
Module	Branch	Start_Mean	End_Mean	Δ_basal		Module	Branch	Start_Mean	End_Mean	Δ_tumour		Selection		Pass if Δ_tumour > 2, & Δ_basal < 1
14	basal	1.53221	-1.10678	-2.63899		14	Tumour	1.37101	1.56946	0.198454		FAIL
7	basal	2.20341	0.810894	-1.39252		7	Tumour	1.74248	0.808074	-0.934406		FAIL
6	basal	1.35573	1.88867	0.532936		6	Tumour	0.896699	1.80292	0.906223		FAIL
9	basal	2.02749	0.825183	-1.20231		9	Tumour	1.38578	1.75276	0.366983		FAIL
2	basal	1.58223	1.02437	-0.557859		2	Tumour	0.898339	2.1861	1.28776		FAIL
11	basal	-0.639472	1.70327	2.34274		11	Tumour	-0.710063	2.08539	2.79545		FAIL
12	basal	-0.62763	-0.399838	0.227792		12	Tumour	-0.778569	2.53088	3.30945		PASS
1	basal	0.735295	0.924759	0.189464		1	Tumour	0.173937	2.53783	2.36389		PASS
15	basal	-0.535878	2.72606	3.26194		15	Tumour	-0.485212	0.830541	1.31575		FAIL
5	basal	-1.35811	1.61222	2.97033		5	Tumour	-0.833767	0.281033	1.1148		FAIL
13	basal	-1.56407	0.329099	1.89317		13	Tumour	-1.72649	0.987433	2.71393		FAIL
4	basal	-1.77393	-0.13312	1.64081		4	Tumour	-1.5316	-1.54945	-0.0178517		FAIL
10	basal	-0.198559	-0.369011	-0.170452		10	Tumour	0.250677	-2.54712	-2.79779		FAIL
8	basal	1.9643	-0.376088	-2.34039		8	Tumour	1.91934	-0.639802	-2.55914		FAIL
3	basal	0.999411	-0.953733	-1.95314		3	Tumour	1.38665	-1.57437	-2.96102		FAIL
