# Supplementary material for: Precancerous niche remodelling dictates nascent tumour persistence
Source: Nature. 2026 Mar 4;653(8113):242–53. doi: 10.1038/s41586-026-10157-8 (PMC13148994; doi:10.1038/s41586-026-10157-8)
Supplement: Supplementary file 3 — Supplementary Tables 1–15 [file 41586_2026_10157_MOESM3_ESM.zip › Supplementary_Table_13_Skrupskelyte_et_al_2026.xlsx]

## Sheet: TMR_12_vs_TMR_1
Diffrentially expressed genes between Tumour 12 and Tumour 1 populations
gene	p_val	avg_log2FC	pct.1	pct.2	p_val_adj
Ccn2	5.55667995409525e-10	3.08262	0.217	0.085	1.58265358452541e-05
Egr4	1.36703699005263e-09	2.92013	0.219	0.09	3.8935947550679e-05
Gm42696	1.40313806195765e-07	2.64608	0.1	0.019	0.00399642
Egr2	2.5142997570019e-35	2.46574	0.532	0.196	7.16122856789282e-31
9530097N15Rik	6.4303551073716e-08	2.43054	0.119	0.028	0.00183149
Thbs1	3.97930393509266e-50	2.41196	0.784	0.502	1.13338534679309e-45
Spry1	3.16278031040628e-10	2.31093	0.216	0.083	9.00823088009916e-06
Alpk1	1.91033368227353e-24	2.29201	0.644	0.453	5.44101239385146e-20
Fbxw10	3.10253350552361e-08	2.2651	0.176	0.066	0.000883664
Pdk4	1.46654011046359e-56	2.26105	0.816	0.469	4.1769995426224e-52
Hs3st1	8.03793709111692e-07	2.19605	0.29	0.191	0.0228937
Nr4a1	1.82482541653143e-82	2.15082	0.957	0.679	5.19746775136481e-78
Gm12454	1.63629579425573e-07	2.14906	0.122	0.033	0.0046605
Csrnp1	2.71963854945844e-63	2.096	0.829	0.469	7.74607451656753e-59
Nr4a3	6.62912946541935e-47	2.00137	0.78	0.486	1.88810865434074e-42
Noct	4.34559828847226e-26	1.99295	0.689	0.526	1.23771330452267e-21
Vasn	1.50633205379192e-15	1.98019	0.337	0.139	4.29033495561015e-11
Egr3	1.02401970308138e-54	1.95554	0.84	0.547	2.91661291831639e-50
Zfp36	3.45940070007582e-93	1.94226	0.981	0.783	9.85306507395596e-89
Schip1	1.3027875417524e-33	1.93756	0.716	0.486	3.71059947641919e-29
Nrg1	4.04376358802944e-42	1.89101	0.956	0.915	1.15174474514254e-37
Man1a	2.43519385057183e-40	1.87157	0.824	0.613	6.93591912519869e-36
Bhlhe40	1.90060973661949e-48	1.86057	0.875	0.7	5.41331665183963e-44
Ttc6	8.68731746562356e-29	1.84252	0.616	0.347	2.4743217605589e-24
Pcsk5	4.8149846322575e-20	1.84097	0.594	0.394	1.37140392295958e-15
Itpkc	2.5247539456123e-30	1.82926	0.696	0.476	7.19100418789296e-26
March3	9.20174506308049e-74	1.82406	0.96	0.724	2.62084102886658e-69
Dusp6	1.65956449138395e-36	1.80957	0.758	0.488	4.72677158435976e-32
Pcdh17	4.30437042970389e-22	1.79928	0.551	0.304	1.22597078578826e-17
Fosb	1.94424248128455e-100	1.79588	0.998	0.866	5.53759143519467e-96
Col12a1	1.10824151517947e-08	1.79172	0.452	0.33	0.000315649
Depp1	2.4692573751953e-09	1.78717	0.327	0.182	7.03293885603125e-05
Ifi202b	2.30453085479863e-10	1.7823	0.519	0.392	6.56376478063745e-06
Nipal1	7.08656558357734e-12	1.78144	0.406	0.257	2.0183956095145e-07
Cdh4	5.56461246529987e-15	1.76982	0.404	0.208	1.58491292236671e-10
Gm43258	3.13080543511371e-08	1.75473	0.202	0.085	0.000891716
Pcdh19	4.34208570214938e-20	1.75378	0.521	0.285	1.23671284968619e-15
Ccn1	1.56960328451598e-52	1.74426	0.918	0.696	4.47054407495842e-48
Sgms2	1.10474314170232e-31	1.73719	0.722	0.493	3.14652941619655e-27
Tnfaip3	8.70082431924237e-25	1.73392	0.653	0.417	2.47816878260661e-20
Sec24a	3.3092662221935e-27	1.73382	0.811	0.691	9.42545205405154e-23
Arid5a	2.6263362704714e-13	1.71828	0.344	0.17	7.48033096555665e-09
Tnfsf15	2.33566432961109e-08	1.71628	0.221	0.097	0.000665244
Atf3	2.71141295093523e-93	1.68797	0.995	0.882	7.72264636685373e-89
Alcam	1.26649727525195e-19	1.67781	0.595	0.38	3.60723753937262e-15
Cited2	4.2889888552268e-64	1.67116	0.888	0.601	1.2215898057457e-59
Gm13986	9.89205003552028e-07	1.66976	0.197	0.094	0.0281745
Plaur	2.07402057500548e-19	1.6626	0.64	0.481	5.90722540173061e-15
Epgn	3.36297488641838e-14	1.66152	0.542	0.375	9.57842507149683e-10
Zfp703	1.26973010026845e-42	1.6571	0.806	0.575	3.6164452715846e-38
Itgb6	9.10326108269528e-09	1.64698	0.606	0.545	0.000259279
Itga2	2.46781285126695e-08	1.64437	0.557	0.465	0.000702882
Fos	1.2272254546076e-78	1.63892	0.996	0.868	3.49538353981337e-74
Fam43a	2.79862053600028e-10	1.61535	0.392	0.255	7.971031010636e-06
Irs2	1.30243574903372e-54	1.61079	0.925	0.752	3.70959750039785e-50
Plcl1	1.40455723839908e-13	1.60558	0.365	0.182	4.00045992640826e-09
Kctd12	1.0438734730251e-42	1.60261	0.812	0.564	2.97316042587008e-38
Rgs16	2.97138454198376e-24	1.60229	0.549	0.264	8.46309745247814e-20
Atf7ip2	8.32230012754549e-11	1.59824	0.369	0.208	2.37035752232751e-06
Cxcl10	5.36361968545102e-07	1.59473	0.368	0.25	0.0152767
Serpine1	5.83814781894103e-28	1.58512	0.665	0.399	1.66282126179079e-23
Efnb2	1.25157175453033e-49	1.5746	0.886	0.7	3.56472667125327e-45
Dusp5	4.16483929200896e-28	1.57112	0.73	0.505	1.18622952714999e-23
Scx	1.1496049120863e-07	1.55368	0.252	0.132	0.0032743
Klf11	1.50177565960166e-36	1.55222	0.717	0.432	4.27735743367746e-32
Zbtb10	1.15594578279596e-12	1.54498	0.426	0.252	3.29236477855945e-08
Dbn1	1.31246624694032e-07	1.54457	0.298	0.182	0.00373817
Gm1604b	8.73349205759625e-07	1.54326	0.166	0.068	0.0248747
Hspa2	1.16253014054837e-23	1.5399	0.615	0.387	3.31111834630988e-19
Fzd8	5.47207683839413e-17	1.53896	0.536	0.349	1.55855692511142e-12
Tmem132b	1.63353659269858e-08	1.53682	0.274	0.142	0.000465264
Dll1	1.9969178027361e-12	1.52699	0.529	0.389	5.68762128575296e-08
4932411K12Rik	2.38793365950924e-12	1.52456	0.366	0.182	6.80131264901421e-08
Klf9	4.7721340750156e-60	1.51506	0.901	0.722	1.35919922724594e-55
Herc4	1.04022242417363e-22	1.506	0.887	0.83	2.96276150853134e-18
Itpr1	5.50236293347408e-20	1.50488	0.709	0.585	1.56718301071209e-15
Gm26532	9.02499410590501e-17	1.50416	0.574	0.382	2.57049882124386e-12
Gm42701	1.54798828962638e-06	1.49421	0.228	0.125	0.0440898
Pdlim5	4.61804229255336e-79	1.49362	0.99	0.981	1.31531080576505e-74
Bmp2	2.69834729335592e-24	1.47606	0.666	0.455	7.68543276093633e-20
Ppp2r2b	1.33662612220568e-06	1.4665	0.246	0.134	0.0380698
Adm	1.56696638169772e-32	1.4655	0.771	0.517	4.46303364835145e-28
Ptprk	1.59564726291227e-10	1.4654	0.658	0.578	4.54472253422673e-06
Foxa1	2.03144851839539e-37	1.46173	0.808	0.634	5.78597167009376e-33
Dcaf6	3.90760628723271e-26	1.45109	0.721	0.519	1.11296442272962e-21
Magi3	7.79299302313601e-41	1.44808	0.91	0.743	2.2196002728496e-36
Dennd2c	3.19034245181686e-34	1.44747	0.892	0.821	9.08673337126479e-30
Egr1	7.17996261573396e-95	1.43979	1	0.948	2.04499695221335e-90
9130230L23Rik	3.0415286418974e-07	1.43963	0.236	0.123	0.00866288
Junos	2.24945312580386e-24	1.43835	0.766	0.608	6.40689239291455e-20
Klf6	1.26501938659277e-62	1.43515	0.99	0.939	3.60302821689352e-58
Plet1	1.43069593642738e-15	1.43162	0.59	0.394	4.07490816613246e-11
Samd4	9.84336561757652e-12	1.43035	0.423	0.245	2.80358739519815e-07
Pygm	7.68575329217677e-11	1.42406	0.352	0.189	2.18905625267779e-06
Phlda1	5.92852144016744e-40	1.42266	0.91	0.781	1.68856147658849e-35
Abtb2	2.21398628304759e-33	1.41963	0.865	0.698	6.30587573137614e-29
Sox9	1.30519826036459e-10	1.41868	0.602	0.5	3.71746568517043e-06
Apol8	4.87133316113087e-08	1.41828	0.3	0.172	0.00138745
Ets2	4.91792973946441e-34	1.41628	0.84	0.752	1.40072474839425e-29
Rbm38	1.59214344611212e-19	1.41615	0.551	0.335	4.53474296321654e-15
Angptl4	1.34131704834634e-14	1.40773	0.485	0.302	3.82033921710003e-10
Dcn	1.88176023442965e-11	1.40563	0.479	0.314	5.35962949970253e-07
4930523C07Rik	1.69916732262912e-43	1.39996	0.909	0.783	4.83956836831226e-39
Arc	1.65858772790612e-35	1.39879	0.812	0.585	4.72398956662222e-31
Junb	6.34394361417246e-93	1.39563	0.998	0.988	1.8068820201886e-88
Ascc3	4.92037152833133e-49	1.39327	0.964	0.936	1.40142021869933e-44
Lmo7	2.55160800975388e-07	1.39184	0.659	0.625	0.00726749
Maff	2.01001510103112e-49	1.39117	0.878	0.677	5.72492501075684e-45
Icam1	5.57720512820241e-21	1.38416	0.765	0.639	1.58849956461461e-16
Homer1	2.64237728169852e-43	1.37686	0.945	0.816	7.52601897373373e-39
Myc	1.85236356464154e-29	1.37238	0.843	0.759	5.27590190481202e-25
Etfdh	4.47036784010909e-38	1.36931	0.852	0.7	1.27325016821987e-33
Trib1	4.2168745127387e-43	1.36585	0.881	0.679	1.20105019871824e-38
Edn1	1.41862129436331e-12	1.36368	0.456	0.278	4.04051717060557e-08
A130010J15Rik	5.37545246230752e-07	1.36263	0.416	0.325	0.0153104
Dnaja4	5.56576561875554e-29	1.3613	0.733	0.512	1.58524136353395e-24
Mafa	2.70538229492695e-19	1.35912	0.609	0.401	7.70546985241094e-15
Cyp2f2	4.91167756141706e-12	1.35894	0.442	0.264	1.39894400304281e-07
Id2	1.35519947168312e-49	1.35656	0.949	0.8	3.85987913524787e-45
Mast4	1.18203550351191e-43	1.33791	0.969	0.95	3.36667352110262e-39
Klf2	1.30560397070943e-18	1.33239	0.662	0.479	3.71862122937461e-14
Ugt2b34	3.05115127595416e-09	1.33151	0.276	0.132	8.69028906417263e-05
Taf4b	2.08673146784617e-34	1.33006	0.894	0.748	5.94342856671945e-30
Abcb1b	4.37675201645274e-13	1.32983	0.698	0.611	1.24658650932607e-08
Evl	1.11595666147304e-07	1.32463	0.441	0.316	0.00317847
Ccnl1	3.58352041668866e-81	1.32177	0.989	0.941	1.02065828508126e-76
Jun	1.81498984940112e-94	1.31714	1	0.96	5.16945408906427e-90
Adamts17	1.19024328081776e-10	1.31566	0.349	0.186	3.39005091242514e-06
Pmaip1	7.95453867558767e-20	1.31403	0.698	0.552	2.26561170558088e-15
Marveld2	1.57939024105246e-10	1.31379	0.445	0.307	4.4984192845656e-06
Anxa3	1.04624516454368e-10	1.31089	0.621	0.545	2.97991547765331e-06
Rgcc	1.47769033497713e-08	1.31082	0.438	0.292	0.000420876
Galnt3	7.31384083219005e-13	1.30797	0.626	0.528	2.08312814582437e-08
Gk5	8.62891414850257e-15	1.30736	0.765	0.686	2.4576873277765e-10
Zswim6	4.63085941824776e-67	1.3033	0.996	0.955	1.31896137950533e-62
Ptgs2	2.44404856287067e-11	1.30133	0.624	0.526	6.96113911676824e-07
Cdc42ep3	1.68336584159327e-22	1.29886	0.799	0.684	4.79456259002595e-18
Naaladl2	1.6807173671371e-06	1.29826	0.353	0.238	0.0478702
Dock4	8.3158745990056e-15	1.2966	0.571	0.389	2.36852740328878e-10
Id4	1.18799531519435e-25	1.29602	0.709	0.486	3.38364825673653e-21
Gm43259	1.38511902147033e-09	1.29469	0.344	0.193	3.94509599695179e-05
2610035D17Rik	1.89792930872469e-46	1.28978	0.932	0.835	5.40568225710965e-42
Gm826	2.69614510585812e-09	1.28764	0.382	0.238	7.6791604905051e-05
Nr1d1	1.08234488313305e-15	1.28742	0.569	0.406	3.08273469613956e-11
Timp3	5.30693179431151e-24	1.28227	0.742	0.545	1.51152031365581e-19
Pnrc1	4.34856946811829e-65	1.28207	0.975	0.901	1.23855955590945e-60
Kansl1l	2.30469466970037e-39	1.27729	0.899	0.748	6.56423135824061e-35
Pim1	7.45959480997166e-13	1.27256	0.664	0.578	2.12464179377613e-08
Hmgcs2	9.69059081141418e-17	1.26532	0.521	0.295	2.76007407490699e-12
Fzd7	1.01941364372834e-09	1.26104	0.447	0.314	2.90349394006704e-05
Gsto2	5.94341343544013e-20	1.2605	0.714	0.535	1.69280301468206e-15
Fosl1	8.12924318250619e-36	1.25933	0.841	0.682	2.31537104324141e-31
Slc25a25	1.75883090362788e-27	1.25851	0.764	0.597	5.00950217971293e-23
Mepce	6.53287787243149e-39	1.25408	0.811	0.604	1.86069427562594e-34
Caprin2	1.07858284234652e-20	1.25137	0.752	0.55	3.07201965157135e-16
Slco2a1	2.8307080867235e-11	1.25104	0.584	0.427	8.06242277260588e-07
Ifrd1	3.03831582410686e-74	1.24967	0.998	0.948	8.65373113022114e-70
Tmtc2	1.15696641249606e-29	1.24925	0.904	0.837	3.29527173607127e-25
Glcci1	4.26512761220264e-23	1.24806	0.732	0.545	1.21479364650756e-18
Gm43260	2.36132434979864e-07	1.24497	0.343	0.224	0.00672552
Tacc2	2.56247393528894e-37	1.24256	0.973	0.965	7.29843826248995e-33
Dnajb9	4.16667336375692e-58	1.24253	0.948	0.774	1.18675190746525e-53
Tead1	1.3047138136316e-20	1.24069	0.841	0.767	3.71608588398553e-16
Ptger4	5.85571030011922e-13	1.23661	0.556	0.384	1.66782340767996e-08
Zfp131	1.22554726491564e-61	1.22491	0.968	0.873	3.49060371993272e-57
Lag3	1.50103698458536e-11	1.22481	0.473	0.309	4.27525353949601e-07
Myo1d	5.86887020178721e-30	1.22237	0.901	0.844	1.67157161087303e-25
Btg2	1.74872118071286e-42	1.21987	0.961	0.873	4.98070766690635e-38
Tgif1	4.20082139374762e-25	1.21975	0.76	0.604	1.1964779493672e-20
Dnajb1	1.97681337253951e-48	1.21305	0.968	0.927	5.63035984766702e-44
Adamts1	4.59560313817437e-16	1.21121	0.762	0.663	1.30891968581482e-11
Ppp1r15a	5.3704163434717e-68	1.20993	0.982	0.887	1.52960198294761e-63
Nppc	1.37971327811733e-06	1.20929	0.286	0.175	0.039297
Neto2	5.18711626769282e-11	1.20853	0.536	0.396	1.47739445536427e-06
Ier2	2.68776593580047e-62	1.20725	0.99	0.936	7.65529493834689e-58
Lratd1	4.76355305476881e-12	1.20694	0.507	0.358	1.35675518105925e-07
Ipmk	3.86770782640811e-25	1.20577	0.805	0.644	1.10160054311756e-20
Esyt2	5.17259939243102e-52	1.20344	0.96	0.925	1.4732597589522e-47
Marcksl1	2.786327984323e-38	1.19801	0.857	0.722	7.93601936494876e-34
Il1rap	2.0264928629015e-19	1.19249	0.762	0.632	5.77185697211606e-15
Mgat4a	3.86214289015015e-11	1.19195	0.514	0.373	1.10001553797257e-06
Clu	2.02903494161433e-18	1.18845	0.666	0.495	5.77909732070595e-14
Rhob	9.74298880980596e-58	1.18598	0.973	0.851	2.77499807280893e-53
Ext1	5.83960031834731e-62	1.18537	0.995	0.962	1.66323496267168e-57
Vcl	2.44734356330589e-50	1.18439	0.99	0.927	6.97052393700784e-46
Crim1	9.2955323376022e-40	1.18128	0.962	0.91	2.64755352039586e-35
Fam110c	6.49646399748943e-08	1.17929	0.545	0.469	0.00185032
Tent5c	1.36126756827306e-16	1.17666	0.575	0.363	3.87716228795533e-12
Socs1	6.32268525947062e-16	1.17549	0.628	0.462	1.80082721560242e-11
Slc5a3	4.12593653441669e-39	1.17331	0.888	0.7	1.17514924373256e-34
Areg	4.90216789979292e-16	1.17321	0.71	0.559	1.39623546121902e-11
Lamc2	5.48187952986922e-16	1.17244	0.861	0.811	1.56134892769735e-11
Gk	9.60774482437359e-09	1.16866	0.677	0.632	0.000273648
Dusp1	7.69123594054936e-59	1.16849	0.992	0.91	2.19061782058727e-54
Fam222a	2.07406366759324e-12	1.16434	0.47	0.29	5.90734813803908e-08
Rnd3	1.06683017549546e-55	1.16248	0.985	0.941	3.03854570584616e-51
Add3	1.06572287785209e-09	1.16167	0.531	0.401	3.03539190069833e-05
Fzd5	3.43199687196064e-12	1.15963	0.553	0.422	9.77501349071829e-08
Tjp2	1.39022834031369e-14	1.15691	0.734	0.675	3.95964835888145e-10
Ksr1	1.21515002753145e-06	1.15654	0.534	0.483	0.0346099
Smoc2	5.97767609447436e-30	1.15311	0.878	0.715	1.70256170522819e-25
Large1	2.24875408483896e-20	1.15207	0.834	0.774	6.40490138443832e-16
Sik2	3.97191293170069e-22	1.14796	0.776	0.649	1.13128024120699e-17
Jak2	2.35067011245962e-14	1.14683	0.729	0.632	6.69517861430748e-10
F2rl1	4.23104219742697e-17	1.14646	0.72	0.62	1.20508543867115e-12
Tcp11l2	1.44154970825391e-10	1.14551	0.527	0.396	4.10582187904878e-06
Acer3	1.25891893852764e-36	1.14529	0.909	0.825	3.58565292071444e-32
Fndc3b	7.02633545747101e-36	1.14501	0.93	0.844	2.00124086499689e-31
Cd80	1.22570523272633e-07	1.14243	0.368	0.241	0.00349105
Sox21	1.85549174605002e-52	1.14067	0.951	0.866	5.28481159109968e-48
Plk2	5.56386738865428e-50	1.13814	0.957	0.823	1.58470070963651e-45
Foxo3	7.66879109931875e-28	1.13787	0.86	0.757	2.18422508090797e-23
Cdkl5	7.11323753144958e-10	1.13541	0.57	0.465	2.02599231370747e-05
Epha2	4.12853376304965e-29	1.13165	0.831	0.658	1.1758889863918e-24
Sorbs1	2.82183834857438e-19	1.13137	0.683	0.528	8.03715998440955e-15
Cxcl16	1.28273343983908e-12	1.13028	0.594	0.462	3.65348138334967e-08
Amotl2	4.13203083756456e-13	1.12766	0.603	0.434	1.17688502315514e-08
Klf4	3.1444397901231e-79	1.12678	0.998	0.979	8.9559934102286e-75
Pak1	1.31061981633099e-12	1.12645	0.625	0.493	3.73290736087392e-08
Atp1b1	1.02527401962711e-14	1.12273	0.558	0.366	2.92018546270193e-10
Rab43	2.17946266207316e-19	1.12191	0.665	0.467	6.20754555411677e-15
Bach2	2.91123625648163e-10	1.11778	0.563	0.415	8.29178310571097e-06
Camk2d	2.67366099861197e-30	1.11141	0.903	0.847	7.61512125624662e-26
Lmbrd1	4.0678911203801e-16	1.10986	0.702	0.568	1.15861674890666e-11
Klhl29	4.79073718957371e-22	1.10914	0.771	0.625	1.36449776633439e-17
Pxdc1	2.13461188332987e-09	1.10304	0.641	0.54	6.07980156610013e-05
Lrrc28	4.08445110863925e-09	1.09563	0.626	0.552	0.000116333
Pik3r1	3.26424945108603e-37	1.09471	0.916	0.776	9.29723528658323e-33
Palld	1.98168208619711e-25	1.09324	0.936	0.91	5.6442269179066e-21
Ddx3y	1.79878374115068e-25	1.08774	0.838	0.757	5.12329585154536e-21
Nrg2	2.90291762593295e-07	1.08696	0.367	0.248	0.00826809
Cyld	1.36717662448135e-09	1.08486	0.663	0.59	3.89399246184778e-05
Aldh1a1	1.16153153232732e-22	1.08242	0.727	0.5	3.30827411037466e-18
Zfp503	7.88742380460666e-39	1.08196	0.913	0.785	2.24649604802807e-34
Sertad2	1.32606997295137e-29	1.08007	0.949	0.896	3.7769124969601e-25
Pramef8	2.51272507785183e-08	1.07766	0.404	0.276	0.000715674
Ddhd1	9.68085346126012e-16	1.07764	0.754	0.649	2.75730068283611e-11
Uap1	5.89189621640792e-22	1.07564	0.808	0.736	1.6781298803573e-17
Hexim1	3.65424477280054e-52	1.07148	0.979	0.896	1.04080199618905e-47
Stk40	1.05139920932737e-11	1.07135	0.588	0.474	2.9945952280062e-07
Enc1	4.86571386890559e-09	1.07126	0.368	0.219	0.000138585
Kdm6b	2.73751878835173e-26	1.07089	0.827	0.733	7.7970010129834e-22
Ovol1	3.63294763540781e-09	1.07063	0.673	0.63	0.000103474
Osgin1	4.47750727683108e-10	1.07059	0.505	0.377	1.27528362258703e-05
Frat2	2.17686872107252e-12	1.06972	0.595	0.448	6.20015749135875e-08
Ccdc71l	1.13455786614269e-06	1.06936	0.539	0.46	0.0323145
Btbd11	4.91842997091214e-12	1.06792	0.658	0.561	1.40086722431519e-07
Tsc22d1	1.12887184334342e-57	1.0672	0.982	0.939	3.21525278421073e-53
Rab11fip3	3.25171334332115e-10	1.06637	0.561	0.455	9.26152994444729e-06
Enpp1	1.44070411833473e-06	1.06422	0.488	0.403	0.0410341
Irx3	1.07448625016671e-11	1.06331	0.526	0.361	3.06035173772482e-07
Myo1e	3.49173540302484e-43	1.06263	0.979	0.948	9.94516077489536e-39
Atp11c	9.92060302854536e-10	1.06098	0.525	0.401	2.82558615459029e-05
Picalm	2.79056485128218e-32	1.06003	0.948	0.925	7.94808680942189e-28
Sh3rf1	1.45728186664372e-12	1.05823	0.844	0.814	4.15063021257465e-08
Strn3	1.86347649420336e-31	1.05732	0.976	0.972	5.30755375079e-27
Nectin2	1.24263565772569e-13	1.05454	0.628	0.498	3.53927488033432e-09
Nedd4l	5.39257194656988e-10	1.05416	0.647	0.578	1.53591234182203e-05
Nfkbia	1.34343684409917e-51	1.05339	0.99	0.962	3.82637681936324e-47
Myo10	7.22788598176877e-30	1.05228	0.91	0.901	2.05864648532738e-25
Cpeb2	3.69398682155002e-38	1.04896	0.918	0.804	1.05212132651388e-33
Fam214a	1.45456917803675e-06	1.04892	0.448	0.349	0.041429
Mafk	1.50023636852522e-16	1.04881	0.656	0.5	4.27297322483353e-12
Abca1	1.23999855014033e-16	1.0485	0.708	0.547	3.5317638705097e-12
Osbpl8	3.88881633658594e-30	1.04666	0.922	0.797	1.10761266898641e-25
Sertad1	5.17917576427168e-43	1.04605	0.912	0.752	1.47513284117986e-38
Cblb	6.59239614140374e-16	1.04567	0.824	0.759	1.87764626899461e-11
Ube2h	1.12764784338048e-42	1.04397	0.979	0.943	3.21176658751628e-38
Gadd45a	3.36337280054921e-19	1.04318	0.738	0.599	9.57955841052425e-15
Prkx	6.09504394734667e-25	1.03783	0.815	0.658	1.73599041708328e-20
Sgk1	4.16437986276504e-45	1.03698	0.974	0.87	1.18609867251274e-40
Lysmd3	7.52897308259005e-14	1.03532	0.634	0.505	2.1444021133833e-09
Nr1d2	1.33823932658916e-21	1.03254	0.755	0.608	3.81157324999126e-17
Ndrg1	1.06572361924807e-28	1.0325	0.875	0.733	3.03539401234235e-24
Cadm1	1.69871699497432e-40	1.03149	0.951	0.899	4.83828574508587e-36
Elf1	2.48025843290356e-47	1.03071	0.979	0.974	7.06427206859592e-43
Nfkbiz	3.32060456611209e-47	1.02951	0.967	0.908	9.45774592520047e-43
Tsc22d2	5.2943322754835e-34	1.02766	0.957	0.854	1.50793171870321e-29
Sipa1l1	1.86236228448538e-18	1.02496	0.783	0.703	5.30438025867126e-14
Slc22a14	6.12778673014082e-07	1.02484	0.407	0.297	0.0174532
Eml4	8.22719214528623e-16	1.02465	0.891	0.875	2.34326886682042e-11
Hcar2	2.42559490899348e-10	1.02421	0.637	0.557	6.90857941979523e-06
Adrb2	3.41035053114838e-30	1.02346	0.881	0.724	9.71336038281683e-26
Rapgef2	5.62371783216923e-30	1.02194	0.912	0.84	1.60174731295844e-25
Airn	9.74813837494928e-20	1.02051	0.9	0.849	2.77646477195305e-15
Id1	4.28081500524193e-29	1.01973	0.945	0.882	1.21926172979301e-24
Coq10b	1.52193274641034e-34	1.01891	0.925	0.776	4.33476884832593e-30
Ccng2	1.23654877248278e-30	1.01497	0.867	0.684	3.52193821378546e-26
Atf2	1.67277617903774e-25	1.01444	0.893	0.797	4.76440111313531e-21
Nedd9	1.00185987416507e-09	1.01251	0.599	0.486	2.85349729359694e-05
Hist1h1c	1.14473076549451e-09	1.01206	0.638	0.545	3.26042216628148e-05
Simc1	9.17596150443925e-17	1.01198	0.854	0.752	2.61349735569439e-12
Dipk2a	7.96590921417811e-16	1.01198	0.702	0.568	2.26885026238221e-11
Ier5	1.69463924225688e-43	1.01038	0.952	0.847	4.82667148979604e-39
Arl4a	1.26819554567527e-22	1.00963	0.85	0.726	3.61207455319229e-18
Sox4	1.70774718781734e-29	1.00546	0.93	0.854	4.86400554034134e-25
Unc5b	1.4315729155376e-12	1.00233	0.641	0.5	4.07740597803419e-08
Tle4	1.10540037763433e-38	1.00042	0.951	0.842	3.14840135557809e-34
Dcun1d3	1.80705058807685e-10	1.00019	0.665	0.583	5.1468414849605e-06
Wwtr1	8.5160163947149e-20	0.989637	0.799	0.691	2.4255317895427e-15
Id3	1.77537826381477e-40	0.988727	0.982	0.932	5.05663237099723e-36
Epha4	3.37731123288069e-17	0.988469	0.814	0.75	9.61925785349077e-13
Fam126a	4.73545693835616e-21	0.988386	0.887	0.802	1.3487528451826e-16
Fosl2	5.14343916944718e-20	0.987475	0.829	0.745	1.46495434424195e-15
Slc45a4	7.93992243092702e-09	0.986093	0.583	0.5	0.000226145
Stx3	1.12964708887277e-10	0.985671	0.565	0.462	3.21746083852743e-06
Nr4a2	2.72087982822274e-27	0.984992	0.907	0.75	7.749609926744e-23
Txnrd1	1.45005028628131e-29	0.984763	0.897	0.795	4.13003322538643e-25
Pcf11	6.53947656658272e-42	0.98419	0.937	0.849	1.86257371569409e-37
Gse1	1.76120099529617e-18	0.982567	0.799	0.705	5.01625267480256e-14
Bmt2	1.18572554847468e-14	0.981789	0.759	0.646	3.37718350716557e-10
Errfi1	1.34576668659294e-33	0.980518	0.971	0.887	3.83301267675402e-29
Rgs2	5.14325096745193e-12	0.979499	0.612	0.436	1.46490074054966e-07
Met	2.3839863996449e-10	0.979189	0.771	0.736	6.7900700634686e-06
Dusp8	2.2448815952555e-15	0.979154	0.643	0.479	6.39387175960672e-11
Nuak2	2.72957922292887e-07	0.976912	0.481	0.37	0.00777439
Rnf19a	3.51306355999802e-27	0.975349	0.872	0.807	1.00059076315864e-22
Flnb	9.65091426498622e-13	0.975179	0.888	0.892	2.74877340095337e-08
Ccnyl1	1.40800295727841e-23	0.974731	0.92	0.788	4.01027402292036e-19
Ndfip2	3.90173164182465e-25	0.973739	0.886	0.825	1.1112912062245e-20
Egfr	4.85607242103488e-13	0.971427	0.92	0.896	1.38310654695916e-08
Ephb3	3.96674313766584e-17	0.97091	0.702	0.571	1.12980778046998e-12
Atp8a1	4.20855593431115e-08	0.970533	0.618	0.547	0.00119868
Insig1	2.71098695552805e-11	0.964038	0.639	0.514	7.721433046735e-07
Sik3	5.12271889305826e-36	0.963049	0.958	0.932	1.45905279512085e-31
Dgkh	9.51624564181562e-18	0.962878	0.802	0.658	2.71041708370192e-13
Fnip1	9.02487362288164e-41	0.962211	0.951	0.844	2.57046450526915e-36
Sowahc	1.01567368241836e-07	0.960259	0.584	0.512	0.00289284
Gpd2	1.32735258691956e-23	0.959584	0.876	0.811	3.78056563806428e-19
Tiparp	1.31299635977686e-35	0.959015	0.948	0.809	3.73967623191645e-31
Lratd2	1.98787119618139e-08	0.958883	0.514	0.41	0.000566185
Hbegf	2.85962963570685e-44	0.958625	0.971	0.906	8.14479712842026e-40
Espn	6.81360074569061e-13	0.957235	0.621	0.476	1.9406497643876e-08
Nckap5l	1.0036160002257e-06	0.95654	0.432	0.314	0.028585
Jade3	1.77484304526142e-09	0.956138	0.582	0.479	5.05510796151358e-05
Klhl21	1.47678846205842e-24	0.956126	0.838	0.733	4.2061888976348e-20
Ncoa7	4.17677573187923e-08	0.9537	0.519	0.41	0.00118963
Tec	2.23224166257025e-10	0.952977	0.521	0.37	6.35787070333258e-06
Nfkb1	1.3887645563432e-09	0.951414	0.918	0.929	3.9554792093767e-05
Rfx3	5.74663593146137e-17	0.950235	0.72	0.597	1.63675684599883e-12
Vegfa	5.06814544783178e-26	0.947992	0.848	0.703	1.44350918645145e-21
Slc4a7	2.24443716584174e-20	0.947223	0.923	0.875	6.39260593575044e-16
Ctsl	1.86356556096076e-30	0.942749	0.916	0.858	5.30780743072844e-26
Fbxo33	1.29830385556973e-24	0.937072	0.856	0.703	3.69782904143371e-20
Fam49a	1.49746395551455e-07	0.936366	0.492	0.373	0.00426508
Hivep2	3.94383437016892e-12	0.93586	0.863	0.866	1.12328290531151e-07
Cstf3	7.57720899743987e-24	0.935812	0.91	0.835	2.15814066665082e-19
Utp14b	6.7919133290325e-17	0.931515	0.736	0.571	1.93447275437504e-12
Stk17b	2.29484901448828e-13	0.931146	0.69	0.557	6.53618896306552e-09
Peli1	1.13852209451966e-31	0.929786	0.923	0.811	3.24273862961089e-27
Cspp1	1.98712297203036e-19	0.929406	0.882	0.844	5.65972364893686e-15
Sirt1	4.16003386186715e-22	0.92869	0.892	0.797	1.184860844537e-17
Ndel1	6.70913941692456e-34	0.926938	0.969	0.927	1.91089708872845e-29
Leng8	4.89057009615867e-08	0.924981	0.442	0.321	0.00139293
Mylip	1.47502807022149e-44	0.924035	0.969	0.913	4.20117494960485e-40
Larp1b	1.23657407079319e-36	0.922205	0.966	0.917	3.52201026843316e-32
Cemip2	3.14976110727081e-11	0.920608	0.645	0.517	8.97114958572872e-07
Lpin2	1.2868807502114e-10	0.920411	0.779	0.715	3.66529375275212e-06
Iqcn	5.63823917694069e-10	0.919604	0.495	0.347	1.60588328237625e-05
Gabarapl1	2.34206468617521e-13	0.918434	0.686	0.599	6.67066863916424e-09
Wdr47	6.56935476055804e-11	0.91809	0.761	0.649	1.87108362290214e-06
Arl13b	5.48299849931213e-10	0.91697	0.691	0.66	1.56166763257408e-05
Nek1	5.24301035618349e-10	0.916936	0.65	0.559	1.49331420964818e-05
Gls	3.05716028455013e-47	0.916566	0.998	0.972	8.70740392245567e-43
Mgrn1	5.02417488388928e-08	0.916329	0.527	0.429	0.00143099
Ern1	2.82203769836854e-19	0.916227	0.935	0.882	8.03772777249328e-15
Cyth1	3.95828546562878e-15	0.915325	0.762	0.665	1.12739886632039e-10
Tubb2a	3.91971194942772e-15	0.914032	0.719	0.557	1.116412357436e-10
Rela	1.00892036716412e-16	0.912005	0.783	0.712	2.87360698975684e-12
Ppp1r15b	4.89560919537156e-19	0.908152	0.743	0.623	1.39436741102573e-14
Mcl1	8.08829157301981e-45	0.907692	0.98	0.925	2.3037072058275e-40
Fam53c	4.9235913217027e-11	0.905904	0.609	0.514	1.40233728024736e-06
Epb41l2	3.55250893521473e-08	0.90463	0.563	0.467	0.00101183
Jund	4.60877475748269e-55	0.902728	1	0.991	1.31267122642622e-50
Cdcp1	2.91955729663493e-25	0.900416	0.935	0.929	8.3154830922756e-21
Zfc3h1	3.74960951428074e-20	0.899565	0.838	0.771	1.06796378185744e-15
Ino80	1.32856090171731e-26	0.899478	0.879	0.811	3.78400716027125e-22
Zfand5	1.84224705621395e-52	0.897915	0.996	0.972	5.24708806550856e-48
Daam1	3.55615168554032e-31	0.8978	0.949	0.908	1.01286312307559e-26
Fbxo34	2.57131140528617e-15	0.897399	0.808	0.745	7.32360914453606e-11
Pitrm1	1.02114230210165e-10	0.895159	0.757	0.715	2.90841750484591e-06
Gm42702	3.51556146810027e-09	0.894237	0.336	0.184	0.00010013
Phtf2	8.05727669449646e-28	0.893443	0.854	0.719	2.29487354812648e-23
Cxadr	2.52731524549568e-16	0.892191	0.865	0.788	7.1982992822208e-12
Pon2	2.26253151120283e-09	0.891573	0.7	0.658	6.4441422502079e-05
Skil	8.59847624821429e-20	0.890918	0.836	0.689	2.44901800501639e-15
Ocln	1.53451928081565e-07	0.890172	0.58	0.483	0.00437062
Wipi2	4.56186363097154e-13	0.888797	0.78	0.698	1.29930999937331e-08
Dot1l	1.04492681692239e-11	0.888359	0.672	0.608	2.97616055995836e-07
Sdk1	8.45528663729527e-20	0.886008	0.852	0.717	2.40823474003444e-15
Clk1	8.42791435602072e-45	0.88227	0.969	0.887	2.40043856688182e-40
Ahcyl2	3.25244376492832e-28	0.881244	0.962	0.939	9.26361033126883e-24
Rasl11b	6.37030014368137e-15	0.881099	0.745	0.608	1.81438888692333e-10
Ankrd12	7.46310886858058e-16	0.878358	0.878	0.802	2.12564266794912e-11
Btbd9	5.33779260027111e-19	0.878282	0.841	0.781	1.52031008840922e-14
Osbpl3	7.41522529112202e-08	0.877197	0.722	0.691	0.002112
Snhg12	2.0820867261553e-36	0.876276	0.945	0.917	5.93019941343554e-32
Crebrf	3.15235041505542e-13	0.875141	0.754	0.625	8.97852445216086e-09
Plxna2	3.01858368990473e-20	0.870765	0.881	0.816	8.59753006558667e-16
Ints6	3.43707405578769e-25	0.870388	0.989	0.948	9.78947432569449e-21
Usp47	1.67607784091288e-12	0.870216	0.878	0.863	4.77380490648807e-08
Fam117a	1.02136588158248e-07	0.869096	0.637	0.559	0.00290905
Herc2	4.93898404049553e-15	0.865929	0.838	0.816	1.40672143441394e-10
F2r	8.58915952701756e-07	0.862545	0.482	0.37	0.0244636
Lama3	1.76602667524887e-09	0.860251	0.751	0.736	5.02999717644384e-05
Plk3	6.04320453642047e-22	0.858617	0.809	0.656	1.72122551606328e-17
Plagl1	6.8200272801816e-10	0.85846	0.714	0.639	1.94248016994132e-05
Cpeb3	2.39595619806690e-10	0.858449	0.77	0.722	6.82416244333413e-06
Acsl3	4.28426856185786e-29	0.857795	0.932	0.854	1.22024537178835e-24
Fam107b	2.87704122890341e-19	0.85771	0.924	0.835	8.19438882816269e-15
Erc1	2.58004359409875e-20	0.856721	0.888	0.823	7.34848016471207e-16
Zfp655	1.6163881801146e-09	0.855859	0.608	0.533	4.6037968146024e-05
Ppfibp2	5.57084367712610e-11	0.852933	0.762	0.722	1.58668769611906e-06
Cast	1.07544891468336e-31	0.852928	0.982	0.983	3.06309359880114e-27
Baiap2	3.78711137211365e-35	0.852841	0.969	0.894	1.07864506100541e-30
Mapk8	1.70849946254128e-11	0.852636	0.694	0.573	4.86614816921007e-07
Arl5b	1.76087448305747e-18	0.852348	0.796	0.665	5.01532270264429e-14
Cd24a	1.90677892871422e-15	0.851222	0.786	0.651	5.43088774476384e-11
mt-Nd6	5.21252847496143e-19	0.850819	0.822	0.705	1.48463236023851e-14
Serinc3	2.12450994952846e-26	0.850183	0.875	0.785	6.05102923824695e-22
Hmox1	2.32657494143449e-07	0.849567	0.58	0.486	0.00662655
Mpp5	2.11126975787632e-19	0.848109	0.865	0.769	6.01331852438333e-15
Heg1	9.85477269952796e-07	0.847615	0.514	0.417	0.0280684
Dnajb4	5.29077071700756e-11	0.846549	0.795	0.722	1.50691731561809e-06
Stam	3.20507509254426e-09	0.846132	0.635	0.55	9.12869487858458e-05
Trp53bp2	4.509780278795e-13	0.84585	0.72	0.601	1.28447561900639e-08
Gm16310	1.62474864049602e-08	0.845328	0.45	0.307	0.000462761
Stim2	5.8043858006497e-11	0.843836	0.72	0.663	1.65320516374105e-06
Srgap2	7.851386393029e-07	0.84235	0.746	0.733	0.0223623
Etv5	4.91755931424148e-08	0.840123	0.521	0.389	0.00140062
Sfrp1	6.82651863795847e-16	0.83812	0.806	0.719	1.94432903846333e-11
Fzd10	2.97654327871441e-09	0.837594	0.637	0.54	8.4777905664344e-05
Slc30a1	3.92259396537692e-09	0.833987	0.605	0.521	0.000111723
Pdlim7	1.54233115976619e-14	0.833061	0.766	0.686	4.39286760924605e-10
Arhgap17	6.88264277679611e-17	0.831876	0.789	0.682	1.96031431568707e-12
Atxn1	1.9907821413446e-32	0.831498	0.983	0.979	5.67014569497768e-28
Glul	4.702468515795e-13	0.830724	0.825	0.729	1.33935708266873e-08
Gclc	2.35768770750559e-26	0.830553	0.947	0.87	6.71516612851741e-22
Wwc1	6.88133323692214e-08	0.830487	0.698	0.642	0.00195994
Epb41l5	2.99400503190673e-08	0.829139	0.678	0.618	0.000852753
Brwd1	4.39874932586535e-23	0.828054	0.942	0.915	1.25285178299297e-18
Ccnd2	5.1818505867318e-29	0.827552	0.969	0.922	1.47589468411295e-24
Sept11	1.7107238876354e-11	0.82739	0.84	0.835	4.87248377676315e-07
Ptpn4	1.31753961465486e-22	0.827199	0.887	0.814	3.75261633045996e-18
Tmed5	2.90809638648042e-34	0.826441	0.968	0.955	8.28284012797355e-30
Ggt1	1.23768203329139e-06	0.826144	0.432	0.314	0.0352517
Foxo1	9.11073201442819e-10	0.82552	0.715	0.656	2.59491869234944e-05
Gdpd2	1.2941508658276e-06	0.824998	0.418	0.302	0.03686
Map2k4	5.48344966088064e-11	0.824225	0.812	0.844	1.56179613241203e-06
Maoa	1.17127386674834e-12	0.821307	0.752	0.656	3.33602222727261e-08
Erbin	6.41659736844007e-29	0.820698	0.948	0.925	1.8275752624791e-24
Ccdc138	4.3560267048967e-07	0.820307	0.546	0.455	0.0124068
Bcl2l11	1.86022943417812e-17	0.819524	0.781	0.606	5.29830547442612e-13
Tasor	7.2510222155056e-12	0.818722	0.771	0.729	2.0652361474203e-07
Ranbp2	5.97275040162015e-28	0.817862	0.935	0.84	1.70115876938945e-23
Abl1	5.29617155352649e-10	0.817622	0.789	0.778	1.50845558187542e-05
Cdkn1a	2.72458650352375e-33	0.815415	0.956	0.88	7.76016727933634e-29
Irx2	1.70402274004339e-21	0.814644	0.862	0.769	4.8533975681916e-17
Tob1	1.72505115902441e-41	0.814082	0.989	0.934	4.91329071113332e-37
Pls3	9.54189453473576e-12	0.80903	0.885	0.899	2.71772240138344e-07
Emp1	1.60106658261132e-20	0.807429	0.96	0.943	4.56015784059356e-16
Stat3	1.59865937022463e-19	0.804217	0.941	0.929	4.55330161827379e-15
Nfat5	1.33023142174796e-27	0.803137	0.948	0.87	3.78876513542253e-23
Atf4	2.57829845600263e-57	0.802659	0.994	0.972	7.34350966238669e-53
Socs3	1.14997401028329e-10	0.802174	0.657	0.566	3.27535597608887e-06
Cachd1	2.28579762098018e-13	0.800068	0.784	0.705	6.51040878407575e-09
Btaf1	1.98256890853685e-27	0.798124	0.916	0.866	5.64675276529467e-23
Zfp36l1	2.46239834299588e-43	0.795987	0.994	0.986	7.01340296052086e-39
Klf7	1.02478182298678e-07	0.793797	0.739	0.726	0.00291878
Ubap1	8.54932170973102e-19	0.793483	0.847	0.745	2.43501780936559e-14
Acsl4	6.97062250862726e-11	0.790848	0.762	0.703	1.98537270290722e-06
Gm41496	1.2923622390366e-08	0.790621	0.48	0.344	0.000368091
Rasd1	3.29135940301928e-08	0.788706	0.515	0.384	0.000937445
Dsg2	6.7747641642353e-10	0.785703	0.8	0.757	1.9295883292575e-05
Mknk2	7.29278738627317e-24	0.785023	0.859	0.776	2.07713170335832e-19
Arih1	1.96908582448089e-35	0.783492	0.995	0.976	5.60835024528646e-31
Piezo1	2.23351302421425e-12	0.782481	0.791	0.712	6.36149179556702e-08
Rassf5	8.9381296841064e-07	0.781671	0.602	0.542	0.0254576
Psd3	1.4171261740635e-13	0.780165	0.848	0.776	4.03625876896765e-09
Tsc22d3	2.31201022357489e-08	0.779809	0.662	0.583	0.000658507
Clic4	1.64552379875561e-19	0.778984	0.942	0.917	4.68678088361574e-15
Ep400	3.08970452438686e-19	0.77803	0.951	0.908	8.80009642635866e-15
Rel	3.64345637284223e-17	0.776429	0.83	0.776	1.03772924411292e-12
Mrps6	9.37086648481857e-24	0.776276	0.899	0.828	2.66901019220603e-19
Nrip1	5.24701104499973e-07	0.776243	0.781	0.757	0.0149445
Fgd6	1.72542844654308e-09	0.774448	0.779	0.722	4.914365301444e-05
Brd2	6.88989543428647e-48	0.774376	0.985	0.962	1.96238001759347e-43
Usp32	1.73743276537715e-17	0.773794	0.829	0.764	4.9485560023472e-13
Arl4d	1.19299620529031e-08	0.77289	0.644	0.526	0.000339789
Atf6	9.65374399819978e-08	0.772869	0.695	0.649	0.00274958
Itgav	6.24296092328766e-14	0.772133	0.854	0.804	1.77812013017079e-09
Vav3	2.88759588541242e-12	0.771368	0.975	0.962	8.22445060083165e-08
Ctnnd1	3.97056439141139e-31	0.770468	0.983	0.972	1.13089614996179e-26
Sesn2	6.58945207707965e-09	0.770262	0.612	0.538	0.000187681
Sema5a	3.57289586205146e-25	0.770218	0.935	0.804	1.0176321994295e-20
Ythdc1	3.05953221682618e-24	0.770039	0.954	0.922	8.71415965996432e-20
Fbxo11	9.44706808027646e-20	0.768589	0.947	0.927	2.69071393062434e-15
Prdm2	6.14126448056994e-23	0.766748	0.892	0.814	1.74915494935593e-18
Cdh1	2.02827577315271e-32	0.766079	0.986	0.983	5.77693505709356e-28
Aldh4a1	6.91670681503082e-10	0.765251	0.709	0.63	1.97001643505708e-05
Ier5l	2.16785482542767e-18	0.765189	0.859	0.792	6.17448411378309e-14
Jak1	5.47441367089143e-18	0.764766	0.963	0.941	1.5592225017433e-13
Tent5a	1.6037395775019e-06	0.764284	0.694	0.646	0.0456777
Il6ra	3.23761643303953e-07	0.763887	0.673	0.644	0.00922138
Pitpnc1	1.73372061757395e-10	0.761908	0.823	0.804	4.93798306297411e-06
Slc1a5	5.0927675428312e-14	0.760266	0.796	0.71	1.45052205154918e-09
Tle3	5.47846217507271e-19	0.757681	0.847	0.785	1.56037559670421e-14
Fbxo30	1.21075514531529e-12	0.7569	0.715	0.594	3.44847280488702e-08
Nup210l	7.30741898865935e-07	0.756241	0.628	0.561	0.020813
Bcl6	3.64081841022822e-16	0.752818	0.842	0.724	1.0369778996012e-11
Raph1	4.08998650369717e-13	0.752522	0.857	0.849	1.16490995598303e-08
Aff4	1.87318277070454e-30	0.751363	0.974	0.953	5.33519916752068e-26
Baz1a	2.61193172721765e-30	0.750663	0.967	0.943	7.43930394546132e-26
Nabp1	7.17086520073564e-16	0.749395	0.853	0.752	2.04240582647353e-11
Irf1	2.85577639701076e-08	0.748936	0.705	0.613	0.000813382
Dnaja1	2.42040935275307e-41	0.748927	0.989	0.979	6.89380991851129e-37
Slco4a1	5.83126181209812e-07	0.747967	0.524	0.434	0.0166086
Tenm2	4.75135845087134e-20	0.747487	0.964	0.953	1.35328191397718e-15
Smarca2	1.03729367645576e-14	0.74617	0.848	0.781	2.95441984928128e-10
Dmxl1	7.68318074088128e-13	0.744454	0.798	0.712	2.18832353861781e-08
Arhgap24	1.25172828794297e-09	0.743891	0.669	0.526	3.56517250971916e-05
Pappa	4.95418856764967e-09	0.743832	0.802	0.722	0.000141105
Cmip	2.36603032780834e-21	0.742844	0.95	0.958	6.73892757966371e-17
Tpm1	2.56056466467237e-20	0.742726	0.974	0.976	7.29300027791985e-16
Ulk1	4.24328632094084e-10	0.742574	0.672	0.59	1.20857280993037e-05
Tuft1	1.09168885688317e-12	0.742089	0.856	0.792	3.10934820217464e-08
Cbx4	2.49057043691819e-25	0.741401	0.905	0.809	7.09364271843039e-21
Dhx32	8.5278334717256e-08	0.740918	0.667	0.611	0.0024289
Deptor	4.14046736861816e-08	0.739895	0.607	0.512	0.00117929
Znrf3	3.85100112070292e-10	0.739151	0.857	0.87	1.09684213919861e-05
Nf1	1.45773452301598e-12	0.737378	0.808	0.764	4.15191946845411e-08
Rbbp6	1.6344016062502e-24	0.736702	0.952	0.901	4.65510265492182e-20
Arhgap23	7.34758879342687e-15	0.736456	0.77	0.675	2.09274024014384e-10
Ddit3	1.38955414558971e-07	0.735706	0.616	0.554	0.00395773
Smg1	7.73651344174078e-30	0.735371	0.958	0.929	2.20351375847661e-25
Abl2	4.85903897590515e-22	0.735141	0.931	0.894	1.38395148111731e-17
Kcnq1ot1	6.46441923766043e-12	0.734937	0.871	0.868	1.84119588727044e-07
Ubc	1.50679049750861e-44	0.734514	0.996	0.995	4.29164069500402e-40
Akap13	3.20728525921476e-08	0.733698	0.818	0.802	0.000913499
Sp4	1.40337374166281e-06	0.733698	0.493	0.394	0.0399709
Itprid2	5.89386011938499e-13	0.732536	0.753	0.639	1.67868923920323e-08
Hbp1	3.27541262836598e-14	0.730573	0.764	0.663	9.32903024811198e-10
Rps6ka3	7.35011313781770e-09	0.730252	0.854	0.882	0.000209346
Flvcr1	1.39775099329587e-16	0.729926	0.882	0.809	3.9810743791053e-12
Btg1	9.30869597615053e-43	0.728443	0.998	0.979	2.65130278792719e-38
Sox7	2.68827449238901e-16	0.727138	0.791	0.677	7.65674340922237e-12
Fam102a	1.18425211863045e-13	0.724631	0.771	0.658	3.37298688428325e-09
Etnk1	2.29488925158314e-09	0.723523	0.653	0.54	6.5363035663591e-05
Rora	5.00829266734552e-14	0.723316	0.891	0.849	1.42646191751335e-09
Lnpep	1.15192264419413e-21	0.721552	0.905	0.87	3.28090607519373e-17
Pou3f1	2.01082020560253e-27	0.720233	0.968	0.882	5.72721810959712e-23
Tcim	5.42272548283967e-09	0.718168	0.715	0.644	0.00015445
Acot1	2.52790828893841e-08	0.716986	0.616	0.5	0.000719999
Mcu	9.90520609657549e-08	0.716817	0.766	0.776	0.0028212
Odc1	2.59847527686881e-22	0.715924	0.929	0.875	7.40097728357774e-18
Lpp	1.2100018247081e-21	0.715428	0.947	0.927	3.4463271971336e-17
Ell2	3.72897266772296e-18	0.713002	0.892	0.842	1.06208599522085e-13
Hspb8	2.19578979293687e-18	0.712745	0.936	0.908	6.2540484882428e-14
Uba6	4.40070849835011e-08	0.706016	0.749	0.712	0.00125341
Iffo2	1.00998260039189e-15	0.705089	0.936	0.948	2.87663244243618e-11
Nt5dc3	1.56597564745877e-07	0.70494	0.625	0.538	0.00446021
Wsb1	6.22392616533125e-28	0.703044	0.976	0.922	1.77269865040965e-23
Tasor2	5.58096524161836e-11	0.702752	0.713	0.653	1.58957052011774e-06
Arntl	2.33927098969722e-12	0.701403	0.784	0.733	6.66271163285562e-08
Zfp296	4.26774483138583e-10	0.70108	0.736	0.691	1.21553908287531e-05
Ptpn13	1.64630493016057e-17	0.700458	0.979	0.983	4.68900570208334e-13
Ppp1r13b	4.61863838822719e-09	0.697934	0.732	0.698	0.000131548
Aff1	1.41094786181192e-08	0.697874	0.857	0.847	0.000401866
Sptlc2	3.60561605799986e-14	0.695771	0.868	0.816	1.02695156563952e-09
Spindoc	5.34393235048455e-08	0.695709	0.67	0.557	0.00152206
March7	3.47336487967725e-15	0.694613	0.85	0.809	9.89283785029674e-11
Slc7a1	8.66031982504594e-17	0.691133	0.913	0.87	2.46663229256958e-12
Prdm16	1.71606330523463e-09	0.689918	0.714	0.618	4.88769150596928e-05
Rbms1	2.6280681284171e-15	0.689603	0.937	0.962	7.48526364335758e-11
Rbm39	2.63697809530417e-44	0.689507	0.996	0.993	7.51064101104533e-40
Hnrnph1	3.66558072463449e-32	0.689405	0.977	0.967	1.0440307019904e-27
Slc38a2	2.36703172910273e-48	0.688042	1	0.993	6.74177977083039e-44
Fnip2	6.36629228110598e-10	0.686363	0.748	0.667	1.8132473675046e-05
Snhg5	1.54776149684918e-21	0.683844	0.899	0.844	4.40833429532584e-17
Rap1b	2.41258437977303e-20	0.682772	0.926	0.913	6.87152283046955e-16
Gpnmb	1.60264251411213e-12	0.682491	0.957	0.934	4.56464640869416e-08
Prnp	7.40015080667234e-11	0.680232	0.804	0.767	2.10771095275642e-06
Slc25a51	1.72829163654253e-06	0.679108	0.697	0.675	0.0492252
Rbpj	1.5254158044825e-06	0.678285	0.684	0.686	0.0434469
Pdcd4	2.18161921842659e-17	0.677367	0.937	0.863	6.21368785792263e-13
BC005537	1.29898645100437e-35	0.676971	0.99	0.983	3.69977320975065e-31
1810013L24Rik	2.60591772696423e-13	0.674882	0.862	0.802	7.42217486993952e-09
Spag9	1.86064611814237e-34	0.674578	0.993	0.969	5.29949227369309e-30
Cnot4	2.040263229586e-17	0.674244	0.878	0.849	5.81107773050683e-13
Fam83d	3.3264580511642e-08	0.674192	0.716	0.642	0.000947442
5031425E22Rik	1.59095057288396e-09	0.673102	0.774	0.757	4.53134542168809e-05
Zfp622	3.12671731225921e-10	0.672249	0.733	0.686	8.90551624877669e-06
Msn	1.47120967722354e-12	0.671133	0.836	0.863	4.19029940266808e-08
Senp2	1.97605803098176e-13	0.669684	0.919	0.87	5.62820848384226e-09
Sgms1	3.82091468033629e-10	0.669483	0.898	0.887	1.08827291925338e-05
Mark3	3.30432963118282e-12	0.666334	0.899	0.894	9.41139165553491e-08
Gata3	1.23046637449464e-11	0.663912	0.748	0.646	3.50461432783564e-07
Taf7	9.90396794554857e-07	0.659987	0.542	0.446	0.0282085
Numb	8.82094559731129e-13	0.659584	0.875	0.837	2.5123817250262e-08
Ppard	7.0477859565189e-11	0.658557	0.835	0.835	2.00735039613571e-06
Azin1	4.84391664501702e-31	0.657732	0.975	0.95	1.37964433883375e-26
Atxn7	4.38275163914178e-07	0.656287	0.721	0.71	0.012483
Ptpn2	1.38296100974094e-12	0.655097	0.836	0.84	3.93894954794414e-08
Tjp1	9.76888148207036e-09	0.654257	0.751	0.741	0.000278237
Tgfbr1	2.53024335162223e-11	0.653108	0.747	0.653	7.20663911409042e-07
Mbtd1	7.20122879710657e-15	0.652877	0.882	0.818	2.05105398599189e-10
Itga6	6.38265381846578e-31	0.650433	0.992	0.986	1.81790746057542e-26
Zbtb11	5.25705473774105e-17	0.650314	0.931	0.858	1.49731433040341e-12
Itm2c	9.15452672932669e-09	0.649336	0.716	0.693	0.000260739
Notch1	1.9285642792879e-18	0.648341	0.937	0.903	5.4929367802678e-14
Sat1	3.36096512759809e-12	0.646567	0.893	0.873	9.57270087642488e-08
Nfil3	2.52710703642264e-11	0.646379	0.754	0.644	7.19770626113896e-07
Zc3h12a	4.71399883965521e-08	0.645652	0.692	0.613	0.00134264
Bbx	4.2260788175672e-08	0.645454	0.79	0.764	0.00120367
Fem1c	1.05337990340837e-07	0.644297	0.662	0.587	0.00300024
Zfas1	2.62466031241424e-37	0.643995	0.989	0.981	7.47555750181824e-33
Hsph1	1.83878015967128e-20	0.643761	0.93	0.88	5.23721365077575e-16
Dcaf12	1.20450300811493e-09	0.642833	0.734	0.693	3.43066546771294e-05
Cobll1	5.94690608542727e-07	0.642639	0.76	0.719	0.016938
Midn	3.47345711441892e-17	0.642243	0.872	0.825	9.89310055328796e-13
Med13	7.26863171219642e-17	0.641539	0.954	0.901	2.07025168426778e-12
Fnbp1	2.7979277058176e-12	0.640716	0.872	0.844	7.96905769170969e-08
Arih2	5.64874486131085e-11	0.640257	0.766	0.696	1.60887551139856e-06
Uty	6.75803290704804e-07	0.638307	0.719	0.665	0.0192482
Spty2d1	1.24776676830203e-07	0.637634	0.697	0.656	0.00355389
Wnk1	3.48621677229049e-29	0.637243	0.988	0.979	9.92944261083776e-25
Ppp2r2d	1.22112971684367e-08	0.636246	0.74	0.691	0.000347802
Hivep1	1.27297311171685e-06	0.636027	0.724	0.675	0.0362568
Heca	3.94536537852868e-12	0.635959	0.886	0.866	1.12371896711254e-07
Uhrf2	1.96957574560783e-10	0.635739	0.838	0.83	5.60974563864021e-06
Suco	1.54517478198101e-15	0.635703	0.887	0.844	4.40096681403832e-11
Agps	4.04091918093675e-13	0.634132	0.964	0.967	1.15093460111441e-08
Oser1	4.00014781140318e-09	0.63342	0.675	0.599	0.000113932
Zfp654	3.33667957764318e-07	0.628717	0.688	0.604	0.00950353
Sec61a2	1.45181646830657e-06	0.628656	0.64	0.583	0.0413506
Rsrp1	3.68888453168121e-17	0.62732	0.933	0.925	1.05066809231344e-12
Siah1a	5.14201281087353e-11	0.626289	0.817	0.811	1.464548088793e-06
Pkp4	4.22003479875002e-18	0.624566	0.969	0.962	1.20195031137998e-13
Ier3	4.62281778827621e-21	0.623918	0.963	0.899	1.31667096245683e-16
Vdr	3.98274307646381e-07	0.623411	0.681	0.642	0.0113436
Rictor	8.87488582108341e-09	0.622371	0.745	0.703	0.000252774
Fbxl3	3.72535587976316e-09	0.620648	0.735	0.7	0.000106106
Gpbp1	6.70802301127338e-21	0.620091	0.911	0.882	1.91057911407088e-16
Wdr26	4.35185766502173e-19	0.619095	0.935	0.908	1.23949610015149e-14
Myo6	8.81274074950561e-09	0.618121	0.802	0.771	0.000251004
5430416N02Rik	1.32023787431479e-10	0.616348	0.766	0.738	3.7603015136234e-06
Nup98	3.40247738482e-13	0.614309	0.866	0.833	9.69093608744434e-09
Tes	3.94789805968106e-11	0.614098	0.819	0.752	1.12444032535836e-06
Rybp	4.80010465585599e-18	0.612635	0.966	0.899	1.3671658080809e-13
P4ha1	1.93385569053829e-07	0.612408	0.836	0.783	0.00550801
Gm37240	2.67490025993719e-11	0.612152	0.865	0.825	7.61865092035309e-07
Pik3c2a	6.0097493924488e-11	0.611712	0.766	0.7	1.71169682195727e-06
Ppp3ca	3.69059742409849e-19	0.610202	0.986	0.986	1.05115595833173e-14
Slc1a4	1.04809613120266e-08	0.610107	0.746	0.663	0.000298519
4932438A13Rik	4.63020704668132e-09	0.609815	0.781	0.71	0.000131878
Rps6ka5	2.62849798571656e-10	0.609668	0.852	0.783	7.4864879629179e-06
Zfand6	1.75794534823801e-07	0.607917	0.78	0.741	0.00500698
Eif4a2	3.13465418704384e-29	0.607201	0.955	0.929	8.92812205553826e-25
Neat1	3.02731940757492e-21	0.606714	0.987	0.979	8.62241113665488e-17
Dst	1.09797067490079e-22	0.606677	0.985	0.979	3.12724007625242e-18
Ptp4a2	3.18089861804639e-22	0.606308	0.987	0.983	9.05983544391973e-18
D16Ertd472e	8.98718688692524e-12	0.605853	0.866	0.863	2.55973056913405e-07
Slc26a2	9.89599894262856e-12	0.605813	0.819	0.778	2.81857841883947e-07
Etf1	2.81570314667566e-27	0.604907	0.979	0.981	8.01968570236161e-23
Rev3l	3.10771297509176e-15	0.604318	0.9	0.835	8.85138809565634e-11
Srcap	7.00395017218848e-15	0.603592	0.837	0.776	1.99486508804272e-10
Arhgap21	2.04207832416076e-08	0.603248	0.802	0.8	0.000581625
Wls	8.09037967285212e-21	0.602733	0.971	0.967	2.30430193842174e-16
Ero1l	1.39152815135825e-07	0.602567	0.753	0.729	0.00396335
Trio	6.39217237229422e-08	0.60078	0.783	0.757	0.00182062
Mafg	1.59440453453258e-09	0.600588	0.785	0.783	4.54118299525569e-05
Slc6a6	2.04183249867924e-22	0.597102	0.974	0.962	5.81554732273821e-18
Frmd6	7.99155730912887e-20	0.595332	0.952	0.906	2.27615535278608e-15
Lamb3	5.09322358909862e-15	0.593345	0.91	0.903	1.45065194264707e-10
Egfl6	5.76433254827058e-11	0.592758	0.81	0.726	1.64179719639843e-06
Efna5	6.7925182347854e-10	0.592053	0.931	0.936	1.93464504363158e-05
Nipa2	1.08125923647008e-06	0.591446	0.749	0.745	0.0307964
Ogt	3.72568344171385e-09	0.589568	0.74	0.696	0.000106115
Ing1	7.71437028908686e-12	0.589367	0.814	0.781	2.19720694573772e-07
Clk4	2.75048349229494e-15	0.587764	0.791	0.71	7.83392708275446e-11
Nufip2	3.25063988361472e-18	0.586644	0.982	0.953	9.25847251651144e-14
Agrn	7.16858181092627e-10	0.58543	0.732	0.651	2.04175547138802e-05
Braf	3.49396045806899e-09	0.585145	0.779	0.719	9.9514981766721e-05
Hes1	8.20128202840709e-12	0.58387	0.977	0.976	2.33588914733091e-07
Elf3	1.38253651717502e-10	0.58333	0.771	0.667	3.93774050821788e-06
Rapgef6	3.31309104577964e-16	0.583173	0.904	0.887	9.43634591658958e-12
Snhg8	4.36517837232673e-27	0.580627	0.969	0.983	1.2432901040061e-22
Aebp2	5.89532631811844e-11	0.580308	0.884	0.925	1.67910684192649e-06
Ston2	4.57927404846464e-07	0.578246	0.816	0.783	0.0130427
Ythdf3	2.34474033352428e-11	0.578179	0.819	0.767	6.67828941794387e-07
Ankrd17	1.8183688808539e-18	0.577581	0.958	0.953	5.17907824644809e-14
Mprip	1.28786473741562e-06	0.576228	0.84	0.858	0.036681
Qk	4.49808246161964e-18	0.574791	0.969	0.95	1.2811438467185e-13
Rtn4	3.14223046214473e-15	0.573145	0.985	0.979	8.94970080228063e-11
F11r	2.47300783979154e-28	0.571943	0.974	0.958	7.04362092929426e-24
Usp34	9.77360138552077e-25	0.570963	0.977	0.979	2.78371714662403e-20
Pqlc1	3.29659089029513e-09	0.569378	0.892	0.861	9.38935017373858e-05
Zfp36l2	1.3100973684928e-20	0.569136	0.971	0.969	3.73141932494119e-16
Rab3gap1	5.19259554418361e-07	0.567335	0.702	0.675	0.0147896
Cpsf7	1.65136527870328e-06	0.565222	0.707	0.679	0.0470342
Sgpl1	1.63104225251824e-06	0.564019	0.774	0.755	0.0464553
Gm47283	2.51119428966769e-11	0.563907	0.919	0.892	7.15238357583151e-07
Tcf20	6.10006185989816e-10	0.562645	0.903	0.934	1.73741961893619e-05
Xpr1	2.9259036214727e-07	0.561611	0.823	0.788	0.00833356
Abi1	6.33580424419637e-13	0.561429	0.917	0.896	1.80456376483201e-08
Ncoa4	6.3946333891276e-11	0.55953	0.822	0.743	1.82131948189132e-06
Pbx1	3.83510757745583e-13	0.558962	0.979	0.967	1.09231534021097e-08
Gpcpd1	8.217234439412e-08	0.557414	0.774	0.717	0.00234043
Map4	4.0841350336615e-10	0.553234	0.904	0.896	1.16324334028747e-05
Jarid2	6.90708242678619e-07	0.551563	0.879	0.875	0.0196728
Tcf7l2	1.34912287491533e-10	0.551176	0.885	0.868	3.84257177233383e-06
Huwe1	1.23826612285612e-17	0.550066	0.968	0.95	3.5268295711188e-13
Btbd7	1.27649466648837e-09	0.547035	0.879	0.896	3.63571210909217e-05
Kdm5c	1.49526038920721e-06	0.543621	0.675	0.623	0.042588
Tob2	3.8758394826708e-10	0.542973	0.848	0.847	1.1039166014543e-05
Fscn1	2.44462619272256e-12	0.542303	0.899	0.889	6.9627843221124e-08
Nampt	4.01098220510163e-10	0.541524	0.867	0.842	1.14240795165705e-05
Ankrd11	2.67713798152833e-24	0.54035	0.989	0.974	7.625024398989e-20
Ccnt1	2.59552589269491e-07	0.537989	0.72	0.667	0.00739258
Sqstm1	1.34013567076284e-11	0.535711	0.897	0.833	3.81697441746673e-07
Irf2bp2	2.43949118790852e-07	0.534917	0.815	0.809	0.00694816
Bcl10	1.22778846950674e-09	0.532535	0.802	0.781	3.49698711884909e-05
Cebpd	7.84453744078254e-07	0.529269	0.544	0.434	0.0223428
B3gnt2	4.29288215555293e-10	0.528929	0.871	0.844	1.22269869554459e-05
Ctnna1	4.7646303276913e-23	0.525289	0.986	0.986	1.35706200993304e-18
Snhg1	6.41227492711803e-26	0.523746	0.981	0.979	1.82634414474176e-21
Top1	3.18980125007259e-21	0.520298	0.99	0.983	9.08519192045674e-17
Rnf19b	1.23243346554154e-12	0.520025	0.886	0.835	3.51021699655541e-08
Auts2	3.74201700120979e-08	0.51966	0.926	0.887	0.0010658
Atp6ap2	6.73681280230326e-11	0.518996	0.867	0.866	1.91877902235201e-06
Shoc2	3.64278904693896e-10	0.517111	0.91	0.917	1.03753917634916e-05
Tra2a	2.1048355818327e-19	0.515926	0.994	0.976	5.9949927041759e-15
Tnks2	2.00530521201365e-10	0.51454	0.923	0.925	5.71151030485727e-06
Zmym2	5.37800200462969e-07	0.513133	0.821	0.828	0.0153176
Cdk19	3.63498707442071e-10	0.509934	0.895	0.84	1.03531701853651e-05
Otud7b	1.90583298103104e-10	0.509599	0.83	0.818	5.4281934965726e-06
Mga	3.97538953084739e-07	0.508227	0.758	0.745	0.0113227
Nras	9.2144668106822e-11	0.507383	0.895	0.899	2.6244644370185e-06
Kpna4	1.39781517952036e-10	0.506387	0.954	0.939	3.9812571943099e-06
Atp11b	1.61920185173691e-12	0.506251	0.932	0.929	4.61181071411708e-08
Mbnl2	7.63849379561194e-22	0.505998	0.992	0.995	2.17559580286619e-17
Cul3	9.96651544293615e-13	0.503786	0.924	0.91	2.83866292845707e-08
Ski	1.36874815573038e-12	0.503559	0.929	0.91	3.89846849715126e-08
Fbrsl1	6.82766123789919e-07	0.502686	0.72	0.679	0.0194465
Tfrc	1.64062931756938e-12	0.501087	0.904	0.861	4.67284042230111e-08
Mrps36	6.86516777525913e-11	-0.500244	0.565	0.785	1.95533708574931e-06
Casp6	1.02631767155516e-06	-0.500621	0.306	0.46	0.0292316
Noa1	2.20729950929639e-07	-0.500906	0.333	0.5	0.00628683
Anp32a	4.15043177126448e-16	-0.501333	0.778	0.932	1.18212597709155e-11
Mrpl28	1.16367221668625e-11	-0.501877	0.684	0.84	3.31437120756579e-07
Kazn	1.09428185284313e-06	-0.501935	0.425	0.587	0.0311673
Rnh1	8.7290360530327e-11	-0.501969	0.758	0.892	2.48620404862477e-06
Mdh2	2.97413335939328e-31	-0.502489	0.935	0.993	8.47092663422395e-27
Mdh1	7.7928355560394e-24	-0.50289	0.901	0.981	2.21955542307114e-19
Cdc26	2.95662656906849e-10	-0.502992	0.62	0.804	8.42106379402089e-06
Sdr39u1	7.00750768403173e-07	-0.503687	0.314	0.476	0.0199588
Tmem238	2.99191745037109e-12	-0.504071	0.616	0.821	8.52157928214694e-08
Bola3	5.78315839769348e-12	-0.504642	0.647	0.823	1.64715917483106e-07
Dhcr24	2.9740607187822e-09	-0.504947	0.399	0.58	8.47071973923546e-05
Iscu	2.4593000859592e-09	-0.504954	0.46	0.656	7.004578504829e-05
Trabd	3.01488935340646e-11	-0.505207	0.464	0.679	8.58700785637228e-07
Cbr1	1.6525822622127e-06	-0.505348	0.437	0.597	0.0470688
Prmt7	1.18224646185841e-06	-0.505367	0.381	0.54	0.0336727
Sae1	6.55306836153688e-16	-0.505401	0.746	0.894	1.86644493073293e-11
Klk11	6.02992100683674e-08	-0.505558	0.393	0.571	0.00171744
Arpc5l	1.99916851584003e-13	-0.505666	0.639	0.833	5.69403176681557e-09
Crcp	5.94061466334323e-07	-0.505983	0.322	0.472	0.0169201
Abcf2	1.51720475326986e-09	-0.506228	0.521	0.738	4.32130257826322e-05
Dctn3	2.61364426435675e-15	-0.506633	0.736	0.92	7.44418159374091e-11
Mt1	1.08329220149198e-22	-0.507064	0.994	1	3.08543284828945e-18
Cox8a	7.56348584473025e-38	-0.507369	0.973	0.998	2.15423203829607e-33
Ddx56	6.24555512814243e-07	-0.507642	0.386	0.545	0.0177886
Arhgdia	2.20571082229747e-19	-0.507711	0.856	0.95	6.28230556406764e-15
Igsf9	1.37919216093928e-08	-0.507764	0.499	0.679	0.000392822
Mrpl4	9.91813967418218e-11	-0.507784	0.559	0.767	2.82488454200057e-06
Tmem101	1.43665997980557e-06	-0.508033	0.182	0.311	0.0409189
Ube2l3	1.47136089098163e-21	-0.508424	0.846	0.962	4.19073008969388e-17
Dynlrb1	2.2607576424944e-19	-0.508716	0.842	0.958	6.43908991735256e-15
Rbl1	4.796811260441e-09	-0.509674	0.466	0.634	0.000136623
Rreb1	9.67847043721406e-13	-0.509729	0.653	0.816	2.75662194992731e-08
Pelp1	4.69784246610631e-10	-0.510382	0.372	0.571	1.3380394911964e-05
Gng5	2.02229912837685e-19	-0.51128	0.913	0.983	5.75991237744294e-15
Ndufaf4	2.27911662587792e-10	-0.511453	0.55	0.741	6.4913799738255e-06
Zfpl1	7.43951566713921e-08	-0.511899	0.266	0.429	0.00211892
Brk1	1.12466403924385e-17	-0.512719	0.808	0.958	3.20326811657434e-13
Ctc1	1.14662474744482e-06	-0.512961	0.255	0.403	0.0326582
Psmd9	5.49455347121349e-10	-0.513031	0.429	0.634	1.56495871967103e-05
Vdac3	3.17560544573266e-16	-0.513153	0.684	0.861	9.04475943053576e-12
Htra2	1.30844907354735e-08	-0.51401	0.257	0.427	0.000372672
Rgs3	6.48657136235301e-07	-0.514462	0.325	0.486	0.0184751
Ckmt1	5.23607690352913e-30	-0.514877	0.937	0.986	1.49133942366317e-25
Chrac1	3.41480446534064e-10	-0.515015	0.437	0.653	9.7260460781832e-06
Vps28	3.01155893778005e-13	-0.515104	0.637	0.825	8.57752216658515e-09
Vdac2	7.54783467126139e-25	-0.515609	0.872	0.974	2.14977427106867e-20
Dhrs4	2.74862773941682e-08	-0.516107	0.398	0.575	0.000782864
Ccdc58	1.0794146801482e-11	-0.516216	0.624	0.79	3.0743888919981e-07
1810037I17Rik	5.12575440529903e-19	-0.516495	0.938	0.981	1.45991736971727e-14
Tsen15	2.31721308926441e-08	-0.516948	0.289	0.458	0.000659989
Cops4	1.14833710714549e-07	-0.517152	0.657	0.804	0.00327069
Smarcb1	3.23356753118516e-15	-0.517363	0.651	0.873	9.20984704232156e-11
Tmem179b	1.37850886959892e-09	-0.517457	0.401	0.592	3.92626896239163e-05
Trappc4	1.93115620913411e-12	-0.517651	0.681	0.849	5.50031911485576e-08
Mif	5.19668276662537e-48	-0.519061	0.994	1	1.48011918559024e-43
Mettl5	7.01844718545256e-08	-0.519273	0.309	0.481	0.00199899
Trappc6a	8.51731753660627e-09	-0.5195	0.556	0.741	0.00024259
Gps1	4.4829262302321e-13	-0.520584	0.558	0.807	1.27682704889471e-08
Htatip2	5.42718365139533e-09	-0.520594	0.574	0.726	0.000154577
Nup155	1.16570511616082e-06	-0.521467	0.385	0.533	0.0332016
Dpy30	2.38906827508864e-14	-0.521724	0.74	0.896	6.80454426110746e-10
Rabif	2.54209443761092e-08	-0.521833	0.314	0.483	0.000724039
Lgals7	1.03550811002563e-43	-0.522145	1	1	2.949334198975e-39
Tmem167	3.21757779880776e-13	-0.522345	0.694	0.887	9.16430508656427e-09
Urah	4.57436739073149e-08	-0.522828	0.797	0.91	0.00130287
Rrs1	7.98757181170746e-11	-0.522862	0.534	0.755	2.27502020341052e-06
Gm17018	1.85846985434002e-07	-0.522926	0.343	0.512	0.00529329
Susd1	3.11654760950373e-07	-0.523727	0.196	0.333	0.00887655
Abcb8	3.4209475924349e-08	-0.523822	0.24	0.406	0.000974354
Psmf1	1.06638743458348e-06	-0.524002	0.254	0.396	0.0303728
Cenpx	6.29592881485001e-11	-0.524972	0.466	0.679	1.79320644504558e-06
Rpp30	6.17007422800893e-08	-0.524977	0.273	0.441	0.00175736
Mtx1	1.60965820304821e-13	-0.525551	0.488	0.722	4.5846284939219e-09
Ntpcr	1.57080843221403e-06	-0.525732	0.202	0.335	0.0447398
Ybx3	8.41446806933775e-28	-0.525752	0.962	0.995	2.39660879550878e-23
Wdr83os	5.00534186245751e-17	-0.525888	0.773	0.932	1.42562146926515e-12
Snx10	1.48539469986363e-06	-0.526475	0.186	0.318	0.042307
Psmb4	1.4491801298176e-31	-0.526854	0.93	0.998	4.1275548457465e-27
Stk16	1.44616468412072e-09	-0.5277	0.504	0.684	4.11896625331264e-05
Dera	3.0062259887774e-08	-0.527936	0.419	0.587	0.000856233
Commd7	1.65775473461079e-09	-0.527942	0.458	0.665	4.72161703511846e-05
Trmt10c	6.7449091938368e-07	-0.528174	0.341	0.491	0.0192109
Nagk	2.78820335528301e-08	-0.529256	0.292	0.462	0.000794136
Pinx1	1.89530919229248e-08	-0.529571	0.321	0.505	0.000539822
Hmgn3	8.24850689928752e-13	-0.529882	0.743	0.906	2.34933973505507e-08
Srp19	4.7704036708791e-15	-0.529941	0.751	0.906	1.35870637353979e-10
BC003965	1.66026209404198e-10	-0.53015	0.526	0.726	4.72875849625037e-06
Tecr	3.10072319971329e-17	-0.530324	0.817	0.927	8.8314798174234e-13
2610001J05Rik	2.17551238141575e-10	-0.530564	0.572	0.759	6.19629436474834e-06
Fcf1	1.13184273994924e-13	-0.530659	0.629	0.807	3.22371449192342e-09
Glrx3	1.74425314802634e-19	-0.531129	0.808	0.943	4.96798181620862e-15
0610010K14Rik	2.02900746787199e-10	-0.531208	0.496	0.708	5.77901906999301e-06
Sco2	1.95217045843458e-07	-0.531413	0.292	0.448	0.00556017
9130401M01Rik	5.31220011893132e-12	-0.531573	0.474	0.705	1.51302083787402e-07
Tmem126a	4.58068377507517e-07	-0.531579	0.407	0.585	0.0130467
Ndufa11	3.13242158864033e-23	-0.532139	0.886	0.972	8.9217631687654e-19
Zpr1	3.69060450157755e-09	-0.532384	0.416	0.62	0.000105116
Farsb	9.2113305345641e-12	-0.532659	0.533	0.745	2.62357116285455e-07
Asna1	1.53687494237009e-07	-0.532893	0.336	0.505	0.00437733
Ppp1r7	3.49970667582696e-11	-0.533047	0.452	0.672	9.96786455409035e-07
Nudc	4.56535432206896e-16	-0.533341	0.681	0.884	1.30030421801168e-11
Med24	5.9254020177789e-08	-0.534123	0.289	0.46	0.00168767
Pigf	1.62400875784801e-07	-0.534951	0.423	0.575	0.0046255
Mrps33	9.35641910588337e-16	-0.535063	0.745	0.913	2.6648952897377e-11
Med30	6.20357088580643e-09	-0.536407	0.456	0.625	0.00017669
Wdr73	2.32692380593044e-08	-0.536736	0.285	0.46	0.000662754
Mien1	2.33300304226042e-11	-0.536778	0.69	0.833	6.64485926496612e-07
Ppp1ca	4.9627220132048e-30	-0.537247	0.904	0.983	1.41348248380099e-25
Mettl1	9.78028082395485e-11	-0.537567	0.625	0.792	2.78561958427882e-06
Psph	8.17436999824841e-11	-0.537813	0.572	0.755	2.32822406290111e-06
Cfap298	8.49128738987773e-11	-0.537906	0.551	0.729	2.41848847438497e-06
Mab21l3	1.23673303117705e-06	-0.537948	0.314	0.465	0.0352246
Mrpl50	1.89853997388307e-11	-0.538028	0.481	0.689	5.40742155361377e-07
Nol12	3.53161382721115e-09	-0.538176	0.46	0.656	0.000100587
Bicra	5.77563643035634e-07	-0.538212	0.291	0.446	0.0164502
Htra1	3.54904245341329e-09	-0.538272	0.524	0.696	0.000101084
1110065P20Rik	1.14838360840153e-08	-0.538583	0.278	0.45	0.000327083
A930015D03Rik	1.27145279960113e-07	-0.538846	0.286	0.45	0.00362135
0610012G03Rik	2.46518174150313e-12	-0.539123	0.559	0.776	7.02133063614921e-08
Cisd1	7.08607845758934e-20	-0.539203	0.789	0.936	2.0182568662906e-15
Emg1	3.79719889106401e-20	-0.539313	0.812	0.943	1.08151818815285e-15
Emp2	4.49267378541977e-14	-0.539623	0.829	0.925	1.27960334756326e-09
Sergef	1.91865242291509e-07	-0.539636	0.266	0.422	0.00546471
Tmem14c	1.16845120246386e-19	-0.540399	0.774	0.917	3.32798271485758e-15
Exosc1	3.77848050287688e-10	-0.540708	0.471	0.679	1.07618681682939e-05
Aup1	1.19472870142334e-11	-0.541489	0.502	0.719	3.40282628739395e-07
Rnf126	1.14272534334716e-10	-0.541725	0.546	0.75	3.25471032292139e-06
Nudcd3	1.62000349932699e-13	-0.54215	0.705	0.873	4.61409396678314e-09
Mmaa	3.88993652651363e-07	-0.5422	0.229	0.375	0.0110793
Ifrd2	3.04323738027612e-09	-0.542287	0.48	0.665	8.66774870650246e-05
Rpl36al	9.65260586688605e-63	-0.54242	0.993	1	2.74925520300649e-58
Nubp2	7.94819483884966e-10	-0.542669	0.369	0.571	2.26380485400116e-05
Smdt1	8.71057937382789e-26	-0.542729	0.878	0.967	2.48094721725366e-21
Oard1	7.94440330729454e-08	-0.542983	0.441	0.604	0.00226272
3110009E18Rik	1.66904554068969e-06	-0.543044	0.163	0.288	0.0475378
Mrpl35	3.45987758383722e-11	-0.543142	0.559	0.75	9.85442333428518e-07
Dglucy	9.16515382676091e-07	-0.543213	0.178	0.302	0.0261042
Prdx2	1.17085601331259e-33	-0.543866	0.929	0.993	3.33483209711693e-29
Pop7	1.80786732052257e-09	-0.54394	0.361	0.557	5.14916770231238e-05
Tma7	2.43245019712616e-27	-0.544005	0.913	0.986	6.92810465145472e-23
Csk	1.04595935337789e-06	-0.544497	0.338	0.488	0.029791
Usp1	2.50860015063945e-10	-0.544657	0.643	0.802	7.14499494905128e-06
Pa2g4	7.47281740242548e-22	-0.545021	0.876	0.983	2.12840785255883e-17
Med8	1.6959869107186e-12	-0.545102	0.442	0.667	4.83050991910871e-08
Anp32b	1.41207182084316e-29	-0.545229	0.958	0.995	4.02186296012548e-25
Trnp1	6.35014102593513e-07	-0.545681	0.325	0.483	0.0180865
Ssr4	3.3267025376389e-22	-0.54572	0.852	0.96	9.47511416770313e-18
Dctn5	8.96849130935687e-09	-0.545875	0.305	0.491	0.000255441
S100a14	5.11735432014058e-29	-0.546172	0.971	0.995	1.45752485746244e-24
Brcc3	4.5574848501676e-11	-0.546302	0.404	0.62	1.29806283502474e-06
Gng10	1.49595275688475e-08	-0.547032	0.419	0.594	0.000426077
Them6	1.06398112534992e-06	-0.547195	0.188	0.318	0.0303043
Leo1	1.20496138857846e-11	-0.547332	0.527	0.738	3.43197102694916e-07
Vangl2	1.88273758264814e-08	-0.547409	0.381	0.568	0.000536241
Pstk	2.33366894342112e-09	-0.547692	0.333	0.519	6.64675588465203e-05
Rnf219	2.56543499224821e-08	-0.547693	0.248	0.415	0.000730687
Mrps24	6.43882751209487e-19	-0.548098	0.758	0.946	1.83390685199486e-14
Ndufa3	8.77133016487822e-23	-0.54851	0.83	0.955	2.49825025756062e-18
Rrp1b	4.82281391035817e-08	-0.548525	0.354	0.533	0.00137363
Naa20	4.91361695390108e-17	-0.549031	0.708	0.908	1.39949638081011e-12
Prmt1	9.00826869285891e-22	-0.549473	0.785	0.943	2.56573508910008e-17
Exosc9	4.98508836601627e-07	-0.549508	0.392	0.552	0.0141985
Ndufv1	1.243801497574e-18	-0.549536	0.747	0.913	3.54259542539028e-14
Farsa	2.6618856381573e-09	-0.549572	0.376	0.583	7.58158267459963e-05
Atp5d	2.01883665370601e-32	-0.549618	0.939	0.998	5.75005055708545e-28
Psmd13	5.58228204258462e-17	-0.549872	0.703	0.896	1.58994557136895e-12
Higd1a	1.00047355455122e-24	-0.54998	0.895	0.988	2.8495487780728e-20
Atr	2.31318666997128e-07	-0.550437	0.284	0.448	0.00658842
Dtd1	9.4228558489727e-11	-0.550542	0.432	0.651	2.6838178029044e-06
Ruvbl1	3.89900754623249e-12	-0.550853	0.556	0.769	1.11051532931794e-07
Imp4	3.98453737858553e-10	-0.551161	0.473	0.663	1.13487593616873e-05
Psma5	1.93335857135419e-21	-0.551267	0.822	0.948	5.50659188293102e-17
Nubp1	2.0282253239612e-10	-0.55161	0.46	0.67	5.7767913677063e-06
Mcm5	6.84039400981729e-08	-0.55191	0.375	0.547	0.00194828
Yars2	1.70908612781397e-06	-0.552856	0.215	0.344	0.0486782
Psma6	5.5262589522654e-24	-0.553152	0.842	0.953	1.57398907478423e-19
Cops7a	4.22765681944354e-14	-0.553636	0.641	0.833	1.20412121531391e-09
Fahd1	3.3674540772278e-08	-0.554038	0.274	0.443	0.000959118
Eif2d	5.9216170432359e-09	-0.554717	0.303	0.481	0.000168659
Mrps27	5.03645136451882e-09	-0.555663	0.318	0.495	0.000143448
Klc3	1.17242788949525e-11	-0.555829	0.519	0.726	3.33930911486036e-07
Trmt6	2.83312299119786e-10	-0.555994	0.558	0.738	8.06930090352974e-06
Ldha	3.64449731064841e-33	-0.5565	0.975	0.998	1.03802572401888e-28
Rps27l	2.53223662348458e-40	-0.556703	0.961	0.998	7.21231635100879e-36
Dohh	2.06035205746034e-11	-0.55785	0.392	0.606	5.86829473005855e-07
Acot13	6.28189098780588e-10	-0.557914	0.411	0.608	1.78920819114687e-05
Swi5	3.25766665973923e-27	-0.558234	0.872	0.979	9.27848618026928e-23
Gtpbp6	2.49815665764929e-07	-0.559345	0.22	0.368	0.00711525
Gemin6	1.5387420825347e-06	-0.55963	0.257	0.399	0.0438265
Vsnl1	4.53639893445666e-10	-0.559851	0.596	0.755	1.29205714451194e-05
Rnasek	6.39225410909116e-18	-0.559896	0.816	0.915	1.82064181535134e-13
Eif3g	4.87479645710155e-22	-0.559919	0.79	0.946	1.38843952691166e-17
Riox2	8.13925437107153e-09	-0.560036	0.357	0.547	0.000231822
Micos13	1.77113620862701e-20	-0.560451	0.821	0.953	5.04455014941145e-16
Emc2	2.3222163808749e-13	-0.561666	0.452	0.677	6.61413669600789e-09
Dnph1	4.82279830371383e-11	-0.562856	0.537	0.745	1.37362941286377e-06
Psmd3	3.14425820327764e-13	-0.563029	0.613	0.802	8.95547621457537e-09
Cyp20a1	2.93991607793788e-07	-0.563894	0.175	0.311	0.00837347
Commd1	2.53699088524573e-15	-0.564129	0.657	0.849	7.22585743935689e-11
Lsm4	4.57391314007043e-27	-0.564272	0.881	0.976	1.30274194055486e-22
Ift20	6.78227661819495e-18	-0.564373	0.695	0.875	1.93172802639429e-13
Lad1	3.47848336465906e-17	-0.564403	0.741	0.915	9.90741631922194e-13
Spcs1	5.00064094513688e-20	-0.564444	0.853	0.941	1.42428255399389e-15
Aimp2	6.56229225636543e-09	-0.565421	0.39	0.566	0.000186907
Eif2b1	6.77882499430914e-09	-0.56568	0.319	0.502	0.000193074
Cxcl14	2.08852852439849e-08	-0.565891	0.227	0.377	0.000594855
Smim26	1.15045200355595e-07	-0.565935	0.319	0.481	0.00327672
Timm50	2.43589504683668e-11	-0.565938	0.485	0.691	6.93791627240024e-07
Nudt8	1.30997317559816e-06	-0.566237	0.371	0.521	0.0373107
Sec61b	8.71840413920977e-23	-0.56624	0.943	0.993	2.48317586692973e-18
Pih1d1	3.18520694139638e-12	-0.567474	0.479	0.71	9.07210641048518e-08
Mis12	1.35119674178388e-09	-0.567558	0.417	0.618	3.84847855994883e-05
Mis18a	1.62537732751836e-07	-0.567707	0.304	0.469	0.0046294
Gtf2a2	1.46854174106675e-12	-0.567806	0.584	0.785	4.18270058690632e-08
Cysrt1	1.50227221888297e-06	-0.567832	0.286	0.422	0.0427877
Mis18bp1	6.25510088809829e-07	-0.56802	0.246	0.396	0.0178158
Vps29	2.95080041053299e-13	-0.568682	0.607	0.781	8.40446972928007e-09
Gramd2	1.68246081055131e-07	-0.568725	0.327	0.491	0.00479198
Psenen	4.07774032628631e-18	-0.569096	0.72	0.896	1.16142199973287e-13
Erg28	2.43092811224722e-11	-0.569739	0.447	0.651	6.92376944930253e-07
Ssbp4	1.76983959173913e-08	-0.569757	0.366	0.545	0.000504086
Nsmce1	5.63884368723504e-12	-0.569846	0.501	0.722	1.60605545899828e-07
Lamtor5	1.05400060568816e-14	-0.570168	0.601	0.809	3.00200452512101e-10
H2-T23	5.04760232538484e-09	-0.570192	0.414	0.597	0.000143766
Cdc25a	1.25408944380292e-07	-0.570373	0.272	0.422	0.0035719
Ddost	1.40138200035626e-17	-0.570595	0.713	0.884	3.9914162134147e-13
Ndufa1	1.96072406168658e-30	-0.570681	0.888	0.976	5.58453427249573e-26
Exosc3	6.44108000693683e-11	-0.570702	0.449	0.67	1.83454840757575e-06
Park7	1.43066109952042e-25	-0.570781	0.847	0.962	4.07480894365407e-21
Ppargc1b	1.07882141049189e-07	-0.571112	0.357	0.526	0.0030727
Tsn	2.53161416613294e-14	-0.571181	0.671	0.837	7.21054346797985e-10
Mrps7	9.28065552078408e-15	-0.571666	0.571	0.797	2.64331630542972e-10
Mrpl46	2.02807669652657e-10	-0.57187	0.379	0.587	5.77636804704698e-06
Notch3	6.61261830325593e-08	-0.572822	0.337	0.505	0.00188341
Cd3eap	3.12843626941685e-08	-0.573556	0.384	0.55	0.000891041
Vamp4	6.51042541499625e-09	-0.57402	0.411	0.59	0.00018543
Chchd10	6.4376449063422e-14	-0.574063	0.602	0.811	1.83357002222439e-09
Acsl5	1.50071869126615e-06	-0.574191	0.643	0.785	0.0427435
Ubac1	6.80385229805614e-11	-0.574639	0.352	0.55	1.93787321153235e-06
Cdca3	3.80200132446706e-09	-0.574851	0.347	0.528	0.000108289
Nol7	4.05098501099232e-28	-0.576053	0.868	0.979	1.15380155083083e-23
Mrpl57	5.09027145373959e-22	-0.576331	0.799	0.95	1.44981111545411e-17
Pomp	3.42628552395111e-33	-0.576634	0.895	0.981	9.75874642931755e-29
C1d	7.1413730519687e-14	-0.576644	0.614	0.825	2.03400587266173e-09
Ppib	1.07293874245927e-26	-0.577278	0.893	0.974	3.05594412627249e-22
Nosip	9.98397456353031e-09	-0.578047	0.334	0.519	0.000284364
Bola2	3.96495114420435e-31	-0.578203	0.895	0.983	1.12929738489228e-26
Prdx5	9.37337752398044e-13	-0.578398	0.752	0.896	2.66972538638011e-08
Cog8	1.05356730316416e-07	-0.578542	0.318	0.481	0.00300077
Nacc1	2.69263677562036e-10	-0.579078	0.417	0.62	7.6691680643219e-06
Mki67	1.67593836171521e-09	-0.579871	0.464	0.649	4.77340764183725e-05
Dnajc9	4.25796118694635e-10	-0.579962	0.487	0.684	1.21275250526606e-05
Rwdd1	5.14146027913656e-25	-0.580155	0.804	0.962	1.46439071670367e-20
Gm11808	6.37250875122558e-14	-0.58043	0.643	0.825	1.81501794252407e-09
Psmc5	1.94573558934386e-21	-0.580569	0.779	0.927	5.54184410556919e-17
Tmem60	8.33885247403858e-07	-0.581074	0.34	0.5	0.0237507
Arpc4	7.62915774365305e-14	-0.581329	0.679	0.835	2.17293670854726e-09
Arpc3	6.78811009744281e-27	-0.581473	0.871	0.967	1.93338951795366e-22
Ndufa8	2.28350290465095e-27	-0.581676	0.812	0.934	6.50387297302682e-23
Dnlz	5.06209452294187e-12	-0.581786	0.452	0.684	1.4417857620243e-07
Arpp19	5.34413942470844e-29	-0.581982	0.901	0.979	1.52211779094546e-24
Rdh13	7.16313690415905e-07	-0.582153	0.29	0.443	0.020402
Lin37	1.46080663359731e-06	-0.582908	0.22	0.358	0.0416067
Mrpl19	9.9886526344718e-12	-0.583045	0.481	0.696	2.84496804335026e-07
Ndufc2	1.2288587216796e-30	-0.583406	0.894	0.974	3.50003541108784e-26
Anapc11	8.87314147892854e-15	-0.584107	0.648	0.844	2.52724815602843e-10
Dgcr8	3.22604854758113e-07	-0.584204	0.232	0.38	0.00918843
Mrpl53	3.10014060240848e-15	-0.584296	0.67	0.842	8.82982046377982e-11
Igfbp2	6.67768244089908e-12	-0.58443	0.657	0.818	1.90193751281688e-07
Mrpl41	8.52657433501948e-15	-0.584995	0.549	0.783	2.42853890210025e-10
Cox7c	4.84367605945994e-62	-0.585574	0.986	1	1.37957581525538e-57
Tagln2	1.17845700235906e-21	-0.585945	0.976	0.998	3.35648123411907e-17
Dpm2	5.36200518365328e-09	-0.586105	0.412	0.597	0.000152721
Tomm7	4.89076823972729e-49	-0.586276	0.958	0.995	1.39298861003913e-44
Ccdc34	3.24093377389283e-10	-0.586324	0.628	0.783	9.23082757480156e-06
Mrpl34	3.52347500803078e-13	-0.586456	0.602	0.792	1.00355615178733e-08
Spag5	1.87394296957527e-09	-0.586833	0.266	0.446	5.3373643659443e-05
Rbm8a	2.25421870630707e-24	-0.586859	0.886	0.976	6.4204657193038e-20
Thoc3	5.21800113205785e-09	-0.586978	0.366	0.55	0.000148619
Ap1m2	1.62667374612576e-11	-0.587162	0.363	0.587	4.6330921637154e-07
Comt	5.47350854496286e-12	-0.58738	0.673	0.849	1.55896470377632e-07
Shmt2	3.37827606206475e-11	-0.587554	0.559	0.748	9.62200587997283e-07
Snrpf	2.54118132112021e-44	-0.587903	0.964	0.995	7.23779263881459e-40
Eef1akmt1	1.79437625807552e-11	-0.588104	0.43	0.651	5.11074245825069e-07
Adsl	1.26427329200698e-09	-0.588299	0.361	0.557	3.60090319029429e-05
Tubb5	1.77919103819099e-07	-0.588366	0.885	0.922	0.00506749
Ndc1	1.45141077577867e-06	-0.589493	0.401	0.538	0.0413391
Rnf181	8.94608929736537e-11	-0.589879	0.372	0.578	2.5480251536756e-06
Srek1ip1	1.48187511319053e-10	-0.590427	0.488	0.67	4.22067669738928e-06
Sem1	1.63791176444395e-54	-0.590759	0.98	1	4.66510028748927e-50
Eif1ax	7.8340146877185e-27	-0.591335	0.865	0.976	2.23128406335598e-22
Ran	9.97872015824824e-32	-0.5917	0.962	0.998	2.84213907547226e-27
Hint1	3.30902357126451e-46	-0.59177	0.957	0.995	9.42476093567557e-42
Ift43	1.69144976948866e-09	-0.592479	0.41	0.594	4.8175872334576e-05
Znhit1	2.99298418151626e-14	-0.592531	0.671	0.847	8.52461754579461e-10
Hirip3	8.2998355907808e-10	-0.592712	0.387	0.59	2.36395917296619e-05
U2af1l4	2.71992414307359e-07	-0.593028	0.291	0.443	0.00774689
Tsfm	2.05219196901737e-14	-0.594264	0.563	0.778	5.84505316615528e-10
Gm42418	3.91159164934362e-09	-0.594551	1	1	0.00011141
Ndufv2	1.43899046904028e-22	-0.595721	0.757	0.92	4.09853265392052e-18
Mrto4	4.14351388733202e-13	-0.596468	0.527	0.745	1.1801556253899e-08
Tubg1	2.08880023614821e-08	-0.596679	0.33	0.5	0.000594932
Prkrip1	4.33675897608637e-09	-0.597308	0.374	0.561	0.00012352
Recql	1.21564701719397e-07	-0.597382	0.215	0.366	0.00346241
Psmd7	1.12983878591432e-23	-0.597737	0.797	0.934	3.21800683004115e-19
Ndufa7	1.9286536906318e-35	-0.597759	0.897	0.972	5.49319144165748e-31
Aarsd1	3.04461694962528e-14	-0.597886	0.558	0.771	8.67167799592271e-10
Sbsn	4.37650402235392e-08	-0.598496	0.589	0.759	0.00124652
Tmem208	2.20794963163443e-14	-0.598769	0.614	0.8	6.28868214082119e-10
Fkbp2	3.0945873699593e-20	-0.598836	0.793	0.936	8.81400374711809e-16
Ccdc25	5.59352377838735e-14	-0.598895	0.515	0.75	1.59314744256029e-09
Elk3	1.75539630594322e-08	-0.598986	0.387	0.557	0.000499972
Mrpl14	6.59088111140869e-17	-0.599319	0.688	0.873	1.87721475815142e-12
Kif4	9.314405572447e-08	-0.59943	0.299	0.46	0.00265293
Pfdn1	1.47298997645654e-20	-0.600173	0.77	0.922	4.19537005094352e-16
Gstz1	1.40938949285082e-08	-0.600394	0.328	0.505	0.000401422
Fam83f	5.03498712217143e-11	-0.600406	0.457	0.672	1.43406503213687e-06
Ndufs6	1.57460476440899e-33	-0.600806	0.911	0.991	4.48478928998967e-29
Dtymk	3.45788255786289e-16	-0.601203	0.708	0.884	9.84874110130508e-12
Mta3	1.49445854064328e-10	-0.601266	0.426	0.644	4.25651681546018e-06
Mrps17	1.04013784512379e-14	-0.6013	0.628	0.821	2.96252061048159e-10
Smpdl3b	6.87584630540132e-08	-0.601512	0.311	0.483	0.00195838
Tubb3	2.75497004531996e-08	-0.60181	0.297	0.474	0.000784671
Mlec	6.24223792278427e-16	-0.601842	0.638	0.842	1.77791420516742e-11
Mvp	1.42000828584716e-09	-0.602116	0.327	0.519	4.04446759974989e-05
Uqcr11	9.51218577570758e-51	-0.602192	0.976	1	2.70926075263703e-46
Ncapg	4.62527966758346e-07	-0.602257	0.276	0.427	0.0131737
Wdr18	2.85454460661359e-09	-0.602432	0.357	0.54	8.13031394855682e-05
Cops6	1.92066576045406e-18	-0.603348	0.644	0.861	5.47044021892526e-14
Lsm3	3.28878861609304e-13	-0.603414	0.532	0.762	9.36712773635620e-09
Sf3b6	7.53229393255789e-33	-0.603664	0.903	0.986	2.14534795787114e-28
BC031181	2.11058917506541e-14	-0.603885	0.627	0.818	6.01138008842129e-10
Ctsh	1.15930181998753e-07	-0.605531	0.28	0.439	0.00330192
H2afj	3.68018434582063e-27	-0.605571	0.867	0.979	1.04819010537663e-22
Grk6	1.22150745955319e-12	-0.606124	0.392	0.625	3.47909754629941e-08
Nucks1	5.07727800402695e-21	-0.607114	0.935	0.993	1.44611032110696e-16
Cenpf	1.26114358263702e-09	-0.607221	0.359	0.547	3.59198915206675e-05
Nek2	6.92462521610399e-07	-0.607285	0.238	0.377	0.0197227
Nusap1	1.17857870415785e-07	-0.608168	0.394	0.54	0.00335683
Tdp1	1.04204955288532e-08	-0.608488	0.194	0.349	0.000296797
Tmem219	1.98061835969771e-10	-0.608913	0.406	0.608	5.64119721209103e-06
Dapl1	3.26590139395093e-09	-0.609092	0.685	0.847	9.30194035025103e-05
Cetn2	7.13112724169121e-13	-0.609214	0.507	0.748	2.03108766097849e-08
Atp5g1	7.41292259710228e-36	-0.609358	0.939	0.988	2.11134861410667e-31
Gmnn	1.60864579181728e-07	-0.609564	0.42	0.571	0.00458174
Ankrd49	5.39877960383249e-13	-0.609898	0.399	0.625	1.53768040676357e-08
Rnaseh2a	1.19252339202381e-09	-0.609905	0.537	0.696	3.39654512516221e-05
Cetn3	1.62599347414825e-20	-0.610189	0.743	0.91	4.63115461306905e-16
Mir205hg	1.1732427399294e-16	-0.610358	0.563	0.774	3.34162997186691e-12
Gm11961	1.4476310820002e-08	-0.610546	0.026	0.101	0.000412314
Terf1	2.89473224569102e-11	-0.610673	0.4	0.608	8.24477638217718e-07
Ppp1r11	1.11918278118963e-16	-0.610812	0.546	0.8	3.1876563973843e-12
Nucb2	9.94221432441716e-09	-0.610882	0.316	0.488	0.000283174
Mrps18a	1.20324762980478e-11	-0.611792	0.489	0.693	3.42708989920998e-07
Gpatch4	7.6972281361955e-11	-0.611967	0.513	0.705	2.1923245177512e-06
Taldo1	7.58472519792077e-27	-0.612085	0.843	0.958	2.16028143087179e-22
Phf5a	9.00660116105673e-20	-0.612687	0.719	0.906	2.56526014269218e-15
Edf1	6.79557021958754e-28	-0.612775	0.833	0.958	1.93551430994292e-23
Mrpl39	4.33265125208894e-09	-0.613285	0.306	0.483	0.000123403
Aprt	3.5698666144049e-27	-0.613494	0.847	0.983	1.0167694091148e-22
Smim20	6.45393477640027e-09	-0.61399	0.435	0.608	0.000183821
Chmp6	6.60430916114708e-10	-0.614016	0.319	0.517	1.88103933527791e-05
Dbnl	1.02237442512843e-13	-0.614126	0.609	0.804	2.91192683765078e-09
Llgl2	1.3047266497944e-06	-0.614461	0.236	0.375	0.0371612
Naa10	1.85473465264366e-19	-0.614903	0.67	0.892	5.28265523765966e-15
Zmat5	1.92835113730555e-11	-0.614988	0.29	0.498	5.49232970927368e-07
Josd2	2.91655102556748e-13	-0.615217	0.454	0.684	8.30692063102129e-09
Fmc1	1.01647978742065e-13	-0.615521	0.481	0.717	2.8951377305315e-09
Hax1	9.95888906079233e-12	-0.615643	0.457	0.663	2.83649078229487e-07
Gm48730	1.55436334784777e-06	-0.615751	0.096	0.196	0.0442714
Ube2m	3.38690410261385e-18	-0.615932	0.695	0.875	9.64658026506477e-14
Setd6	2.79776961234078e-08	-0.61645	0.224	0.389	0.000796861
Mcrip2	8.32158299001755e-07	-0.616924	0.211	0.351	0.0237015
Slc16a14	1.04332028068493e-08	-0.617079	0.303	0.479	0.000297158
Mrpl22	9.69628957945352e-12	-0.617247	0.431	0.646	2.76169719801995e-07
Ociad2	1.31074557584009e-16	-0.617548	0.811	0.941	3.73326554910775e-12
Ufsp2	5.14408590030484e-13	-0.617603	0.468	0.693	1.46513854612483e-08
Tbcb	3.72807050354263e-22	-0.618034	0.727	0.889	1.06182904081901e-17
Ncapd2	1.08929800516346e-10	-0.618468	0.39	0.58	3.10253857830658e-06
Psmc3	1.31471468882804e-23	-0.619005	0.765	0.946	3.74457037672001e-19
Otop3	2.7225003364824e-10	-0.619084	0.265	0.46	7.75422545836916e-06
Zfp710	5.67545244915283e-08	-0.619302	0.312	0.476	0.00161648
Cep162	4.58600551538314e-07	-0.61997	0.234	0.375	0.0130619
Aldoa	2.17656822237787e-26	-0.620108	0.903	0.972	6.19930161097664e-22
Dpm3	8.22195053032394e-16	-0.620182	0.659	0.837	2.34177595004687e-11
Dcakd	3.28603046959772e-12	-0.620419	0.31	0.528	9.35927198350822e-08
Ap3s2	8.18331154362534e-09	-0.62098	0.333	0.512	0.000233077
Mrps5	1.36870392061992e-12	-0.621438	0.532	0.743	3.89834250670964e-08
Zfp637	1.37179951067379e-07	-0.621677	0.271	0.429	0.00390716
Fxn	4.12790458199576e-10	-0.622316	0.291	0.483	1.17570978304403e-05
Cnih4	2.33031110534652e-18	-0.622439	0.784	0.92	6.63719209024795e-14
Bet1	4.07857564320653e-13	-0.623639	0.502	0.712	1.16165991469808e-08
Mrps31	3.82009787715283e-11	-0.623811	0.281	0.491	1.08804027737067e-06
1700010K24Rik	3.9107338823079e-09	-0.624432	0.119	0.257	0.000111386
Depdc1a	1.54976992762059e-07	-0.624452	0.219	0.366	0.00441405
Ptprz1	1.24044175625443e-07	-0.624589	0.412	0.568	0.00353303
Gtf2h4	3.75429230900063e-08	-0.624678	0.219	0.368	0.0010693
Mrpl58	1.65389383996792e-14	-0.62521	0.5	0.708	4.71062043499662e-10
Nelfe	3.7205837821797e-08	-0.625372	0.487	0.653	0.0010597
Gadd45gip1	5.50421343653839e-22	-0.625717	0.659	0.875	1.56771007099487e-17
Ubl5	1.20815893382086e-38	-0.626322	0.912	0.986	3.44107827530859e-34
Irak1bp1	5.7865005061696e-07	-0.626391	0.146	0.264	0.0164811
Taf10	1.01816894222129e-25	-0.626676	0.787	0.948	2.89994878123468e-21
Naa38	1.79644776021863e-19	-0.626852	0.713	0.901	5.11664251065471e-15
Ptrh2	4.57976122049598e-12	-0.627403	0.487	0.703	1.30440759082167e-07
Psmg3	3.95289474898229e-12	-0.627606	0.466	0.672	1.12586348240513e-07
Sf3b5	8.77149470739522e-25	-0.627785	0.8	0.941	2.49829712256031e-20
Lyar	5.13329523570669e-16	-0.627787	0.672	0.882	1.46206514903398e-11
Nup214	1.86160320519385e-07	-0.628493	0.425	0.601	0.00530222
Coa3	5.21335974719454e-21	-0.628529	0.723	0.896	1.48486912319595e-16
Mad2l1	1.25154376548133e-08	-0.628638	0.323	0.493	0.000356465
Csnk2b	3.55039221831856e-26	-0.628873	0.779	0.958	1.01122271162149e-21
Mecr	1.99287696157792e-11	-0.629005	0.361	0.557	5.67611216196623e-07
Usp5	2.02450976927733e-12	-0.629115	0.42	0.646	5.76620872485569e-08
Psmg2	2.46686816401686e-13	-0.629523	0.483	0.71	7.02613390475283e-09
Snrpc	9.19967827277629e-23	-0.629557	0.739	0.925	2.62025236565214e-18
Cdca7	3.90586927116549e-12	-0.62973	0.493	0.703	1.11246968581335e-07
Aurkaip1	9.21633781998792e-19	-0.629735	0.7	0.901	2.62499733788896e-14
Rex1bd	2.07498873443835e-20	-0.630514	0.685	0.91	5.90998291342731e-16
Madd	3.78877067576357e-07	-0.630601	0.254	0.394	0.0107912
Cenpv	5.58568875812215e-17	-0.630845	0.552	0.795	1.59091587208835e-12
Cks2	3.1114466579782e-07	-0.63098	0.727	0.83	0.00886202
Cdpf1	1.19621595635326e-07	-0.631118	0.265	0.41	0.00340706
Kif23	4.36797617311971e-09	-0.631763	0.411	0.587	0.000124409
Ndufb3	3.90821798446015e-30	-0.632739	0.856	0.967	1.11313864633394e-25
Zcchc17	2.74624029356557e-13	-0.632785	0.545	0.743	7.82184160413345e-09
Cox5a	4.82053918734072e-48	-0.633203	0.966	1	1.37298597133838e-43
Ap2m1	6.17039440385815e-23	-0.633407	0.792	0.934	1.75745173410688e-18
Smn1	3.67525759674295e-13	-0.633428	0.512	0.748	1.04678686870433e-08
Magoh	3.2485081345926e-24	-0.633899	0.824	0.946	9.25240086894664e-20
Prdx4	5.14806989946257e-11	-0.634229	0.407	0.613	1.46627326876493e-06
Atox1	6.03792840280564e-36	-0.634398	0.937	0.986	1.7197227676871e-31
Ttf2	7.71569994755445e-07	-0.634579	0.249	0.387	0.0219759
Ppia	7.41467153869156e-71	-0.63492	0.998	1	2.11184674765013e-66
Chchd6	7.59873536886294e-09	-0.635053	0.373	0.561	0.000216427
Timm8a1	3.70222002203554e-16	-0.635064	0.61	0.809	1.05446630667616e-11
Ptgr1	1.68879057179586e-06	-0.635478	0.713	0.814	0.0481001
Tmem107	1.89321870759839e-10	-0.636202	0.363	0.573	5.39226552298173e-06
Ssbp1	1.06054678644244e-16	-0.636745	0.603	0.809	3.02064935714536e-12
Commd6	2.75509512226237e-17	-0.637145	0.571	0.804	7.84706192722767e-13
Nme2	3.28077665668641e-57	-0.637318	0.975	1	9.34430807357423e-53
Asl	3.45448253233289e-08	-0.637731	0.156	0.295	0.000983906
Yif1b	4.88057413659179e-12	-0.637973	0.502	0.679	1.39008512558407e-07
Polr2j	1.12263340718161e-15	-0.638114	0.577	0.79	3.19748447033465e-11
Mrpl54	3.02736808472569e-21	-0.638385	0.697	0.88	8.62254977891571e-17
Psmb2	6.54500407786772e-27	-0.638482	0.831	0.95	1.86414806145828e-22
Vsig10	5.50171835251953e-08	-0.638539	0.179	0.325	0.001567
Mvb12a	7.7631957818082e-16	-0.638572	0.545	0.778	2.21111342257461e-11
Nedd8	3.9437602482661e-35	-0.639164	0.871	0.983	1.12326179391115e-30
Klk13	6.63149752534742e-08	-0.639165	0.354	0.521	0.00188878
Hexb	9.01055703153786e-11	-0.640267	0.696	0.823	2.56638685372261e-06
Cyb561d2	3.90166770981081e-07	-0.640989	0.172	0.304	0.0111127
Slf1	5.92861983881657e-08	-0.641049	0.309	0.469	0.00168859
Snf8	4.42315690437304e-18	-0.641369	0.594	0.814	1.25980354950353e-13
Itga2b	6.52696015354747e-11	-0.641779	0.305	0.512	1.85900879093339e-06
Mgst2	3.15644089436969e-14	-0.641991	0.625	0.804	8.99017495534375e-10
Rpp25l	1.88627188898981e-11	-0.642864	0.399	0.606	5.37247959422078e-07
Cenpe	5.43530395508982e-08	-0.643458	0.352	0.507	0.00154808
Pgam1	6.57735251102359e-30	-0.643575	0.897	0.986	1.87336154218974e-25
Mrpl33	2.35483928652612e-33	-0.643588	0.9	0.988	6.7070532558837e-29
Rbx1	4.23930305051781e-35	-0.643683	0.85	0.976	1.20743829484848e-30
2200002D01Rik	1.28498336539641e-10	-0.643685	0.477	0.656	3.65988962132205e-06
Rexo2	9.82816434297093e-33	-0.643689	0.827	0.974	2.79925776816498e-28
5930430L01Rik	2.07024206648044e-09	-0.643822	0.262	0.429	5.8964634537496e-05
Dars2	5.49584639964278e-09	-0.644105	0.224	0.389	0.000156533
Sdhaf3	6.04431591876025e-09	-0.644231	0.216	0.384	0.000172154
Tap1	1.5073605492247e-08	-0.64447	0.399	0.561	0.000429326
Triap1	9.76767421767835e-13	-0.644943	0.431	0.649	2.78202897067915e-08
Dhodh	2.28065370397607e-07	-0.645039	0.124	0.238	0.00649576
Nr2c2ap	1.28149782440735e-12	-0.645214	0.289	0.512	3.64996210347702e-08
Timm17b	1.05427995670204e-11	-0.645384	0.41	0.62	3.00280017267874e-07
Iah1	6.88964418138604e-08	-0.645608	0.293	0.453	0.00196231
Ak2	3.82776367132443e-19	-0.646806	0.652	0.884	1.09022364886662e-14
Cebpzos	2.09354469646663e-14	-0.646952	0.473	0.71	5.96283400447625e-10
Ndufs7	1.02670547602538e-29	-0.647439	0.783	0.943	2.92426253681548e-25
Nelfcd	2.85842451474021e-07	-0.647731	0.28	0.429	0.00814136
Bub3	4.20006195965837e-13	-0.647756	0.568	0.781	1.1962616473499e-08
Tcp11l1	3.01154632614529e-07	-0.648011	0.286	0.453	0.00857749
Uchl5	2.760005422935e-14	-0.648072	0.594	0.788	7.86104744560347e-10
Psmc2	1.44141009315345e-14	-0.648078	0.553	0.764	4.10542422731966e-10
Psmb3	3.78917691805975e-34	-0.648406	0.897	0.969	1.07923336980178e-29
Mall	9.29961203739589e-09	-0.648418	0.26	0.432	0.000264872
Med21	8.2837237796794e-17	-0.648743	0.558	0.781	2.35937020692829e-12
Uqcrc1	7.87338683319931e-39	-0.648806	0.904	0.974	2.24249803783183e-34
Atp23	5.58179698925597e-07	-0.648807	0.198	0.337	0.0158981
Ect2	4.6059571562998e-09	-0.649467	0.373	0.55	0.000131187
Eif4ebp1	1.13196302151385e-08	-0.649605	0.468	0.642	0.000322406
Mrpl18	1.56632343491227e-18	-0.650119	0.663	0.863	4.46120240731714e-14
Krtcap2	2.70359225425561e-23	-0.650468	0.745	0.908	7.70037145857082e-19
Tmem258	1.43123122473645e-28	-0.650585	0.841	0.962	4.07643277429435e-24
Timm8b	4.14279804279958e-19	-0.650603	0.622	0.844	1.17995173855018e-14
Hells	1.79876961611356e-07	-0.650942	0.431	0.583	0.00512326
Gapdh	4.42308193375987e-41	-0.651469	0.973	0.995	1.25978219637349e-36
2810004N23Rik	1.82340100318461e-16	-0.651493	0.6	0.811	5.19341073727039e-12
Tpi1	2.21660738394248e-22	-0.65212	0.891	0.969	6.31334115094498e-18
Timm10b	2.47533812948149e-21	-0.652337	0.685	0.875	7.05025806038919e-17
Ttc32	9.38825332746379e-08	-0.652656	0.27	0.42	0.00267396
1190007I07Rik	2.23111279375922e-11	-0.652675	0.315	0.509	6.35465545918502e-07
Wincr1	1.93218942765072e-09	-0.652868	0.341	0.507	5.50326192783479e-05
Ap2s1	8.57311335826274e-23	-0.653047	0.738	0.91	2.44179414670039e-18
Hpf1	2.92778385822748e-18	-0.654086	0.657	0.858	8.33891398500352e-14
Eefsec	8.72733589690374e-10	-0.655388	0.314	0.505	2.48571981015612e-05
Chmp2a	1.60533881884006e-30	-0.655711	0.835	0.962	4.57232602382025e-26
Tipin	2.15811646697817e-09	-0.656474	0.397	0.573	6.14674732124723e-05
Gtf3c6	2.81578984839828e-13	-0.657359	0.534	0.757	8.01993264620799e-09
Mrps12	4.64796088767663e-20	-0.657701	0.681	0.861	1.32383222002806e-15
Kif11	1.6732942307581e-09	-0.657986	0.327	0.505	4.76587662804522e-05
Rhot2	4.6743381056687e-10	-0.658659	0.255	0.439	1.33134497925656e-05
Pml	5.79129376346483e-07	-0.659693	0.238	0.377	0.0164948
Itpa	6.57768759415291e-16	-0.659914	0.525	0.767	1.87345698056663e-11
Cad	5.03407072569478e-10	-0.659971	0.31	0.502	1.43380402409239e-05
B9d1	6.41506475809895e-08	-0.66041	0.251	0.406	0.00182714
Zmat2	2.73815368886977e-24	-0.660664	0.747	0.925	7.79880933663888e-20
Zwilch	3.7470800639228e-08	-0.660923	0.281	0.439	0.00106724
Ciao2a	6.79390684151585e-14	-0.660988	0.45	0.682	1.93504054660054e-09
Pdzk1ip1	2.83515404024669e-07	-0.661127	0.433	0.597	0.00807509
Uba52	6.10150955018575e-20	-0.661242	0.931	0.988	1.7378319500839e-15
Znhit2	9.24588096850533e-09	-0.661476	0.268	0.443	0.000263341
Gpatch11	1.60746025405128e-07	-0.661486	0.281	0.432	0.00457837
Eef1e1	1.80765175087921e-14	-0.66155	0.546	0.741	5.14855371685417e-10
Hmgb3	2.02709747321339e-09	-0.661816	0.504	0.66	5.77357902320638e-05
Zfp532	8.31473306384732e-11	-0.662513	0.394	0.608	2.36820227124499e-06
Eif1ad	1.91981606530761e-13	-0.663461	0.523	0.731	5.46802011720914e-09
Hypk	1.51653489313458e-16	-0.663625	0.577	0.792	4.31939468262592e-12
Gtf2h5	3.29414864600948e-32	-0.663918	0.831	0.976	9.38239417356421e-28
Nop10	2.09809033684103e-32	-0.663967	0.853	0.962	5.97578089739061e-28
Dimt1	1.42081912275558e-10	-0.664271	0.31	0.507	4.04677702543244e-06
Pde6d	1.31313177093498e-07	-0.664329	0.247	0.394	0.00374006
Det1	1.69053432575961e-06	-0.665359	0.127	0.238	0.0481498
Timm17a	8.43358407906263e-18	-0.665784	0.667	0.863	2.40205341739862e-13
Eva1c	1.50240614285429e-12	-0.665798	0.518	0.719	4.2791531760776e-08
Nudt5	1.10843987132051e-20	-0.6664	0.626	0.844	3.15705844149507e-16
Surf2	4.64974502710046e-09	-0.666603	0.284	0.458	0.000132434
Sri	2.5979147922981e-13	-0.667352	0.531	0.738	7.39938091142345e-09
Tpm2	6.86859823703704e-35	-0.667519	0.914	0.981	1.95631414987289e-30
Trappc5	4.11565416328478e-15	-0.667561	0.393	0.649	1.17222061878677e-10
Creld2	3.12931115993492e-10	-0.668236	0.403	0.587	8.91290404572663e-06
Nop16	1.00922635090279e-14	-0.668649	0.499	0.736	2.87447849264134e-10
Pinlyp	3.6943973199593e-07	-0.668997	0.22	0.37	0.0105224
Hspa1l	4.54108053866023e-07	-0.669351	0.163	0.288	0.0129339
Actl6a	6.03418995543332e-18	-0.669523	0.58	0.814	1.71865798310652e-13
Dtwd1	6.04725260201142e-08	-0.670488	0.154	0.295	0.00172238
1700021F05Rik	6.44210502903796e-09	-0.671045	0.334	0.509	0.000183484
Pold4	3.7184405979646e-10	-0.67118	0.342	0.531	1.05908625111228e-05
Mybl2	7.03471563127636e-08	-0.671678	0.208	0.354	0.00200363
Traf5	4.59788904230605e-10	-0.672268	0.375	0.566	1.30957075702961e-05
Ost4	5.82269134626409e-29	-0.672475	0.785	0.929	1.65841894924294e-24
Jagn1	2.1276848447062e-15	-0.672523	0.437	0.679	6.06007197469218e-11
Timmdc1	2.80805800670904e-11	-0.672581	0.306	0.505	7.99791081470868e-07
Tbl3	3.64284369394935e-09	-0.673546	0.33	0.495	0.000103755
P3h4	9.09382156225909e-14	-0.674023	0.471	0.703	2.59010225736263e-09
Nxt1	2.03669647187522e-13	-0.674556	0.461	0.689	5.80091889119499e-09
Ptrhd1	8.37015245459001e-10	-0.675285	0.299	0.483	2.38398682211633e-05
Coq7	1.12807984060115e-14	-0.675737	0.473	0.705	3.21299700200019e-10
Polr2f	2.77133713500124e-39	-0.675889	0.871	0.988	7.89332242791053e-35
Elp6	1.11433435917893e-07	-0.675973	0.131	0.257	0.00317385
Esd	4.87387956747953e-30	-0.676362	0.945	0.995	1.38817837840952e-25
Tomm6	8.51530014806492e-40	-0.676508	0.933	0.995	2.42532778817185e-35
Tmem147	1.57670849481854e-23	-0.676714	0.695	0.896	4.49078113494217e-19
Gm10382	1.56473397312218e-06	-0.676883	0.099	0.193	0.0445668
Uxt	1.5223730655086e-13	-0.677865	0.385	0.613	4.33602296518159e-09
Timm13	5.75855923721809e-43	-0.677945	0.917	0.995	1.64015284194446e-38
Zbtb8os	1.58950084825207e-11	-0.678923	0.41	0.601	4.52721631599153e-07
Cox5b	6.1264590409737e-44	-0.679599	0.948	0.998	1.74493806405013e-39
Dad1	7.99198596785049e-27	-0.679789	0.841	0.967	2.27627744336318e-22
Prpf31	3.23921498563736e-11	-0.681734	0.363	0.566	9.22593212209232e-07
Pgam5	6.35525638620736e-10	-0.68179	0.314	0.517	1.81010412391958e-05
Hikeshi	3.48028916302878e-13	-0.683033	0.423	0.63	9.91255959413858e-09
Polr3k	1.79882210117405e-16	-0.683969	0.514	0.755	5.12340510856393e-12
Selenoh	2.36912968675614e-17	-0.684129	0.734	0.894	6.74775517381883e-13
Tbcc	3.54587009551072e-09	-0.684417	0.233	0.394	0.000100993
Slc16a6	1.38338949886621e-09	-0.685198	0.344	0.521	3.94016997067074e-05
Txndc17	1.01746529953146e-41	-0.685217	0.955	1	2.89794466612552e-37
Pfn1	7.29729552885913e-48	-0.685366	0.969	1	2.07841571252966e-43
Ints10	1.77622202224225e-12	-0.685831	0.236	0.446	5.05903556375038e-08
Casp1	5.82808928261528e-08	-0.686175	0.292	0.45	0.00165996
Knl1	9.82700617342588e-09	-0.686358	0.323	0.491	0.000279893
Tmem256	8.14764652488706e-19	-0.686767	0.635	0.854	2.32061268321833e-14
Lage3	2.61401739816318e-16	-0.686897	0.492	0.726	7.44524435344837e-12
Psmd12	1.54915851732237e-18	-0.687314	0.766	0.95	4.41231328903757e-14
Cyp4f39	7.46262124421853e-07	-0.687436	0.192	0.321	0.021255
Eif6	8.95532533131549e-34	-0.68766	0.874	0.981	2.55065576086528e-29
Chchd1	6.99282429259778e-26	-0.687945	0.751	0.946	1.9916962150177e-21
Lamtor2	1.67337998357233e-26	-0.688512	0.791	0.948	4.76612086921072e-22
Cks1b	8.53997170756485e-15	-0.689253	0.527	0.752	2.43235474174862e-10
Dmac1	1.6656330496362e-13	-0.689967	0.436	0.663	4.74405605197382e-09
Rrm1	9.62456035585273e-14	-0.691101	0.588	0.795	2.74126728055397e-09
Mrpl27	2.09815817140882e-12	-0.691397	0.456	0.667	5.97597410380661e-08
Mrpl55	6.34363579286508e-15	-0.691494	0.411	0.639	1.80679434652383e-10
Spout1	5.88302150087848e-10	-0.691664	0.253	0.432	1.67560218388021e-05
Bnipl	2.17492939992754e-09	-0.692628	0.409	0.578	6.19463391687361e-05
Trappc1	1.09165169941968e-12	-0.69307	0.401	0.616	3.10924237028712e-08
Ubl4a	1.01153646984588e-13	-0.693434	0.466	0.686	2.88105817341502e-09
Dtd2	1.03707779414119e-09	-0.693724	0.196	0.366	2.95380497327295e-05
Prc1	1.29718269697281e-09	-0.693878	0.46	0.63	3.69463575751795e-05
Spc25	1.06245084895583e-08	-0.693883	0.277	0.439	0.000302607
Psma7	1.26049560580773e-53	-0.695269	0.954	0.993	3.59014358446157e-49
Polr2k	3.7251457093329e-23	-0.695694	0.692	0.894	1.0609960009322e-18
Ctsa	4.49927976972663e-09	-0.695785	0.445	0.625	0.000128148
Pradc1	4.15722122519304e-08	-0.695824	0.259	0.417	0.00118406
Ndufa9	3.50442613281271e-17	-0.695845	0.532	0.774	9.98130651147717e-13
Pigu	9.24370829816989e-07	-0.696929	0.405	0.561	0.0263279
Pin4	9.26125293254565e-19	-0.697026	0.607	0.833	2.63779006024765e-14
Pet100	4.56341954360994e-16	-0.697383	0.669	0.858	1.29975315441098e-11
Cbx5	1.32299924445005e-16	-0.697454	0.672	0.856	3.76816644804264e-12
Ndufb1-ps	2.03919775015759e-51	-0.697462	0.941	1	5.80804303199886e-47
Cavin3	1.16947310590741e-10	-0.697562	0.41	0.594	3.33089330024548e-06
Alg3	1.20879303242842e-07	-0.697587	0.152	0.281	0.00344288
Gstp2	1.94048592445532e-07	-0.697625	0.406	0.564	0.00552689
Pdap1	6.88067654394155e-38	-0.697988	0.888	0.981	1.95975429324543e-33
Alkbh6	7.17541175196791e-07	-0.698209	0.197	0.328	0.020437
Mrps15	3.68319616123178e-20	-0.699329	0.6	0.833	1.04904793064203e-15
Mrps14	1.04512186585072e-32	-0.69942	0.776	0.943	2.97671609831602e-28
Nrm	8.69662027438269e-11	-0.700117	0.363	0.561	2.47697138654968e-06
Ndufb6	3.55597446233977e-36	-0.700872	0.868	0.981	1.01281264636361e-31
Mri1	9.67406610848854e-14	-0.701292	0.367	0.601	2.75536750901971e-09
Rps19bp1	1.26577426177926e-18	-0.701737	0.485	0.757	3.6051782523997e-14
Mavs	1.4966891136055e-08	-0.701749	0.188	0.34	0.000426287
Slc10a3	1.51982703570538e-06	-0.701911	0.157	0.274	0.0432877
Ndufb8	8.71575031978944e-43	-0.701966	0.867	0.981	2.48242000608243e-38
Timm9	1.1959221154587e-15	-0.703208	0.447	0.698	3.40622536924947e-11
1110032A03Rik	1.01856905409296e-08	-0.703428	0.217	0.373	0.000290109
Cox6c	1.7917433313518e-64	-0.703463	0.976	1	5.10324335635618e-60
Anapc13	1.62626191190666e-23	-0.703621	0.719	0.917	4.63191917749254e-19
Ostc	9.33722517137418e-24	-0.704025	0.78	0.932	2.65942847331079e-19
Nudcd2	9.12582017761792e-17	-0.705819	0.519	0.757	2.59921610298914e-12
Mrpl47	4.05217134274896e-09	-0.706817	0.318	0.495	0.000115414
Ndufb2	4.84501411487008e-34	-0.707058	0.842	0.969	1.37995692019729e-29
Cep55	1.81352687141021e-10	-0.707566	0.291	0.472	5.16528723515056e-06
Pcbd2	6.25965889616156e-15	-0.708609	0.539	0.774	1.78287604680473e-10
Ciao1	2.09881036762654e-07	-0.709525	0.292	0.443	0.00597783
Cdk2ap1	1.88776672653761e-14	-0.710025	0.584	0.788	5.37673719052441e-10
Taf12	7.43011321696995e-13	-0.710407	0.361	0.592	2.11624484645738e-08
Ccnf	3.07696463817454e-07	-0.710924	0.222	0.349	0.00876381
Blm	3.28430162590741e-08	-0.711101	0.209	0.354	0.000935435
Mrpl11	3.58125929471109e-16	-0.71127	0.442	0.698	1.02001427231961e-11
Psma4	2.09793482698974e-37	-0.711529	0.811	0.955	5.97533797423219e-33
Sdhb	1.06083424426052e-24	-0.712002	0.74	0.906	3.02146809450282e-20
Mthfsl	7.81640998333491e-07	-0.712384	0.146	0.262	0.0222627
Sec11c	9.74931518081471e-15	-0.712534	0.553	0.767	2.77679994979965e-10
Mrpl40	2.66841994692933e-13	-0.712608	0.435	0.649	7.60019369284412e-09
A430005L14Rik	1.0479670436876e-10	-0.713244	0.393	0.585	2.98481973383101e-06
Mrpl12	3.71624280214187e-29	-0.713313	0.762	0.958	1.05846027490605e-24
Rnf152	4.67006771543925e-07	-0.713396	0.175	0.302	0.0133013
Grpel1	4.68715118322165e-18	-0.714039	0.539	0.785	1.33499440000519e-13
Eif5a	2.57617581721384e-56	-0.714114	0.97	0.998	7.33746396258845e-52
Cenpk	6.38521446704982e-10	-0.714306	0.27	0.441	1.81863678450513e-05
Fh1	1.15332655351233e-16	-0.715505	0.471	0.724	3.28490468971381e-12
Taf6	4.45810547475698e-09	-0.715867	0.238	0.41	0.000126976
Fen1	2.63941292521539e-08	-0.715983	0.291	0.45	0.000751758
Lsm2	1.83412265332209e-16	-0.716273	0.627	0.811	5.22394814119198e-12
D8Ertd738e	2.29848943277233e-25	-0.71633	0.754	0.913	6.54655760242214e-21
Chid1	4.64155748697303e-08	-0.716642	0.222	0.377	0.00132201
Phlda3	2.07713869537256e-28	-0.717278	0.804	0.962	5.91610643216013e-24
Ccna2	7.78783184855667e-12	-0.718388	0.314	0.521	2.21813026710591e-07
Snrpa1	2.30601059983157e-17	-0.719088	0.595	0.811	6.56797939044028e-13
Aaas	4.03269097161245e-10	-0.719503	0.257	0.436	1.14859104253466e-05
Sgo2a	2.69482437844302e-12	-0.719899	0.267	0.474	7.6753987946814e-08
Ly6a	1.97172006275687e-31	-0.719948	0.942	1	5.61585308274411e-27
Uqcc1	6.37209279172017e-12	-0.720167	0.304	0.519	1.81489946893774e-07
Lsm6	5.65744125516415e-24	-0.720351	0.764	0.913	1.61135241829585e-19
Kpna2	1.40442748504861e-06	-0.720619	0.353	0.498	0.0400009
Cyc1	8.48115352323629e-29	-0.720743	0.757	0.922	2.41560214648816e-24
Tppp3	2.48925629937461e-11	-0.720962	0.426	0.63	7.08989979187877e-07
Exosc4	1.15610421945923e-13	-0.721918	0.381	0.62	3.29281603786377e-09
Fam136a	4.44915719762879e-10	-0.722178	0.314	0.505	1.26720895302863e-05
Gm12968	3.86474452308213e-07	-0.722419	0.109	0.219	0.0110076
Atp5e	2.48807805757677e-71	-0.722671	0.973	0.998	7.08654392359017e-67
Mgst3	1.26172741664056e-17	-0.722772	0.61	0.816	3.59365202807564e-13
Pgp	1.94196161159755e-10	-0.723099	0.356	0.545	5.53109506215213e-06
Dus4l	4.07140819622167e-09	-0.723304	0.192	0.347	0.000115962
Def8	3.80536852089711e-09	-0.723516	0.224	0.394	0.000108385
Pop1	7.17998721079858e-08	-0.72425	0.146	0.276	0.002045
Rpl7l1	1.18760343741176e-18	-0.724447	0.614	0.828	3.38253211043616e-14
Ecsit	3.80949956303677e-11	-0.724527	0.276	0.472	1.08502166554413e-06
Vps53	3.74973516030727e-10	-0.724731	0.398	0.611	1.06799956835872e-05
Dut	1.55740923760776e-11	-0.724824	0.628	0.788	4.43581299055443e-07
B3galt6	2.44562236576454e-09	-0.725584	0.213	0.377	6.96562162217055e-05
Rfc5	6.28475575419062e-08	-0.725946	0.328	0.474	0.00179002
Dclre1b	2.02931080679291e-07	-0.725961	0.133	0.255	0.00577988
Ruvbl2	3.18219809440152e-15	-0.72615	0.438	0.677	9.0635366124744e-11
Ndufaf6	4.45707754419535e-08	-0.726549	0.22	0.368	0.00126946
Efcab1	7.64105179567293e-07	-0.726601	0.105	0.212	0.0217632
Cox17	1.73149864578188e-23	-0.727301	0.773	0.943	4.93165444291595e-19
Pnkp	1.58991998224083e-13	-0.728627	0.272	0.495	4.52841009341833e-09
Timm10	1.63193157611324e-14	-0.729042	0.469	0.698	4.64806751508572e-10
Shcbp1	3.15057917392863e-09	-0.729112	0.236	0.403	8.97347960318352e-05
Aknad1	3.46631589835336e-19	-0.730921	0.683	0.87	9.87276094169005e-15
Mboat1	1.86156627864421e-12	-0.732312	0.245	0.453	5.30211307483444e-08
Nt5c	1.25019073017585e-20	-0.732532	0.572	0.804	3.56079323768686e-16
Fkbp3	2.3403005735733e-30	-0.732559	0.755	0.917	6.66564409365149e-26
Zfp692	5.73193730738847e-07	-0.734297	0.195	0.325	0.0163257
Prdx3	2.21874969536695e-11	-0.735835	0.283	0.483	6.31944288234414e-07
Kif2c	8.54304265689866e-09	-0.73587	0.234	0.392	0.000243323
Pdzd11	9.05602243756659e-14	-0.736085	0.363	0.587	2.57933631066772e-09
Melk	5.74538666455423e-07	-0.73644	0.226	0.358	0.016364
Manbal	3.30053539581967e-16	-0.736758	0.33	0.59	9.4005849143736e-12
Banf1	3.8085148381916e-31	-0.738202	0.835	0.96	1.08474119621373e-26
Cenph	2.85600773022538e-07	-0.738384	0.293	0.434	0.00813448
Zbtb7b	3.912322735948e-14	-0.738909	0.36	0.594	1.11430776165271e-09
Alg8	2.29277399748293e-07	-0.739812	0.284	0.432	0.00653028
Praf2	7.59335244680877e-10	-0.740362	0.197	0.363	2.16273864390007e-05
Ndufa13	4.25340643121013e-39	-0.740463	0.833	0.967	1.21145521973727e-34
Lgalsl	3.01226885205673e-08	-0.741484	0.324	0.491	0.000857954
Mrpl36	1.15468493191951e-29	-0.74164	0.669	0.901	3.28877362309315e-25
Snrpd3	3.45928350664121e-41	-0.742437	0.888	0.974	9.85273128361549e-37
Med19	1.74832408234287e-15	-0.742764	0.413	0.66	4.97957665132897e-11
Emc4	7.92096239431224e-16	-0.743324	0.454	0.691	2.25604850914801e-11
Ttk	3.44596429088234e-07	-0.74376	0.233	0.366	0.0098148
Mrpl17	6.0705400550779e-27	-0.743889	0.684	0.906	1.72901121848729e-22
Cep89	9.10193882623227e-11	-0.744291	0.23	0.415	2.59241421648747e-06
Exosc8	7.48394184485863e-16	-0.744798	0.438	0.679	2.13157631625263e-11
Prim1	6.50897711676727e-10	-0.744804	0.372	0.547	1.85388686239765e-05
AY036118	3.52109539181031e-10	-0.744813	0.736	0.858	1.00287838949541e-05
Sh3bgrl3	8.46360996259765e-36	-0.744931	0.85	0.974	2.41060538954706e-31
Knop1	3.46833949067593e-23	-0.746435	0.605	0.842	9.87852453734318e-19
Brms1	1.93190187661362e-09	-0.746563	0.279	0.448	5.50244292497092e-05
Phpt1	2.28285253489602e-13	-0.747035	0.268	0.483	6.50202058989084e-09
Lsm7	4.03955918947215e-21	-0.747796	0.627	0.851	1.15054724834546e-16
Nhp2	1.35109009473758e-37	-0.748468	0.833	0.979	3.84817480783157e-33
Slfn9	3.46705322277452e-08	-0.748562	0.211	0.358	0.000987486
Ebna1bp2	1.24845832365779e-22	-0.749022	0.643	0.87	3.55585899744212e-18
Cst6	6.96964074623104e-07	-0.749758	0.137	0.255	0.0198509
Atp5j2	4.58148971873107e-60	-0.750486	0.948	0.998	1.30489990168898e-55
Atp5o	1.82007520435498e-59	-0.750785	0.925	0.995	5.18393819704386e-55
Uqcr10	1.09074900390711e-58	-0.751799	0.922	1	3.10667131292823e-54
Elob	1.30246790152418e-44	-0.752113	0.901	0.976	3.70968907712118e-40
Sema4d	7.18185504208277e-09	-0.752501	0.337	0.509	0.000204554
Ndufs8	3.29282509277669e-27	-0.75407	0.691	0.889	9.37862442924657e-23
Tomm5	3.64045570799346e-32	-0.754811	0.83	0.96	1.0368745947507e-27
Sec61g	2.39520362110437e-41	-0.755286	0.941	0.995	6.82201895362945e-37
Ifitm10	1.94883740852065e-15	-0.756847	0.443	0.675	5.5506787069485e-11
Mipep	2.07619531885062e-11	-0.757448	0.278	0.472	5.91341950715035e-07
Cmss1	3.32030137981175e-10	-0.759708	0.992	0.995	9.45688238997983e-06
Cmc2	1.81731161604706e-14	-0.760091	0.46	0.682	5.17606694482523e-10
Cox6b1	2.17975239610981e-73	-0.760695	0.964	1	6.20837077459997e-69
Spcs2	3.97022624147498e-31	-0.761241	0.802	0.941	1.1307998380969e-26
Gemin2	1.93040291829872e-10	-0.761838	0.234	0.415	5.49817359189841e-06
Dxo	2.0275562533428e-08	-0.761882	0.198	0.347	0.000577489
Ninj1	2.48623361289079e-13	-0.76311	0.293	0.514	7.08129057623554e-09
Srm	3.14589343370517e-18	-0.763782	0.605	0.821	8.96013367787907e-14
Psma2	1.99642645220086e-47	-0.764028	0.867	0.976	5.68622182115849e-43
Med9	3.83734204759663e-09	-0.765715	0.242	0.406	0.000109295
Atpsckmt	1.13922167044281e-10	-0.766462	0.216	0.399	3.2447311617552e-06
Gmppb	4.14861491144625e-07	-0.767932	0.153	0.271	0.0118161
Pmf1	1.06736022301779e-12	-0.768904	0.445	0.656	3.04005538719927e-08
Ufm1	1.4365911491577e-27	-0.77051	0.698	0.894	4.09169891103097e-23
Ccnb1	1.0498302718373e-11	-0.773683	0.309	0.507	2.99012658024699e-07
Smc2	1.01389143796391e-12	-0.774103	0.451	0.639	2.88776559360881e-08
Dnajc24	2.63120019625684e-11	-0.774593	0.262	0.455	7.49418439897873e-07
Cenpo	2.45036385790406e-07	-0.774731	0.116	0.233	0.00697913
Clic1	2.91957066090138e-41	-0.775029	0.909	0.983	8.31552115637933e-37
Chaf1b	5.10862524842878e-08	-0.775038	0.202	0.347	0.00145504
Wdr74	1.38020258703196e-13	-0.777217	0.39	0.618	3.93109300838442e-09
Mrps21	4.03395864231923e-31	-0.778153	0.743	0.927	1.14895210050536e-26
Commd9	6.96216549684512e-12	-0.778805	0.254	0.448	1.98296397681143e-07
Nemp2	1.85707413602998e-07	-0.778902	0.078	0.177	0.00528932
Nudt2	9.85772196917902e-14	-0.780125	0.299	0.519	2.80767637126157e-09
Mrps10	1.00675210320352e-14	-0.780178	0.403	0.632	2.86743134034426e-10
Rbis	1.68351979745874e-26	-0.780426	0.665	0.87	4.795001087122e-22
Psmc4	7.6701655466707e-24	-0.78059	0.602	0.844	2.18461655100275e-19
Arpin	1.07710414939546e-12	-0.781078	0.27	0.476	3.06780803830816e-08
Mrpl21	1.04122168072595e-28	-0.781149	0.677	0.915	2.96560759104364e-24
Cope	9.60105293808832e-24	-0.782093	0.652	0.88	2.73457189782632e-19
Ciao2b	5.14339534376301e-20	-0.782108	0.538	0.769	1.46494186181058e-15
Wrb	6.35322887722267e-08	-0.782645	0.17	0.309	0.00180953
2310009A05Rik	3.82895548861545e-13	-0.78566	0.39	0.606	1.09056310226745e-08
Fbp2	2.4419481537348e-10	-0.785836	0.557	0.708	6.95515673146745e-06
Tnfaip2	4.78747753371371e-08	-0.786613	0.334	0.491	0.00136357
Hmgb1	1.50412077746337e-39	-0.786718	0.97	0.995	4.28403679837117e-35
B2m	5.60207681514943e-14	-0.787432	0.945	0.979	1.59558351849086e-09
Nme1	1.16190286888858e-41	-0.788168	0.907	0.988	3.30933175116844e-37
Sac3d1	2.34308933802661e-12	-0.788668	0.308	0.507	6.6735870525674e-08
Tpx2	3.69848783048592e-10	-0.788878	0.395	0.557	1.053403303879e-05
Pin1	2.38984511581692e-17	-0.790318	0.451	0.698	6.80675685886976e-13
Bivm	1.04652842040197e-06	-0.790369	0.158	0.278	0.0298072
Bud13	4.4905775197358e-08	-0.790515	0.158	0.295	0.00127901
Adat1	1.05033458936346e-07	-0.791495	0.144	0.274	0.00299156
Fam162a	2.76824871658209e-34	-0.791835	0.932	1	7.88452599456909e-30
Itgb3bp	2.84600282053641e-13	-0.792276	0.374	0.594	8.10598523345179e-09
Pop5	2.3523671878044e-21	-0.794334	0.533	0.802	6.70001222430451e-17
Uqcrb	1.09858044541905e-54	-0.795324	0.9	0.991	3.12897682464253e-50
Uhrf1	4.35116626349936e-10	-0.795885	0.336	0.505	1.23929917516989e-05
Pfdn4	5.08918715740725e-17	-0.796128	0.57	0.776	1.44950228617273e-12
Armc6	7.62278833708195e-10	-0.798563	0.133	0.281	2.17112257416768e-05
Bak1	1.53155723518984e-16	-0.798722	0.392	0.646	4.36218131726769e-12
Ssna1	3.96057501756948e-18	-0.799328	0.518	0.783	1.12805097650414e-13
Lsm5	1.31938880882724e-26	-0.799602	0.746	0.925	3.75788320530175e-22
Rfc4	1.46748466475313e-13	-0.801399	0.414	0.627	4.17968982214986e-09
Srprb	2.10524345061095e-14	-0.801895	0.346	0.58	5.99615439603011e-10
Cby1	5.06834470777889e-08	-0.803335	0.167	0.307	0.00144357
Cdc25c	2.15241457782463e-07	-0.805167	0.192	0.325	0.00613051
Mydgf	4.55027334809713e-26	-0.805578	0.638	0.87	1.29600885500502e-21
Phb	6.14970469214922e-18	-0.806209	0.464	0.719	1.75155889041794e-13
Cdk1	1.52980816689814e-11	-0.807453	0.299	0.495	4.35719962095929e-07
Fam111a	1.48673560939673e-09	-0.807776	0.34	0.505	4.23452036268375e-05
Cox7a2	1.24262595130814e-63	-0.808077	0.936	0.995	3.53924723451585e-59
B230118H07Rik	8.86465588323894e-11	-0.808156	0.171	0.344	2.52483128866412e-06
Atp5j	1.41058851298171e-60	-0.808641	0.935	0.995	4.0176382026745e-56
Ccdc167	3.61866066548394e-13	-0.809005	0.253	0.467	1.03066693074313e-08
Mrpl15	5.57094349191989e-23	-0.809288	0.52	0.792	1.58671612536862e-18
Blvra	5.33256219990029e-12	-0.809414	0.264	0.465	1.5188203657756e-07
Lig1	7.41551248203845e-10	-0.809429	0.363	0.538	2.11208626513419e-05
Pfdn6	4.3911899745354e-26	-0.809527	0.606	0.842	1.25069872854717e-21
Ndufa5	6.07130293360364e-42	-0.810089	0.805	0.962	1.72922850154899e-37
Nans	2.45653602624307e-15	-0.810563	0.359	0.599	6.99670590994551e-11
Ccdc124	1.52079953030949e-23	-0.810625	0.615	0.837	4.3315412222275e-19
Nmi	4.41610828096417e-07	-0.813618	0.145	0.264	0.012578
Gm31645	1.39808340476638e-06	-0.814222	0.118	0.222	0.0398202
Slirp	3.41311966349358e-27	-0.814483	0.646	0.875	9.72124742556241e-23
Cdc20	1.46770683721199e-08	-0.816502	0.436	0.578	0.000418032
H2-Q6	6.47441186577266e-07	-0.818245	0.158	0.278	0.0184404
Haus5	4.42162834138958e-09	-0.820111	0.113	0.245	0.000125937
Gins1	1.98142605975047e-07	-0.820131	0.194	0.323	0.0056435
Yif1a	5.5959133630933e-14	-0.821128	0.327	0.557	1.59382804407623e-09
Ndufab1	4.86979949797084e-47	-0.821271	0.859	0.967	1.38701629301205e-42
Hmgn2	2.83385373546383e-18	-0.822352	0.513	0.755	8.07138220934809e-14
Rad51ap1	2.97232987728522e-08	-0.822806	0.165	0.307	0.000846579
Mrpl20	1.37451063928406e-38	-0.823033	0.773	0.95	3.91488120280885e-34
Ndufc1	5.47541328069074e-55	-0.823992	0.89	0.991	1.55950721060634e-50
Rab31	6.99029356431779e-07	-0.825174	0.233	0.375	0.0199098
Kifc1	4.04644401413324e-07	-0.829112	0.192	0.321	0.0115251
Nuf2	4.09415057076062e-10	-0.829687	0.222	0.394	1.16609596556404e-05
Pusl1	3.53370409929049e-09	-0.830241	0.169	0.321	0.000100647
Atp5md	1.69189001994325e-49	-0.831503	0.931	0.995	4.81884115480237e-45
Ppil1	1.99287227110354e-17	-0.831899	0.443	0.684	5.67609880255712e-13
Crip2	1.82440008736384e-26	-0.833008	0.841	0.953	5.1962563288297e-22
Tmem54	5.83823002398379e-17	-0.833127	0.384	0.639	1.66284467543106e-12
Plk1	9.18289966132479e-10	-0.834325	0.221	0.387	2.61547348153853e-05
Mthfs	2.49759328445516e-09	-0.836369	0.157	0.304	7.11364519278518e-05
Map6	2.39339526526298e-09	-0.837551	0.222	0.387	6.81686839452203e-05
Exosc7	5.2916615099008e-25	-0.83807	0.539	0.814	1.50717103124995e-20
Snrpd2	1.19106411586315e-58	-0.83849	0.887	0.991	3.39238881480142e-54
Snrpd1	1.81743485307988e-42	-0.838491	0.84	0.967	5.1764179485421e-38
Mycbp	3.20558031013151e-17	-0.839315	0.369	0.623	9.13013383931656e-13
Rasgrp1	9.0294090588415e-08	-0.839505	0.053	0.144	0.00257176
Cinp	1.68140572758101e-17	-0.839833	0.385	0.649	4.78897979329623e-13
Znrd2	5.428335781958e-21	-0.839835	0.468	0.736	1.54609859741728e-16
Galk1	1.13323766683818e-10	-0.8401	0.177	0.344	3.2276875226885e-06
Ndufs5	6.10336804217235e-52	-0.840962	0.835	0.976	1.73836128577153e-47
Haus7	1.56045551753207e-08	-0.842591	0.19	0.337	0.000444449
Skp2	1.71720358106664e-06	-0.842847	0.139	0.248	0.0489094
Gm16066	3.48831371197704e-13	-0.843144	0.048	0.172	9.93541511445302e-09
Mrpl42	1.25999483943427e-32	-0.843909	0.678	0.894	3.5887173016767e-28
Ebp	2.03395877929357e-19	-0.843984	0.51	0.759	5.79312139518396e-15
Atp5k	3.35214357628337e-62	-0.845116	0.936	0.995	9.54757533397028e-58
Mrps18c	8.47129391604394e-25	-0.846743	0.55	0.83	2.41279393316763e-20
Fanca	5.84590757255512e-07	-0.847431	0.137	0.252	0.0166503
Syce2	4.8802428740603e-11	-0.85017	0.315	0.498	1.38999077538986e-06
Psmb6	3.12003136283026e-48	-0.850299	0.81	0.972	8.88647332761316e-44
Uqcrq	9.40585047717373e-65	-0.850859	0.935	0.998	2.67897433290862e-60
Mrps22	5.70286118709143e-13	-0.850924	0.302	0.509	1.62428892330738e-08
S100a6	2.42197055571871e-31	-0.852272	0.993	1	6.89825653679803e-27
Cbr3	5.73934137438494e-19	-0.852986	0.684	0.894	1.63467921025232e-14
Ube2c	9.32209255717972e-11	-0.85312	0.361	0.535	2.65511840213593e-06
Psmb10	5.19830892324023e-16	-0.853262	0.413	0.649	1.48058234751728e-11
Calm4	8.06082409782397e-17	-0.853766	0.365	0.601	2.29588391954222e-12
Eef1akmt2	1.22401107634213e-11	-0.854073	0.185	0.37	3.48622834763764e-07
Gale	7.82037423071565e-08	-0.855512	0.183	0.321	0.0022274
Trip13	4.2759279043968e-09	-0.856292	0.271	0.434	0.000121787
Dnajc17	7.1645213582124e-11	-0.857661	0.175	0.344	2.04059897324605e-06
Rnaseh2c	6.01785139386869e-25	-0.859116	0.641	0.861	1.71400443400168e-20
Ak6	2.76749618842653e-22	-0.861234	0.477	0.75	7.88238264387645e-18
Cip2a	4.98569075147115e-10	-0.863005	0.336	0.514	1.42002443983401e-05
Txn1	1.1575760713994e-53	-0.863174	0.995	1	3.29700816655977e-49
Ndufb4	5.53157128519491e-49	-0.865945	0.806	0.967	1.57550213344921e-44
Pbk	1.38458270443197e-11	-0.868817	0.254	0.446	3.94356845876313e-07
Lyrm9	4.4106071160924e-10	-0.869071	0.162	0.321	1.25622911880544e-05
Ssr2	2.40200410372411e-28	-0.870277	0.578	0.847	6.84138808822701e-24
Kif22	4.25779229808335e-10	-0.871096	0.239	0.399	1.2127044023401e-05
Nt5dc2	2.89762674370048e-10	-0.871329	0.274	0.446	8.25302049140772e-06
Dnajc15	3.13350733126108e-26	-0.873484	0.552	0.802	8.92485558089782e-22
Snrnp25	4.0350108215677e-12	-0.87372	0.259	0.45	1.14925178219891e-07
Spc24	1.1152277600824e-12	-0.873792	0.327	0.533	3.17639170626669e-08
Esco2	3.37169492646123e-08	-0.87415	0.211	0.351	0.000960326
Hmmr	2.09349882339394e-12	-0.87422	0.281	0.481	5.96270334879062e-08
Mcm8	1.06730630507954e-06	-0.875235	0.164	0.283	0.030399
Cox7b	7.79539473878437e-60	-0.875605	0.926	0.998	2.22028432950056e-55
Oxld1	1.7245789989949e-06	-0.875607	0.1	0.198	0.0491195
Rpa3	1.41358321753296e-21	-0.877109	0.5	0.769	4.02616772017736e-17
Tmem97	2.96294087265314e-12	-0.878328	0.252	0.446	8.43904819349067e-08
Polr2l	5.43947241591331e-24	-0.878667	0.551	0.802	1.54927053350043e-19
4933433G15Rik	2.47538327272683e-07	-0.878712	0.071	0.167	0.00705039
Fam89a	9.25270715979441e-07	-0.880289	0.097	0.198	0.0263536
Bola1	2.10759760053416e-25	-0.886302	0.513	0.79	6.00285948584139e-21
Tk1	4.31010652708855e-15	-0.888517	0.308	0.535	1.22760454104536e-10
Cenpa	1.83147287441397e-10	-0.888817	0.365	0.535	5.21640104090588e-06
3110040N11Rik	4.97483436090334e-18	-0.88896	0.321	0.585	1.41693232267249e-13
Hopx	1.05821079073375e-11	-0.890967	0.367	0.554	3.01399597416786e-07
Mns1	2.17239903535838e-08	-0.89238	0.165	0.302	0.000618743
Gcat	1.35579641383331e-20	-0.892428	0.441	0.703	3.86157934588002e-16
Exo1	2.89852307208095e-08	-0.893581	0.114	0.238	0.000825557
Psmb5	1.35180701235691e-57	-0.894556	0.869	0.979	3.85021673259496e-53
H1fx	4.81770080412138e-08	-0.895354	0.197	0.337	0.00137218
Ndufa12	8.06450201778874e-44	-0.895393	0.762	0.941	2.29693146470659e-39
Ranbp1	1.98452124040763e-48	-0.897707	0.859	0.988	5.652313396929e-44
Snrnp35	1.21286209666507e-06	-0.897767	0.14	0.25	0.0345447
Krt17	2.05338340923218e-10	-0.899972	0.842	0.875	5.8484466261751e-06
Bub1	7.97951785966742e-12	-0.901269	0.217	0.401	2.27272627679047e-07
Dmkn	7.81391939062146e-32	-0.901496	0.893	0.983	2.2255605208368e-27
Dctpp1	3.51451570804351e-26	-0.902511	0.55	0.811	1.00100436396495e-21
Ormdl2	3.7565065975219e-19	-0.904343	0.404	0.663	1.06992820910619e-14
Sh2d4a	6.63416222288058e-12	-0.904716	0.147	0.316	1.88954208432085e-07
Ccdc51	1.61576777677376e-09	-0.904927	0.254	0.41	4.60202978180701e-05
Ndufb7	1.60949108608749e-42	-0.905988	0.759	0.943	4.58415251139438e-38
Sulf2	1.43110176392416e-07	-0.906062	0.12	0.238	0.00407606
Nup37	1.10509490186866e-16	-0.906103	0.323	0.557	3.14753129950233e-12
Gipc1	1.70598420744764e-18	-0.907298	0.4	0.66	4.85898421965238e-14
Rmi2	1.50819289341271e-08	-0.908334	0.158	0.297	0.000429563
Anxa8	2.24323613516977e-30	-0.908344	0.685	0.917	6.38918516019053e-26
Cptp	6.56146276921268e-09	-0.910264	0.097	0.219	0.000186884
Rilpl2	2.08070752080897e-09	-0.911414	0.23	0.394	5.9262711607681e-05
E2f8	1.25305577413849e-08	-0.911515	0.201	0.342	0.000356895
Racgap1	2.8073053138606e-15	-0.912566	0.361	0.583	7.99576699493776e-11
Clpp	3.07781652017703e-19	-0.913218	0.452	0.703	8.76623701276821e-15
Dynlt1f	8.85802175597713e-15	-0.916021	0.295	0.514	2.52294175653741e-10
Sgo1	8.70626364735932e-11	-0.918642	0.249	0.427	2.47971801204088e-06
Inf2	1.77571192063063e-07	-0.919287	0.311	0.462	0.00505758
B130055M24Rik	3.57290187814453e-08	-0.920809	0.083	0.193	0.00101763
Uqcc2	2.66854971711445e-61	-0.923798	0.868	0.995	7.60056330428537e-57
Eno1	2.36168739306532e-39	-0.924772	0.754	0.936	6.72655803292864e-35
Mrpl49	3.4335761661018e-18	-0.92806	0.36	0.616	9.77951163629116e-14
Kif18b	1.37000093357244e-07	-0.930628	0.14	0.262	0.00390204
Ndufaf7	1.14292996784161e-14	-0.931619	0.23	0.446	3.25529313440647e-10
Spire2	2.40371758666228e-07	-0.931809	0.106	0.215	0.00684627
Gm49539	1.21022217806948e-10	-0.932479	0.134	0.285	3.4469548075775e-06
Aurkb	8.98158705377955e-10	-0.937793	0.227	0.392	2.55813562465749e-05
Faap24	8.21861770423394e-10	-0.938261	0.147	0.295	2.34082669451991e-05
Fgfbp1	7.25587626617345e-07	-0.94089	0.609	0.717	0.0206662
Stra6	2.68646939059914e-09	-0.944531	0.254	0.42	7.65160211830447e-05
Capg	1.4701508511791e-38	-0.944925	0.747	0.948	4.18728365432833e-34
Selenoo	2.57776377187935e-07	-0.946103	0.154	0.281	0.00734199
Cenps	4.94210268295687e-09	-0.948505	0.272	0.436	0.000140761
Rpl29	5.8394255888158e-27	-0.950108	0.869	0.941	1.66318519620652e-22
Mrpl51	2.70991098161428e-42	-0.950124	0.736	0.948	7.71836845783381e-38
Birc5	2.08154299723013e-12	-0.950605	0.372	0.545	5.92865076471085e-08
Gm19951	3.96355579878985e-15	-0.955751	0.312	0.535	1.12889996261133e-10
S100a11	4.47593224639942e-56	-0.958174	0.986	1	1.27483502241948e-51
Gm47080	8.78833295277969e-07	-0.958391	0.036	0.106	0.0250309
Cenpw	2.92089539381135e-17	-0.961758	0.397	0.627	8.3192942606535e-13
Dnaaf2	2.82979378345954e-09	-0.962727	0.252	0.422	8.05981865404947e-05
Cdca8	1.38953430001628e-13	-0.967742	0.352	0.545	3.95767159330636e-09
Fabp5	6.52992118288575e-23	-0.968314	0.995	0.998	1.85985215130952e-18
2310033P09Rik	1.16615940499691e-18	-0.96877	0.272	0.533	3.3214552173122e-14
Fadd	8.71245444055003e-09	-0.969583	0.137	0.271	0.000248148
Mpi	3.10499757812912e-08	-0.969784	0.116	0.238	0.000884365
Fignl1	8.24176500342032e-08	-0.972657	0.163	0.292	0.00234742
Coa4	2.01719796521517e-09	-0.97374	0.106	0.236	5.74538324452584e-05
Mllt11	1.600946712933e-08	-0.979423	0.216	0.368	0.000455982
Gm16091	1.19738586889221e-07	-0.981956	0.076	0.177	0.00341039
Ly6c1	8.60275001074422e-14	-0.985009	0.401	0.599	2.45023525806017e-09
Dhrs11	1.1008448149883e-07	-0.985193	0.056	0.146	0.00313543
Zfp791	1.85778429239696e-09	-0.98584	0.157	0.302	5.29134122160502e-05
Ifi27l2a	1.69665561583161e-07	-0.991512	0.371	0.514	0.00483241
Rnaseh2b	3.83080228710036e-19	-0.996385	0.335	0.601	1.09108910741193e-14
Pold2	6.67644706088302e-17	-0.997607	0.274	0.514	1.9015856518807e-12
Haus1	1.31488803798109e-17	-0.998708	0.265	0.512	3.74506410977773e-13
Bloc1s1	2.01745356652328e-09	-0.999703	0.12	0.257	5.74611124817161e-05
Gm10053	4.74495409055585e-07	-1.00523	0.109	0.215	0.0135146
Rab25	3.55149708078805e-28	-1.0065	0.697	0.894	1.01153739855005e-23
Cycs	6.04503751943036e-47	-1.00808	0.859	0.986	1.72174758628416e-42
Pecr	5.37615642897866e-11	-1.0081	0.163	0.328	1.5312368741017e-06
Krt6a	4.94438829214684e-16	-1.01942	0.786	0.899	1.40826067336926e-11
Parpbp	8.35395052515482e-08	-1.02081	0.137	0.257	0.00237937
Ppih	1.10491815683231e-23	-1.02674	0.369	0.653	3.14702789428978e-19
Gm7467	1.95659205057461e-08	-1.02978	0.089	0.203	0.000557277
Tyms	3.84177161274924e-15	-1.03194	0.338	0.552	1.09421339074324e-10
Osr2	2.14145386537769e-07	-1.03292	0.07	0.165	0.00609929
Cdca5	7.03514407415031e-11	-1.0352	0.171	0.333	2.00374973519949e-06
Cenpm	1.37689759363862e-14	-1.03552	0.243	0.455	3.92167972620151e-10
Dsc2	7.29455564030598e-15	-1.03698	0.318	0.535	2.07763533747195e-10
Coro1b	8.59751479193884e-08	-1.04417	0.081	0.184	0.00244874
1810009A15Rik	1.32178673487372e-07	-1.04796	0.103	0.212	0.00376471
Tedc1	1.45969852899019e-08	-1.04867	0.16	0.297	0.000415751
Thyn1	5.95804755254263e-14	-1.04893	0.163	0.354	1.69697110391519e-09
Sult2b1	3.80109076728865e-17	-1.05065	0.46	0.682	1.08262667233915e-12
Gm16196	1.59999134542331e-11	-1.05212	0.133	0.295	4.55709535003469e-07
Mtg2	5.07180766709392e-11	-1.0525	0.147	0.307	1.44455225974169e-06
Kcnq5	4.68869994411081e-08	-1.0536	0.437	0.599	0.00133544
Mocs3	5.59240024141416e-07	-1.05491	0.108	0.212	0.0159283
Rpp38	5.01666736888894e-11	-1.05838	0.166	0.328	1.42884720000695e-06
Pclaf	4.82437941072463e-16	-1.05869	0.374	0.59	1.37407974376259e-11
Atp10a	9.71294829128808e-08	-1.06463	0.15	0.274	0.00276644
Med29	7.60989013268831e-17	-1.06953	0.274	0.521	2.16744890759229e-12
Gimap9	1.2709076763233e-06	-1.07365	0.064	0.149	0.036198
Ckap2l	1.25256585561509e-16	-1.07835	0.317	0.547	3.5675580699629e-12
Polq	1.99079732996e-07	-1.08062	0.113	0.224	0.00567019
Kif20a	6.77177769604747e-13	-1.0813	0.252	0.439	1.92873772338824e-08
Pdzrn3	8.64714022966816e-07	-1.08144	0.124	0.229	0.0246288
Gm14023	8.65493307900983e-07	-1.08616	0.04	0.113	0.024651
1810024B03Rik	7.98959773744938e-07	-1.08661	0.103	0.203	0.022756
Gm15234	1.68955497106216e-09	-1.09899	0.078	0.198	4.81219046857924e-05
Lockd	2.06719502757884e-15	-1.09983	0.314	0.542	5.88778487755006e-11
Scnn1a	5.01808467515495e-07	-1.10212	0.118	0.229	0.0142925
Rad54l	8.0243003627885e-10	-1.11096	0.1	0.226	2.28548122932942e-05
Dlgap5	1.86962989152823e-14	-1.12094	0.239	0.443	5.32507985705071e-10
Erh	3.00932106755323e-51	-1.12338	0.719	0.922	8.57114826460512e-47
Klk10	7.47065903967937e-10	-1.13835	0.524	0.698	2.12779310768148e-05
Nsl1	6.56204810159825e-08	-1.14631	0.102	0.215	0.001869
Cd5	1.07255225161584e-07	-1.15111	0.086	0.189	0.00305484
Psmb9	9.63681139345635e-13	-1.15296	0.27	0.453	2.74475662108424e-08
Ndufa4	1.24261580452066e-66	-1.15651	0.982	1	3.53921833443575e-62
Il34	6.68878993253809e-08	-1.15845	0.096	0.208	0.0019051
Cdkn3	2.87109812814491e-08	-1.16517	0.194	0.323	0.000817746
Spink2	6.0933012178397e-07	-1.16836	0.07	0.16	0.0173549
Serpinb1a	1.33956908757256e-09	-1.17146	0.208	0.358	3.81536067522417e-05
Otop2	3.74373761772042e-10	-1.17256	0.094	0.224	1.06629134827913e-05
Ccnb2	2.82574789404628e-16	-1.17488	0.299	0.524	8.04829515182261e-12
Slc4a9	1.32406513075573e-08	-1.18365	0.116	0.245	0.00037712
Sdf2l1	2.09420726702682e-21	-1.19615	0.247	0.514	5.96472113794577e-17
Stfa3	6.27246905666765e-12	-1.19693	0.247	0.434	1.78652463672008e-07
E2f2	1.65138146878302e-10	-1.19778	0.106	0.243	4.70346469938779e-06
Il31ra	2.60264896733571e-18	-1.20244	0.613	0.809	7.41286478876558e-14
Pms1	9.89696661668603e-13	-1.20846	0.12	0.283	2.81885403176451e-08
Lars2	1.40188518472169e-21	-1.21379	0.875	0.96	3.99284938312431e-17
Gm13830	3.07689630004868e-10	-1.21473	0.107	0.243	8.76361604179864e-06
Fdps	5.95005959339034e-19	-1.21653	0.426	0.684	1.69469597338944e-14
Gsta4	2.87137174887722e-51	-1.21813	0.898	0.993	8.17824101515211e-47
Phkg1	4.99102720454073e-09	-1.22945	0.074	0.184	0.000142154
Map4k1	9.35671497236916e-12	-1.22985	0.07	0.203	2.66497955843018e-07
Rdh5	1.12907886615551e-08	-1.23088	0.04	0.127	0.000321584
Cntf	7.21603535704247e-09	-1.23228	0.078	0.189	0.000205527
S100g	4.84524043318075e-16	-1.23388	0.445	0.642	1.38002138017854e-11
Eme1	4.93859214901309e-08	-1.23488	0.071	0.172	0.00140661
Meox1	1.61815031742805e-06	-1.24399	0.064	0.146	0.0460882
Krtdap	1.10634727002629e-39	-1.24585	0.928	0.965	3.15109829448888e-35
Gm15564	2.70808175644571e-18	-1.24664	0.442	0.675	7.71315845870866e-14
Clic3	2.68326321210934e-08	-1.24932	0.062	0.16	0.000764247
Ndc80	7.7574317305811e-13	-1.26507	0.223	0.413	2.20947170550411e-08
9330160F10Rik	1.01712574230621e-09	-1.26666	0.038	0.132	2.89697753923654e-05
Lncppara	3.30278954366691e-32	-1.27921	0.309	0.644	9.40700517827208e-28
Gm36198	2.06610431548384e-07	-1.28153	0.052	0.137	0.00588468
Gm94	2.91239987023724e-28	-1.28245	0.594	0.821	8.2950973104097e-24
Gstp1	2.0100135075289e-41	-1.28307	0.751	0.92	5.72492047214381e-37
Gm15492	5.5232006754191e-07	-1.29259	0.056	0.139	0.0157312
Sprr1b	1.2092415656292e-09	-1.31203	0.249	0.406	3.44416182722509e-05
Gm49066	7.60414692620104e-07	-1.31314	0.046	0.123	0.0216581
Gm15559	1.4489200063228e-06	-1.32004	0.093	0.189	0.0412681
Gsta1	7.41827067799078e-13	-1.32428	0.304	0.493	2.11287185450533e-08
Oip5	4.54488115958668e-08	-1.33395	0.084	0.189	0.00129447
4833445I07Rik	1.11190965047096e-06	-1.33836	0.038	0.108	0.0316694
Myom3	3.71207660810533e-08	-1.35334	0.086	0.193	0.00105727
Gm34455	1.26724724265193e-15	-1.36399	0.216	0.432	3.60937359652122e-11
Dna2	2.34028831863367e-08	-1.36583	0.056	0.149	0.000666561
Pax9	1.87340428122709e-12	-1.37003	0.209	0.387	5.33583007379101e-08
Gm34961	1.47943467123754e-06	-1.37108	0.021	0.078	0.0421373
Tmigd1	1.02869526471459e-08	-1.37789	0.057	0.156	0.000292993
2010110K18Rik	3.38462334852251e-08	-1.37982	0.08	0.184	0.000964008
Gm3776	4.9834977076938e-13	-1.38013	0.208	0.389	1.41939981710535e-08
Fads2	1.53674701709876e-09	-1.40353	0.082	0.198	4.37696285410069e-05
Krt12	1.18433179571219e-08	-1.41612	0.048	0.139	0.000337321
Gm16740	8.13620085117463e-08	-1.43296	0.065	0.16	0.00231735
H2-Q7	1.4795274664805e-20	-1.43613	0.232	0.474	4.21399013002975e-16
Fkbp11	3.26608824729122e-15	-1.44261	0.105	0.278	9.30247254593486e-11
Sprr2a3	9.88215748580026e-15	-1.44266	0.2	0.399	2.81463609510563e-10
Rbp1	9.74304988641069e-12	-1.45086	0.214	0.382	2.77501546864749e-07
Gsta2	7.66009198537797e-09	-1.45448	0.158	0.29	0.000218175
Gm11457	3.5262801994244e-09	-1.47072	0.058	0.16	0.000100436
Pole2	2.5363519402621e-07	-1.47303	0.186	0.311	0.00722404
Gm47438	4.79651799726048e-10	-1.49469	0.046	0.146	1.36614425597973e-05
2610528A11Rik	8.40761177039962e-14	-1.51026	0.169	0.354	2.39465598444522e-09
Zfp60	1.34424650085208e-06	-1.54518	0.144	0.259	0.0382868
Gm15441	1.32414736308329e-06	-1.54687	0.025	0.085	0.0377144
Dynlt1a	2.42614479456802e-10	-1.55775	0.068	0.184	6.91014560388863e-06
Crip1	3.46272223152886e-22	-1.56191	0.785	0.917	9.8625254598405e-18
Tmprss4	8.37072911168596e-08	-1.56702	0.058	0.149	0.00238415
Shisa6	2.96548027067647e-08	-1.5726	0.02	0.087	0.000844628
Calml3	1.09080446124824e-15	-1.57755	0.204	0.408	3.10682926652724e-11
B130034C11Rik	1.00263545476445e-06	-1.58734	0.059	0.142	0.0285571
Gm2479	7.19089166776451e-10	-1.6008	0.032	0.12	2.04810976481269e-05
Ly6g6e	1.2984944591456e-06	-1.62604	0.04	0.111	0.0369837
Lix1l	6.96652376773106e-08	-1.67686	0.077	0.175	0.00198421
Gm31363	5.57165353892205e-08	-1.69257	0.048	0.132	0.00158692
AC166172.1	3.10895418697207e-08	-1.72042	0.075	0.179	0.000885492
Sprr2h	1.27098435894949e-08	-1.77876	0.052	0.146	0.000362002
Psmb8	2.5334092272064e-18	-1.78817	0.152	0.361	7.21565616092926e-14
Gm42670	7.58111625008261e-10	-1.79263	0.029	0.113	2.15925353034853e-05
Gm17108	5.08109649414643e-07	-1.84813	0.034	0.104	0.014472
Csta1	1.82171331679063e-15	-1.85662	0.158	0.356	5.18860386888308e-11
A930006I01Rik	5.45108204207539e-07	-1.90603	0.024	0.085	0.0155258
9130024F11Rik	3.06232774915856e-07	-1.95001	0.015	0.071	0.00872212
Alk	6.06866043150803e-08	-1.95355	0.015	0.075	0.00172848
Gm16833	8.33700445480161e-08	-2.04285	0.03	0.101	0.00237455
Capns2	3.76919856195013e-25	-2.08966	0.102	0.333	1.07354313441464e-20
Sprr2a1	1.4920512609585e-06	-2.09883	0.017	0.068	0.0424966
6530413G14Rik	1.47730649033188e-06	-2.14381	0.014	0.064	0.0420766
Ces1b	1.57212703042171e-06	-2.2371	0.018	0.071	0.0447773
Sprr2a2	9.14885749042104e-08	-2.29451	0.011	0.064	0.00260578
Gm10399	3.01345811421227e-08	-2.44885	0.01	0.064	0.000858293
Ksr2	5.18174266483783e-08	-2.47247	0.026	0.097	0.00147586
Gm41231	3.55529200228873e-12	-2.50305	0.008	0.083	1.01261826809188e-07
S100a8	2.06255620634618e-12	-2.52729	0.406	0.538	5.8745725869152e-08
S100a9	1.18251504565294e-08	-2.54227	0.388	0.486	0.000336804
4930483J18Rik	8.62472836194131e-07	-2.74463	0.004	0.04	0.024565
Ces1h	7.77916112777948e-07	-2.75264	0.042	0.113	0.0221566
Tgm3	1.51805633653904e-07	-2.8992	0.081	0.175	0.00432373
Gm49482	6.3552615081719e-08	-3.0191	0.005	0.05	0.00181011
Ccnb1ip1	1.39658139832191e-20	-3.77197	0.129	0.34	3.97774313870047e-16
