# Supplementary material for: Precancerous niche remodelling dictates nascent tumour persistence
Source: Nature. 2026 Mar 4;653(8113):242–53. doi: 10.1038/s41586-026-10157-8 (PMC13148994; doi:10.1038/s41586-026-10157-8)
Supplement: Supplementary file 3 — Supplementary Tables 1–15 [file 41586_2026_10157_MOESM3_ESM.zip › Supplementary_Table_14_Skrupskelyte_et_al_2026.xlsx]

## Sheet: GOBP TMR1
Pathway enrichment analysis for genes enriched in Tumour 1 population (GO:BP)
#term ID	term description	observed gene count	background gene count	strength	signal	false discovery rate	matching proteins in your network (IDs)	matching proteins in your network (labels)
GO:0007049	Cell cycle	55	1317	0.55	1.23	6.11e-12	10090.ENSMUSP00000006565,10090.ENSMUSP00000007865,10090.ENSMUSP00000010298,10090.ENSMUSP00000019697,10090.ENSMUSP00000021277,10090.ENSMUSP00000021311,10090.ENSMUSP00000022053,10090.ENSMUSP00000022613,10090.ENSMUSP00000024736,10090.ENSMUSP00000024851,10090.ENSMUSP00000025704,10090.ENSMUSP00000028831,10090.ENSMUSP00000028858,10090.ENSMUSP00000028948,10090.ENSMUSP00000030813,10090.ENSMUSP00000032915…	Cdc20,Ccdc124,Spire2,Haus5,Aurkb,Kif18b,Trip13,Esco2,Sgo1,Ndc80,Cdca5,Mcm8,Bub1,Gins1,Cenps,Kif22,Plk1,Haus7,Ccnb2,Mns1,Cinp,Haus1,Eme1,Pclaf,Exo1,Dlgap5,Fanca,E2f2,E2f8,Cdkn3,Nsl1,Birc5,Cdca8,Ube2c,Ccnb1ip1,Skp2,Spc24,Cenpw,Rad54l,Nuf2,Rad51ap1,Ranbp1,Oip5,Dna2,Cenpa,Fignl1,Racgap1,Dynlt1a,Erh,Nup37,Syce2,Kifc1,Dynlt1f,Lig1,Kif20a
GO:0022402	Cell cycle process	43	824	0.65	1.4	6.11e-12	10090.ENSMUSP00000006565,10090.ENSMUSP00000010298,10090.ENSMUSP00000019697,10090.ENSMUSP00000021277,10090.ENSMUSP00000021311,10090.ENSMUSP00000022053,10090.ENSMUSP00000022613,10090.ENSMUSP00000024736,10090.ENSMUSP00000024851,10090.ENSMUSP00000025704,10090.ENSMUSP00000028858,10090.ENSMUSP00000028948,10090.ENSMUSP00000030813,10090.ENSMUSP00000032915,10090.ENSMUSP00000033154,10090.ENSMUSP00000033737…	Cdc20,Spire2,Haus5,Aurkb,Kif18b,Trip13,Esco2,Sgo1,Ndc80,Cdca5,Bub1,Gins1,Cenps,Kif22,Plk1,Haus7,Ccnb2,Haus1,Eme1,Pclaf,Dlgap5,Fanca,E2f2,Nsl1,Birc5,Cdca8,Ube2c,Ccnb1ip1,Skp2,Spc24,Rad54l,Nuf2,Ranbp1,Dna2,Cenpa,Fignl1,Racgap1,Dynlt1a,Syce2,Kifc1,Dynlt1f,Lig1,Kif20a
GO:0007059	Chromosome segregation	26	293	0.88	1.74	4.08e-11	10090.ENSMUSP00000006565,10090.ENSMUSP00000021277,10090.ENSMUSP00000021311,10090.ENSMUSP00000022053,10090.ENSMUSP00000022613,10090.ENSMUSP00000024736,10090.ENSMUSP00000024851,10090.ENSMUSP00000025704,10090.ENSMUSP00000028858,10090.ENSMUSP00000030813,10090.ENSMUSP00000032915,10090.ENSMUSP00000033154,10090.ENSMUSP00000036361,10090.ENSMUSP00000040416,10090.ENSMUSP00000077380,10090.ENSMUSP00000079124…	Cdc20,Aurkb,Kif18b,Trip13,Esco2,Sgo1,Ndc80,Cdca5,Bub1,Cenps,Kif22,Plk1,Eme1,Dlgap5,Nsl1,Birc5,Cdca8,Ccnb1ip1,Spc24,Cenpw,Nuf2,Oip5,Racgap1,Nup37,Syce2,Kifc1
GO:0000280	Nuclear division	27	330	0.84	1.67	4.87e-11	10090.ENSMUSP00000006565,10090.ENSMUSP00000010298,10090.ENSMUSP00000021277,10090.ENSMUSP00000021311,10090.ENSMUSP00000022053,10090.ENSMUSP00000022613,10090.ENSMUSP00000024736,10090.ENSMUSP00000024851,10090.ENSMUSP00000025704,10090.ENSMUSP00000028858,10090.ENSMUSP00000030813,10090.ENSMUSP00000032915,10090.ENSMUSP00000033154,10090.ENSMUSP00000034742,10090.ENSMUSP00000036361,10090.ENSMUSP00000045217…	Cdc20,Spire2,Aurkb,Kif18b,Trip13,Esco2,Sgo1,Ndc80,Cdca5,Bub1,Cenps,Kif22,Plk1,Ccnb2,Eme1,Fanca,Nsl1,Birc5,Cdca8,Ube2c,Ccnb1ip1,Rad54l,Nuf2,Fignl1,Racgap1,Syce2,Kifc1
GO:0051301	Cell division	33	518	0.73	1.49	4.87e-11	10090.ENSMUSP00000006565,10090.ENSMUSP00000007865,10090.ENSMUSP00000010298,10090.ENSMUSP00000019697,10090.ENSMUSP00000021277,10090.ENSMUSP00000021311,10090.ENSMUSP00000024736,10090.ENSMUSP00000024851,10090.ENSMUSP00000025704,10090.ENSMUSP00000028858,10090.ENSMUSP00000030813,10090.ENSMUSP00000033154,10090.ENSMUSP00000033737,10090.ENSMUSP00000034742,10090.ENSMUSP00000035245,10090.ENSMUSP00000035826…	Cdc20,Ccdc124,Spire2,Haus5,Aurkb,Kif18b,Sgo1,Ndc80,Cdca5,Bub1,Cenps,Plk1,Haus7,Ccnb2,Cinp,Haus1,Nsl1,Birc5,Cdca8,Ube2c,Spc24,Cenpw,Nuf2,Oip5,Cenpa,Racgap1,Dynlt1a,Nup37,Syce2,Kifc1,Dynlt1f,Lig1,Kif20a
GO:0098813	Nuclear chromosome segregation	22	232	0.91	1.65	6.55e-10	10090.ENSMUSP00000006565,10090.ENSMUSP00000021277,10090.ENSMUSP00000021311,10090.ENSMUSP00000022053,10090.ENSMUSP00000022613,10090.ENSMUSP00000024736,10090.ENSMUSP00000024851,10090.ENSMUSP00000025704,10090.ENSMUSP00000028858,10090.ENSMUSP00000030813,10090.ENSMUSP00000032915,10090.ENSMUSP00000033154,10090.ENSMUSP00000036361,10090.ENSMUSP00000077380,10090.ENSMUSP00000079124,10090.ENSMUSP00000081319…	Cdc20,Aurkb,Kif18b,Trip13,Esco2,Sgo1,Ndc80,Cdca5,Bub1,Cenps,Kif22,Plk1,Eme1,Nsl1,Birc5,Cdca8,Ccnb1ip1,Spc24,Nuf2,Racgap1,Syce2,Kifc1
GO:1903047	Mitotic cell cycle process	31	520	0.7	1.35	8.64e-10	10090.ENSMUSP00000006565,10090.ENSMUSP00000021277,10090.ENSMUSP00000021311,10090.ENSMUSP00000022053,10090.ENSMUSP00000022613,10090.ENSMUSP00000024736,10090.ENSMUSP00000024851,10090.ENSMUSP00000025704,10090.ENSMUSP00000028858,10090.ENSMUSP00000028948,10090.ENSMUSP00000032915,10090.ENSMUSP00000033154,10090.ENSMUSP00000034742,10090.ENSMUSP00000036361,10090.ENSMUSP00000040416,10090.ENSMUSP00000050047…	Cdc20,Aurkb,Kif18b,Trip13,Esco2,Sgo1,Ndc80,Cdca5,Bub1,Gins1,Kif22,Plk1,Ccnb2,Eme1,Dlgap5,E2f2,Nsl1,Birc5,Cdca8,Ube2c,Skp2,Spc24,Nuf2,Dna2,Cenpa,Racgap1,Dynlt1a,Kifc1,Dynlt1f,Lig1,Kif20a
GO:0000278	Mitotic cell cycle	33	603	0.67	1.29	1.19e-09	10090.ENSMUSP00000006565,10090.ENSMUSP00000021277,10090.ENSMUSP00000021311,10090.ENSMUSP00000022053,10090.ENSMUSP00000022613,10090.ENSMUSP00000024736,10090.ENSMUSP00000024851,10090.ENSMUSP00000025704,10090.ENSMUSP00000028858,10090.ENSMUSP00000028948,10090.ENSMUSP00000032915,10090.ENSMUSP00000033154,10090.ENSMUSP00000034742,10090.ENSMUSP00000036361,10090.ENSMUSP00000040416,10090.ENSMUSP00000050047…	Cdc20,Aurkb,Kif18b,Trip13,Esco2,Sgo1,Ndc80,Cdca5,Bub1,Gins1,Kif22,Plk1,Ccnb2,Eme1,Dlgap5,E2f2,E2f8,Nsl1,Birc5,Cdca8,Ube2c,Skp2,Spc24,Cenpw,Nuf2,Dna2,Cenpa,Racgap1,Dynlt1a,Kifc1,Dynlt1f,Lig1,Kif20a
GO:0000070	Mitotic sister chromatid segregation	15	118	1.03	1.51	7.26e-08	10090.ENSMUSP00000006565,10090.ENSMUSP00000021277,10090.ENSMUSP00000021311,10090.ENSMUSP00000022613,10090.ENSMUSP00000024736,10090.ENSMUSP00000024851,10090.ENSMUSP00000025704,10090.ENSMUSP00000032915,10090.ENSMUSP00000033154,10090.ENSMUSP00000077380,10090.ENSMUSP00000079124,10090.ENSMUSP00000081319,10090.ENSMUSP00000106999,10090.ENSMUSP00000126417,10090.ENSMUSP00000134572	Cdc20,Aurkb,Kif18b,Esco2,Sgo1,Ndc80,Cdca5,Kif22,Plk1,Nsl1,Birc5,Cdca8,Nuf2,Racgap1,Kifc1
GO:0000819	Sister chromatid segregation	16	142	0.98	1.46	7.64e-08	10090.ENSMUSP00000006565,10090.ENSMUSP00000021277,10090.ENSMUSP00000021311,10090.ENSMUSP00000022613,10090.ENSMUSP00000024736,10090.ENSMUSP00000024851,10090.ENSMUSP00000025704,10090.ENSMUSP00000028858,10090.ENSMUSP00000032915,10090.ENSMUSP00000033154,10090.ENSMUSP00000077380,10090.ENSMUSP00000079124,10090.ENSMUSP00000081319,10090.ENSMUSP00000106999,10090.ENSMUSP00000126417,10090.ENSMUSP00000134572	Cdc20,Aurkb,Kif18b,Esco2,Sgo1,Ndc80,Cdca5,Bub1,Kif22,Plk1,Nsl1,Birc5,Cdca8,Nuf2,Racgap1,Kifc1
GO:0034641	Cellular nitrogen compound metabolic process	80	3393	0.3	0.69	5.46e-07	10090.ENSMUSP00000002064,10090.ENSMUSP00000002551,10090.ENSMUSP00000003536,10090.ENSMUSP00000007482,10090.ENSMUSP00000007865,10090.ENSMUSP00000012627,10090.ENSMUSP00000016977,10090.ENSMUSP00000021114,10090.ENSMUSP00000021359,10090.ENSMUSP00000022053,10090.ENSMUSP00000022499,10090.ENSMUSP00000022613,10090.ENSMUSP00000023514,10090.ENSMUSP00000023608,10090.ENSMUSP00000023851,10090.ENSMUSP00000024802…	Blvra,Snrpd1,Med29,Mrpl49,Ccdc124,Rpa3,Mrps18c,Galk1,Pole2,Trip13,Rnaseh2b,Esco2,Ndufb4,Atp5j,Ndufa5,Ppil1,Cdca5,Rnaseh2c,Ormdl2,Tk1,Tyms,Exosc7,Pms1,Nmi,Mcm8,Gins1,Cenps,Mrpl20,Mrpl51,Faap24,Kif22,Ndufab1,Mpi,Gsta2,Gsta4,Mrps22,Cinp,Eme1,Lars2,Ndufb7,Snrpd2,Parpbp,Ndufc1,Pclaf,Exo1,Dnajc17,Rmi2,Polr2l,Fanca,Snrnp25,Dctpp1,Gimap9,Rpp38,Atp5k,Polq,Sult2b1,Mrpl42,Eno1,Ak6,Mthfs,Ccnb1ip1,Pusl1,Gsta1…
GO:0006119	Oxidative phosphorylation	14	120	1	1.32	7.01e-07	10090.ENSMUSP00000023514,10090.ENSMUSP00000023608,10090.ENSMUSP00000023851,10090.ENSMUSP00000033157,10090.ENSMUSP00000033582,10090.ENSMUSP00000037341,10090.ENSMUSP00000038463,10090.ENSMUSP00000051222,10090.ENSMUSP00000053145,10090.ENSMUSP00000072829,10090.ENSMUSP00000101813,10090.ENSMUSP00000124523,10090.ENSMUSP00000136313,10090.ENSMUSP00000154390	Ndufb4,Atp5j,Ndufa5,Ndufab1,Cox7b,Ndufb7,Ndufc1,Atp5k,Uqcrq,Gm10053,Ndufs5,Cycs,Ndufa12,Dnajc15
GO:0140014	Mitotic nuclear division	16	173	0.9	1.23	8.75e-07	10090.ENSMUSP00000006565,10090.ENSMUSP00000021277,10090.ENSMUSP00000021311,10090.ENSMUSP00000022613,10090.ENSMUSP00000024736,10090.ENSMUSP00000024851,10090.ENSMUSP00000025704,10090.ENSMUSP00000032915,10090.ENSMUSP00000033154,10090.ENSMUSP00000077380,10090.ENSMUSP00000079124,10090.ENSMUSP00000081319,10090.ENSMUSP00000085581,10090.ENSMUSP00000106999,10090.ENSMUSP00000126417,10090.ENSMUSP00000134572	Cdc20,Aurkb,Kif18b,Esco2,Sgo1,Ndc80,Cdca5,Kif22,Plk1,Nsl1,Birc5,Cdca8,Ube2c,Nuf2,Racgap1,Kifc1
GO:0006281	DNA repair	25	477	0.65	1	1.23e-06	10090.ENSMUSP00000012627,10090.ENSMUSP00000021359,10090.ENSMUSP00000022053,10090.ENSMUSP00000022499,10090.ENSMUSP00000022613,10090.ENSMUSP00000025704,10090.ENSMUSP00000025864,10090.ENSMUSP00000027267,10090.ENSMUSP00000028831,10090.ENSMUSP00000030813,10090.ENSMUSP00000032704,10090.ENSMUSP00000032915,10090.ENSMUSP00000035245,10090.ENSMUSP00000036361,10090.ENSMUSP00000038375,10090.ENSMUSP00000038877…	Rpa3,Pole2,Trip13,Rnaseh2b,Esco2,Cdca5,Rnaseh2c,Pms1,Mcm8,Cenps,Faap24,Kif22,Cinp,Eme1,Parpbp,Pclaf,Exo1,Rmi2,Fanca,Polq,Rad54l,Pold2,Rad51ap1,Dna2,Lig1
GO:0000226	Microtubule cytoskeleton organization	27	559	0.61	0.97	1.32e-06	10090.ENSMUSP00000006565,10090.ENSMUSP00000010298,10090.ENSMUSP00000019697,10090.ENSMUSP00000021277,10090.ENSMUSP00000021311,10090.ENSMUSP00000021356,10090.ENSMUSP00000024736,10090.ENSMUSP00000024851,10090.ENSMUSP00000033154,10090.ENSMUSP00000033737,10090.ENSMUSP00000034742,10090.ENSMUSP00000034746,10090.ENSMUSP00000035826,10090.ENSMUSP00000038877,10090.ENSMUSP00000040416,10090.ENSMUSP00000079124…	Cdc20,Spire2,Haus5,Aurkb,Kif18b,Dnaaf2,Sgo1,Ndc80,Plk1,Haus7,Ccnb2,Mns1,Haus1,Pclaf,Dlgap5,Birc5,Cdca8,Nuf2,Ranbp1,Cenpa,Fignl1,Racgap1,Dynlt1a,Kifc1,Dynlt1f,Map6,Kif20a
GO:0007094	Mitotic spindle assembly checkpoint signaling	9	34	1.35	1.45	1.32e-06	10090.ENSMUSP00000006565,10090.ENSMUSP00000021277,10090.ENSMUSP00000022053,10090.ENSMUSP00000024851,10090.ENSMUSP00000028858,10090.ENSMUSP00000033154,10090.ENSMUSP00000079124,10090.ENSMUSP00000096541,10090.ENSMUSP00000106999	Cdc20,Aurkb,Trip13,Ndc80,Bub1,Plk1,Birc5,Spc24,Nuf2
GO:0140013	Meiotic nuclear division	16	182	0.87	1.19	1.32e-06	10090.ENSMUSP00000010298,10090.ENSMUSP00000022053,10090.ENSMUSP00000024736,10090.ENSMUSP00000024851,10090.ENSMUSP00000028858,10090.ENSMUSP00000030813,10090.ENSMUSP00000033154,10090.ENSMUSP00000034742,10090.ENSMUSP00000036361,10090.ENSMUSP00000045217,10090.ENSMUSP00000079124,10090.ENSMUSP00000093622,10090.ENSMUSP00000099765,10090.ENSMUSP00000106999,10090.ENSMUSP00000126340,10090.ENSMUSP00000131438	Spire2,Trip13,Sgo1,Ndc80,Bub1,Cenps,Plk1,Ccnb2,Eme1,Fanca,Birc5,Ccnb1ip1,Rad54l,Nuf2,Fignl1,Syce2
GO:0009141	Nucleoside triphosphate metabolic process	17	220	0.82	1.13	1.77e-06	10090.ENSMUSP00000021114,10090.ENSMUSP00000023514,10090.ENSMUSP00000023608,10090.ENSMUSP00000023851,10090.ENSMUSP00000026846,10090.ENSMUSP00000033157,10090.ENSMUSP00000034856,10090.ENSMUSP00000037341,10090.ENSMUSP00000038463,10090.ENSMUSP00000047845,10090.ENSMUSP00000050330,10090.ENSMUSP00000051222,10090.ENSMUSP00000079727,10090.ENSMUSP00000099599,10090.ENSMUSP00000101813,10090.ENSMUSP00000126340…	Galk1,Ndufb4,Atp5j,Ndufa5,Tyms,Ndufab1,Mpi,Ndufb7,Ndufc1,Dctpp1,Gimap9,Atp5k,Eno1,Gale,Ndufs5,Fignl1,Ndufa12
GO:0006996	Organelle organization	79	3482	0.29	0.65	1.87e-06	10090.ENSMUSP00000006565,10090.ENSMUSP00000008893,10090.ENSMUSP00000010298,10090.ENSMUSP00000019697,10090.ENSMUSP00000021277,10090.ENSMUSP00000021311,10090.ENSMUSP00000021356,10090.ENSMUSP00000022053,10090.ENSMUSP00000022519,10090.ENSMUSP00000022613,10090.ENSMUSP00000023514,10090.ENSMUSP00000023788,10090.ENSMUSP00000023851,10090.ENSMUSP00000024736,10090.ENSMUSP00000024851,10090.ENSMUSP00000024887…	Cdc20,Coro1b,Spire2,Haus5,Aurkb,Kif18b,Dnaaf2,Trip13,Anxa8,Esco2,Ndufb4,Krt6a,Ndufa5,Sgo1,Ndc80,Ndufaf7,Uqcc2,Cdca5,Bloc1s1,Mcm8,Bub1,Gins1,Cenps,Mrpl20,Rilpl2,Kif22,Plk1,Ndufab1,Haus7,Ccnb2,Mns1,Haus1,Eme1,Ndufb7,Ndufc1,Pclaf,Dlgap5,Rmi2,Fanca,Coa4,Sprr1b,Polq,H1f10,Spink2,Rab31,Nsl1,Birc5,Krt17,Cdca8,Mthfs,Sprr2a1,Ube2c,Ccnb1ip1,Cenpw,Inf2,Hmgn2,Rad54l,Ndufs5,Sprr2a2,Nuf2,Capg,Ranbp1,S100a9,Oip…
GO:0009060	Aerobic respiration	15	168	0.88	1.16	2.18e-06	10090.ENSMUSP00000023514,10090.ENSMUSP00000023608,10090.ENSMUSP00000023851,10090.ENSMUSP00000026405,10090.ENSMUSP00000033157,10090.ENSMUSP00000033582,10090.ENSMUSP00000037341,10090.ENSMUSP00000038463,10090.ENSMUSP00000051222,10090.ENSMUSP00000053145,10090.ENSMUSP00000072829,10090.ENSMUSP00000101813,10090.ENSMUSP00000124523,10090.ENSMUSP00000136313,10090.ENSMUSP00000154390	Ndufb4,Atp5j,Ndufa5,Bloc1s1,Ndufab1,Cox7b,Ndufb7,Ndufc1,Atp5k,Uqcrq,Gm10053,Ndufs5,Cycs,Ndufa12,Dnajc15
GO:0006807	Nitrogen compound metabolic process	123	6657	0.2	0.57	2.52e-06	10090.ENSMUSP00000002064,10090.ENSMUSP00000002551,10090.ENSMUSP00000002735,10090.ENSMUSP00000003445,10090.ENSMUSP00000003536,10090.ENSMUSP00000006544,10090.ENSMUSP00000006565,10090.ENSMUSP00000007482,10090.ENSMUSP00000007865,10090.ENSMUSP00000012627,10090.ENSMUSP00000014058,10090.ENSMUSP00000016977,10090.ENSMUSP00000018430,10090.ENSMUSP00000021114,10090.ENSMUSP00000021277,10090.ENSMUSP00000021359…	Blvra,Snrpd1,Clpp,Fkbp11,Med29,Gcat,Cdc20,Mrpl49,Ccdc124,Rpa3,Klk10,Mrps18c,Psmb6,Galk1,Aurkb,Pole2,Trip13,Rnaseh2b,Pbk,Esco2,Psmb5,Sdf2l1,Ndufb4,Atp5j,Ndufa5,Ppil1,Ndufaf7,Psmb8,Cdca5,Rnaseh2c,Bloc1s1,Ormdl2,Phkg1,Tk1,Tyms,Exosc7,Pms1,Nmi,Mcm8,Bub1,Gins1,Fabp5,Cenps,Mrpl20,Mrpl51,Faap24,Kif22,Plk1,Ndufab1,Eef1akmt2,Fadd,Psmb10,Tmprss4,Mpi,Gsta2,Gsta4,Mrps22,Cinp,Eme1,Lars2,Ndufb7,Snrpd2,Parpbp,N…
GO:0033047	Regulation of mitotic sister chromatid segregation	10	57	1.17	1.32	2.53e-06	10090.ENSMUSP00000006565,10090.ENSMUSP00000021277,10090.ENSMUSP00000022053,10090.ENSMUSP00000024851,10090.ENSMUSP00000028858,10090.ENSMUSP00000033154,10090.ENSMUSP00000079124,10090.ENSMUSP00000081319,10090.ENSMUSP00000096541,10090.ENSMUSP00000106999	Cdc20,Aurkb,Trip13,Ndc80,Bub1,Plk1,Birc5,Cdca8,Spc24,Nuf2
GO:1902850	Microtubule cytoskeleton organization involved in mitosis	13	127	0.94	1.15	4.61e-06	10090.ENSMUSP00000006565,10090.ENSMUSP00000021277,10090.ENSMUSP00000024851,10090.ENSMUSP00000033154,10090.ENSMUSP00000040416,10090.ENSMUSP00000079124,10090.ENSMUSP00000081319,10090.ENSMUSP00000106999,10090.ENSMUSP00000122831,10090.ENSMUSP00000126417,10090.ENSMUSP00000127990,10090.ENSMUSP00000134572,10090.ENSMUSP00000135978	Cdc20,Aurkb,Ndc80,Plk1,Dlgap5,Birc5,Cdca8,Nuf2,Cenpa,Racgap1,Dynlt1a,Kifc1,Dynlt1f
GO:0007051	Spindle organization	14	155	0.89	1.1	5.28e-06	10090.ENSMUSP00000006565,10090.ENSMUSP00000019697,10090.ENSMUSP00000021277,10090.ENSMUSP00000024851,10090.ENSMUSP00000033737,10090.ENSMUSP00000034742,10090.ENSMUSP00000035826,10090.ENSMUSP00000040416,10090.ENSMUSP00000079124,10090.ENSMUSP00000081319,10090.ENSMUSP00000106999,10090.ENSMUSP00000111309,10090.ENSMUSP00000126417,10090.ENSMUSP00000134572	Cdc20,Haus5,Aurkb,Ndc80,Haus7,Ccnb2,Haus1,Dlgap5,Birc5,Cdca8,Nuf2,Ranbp1,Racgap1,Kifc1
GO:0033045	Regulation of sister chromatid segregation	12	105	0.99	1.16	5.28e-06	10090.ENSMUSP00000006565,10090.ENSMUSP00000021277,10090.ENSMUSP00000022053,10090.ENSMUSP00000024851,10090.ENSMUSP00000028858,10090.ENSMUSP00000033154,10090.ENSMUSP00000042676,10090.ENSMUSP00000079124,10090.ENSMUSP00000081319,10090.ENSMUSP00000085581,10090.ENSMUSP00000096541,10090.ENSMUSP00000106999	Cdc20,Aurkb,Trip13,Ndc80,Bub1,Plk1,Rmi2,Birc5,Cdca8,Ube2c,Spc24,Nuf2
GO:0006139	Nucleobase-containing compound metabolic process	64	2638	0.31	0.65	6.33e-06	10090.ENSMUSP00000002551,10090.ENSMUSP00000003536,10090.ENSMUSP00000007865,10090.ENSMUSP00000012627,10090.ENSMUSP00000021114,10090.ENSMUSP00000021359,10090.ENSMUSP00000022053,10090.ENSMUSP00000022499,10090.ENSMUSP00000022613,10090.ENSMUSP00000023514,10090.ENSMUSP00000023608,10090.ENSMUSP00000023851,10090.ENSMUSP00000024802,10090.ENSMUSP00000025704,10090.ENSMUSP00000025864,10090.ENSMUSP00000026661…	Snrpd1,Med29,Ccdc124,Rpa3,Galk1,Pole2,Trip13,Rnaseh2b,Esco2,Ndufb4,Atp5j,Ndufa5,Ppil1,Cdca5,Rnaseh2c,Tk1,Tyms,Exosc7,Pms1,Nmi,Mcm8,Gins1,Cenps,Faap24,Kif22,Ndufab1,Mpi,Cinp,Eme1,Lars2,Ndufb7,Snrpd2,Parpbp,Ndufc1,Pclaf,Exo1,Dnajc17,Rmi2,Polr2l,Fanca,Snrnp25,Dctpp1,Gimap9,Rpp38,Atp5k,Polq,Sult2b1,Eno1,Ak6,Mthfs,Ccnb1ip1,Pusl1,Mocs3,Gale,Rad54l,Pold2,Ndufs5,Ppih,Snrnp35,Rad51ap1,Dna2,Fignl1,Ndufa12,…
GO:0071704	Organic substance metabolic process	134	7673	0.17	0.53	8.64e-06	10090.ENSMUSP00000002064,10090.ENSMUSP00000002551,10090.ENSMUSP00000002735,10090.ENSMUSP00000003445,10090.ENSMUSP00000003536,10090.ENSMUSP00000006544,10090.ENSMUSP00000006565,10090.ENSMUSP00000007482,10090.ENSMUSP00000007865,10090.ENSMUSP00000012627,10090.ENSMUSP00000014058,10090.ENSMUSP00000016977,10090.ENSMUSP00000018430,10090.ENSMUSP00000021114,10090.ENSMUSP00000021277,10090.ENSMUSP00000021359…	Blvra,Snrpd1,Clpp,Fkbp11,Med29,Gcat,Cdc20,Mrpl49,Ccdc124,Rpa3,Klk10,Mrps18c,Psmb6,Galk1,Aurkb,Pole2,Trip13,Rnaseh2b,Pbk,Esco2,Psmb5,Sdf2l1,Ndufb4,Atp5j,Ndufa5,Ppil1,Ndufaf7,Psmb8,Fads2,Cdca5,Rnaseh2c,Bloc1s1,Rdh5,Ormdl2,Phkg1,Tk1,Tyms,Exosc7,Pms1,Pecr,Nmi,Mcm8,Bub1,Gins1,Fabp5,Nans,Cenps,Mrpl20,Mrpl51,Faap24,Kif22,Plk1,Ndufab1,Eef1akmt2,Fadd,Ebp,Psmb10,Tmprss4,Mpi,Gsta2,Gsta4,Mrps22,Cinp,Eme1,Lar…
GO:0009205	Purine ribonucleoside triphosphate metabolic process	15	193	0.82	1.03	9.05e-06	10090.ENSMUSP00000021114,10090.ENSMUSP00000023514,10090.ENSMUSP00000023608,10090.ENSMUSP00000023851,10090.ENSMUSP00000033157,10090.ENSMUSP00000034856,10090.ENSMUSP00000037341,10090.ENSMUSP00000038463,10090.ENSMUSP00000050330,10090.ENSMUSP00000051222,10090.ENSMUSP00000079727,10090.ENSMUSP00000099599,10090.ENSMUSP00000101813,10090.ENSMUSP00000126340,10090.ENSMUSP00000136313	Galk1,Ndufb4,Atp5j,Ndufa5,Ndufab1,Mpi,Ndufb7,Ndufc1,Gimap9,Atp5k,Eno1,Gale,Ndufs5,Fignl1,Ndufa12
GO:0046034	ATP metabolic process	14	165	0.86	1.05	9.42e-06	10090.ENSMUSP00000021114,10090.ENSMUSP00000023514,10090.ENSMUSP00000023608,10090.ENSMUSP00000023851,10090.ENSMUSP00000033157,10090.ENSMUSP00000034856,10090.ENSMUSP00000037341,10090.ENSMUSP00000038463,10090.ENSMUSP00000051222,10090.ENSMUSP00000079727,10090.ENSMUSP00000099599,10090.ENSMUSP00000101813,10090.ENSMUSP00000126340,10090.ENSMUSP00000136313	Galk1,Ndufb4,Atp5j,Ndufa5,Ndufab1,Mpi,Ndufb7,Ndufc1,Atp5k,Eno1,Gale,Ndufs5,Fignl1,Ndufa12
GO:0044237	Cellular metabolic process	119	6530	0.19	0.54	1.02e-05	10090.ENSMUSP00000002064,10090.ENSMUSP00000002551,10090.ENSMUSP00000003536,10090.ENSMUSP00000006544,10090.ENSMUSP00000006565,10090.ENSMUSP00000007482,10090.ENSMUSP00000007865,10090.ENSMUSP00000012627,10090.ENSMUSP00000016977,10090.ENSMUSP00000021114,10090.ENSMUSP00000021277,10090.ENSMUSP00000021359,10090.ENSMUSP00000022053,10090.ENSMUSP00000022499,10090.ENSMUSP00000022612,10090.ENSMUSP00000022613…	Blvra,Snrpd1,Med29,Gcat,Cdc20,Mrpl49,Ccdc124,Rpa3,Mrps18c,Galk1,Aurkb,Pole2,Trip13,Rnaseh2b,Pbk,Esco2,Psmb5,Ndufb4,Atp5j,Ndufa5,Ppil1,Ndufaf7,Fads2,Cdca5,Rnaseh2c,Bloc1s1,Rdh5,Ormdl2,Phkg1,Tk1,Tyms,Exosc7,Pms1,Pecr,Nmi,Mcm8,Bub1,Gins1,Fabp5,Cenps,Mrpl20,Mrpl51,Faap24,Kif22,Plk1,Ndufab1,Eef1akmt2,Cox7b,Mpi,Gsta2,Gsta4,Mrps22,Cinp,Eme1,Lars2,Ndufb7,Snrpd2,Parpbp,Ndufc1,Pclaf,Exo1,Dnajc17,Rmi2,Polr2…
GO:0030071	Regulation of mitotic metaphase/anaphase transition	11	91	1.01	1.12	1.07e-05	10090.ENSMUSP00000006565,10090.ENSMUSP00000021277,10090.ENSMUSP00000022053,10090.ENSMUSP00000024851,10090.ENSMUSP00000028858,10090.ENSMUSP00000033154,10090.ENSMUSP00000079124,10090.ENSMUSP00000081319,10090.ENSMUSP00000085581,10090.ENSMUSP00000096541,10090.ENSMUSP00000106999	Cdc20,Aurkb,Trip13,Ndc80,Bub1,Plk1,Birc5,Cdca8,Ube2c,Spc24,Nuf2
GO:0006259	DNA metabolic process	29	745	0.52	0.8	1.14e-05	10090.ENSMUSP00000012627,10090.ENSMUSP00000021359,10090.ENSMUSP00000022053,10090.ENSMUSP00000022499,10090.ENSMUSP00000022613,10090.ENSMUSP00000025704,10090.ENSMUSP00000025864,10090.ENSMUSP00000026661,10090.ENSMUSP00000027267,10090.ENSMUSP00000028831,10090.ENSMUSP00000028948,10090.ENSMUSP00000030813,10090.ENSMUSP00000032704,10090.ENSMUSP00000032915,10090.ENSMUSP00000035245,10090.ENSMUSP00000036361…	Rpa3,Pole2,Trip13,Rnaseh2b,Esco2,Cdca5,Rnaseh2c,Tk1,Pms1,Mcm8,Gins1,Cenps,Faap24,Kif22,Cinp,Eme1,Parpbp,Pclaf,Exo1,Rmi2,Fanca,Dctpp1,Polq,Ccnb1ip1,Rad54l,Pold2,Rad51ap1,Dna2,Lig1
GO:0007017	Microtubule-based process	31	840	0.5	0.78	1.15e-05	10090.ENSMUSP00000006565,10090.ENSMUSP00000010298,10090.ENSMUSP00000019697,10090.ENSMUSP00000021277,10090.ENSMUSP00000021311,10090.ENSMUSP00000021356,10090.ENSMUSP00000024736,10090.ENSMUSP00000024851,10090.ENSMUSP00000026405,10090.ENSMUSP00000032915,10090.ENSMUSP00000033154,10090.ENSMUSP00000033737,10090.ENSMUSP00000034742,10090.ENSMUSP00000034746,10090.ENSMUSP00000035826,10090.ENSMUSP00000038877…	Cdc20,Spire2,Haus5,Aurkb,Kif18b,Dnaaf2,Sgo1,Ndc80,Bloc1s1,Kif22,Plk1,Haus7,Ccnb2,Mns1,Haus1,Pclaf,Dlgap5,Birc5,Cdca8,Rasgrp1,Nuf2,Ranbp1,Cenpa,Slirp,Fignl1,Racgap1,Dynlt1a,Kifc1,Dynlt1f,Map6,Kif20a
GO:0044238	Primary metabolic process	128	7247	0.18	0.53	1.15e-05	10090.ENSMUSP00000002551,10090.ENSMUSP00000002735,10090.ENSMUSP00000003445,10090.ENSMUSP00000003536,10090.ENSMUSP00000006544,10090.ENSMUSP00000006565,10090.ENSMUSP00000007482,10090.ENSMUSP00000007865,10090.ENSMUSP00000012627,10090.ENSMUSP00000014058,10090.ENSMUSP00000016977,10090.ENSMUSP00000018430,10090.ENSMUSP00000021114,10090.ENSMUSP00000021277,10090.ENSMUSP00000021359,10090.ENSMUSP00000022053…	Snrpd1,Clpp,Fkbp11,Med29,Gcat,Cdc20,Mrpl49,Ccdc124,Rpa3,Klk10,Mrps18c,Psmb6,Galk1,Aurkb,Pole2,Trip13,Rnaseh2b,Pbk,Esco2,Psmb5,Sdf2l1,Ndufb4,Atp5j,Ndufa5,Ppil1,Ndufaf7,Psmb8,Fads2,Cdca5,Rnaseh2c,Bloc1s1,Rdh5,Ormdl2,Phkg1,Tk1,Tyms,Exosc7,Pms1,Pecr,Nmi,Mcm8,Bub1,Gins1,Fabp5,Nans,Cenps,Mrpl20,Mrpl51,Faap24,Kif22,Plk1,Ndufab1,Eef1akmt2,Fadd,Ebp,Psmb10,Tmprss4,Mpi,Mrps22,Cinp,Eme1,Lars2,Ndufb7,Snrpd2,P…
GO:0006091	Generation of precursor metabolites and energy	20	378	0.65	0.88	1.5e-05	10090.ENSMUSP00000021114,10090.ENSMUSP00000023514,10090.ENSMUSP00000023608,10090.ENSMUSP00000023851,10090.ENSMUSP00000026405,10090.ENSMUSP00000026617,10090.ENSMUSP00000033157,10090.ENSMUSP00000033582,10090.ENSMUSP00000034856,10090.ENSMUSP00000037341,10090.ENSMUSP00000038463,10090.ENSMUSP00000051222,10090.ENSMUSP00000053145,10090.ENSMUSP00000072829,10090.ENSMUSP00000079727,10090.ENSMUSP00000099599…	Galk1,Ndufb4,Atp5j,Ndufa5,Bloc1s1,Phkg1,Ndufab1,Cox7b,Mpi,Ndufb7,Ndufc1,Atp5k,Uqcrq,Gm10053,Eno1,Gale,Ndufs5,Cycs,Ndufa12,Dnajc15
GO:0008152	Metabolic process	138	8096	0.16	0.51	1.5e-05	10090.ENSMUSP00000002064,10090.ENSMUSP00000002551,10090.ENSMUSP00000002735,10090.ENSMUSP00000003445,10090.ENSMUSP00000003536,10090.ENSMUSP00000006544,10090.ENSMUSP00000006565,10090.ENSMUSP00000007482,10090.ENSMUSP00000007865,10090.ENSMUSP00000012627,10090.ENSMUSP00000014058,10090.ENSMUSP00000016977,10090.ENSMUSP00000018430,10090.ENSMUSP00000021114,10090.ENSMUSP00000021277,10090.ENSMUSP00000021359…	Blvra,Snrpd1,Clpp,Fkbp11,Med29,Gcat,Cdc20,Mrpl49,Ccdc124,Rpa3,Klk10,Mrps18c,Psmb6,Galk1,Aurkb,Pole2,Trip13,Rnaseh2b,Pbk,Esco2,Psmb5,Sdf2l1,Ndufb4,Atp5j,Ndufa5,Ppil1,Ndufaf7,Psmb8,Fads2,Cdca5,Rnaseh2c,Bloc1s1,Rdh5,Ormdl2,Phkg1,Tk1,Tyms,Exosc7,Pms1,Pecr,Nmi,Mcm8,Bub1,Gins1,Fabp5,Nans,Cenps,Mrpl20,Mrpl51,Faap24,Kif22,Plk1,Ndufab1,Eef1akmt2,Fadd,Ebp,Cox7b,Psmb10,Tmprss4,Mpi,Gsta2,Gsta4,Mrps22,Cinp,Em…
GO:0046483	Heterocycle metabolic process	65	2789	0.3	0.62	1.5e-05	10090.ENSMUSP00000002064,10090.ENSMUSP00000002551,10090.ENSMUSP00000003536,10090.ENSMUSP00000007865,10090.ENSMUSP00000012627,10090.ENSMUSP00000021114,10090.ENSMUSP00000021359,10090.ENSMUSP00000022053,10090.ENSMUSP00000022499,10090.ENSMUSP00000022613,10090.ENSMUSP00000023514,10090.ENSMUSP00000023608,10090.ENSMUSP00000023851,10090.ENSMUSP00000024802,10090.ENSMUSP00000025704,10090.ENSMUSP00000025864…	Blvra,Snrpd1,Med29,Ccdc124,Rpa3,Galk1,Pole2,Trip13,Rnaseh2b,Esco2,Ndufb4,Atp5j,Ndufa5,Ppil1,Cdca5,Rnaseh2c,Tk1,Tyms,Exosc7,Pms1,Nmi,Mcm8,Gins1,Cenps,Faap24,Kif22,Ndufab1,Mpi,Cinp,Eme1,Lars2,Ndufb7,Snrpd2,Parpbp,Ndufc1,Pclaf,Exo1,Dnajc17,Rmi2,Polr2l,Fanca,Snrnp25,Dctpp1,Gimap9,Rpp38,Atp5k,Polq,Sult2b1,Eno1,Ak6,Mthfs,Ccnb1ip1,Pusl1,Mocs3,Gale,Rad54l,Pold2,Ndufs5,Ppih,Snrnp35,Rad51ap1,Dna2,Fignl1,Nd…
GO:0051225	Spindle assembly	11	96	0.99	1.08	1.5e-05	10090.ENSMUSP00000006565,10090.ENSMUSP00000019697,10090.ENSMUSP00000021277,10090.ENSMUSP00000024851,10090.ENSMUSP00000033737,10090.ENSMUSP00000034742,10090.ENSMUSP00000035826,10090.ENSMUSP00000079124,10090.ENSMUSP00000081319,10090.ENSMUSP00000126417,10090.ENSMUSP00000134572	Cdc20,Haus5,Aurkb,Ndc80,Haus7,Ccnb2,Haus1,Birc5,Cdca8,Racgap1,Kifc1
GO:1901360	Organic cyclic compound metabolic process	70	3110	0.28	0.6	1.5e-05	10090.ENSMUSP00000002064,10090.ENSMUSP00000002551,10090.ENSMUSP00000003536,10090.ENSMUSP00000007865,10090.ENSMUSP00000012627,10090.ENSMUSP00000021114,10090.ENSMUSP00000021359,10090.ENSMUSP00000022053,10090.ENSMUSP00000022499,10090.ENSMUSP00000022613,10090.ENSMUSP00000023514,10090.ENSMUSP00000023608,10090.ENSMUSP00000023851,10090.ENSMUSP00000024802,10090.ENSMUSP00000025704,10090.ENSMUSP00000025864…	Blvra,Snrpd1,Med29,Ccdc124,Rpa3,Galk1,Pole2,Trip13,Rnaseh2b,Esco2,Ndufb4,Atp5j,Ndufa5,Ppil1,Cdca5,Rnaseh2c,Rdh5,Tk1,Tyms,Exosc7,Pms1,Nmi,Mcm8,Gins1,Cenps,Faap24,Kif22,Ndufab1,Ebp,Mpi,Cinp,Eme1,Lars2,Ndufb7,Snrpd2,Parpbp,Ndufc1,Pclaf,Exo1,Dnajc17,Rmi2,Polr2l,Dhrs11,Fanca,Snrnp25,Dctpp1,Gimap9,Rpp38,Atp5k,Polq,Sult2b1,Eno1,Ak6,Mthfs,Ccnb1ip1,Pusl1,Mocs3,Gale,Rad54l,Pold2,Ndufs5,Ppih,Ces1b,Snrnp35,R…
GO:0051276	Chromosome organization	33	962	0.46	0.74	1.67e-05	10090.ENSMUSP00000006565,10090.ENSMUSP00000021277,10090.ENSMUSP00000021311,10090.ENSMUSP00000022053,10090.ENSMUSP00000022613,10090.ENSMUSP00000024736,10090.ENSMUSP00000024851,10090.ENSMUSP00000025704,10090.ENSMUSP00000028831,10090.ENSMUSP00000028858,10090.ENSMUSP00000028948,10090.ENSMUSP00000030813,10090.ENSMUSP00000032915,10090.ENSMUSP00000033154,10090.ENSMUSP00000040416,10090.ENSMUSP00000042676…	Cdc20,Aurkb,Kif18b,Trip13,Esco2,Sgo1,Ndc80,Cdca5,Mcm8,Bub1,Gins1,Cenps,Kif22,Plk1,Dlgap5,Rmi2,Polq,H1f10,Nsl1,Birc5,Cdca8,Mthfs,Ccnb1ip1,Cenpw,Hmgn2,Rad54l,Nuf2,Oip5,Dna2,Cenpa,Racgap1,Syce2,Kifc1
GO:0006974	Cellular response to DNA damage stimulus	28	730	0.51	0.77	2.01e-05	10090.ENSMUSP00000012627,10090.ENSMUSP00000021359,10090.ENSMUSP00000022053,10090.ENSMUSP00000022499,10090.ENSMUSP00000022613,10090.ENSMUSP00000025704,10090.ENSMUSP00000025864,10090.ENSMUSP00000027267,10090.ENSMUSP00000028831,10090.ENSMUSP00000030813,10090.ENSMUSP00000032704,10090.ENSMUSP00000032915,10090.ENSMUSP00000033154,10090.ENSMUSP00000035245,10090.ENSMUSP00000036361,10090.ENSMUSP00000038375…	Rpa3,Pole2,Trip13,Rnaseh2b,Esco2,Cdca5,Rnaseh2c,Pms1,Mcm8,Cenps,Faap24,Kif22,Plk1,Cinp,Eme1,Parpbp,Pclaf,Exo1,Rmi2,Fanca,Polq,Cdkn3,Rad54l,Pold2,Rad51ap1,Dna2,Lig1,Crip1
GO:0051321	Meiotic cell cycle	19	357	0.66	0.86	2.58e-05	10090.ENSMUSP00000010298,10090.ENSMUSP00000022053,10090.ENSMUSP00000024736,10090.ENSMUSP00000024851,10090.ENSMUSP00000028858,10090.ENSMUSP00000030813,10090.ENSMUSP00000033154,10090.ENSMUSP00000034742,10090.ENSMUSP00000034746,10090.ENSMUSP00000036361,10090.ENSMUSP00000039376,10090.ENSMUSP00000045217,10090.ENSMUSP00000079124,10090.ENSMUSP00000093622,10090.ENSMUSP00000099765,10090.ENSMUSP00000106999…	Spire2,Trip13,Sgo1,Ndc80,Bub1,Cenps,Plk1,Ccnb2,Mns1,Eme1,Exo1,Fanca,Birc5,Ccnb1ip1,Rad54l,Nuf2,Rad51ap1,Fignl1,Syce2
GO:0006725	Cellular aromatic compound metabolic process	65	2859	0.29	0.59	3.28e-05	10090.ENSMUSP00000002064,10090.ENSMUSP00000002551,10090.ENSMUSP00000003536,10090.ENSMUSP00000007865,10090.ENSMUSP00000012627,10090.ENSMUSP00000021114,10090.ENSMUSP00000021359,10090.ENSMUSP00000022053,10090.ENSMUSP00000022499,10090.ENSMUSP00000022613,10090.ENSMUSP00000023514,10090.ENSMUSP00000023608,10090.ENSMUSP00000023851,10090.ENSMUSP00000024802,10090.ENSMUSP00000025704,10090.ENSMUSP00000025864…	Blvra,Snrpd1,Med29,Ccdc124,Rpa3,Galk1,Pole2,Trip13,Rnaseh2b,Esco2,Ndufb4,Atp5j,Ndufa5,Ppil1,Cdca5,Rnaseh2c,Tk1,Tyms,Exosc7,Pms1,Nmi,Mcm8,Gins1,Cenps,Faap24,Kif22,Ndufab1,Mpi,Cinp,Eme1,Lars2,Ndufb7,Snrpd2,Parpbp,Ndufc1,Pclaf,Exo1,Dnajc17,Rmi2,Polr2l,Fanca,Snrnp25,Dctpp1,Gimap9,Rpp38,Atp5k,Polq,Sult2b1,Eno1,Ak6,Mthfs,Ccnb1ip1,Pusl1,Mocs3,Gale,Rad54l,Pold2,Ndufs5,Ppih,Snrnp35,Rad51ap1,Dna2,Fignl1,Nd…
GO:0042776	Proton motive force-driven mitochondrial ATP synthesis	9	62	1.09	1.06	3.33e-05	10090.ENSMUSP00000023514,10090.ENSMUSP00000023608,10090.ENSMUSP00000023851,10090.ENSMUSP00000033157,10090.ENSMUSP00000037341,10090.ENSMUSP00000038463,10090.ENSMUSP00000051222,10090.ENSMUSP00000101813,10090.ENSMUSP00000136313	Ndufb4,Atp5j,Ndufa5,Ndufab1,Ndufb7,Ndufc1,Atp5k,Ndufs5,Ndufa12
GO:0007010	Cytoskeleton organization	37	1243	0.4	0.64	7.1e-05	10090.ENSMUSP00000006565,10090.ENSMUSP00000008893,10090.ENSMUSP00000010298,10090.ENSMUSP00000019697,10090.ENSMUSP00000021277,10090.ENSMUSP00000021311,10090.ENSMUSP00000021356,10090.ENSMUSP00000023788,10090.ENSMUSP00000024736,10090.ENSMUSP00000024851,10090.ENSMUSP00000033154,10090.ENSMUSP00000033737,10090.ENSMUSP00000034742,10090.ENSMUSP00000034746,10090.ENSMUSP00000035826,10090.ENSMUSP00000038877…	Cdc20,Coro1b,Spire2,Haus5,Aurkb,Kif18b,Dnaaf2,Krt6a,Sgo1,Ndc80,Plk1,Haus7,Ccnb2,Mns1,Haus1,Pclaf,Dlgap5,Sprr1b,Birc5,Krt17,Cdca8,Sprr2a1,Inf2,Sprr2a2,Nuf2,Capg,Ranbp1,S100a9,Cenpa,Fignl1,Racgap1,Dynlt1a,Kifc1,Dynlt1f,Sprr2a3,Map6,Kif20a
GO:0015980	Energy derivation by oxidation of organic compounds	16	275	0.69	0.82	7.91e-05	10090.ENSMUSP00000023514,10090.ENSMUSP00000023608,10090.ENSMUSP00000023851,10090.ENSMUSP00000026405,10090.ENSMUSP00000026617,10090.ENSMUSP00000033157,10090.ENSMUSP00000033582,10090.ENSMUSP00000037341,10090.ENSMUSP00000038463,10090.ENSMUSP00000051222,10090.ENSMUSP00000053145,10090.ENSMUSP00000072829,10090.ENSMUSP00000101813,10090.ENSMUSP00000124523,10090.ENSMUSP00000136313,10090.ENSMUSP00000154390	Ndufb4,Atp5j,Ndufa5,Bloc1s1,Phkg1,Ndufab1,Cox7b,Ndufb7,Ndufc1,Atp5k,Uqcrq,Gm10053,Ndufs5,Cycs,Ndufa12,Dnajc15
GO:0051383	Kinetochore organization	6	19	1.43	1.06	7.91e-05	10090.ENSMUSP00000024851,10090.ENSMUSP00000030813,10090.ENSMUSP00000040416,10090.ENSMUSP00000097565,10090.ENSMUSP00000106999,10090.ENSMUSP00000122831	Ndc80,Cenps,Dlgap5,Cenpw,Nuf2,Cenpa
GO:0009117	Nucleotide metabolic process	21	484	0.57	0.72	0.00012	10090.ENSMUSP00000021114,10090.ENSMUSP00000022499,10090.ENSMUSP00000023514,10090.ENSMUSP00000023608,10090.ENSMUSP00000023851,10090.ENSMUSP00000026661,10090.ENSMUSP00000026846,10090.ENSMUSP00000033157,10090.ENSMUSP00000034856,10090.ENSMUSP00000037341,10090.ENSMUSP00000038463,10090.ENSMUSP00000047845,10090.ENSMUSP00000050330,10090.ENSMUSP00000051222,10090.ENSMUSP00000075005,10090.ENSMUSP00000079727…	Galk1,Rnaseh2b,Ndufb4,Atp5j,Ndufa5,Tk1,Tyms,Ndufab1,Mpi,Ndufb7,Ndufc1,Dctpp1,Gimap9,Atp5k,Sult2b1,Eno1,Ak6,Gale,Ndufs5,Fignl1,Ndufa12
GO:0033108	Mitochondrial respiratory chain complex assembly	10	98	0.94	0.9	0.00012	10090.ENSMUSP00000023514,10090.ENSMUSP00000023851,10090.ENSMUSP00000024887,10090.ENSMUSP00000025045,10090.ENSMUSP00000033157,10090.ENSMUSP00000037341,10090.ENSMUSP00000038463,10090.ENSMUSP00000053727,10090.ENSMUSP00000101813,10090.ENSMUSP00000136313	Ndufb4,Ndufa5,Ndufaf7,Uqcc2,Ndufab1,Ndufb7,Ndufc1,Coa4,Ndufs5,Ndufa12
GO:0006260	DNA replication	13	187	0.77	0.81	0.00015	10090.ENSMUSP00000012627,10090.ENSMUSP00000021359,10090.ENSMUSP00000028831,10090.ENSMUSP00000028948,10090.ENSMUSP00000030813,10090.ENSMUSP00000035245,10090.ENSMUSP00000036361,10090.ENSMUSP00000038877,10090.ENSMUSP00000042676,10090.ENSMUSP00000059757,10090.ENSMUSP00000099986,10090.ENSMUSP00000115750,10090.ENSMUSP00000136972	Rpa3,Pole2,Mcm8,Gins1,Cenps,Cinp,Eme1,Pclaf,Rmi2,Polq,Pold2,Dna2,Lig1
GO:0007127	Meiosis I	11	131	0.85	0.83	0.00019	10090.ENSMUSP00000022053,10090.ENSMUSP00000024736,10090.ENSMUSP00000024851,10090.ENSMUSP00000030813,10090.ENSMUSP00000033154,10090.ENSMUSP00000034742,10090.ENSMUSP00000036361,10090.ENSMUSP00000079124,10090.ENSMUSP00000093622,10090.ENSMUSP00000099765,10090.ENSMUSP00000131438	Trip13,Sgo1,Ndc80,Cenps,Plk1,Ccnb2,Eme1,Birc5,Ccnb1ip1,Rad54l,Syce2
GO:0032981	Mitochondrial respiratory chain complex I assembly	8	59	1.06	0.88	0.00023	10090.ENSMUSP00000023514,10090.ENSMUSP00000023851,10090.ENSMUSP00000024887,10090.ENSMUSP00000033157,10090.ENSMUSP00000037341,10090.ENSMUSP00000038463,10090.ENSMUSP00000101813,10090.ENSMUSP00000136313	Ndufb4,Ndufa5,Ndufaf7,Ndufab1,Ndufb7,Ndufc1,Ndufs5,Ndufa12
GO:0051726	Regulation of cell cycle	33	1105	0.4	0.59	0.00026	10090.ENSMUSP00000006565,10090.ENSMUSP00000012627,10090.ENSMUSP00000019577,10090.ENSMUSP00000021277,10090.ENSMUSP00000022053,10090.ENSMUSP00000022499,10090.ENSMUSP00000022612,10090.ENSMUSP00000024851,10090.ENSMUSP00000025704,10090.ENSMUSP00000028858,10090.ENSMUSP00000033154,10090.ENSMUSP00000034742,10090.ENSMUSP00000036361,10090.ENSMUSP00000038877,10090.ENSMUSP00000040416,10090.ENSMUSP00000042676…	Cdc20,Rpa3,Gipc1,Aurkb,Trip13,Rnaseh2b,Pbk,Ndc80,Cdca5,Bub1,Plk1,Ccnb2,Eme1,Pclaf,Dlgap5,Rmi2,E2f2,E2f8,Cdkn3,Birc5,Cdca8,Ube2c,Skp2,Spc24,Nuf2,Rad51ap1,Ranbp1,Dna2,Fignl1,Racgap1,Kifc1,2610528A11Rik,Kif20a
GO:0071840	Cellular component organization or biogenesis	102	5681	0.18	0.47	0.00027	10090.ENSMUSP00000002551,10090.ENSMUSP00000003536,10090.ENSMUSP00000006565,10090.ENSMUSP00000008745,10090.ENSMUSP00000008893,10090.ENSMUSP00000010298,10090.ENSMUSP00000019697,10090.ENSMUSP00000021277,10090.ENSMUSP00000021311,10090.ENSMUSP00000021356,10090.ENSMUSP00000022053,10090.ENSMUSP00000022519,10090.ENSMUSP00000022613,10090.ENSMUSP00000023514,10090.ENSMUSP00000023788,10090.ENSMUSP00000023851…	Snrpd1,Med29,Cdc20,Rab25,Coro1b,Spire2,Haus5,Aurkb,Kif18b,Dnaaf2,Trip13,Anxa8,Esco2,Ndufb4,Krt6a,Ndufa5,Sgo1,Ndc80,Ndufaf7,Uqcc2,Pfdn6,Cdca5,Bloc1s1,Tk1,Ccdc51,Exosc7,Mcm8,Bub1,Gins1,Cenps,Mrpl20,Cptp,Rilpl2,Kif22,Plk1,Ndufab1,Fadd,Haus7,Ccnb2,Mns1,Cinp,Haus1,Eme1,Ndufb7,Snrpd2,Ndufc1,Pclaf,Dlgap5,Dnajc17,Rmi2,Fanca,Rpp38,Coa4,Lix1l,Sprr1b,Polq,H1f10,Spink2,Rab31,Pdzrn3,Nsl1,Birc5,Krt17,Hopx,Cdca…
GO:0140694	Non-membrane-bounded organelle assembly	16	317	0.63	0.69	0.00039	10090.ENSMUSP00000006565,10090.ENSMUSP00000019697,10090.ENSMUSP00000021277,10090.ENSMUSP00000024851,10090.ENSMUSP00000030813,10090.ENSMUSP00000030942,10090.ENSMUSP00000033737,10090.ENSMUSP00000034742,10090.ENSMUSP00000035826,10090.ENSMUSP00000040416,10090.ENSMUSP00000079124,10090.ENSMUSP00000081319,10090.ENSMUSP00000097565,10090.ENSMUSP00000122831,10090.ENSMUSP00000126417,10090.ENSMUSP00000134572	Cdc20,Haus5,Aurkb,Ndc80,Cenps,Mrpl20,Haus7,Ccnb2,Haus1,Dlgap5,Birc5,Cdca8,Cenpw,Cenpa,Racgap1,Kifc1
GO:0009142	Nucleoside triphosphate biosynthetic process	10	115	0.87	0.77	0.0004	10090.ENSMUSP00000023514,10090.ENSMUSP00000023608,10090.ENSMUSP00000023851,10090.ENSMUSP00000026846,10090.ENSMUSP00000033157,10090.ENSMUSP00000037341,10090.ENSMUSP00000038463,10090.ENSMUSP00000051222,10090.ENSMUSP00000101813,10090.ENSMUSP00000136313	Ndufb4,Atp5j,Ndufa5,Tyms,Ndufab1,Ndufb7,Ndufc1,Atp5k,Ndufs5,Ndufa12
GO:0007052	Mitotic spindle organization	9	92	0.92	0.77	0.00053	10090.ENSMUSP00000006565,10090.ENSMUSP00000021277,10090.ENSMUSP00000024851,10090.ENSMUSP00000040416,10090.ENSMUSP00000079124,10090.ENSMUSP00000081319,10090.ENSMUSP00000106999,10090.ENSMUSP00000126417,10090.ENSMUSP00000134572	Cdc20,Aurkb,Ndc80,Dlgap5,Birc5,Cdca8,Nuf2,Racgap1,Kifc1
GO:0007088	Regulation of mitotic nuclear division	10	120	0.85	0.74	0.00056	10090.ENSMUSP00000006565,10090.ENSMUSP00000021277,10090.ENSMUSP00000022053,10090.ENSMUSP00000024851,10090.ENSMUSP00000028858,10090.ENSMUSP00000033154,10090.ENSMUSP00000079124,10090.ENSMUSP00000081319,10090.ENSMUSP00000096541,10090.ENSMUSP00000106999	Cdc20,Aurkb,Trip13,Ndc80,Bub1,Plk1,Birc5,Cdca8,Spc24,Nuf2
GO:0010564	Regulation of cell cycle process	25	732	0.46	0.59	0.00056	10090.ENSMUSP00000006565,10090.ENSMUSP00000019577,10090.ENSMUSP00000021277,10090.ENSMUSP00000022053,10090.ENSMUSP00000022499,10090.ENSMUSP00000022612,10090.ENSMUSP00000024851,10090.ENSMUSP00000025704,10090.ENSMUSP00000028858,10090.ENSMUSP00000033154,10090.ENSMUSP00000036361,10090.ENSMUSP00000042676,10090.ENSMUSP00000056778,10090.ENSMUSP00000079124,10090.ENSMUSP00000081319,10090.ENSMUSP00000085581…	Cdc20,Gipc1,Aurkb,Trip13,Rnaseh2b,Pbk,Ndc80,Cdca5,Bub1,Plk1,Eme1,Rmi2,E2f8,Birc5,Cdca8,Ube2c,Spc24,Nuf2,Rad51ap1,Ranbp1,Dna2,Racgap1,Kifc1,2610528A11Rik,Kif20a
GO:0009259	Ribonucleotide metabolic process	18	411	0.57	0.64	0.00057	10090.ENSMUSP00000021114,10090.ENSMUSP00000022499,10090.ENSMUSP00000023514,10090.ENSMUSP00000023608,10090.ENSMUSP00000023851,10090.ENSMUSP00000033157,10090.ENSMUSP00000034856,10090.ENSMUSP00000037341,10090.ENSMUSP00000038463,10090.ENSMUSP00000050330,10090.ENSMUSP00000051222,10090.ENSMUSP00000075005,10090.ENSMUSP00000079727,10090.ENSMUSP00000081772,10090.ENSMUSP00000099599,10090.ENSMUSP00000101813…	Galk1,Rnaseh2b,Ndufb4,Atp5j,Ndufa5,Ndufab1,Mpi,Ndufb7,Ndufc1,Gimap9,Atp5k,Sult2b1,Eno1,Ak6,Gale,Ndufs5,Fignl1,Ndufa12
GO:0016043	Cellular component organization	98	5482	0.18	0.44	0.00057	10090.ENSMUSP00000002551,10090.ENSMUSP00000003536,10090.ENSMUSP00000006565,10090.ENSMUSP00000008745,10090.ENSMUSP00000008893,10090.ENSMUSP00000010298,10090.ENSMUSP00000019697,10090.ENSMUSP00000021277,10090.ENSMUSP00000021311,10090.ENSMUSP00000021356,10090.ENSMUSP00000022053,10090.ENSMUSP00000022519,10090.ENSMUSP00000022613,10090.ENSMUSP00000023514,10090.ENSMUSP00000023788,10090.ENSMUSP00000023851…	Snrpd1,Med29,Cdc20,Rab25,Coro1b,Spire2,Haus5,Aurkb,Kif18b,Dnaaf2,Trip13,Anxa8,Esco2,Ndufb4,Krt6a,Ndufa5,Sgo1,Ndc80,Ndufaf7,Uqcc2,Pfdn6,Cdca5,Bloc1s1,Tk1,Ccdc51,Mcm8,Bub1,Gins1,Cenps,Mrpl20,Cptp,Rilpl2,Kif22,Plk1,Ndufab1,Fadd,Haus7,Ccnb2,Mns1,Haus1,Eme1,Ndufb7,Snrpd2,Ndufc1,Pclaf,Dlgap5,Dnajc17,Rmi2,Fanca,Coa4,Lix1l,Sprr1b,Polq,H1f10,Spink2,Rab31,Pdzrn3,Nsl1,Birc5,Krt17,Hopx,Cdca8,Ak6,Mthfs,Sprr2a…
GO:0051783	Regulation of nuclear division	11	151	0.79	0.72	0.00058	10090.ENSMUSP00000006565,10090.ENSMUSP00000021277,10090.ENSMUSP00000022053,10090.ENSMUSP00000024851,10090.ENSMUSP00000028858,10090.ENSMUSP00000033154,10090.ENSMUSP00000079124,10090.ENSMUSP00000081319,10090.ENSMUSP00000096541,10090.ENSMUSP00000106999,10090.ENSMUSP00000107841	Cdc20,Aurkb,Trip13,Ndc80,Bub1,Plk1,Birc5,Cdca8,Spc24,Nuf2,Rad51ap1
GO:1901978	Positive regulation of cell cycle checkpoint	5	16	1.42	0.84	0.00063	10090.ENSMUSP00000021277,10090.ENSMUSP00000022612,10090.ENSMUSP00000024851,10090.ENSMUSP00000079124,10090.ENSMUSP00000081319	Aurkb,Pbk,Ndc80,Birc5,Cdca8
GO:0000075	Cell cycle checkpoint signaling	11	155	0.78	0.7	0.00071	10090.ENSMUSP00000006565,10090.ENSMUSP00000021277,10090.ENSMUSP00000022053,10090.ENSMUSP00000024851,10090.ENSMUSP00000028858,10090.ENSMUSP00000033154,10090.ENSMUSP00000036361,10090.ENSMUSP00000079124,10090.ENSMUSP00000096541,10090.ENSMUSP00000106999,10090.ENSMUSP00000115750	Cdc20,Aurkb,Trip13,Ndc80,Bub1,Plk1,Eme1,Birc5,Spc24,Nuf2,Dna2
GO:0006302	Double-strand break repair	12	192	0.73	0.67	0.00085	10090.ENSMUSP00000012627,10090.ENSMUSP00000022053,10090.ENSMUSP00000022613,10090.ENSMUSP00000025704,10090.ENSMUSP00000028831,10090.ENSMUSP00000036361,10090.ENSMUSP00000042676,10090.ENSMUSP00000059757,10090.ENSMUSP00000099765,10090.ENSMUSP00000107841,10090.ENSMUSP00000115750,10090.ENSMUSP00000136972	Rpa3,Trip13,Esco2,Cdca5,Mcm8,Eme1,Rmi2,Polq,Rad54l,Rad51ap1,Dna2,Lig1
GO:0007093	Mitotic cell cycle checkpoint signaling	10	129	0.82	0.69	0.00089	10090.ENSMUSP00000006565,10090.ENSMUSP00000021277,10090.ENSMUSP00000022053,10090.ENSMUSP00000024851,10090.ENSMUSP00000028858,10090.ENSMUSP00000033154,10090.ENSMUSP00000036361,10090.ENSMUSP00000079124,10090.ENSMUSP00000096541,10090.ENSMUSP00000106999	Cdc20,Aurkb,Trip13,Ndc80,Bub1,Plk1,Eme1,Birc5,Spc24,Nuf2
GO:0009150	Purine ribonucleotide metabolic process	17	390	0.57	0.6	0.001	10090.ENSMUSP00000021114,10090.ENSMUSP00000023514,10090.ENSMUSP00000023608,10090.ENSMUSP00000023851,10090.ENSMUSP00000033157,10090.ENSMUSP00000034856,10090.ENSMUSP00000037341,10090.ENSMUSP00000038463,10090.ENSMUSP00000050330,10090.ENSMUSP00000051222,10090.ENSMUSP00000075005,10090.ENSMUSP00000079727,10090.ENSMUSP00000081772,10090.ENSMUSP00000099599,10090.ENSMUSP00000101813,10090.ENSMUSP00000126340…	Galk1,Ndufb4,Atp5j,Ndufa5,Ndufab1,Mpi,Ndufb7,Ndufc1,Gimap9,Atp5k,Sult2b1,Eno1,Ak6,Gale,Ndufs5,Fignl1,Ndufa12
GO:0010948	Negative regulation of cell cycle process	14	269	0.65	0.63	0.001	10090.ENSMUSP00000006565,10090.ENSMUSP00000021277,10090.ENSMUSP00000022053,10090.ENSMUSP00000024851,10090.ENSMUSP00000028858,10090.ENSMUSP00000033154,10090.ENSMUSP00000036361,10090.ENSMUSP00000056778,10090.ENSMUSP00000079124,10090.ENSMUSP00000096541,10090.ENSMUSP00000106999,10090.ENSMUSP00000115750,10090.ENSMUSP00000134572,10090.ENSMUSP00000136426	Cdc20,Aurkb,Trip13,Ndc80,Bub1,Plk1,Eme1,E2f8,Birc5,Spc24,Nuf2,Dna2,Kifc1,2610528A11Rik
GO:0045132	Meiotic chromosome segregation	9	104	0.87	0.69	0.0011	10090.ENSMUSP00000022053,10090.ENSMUSP00000024736,10090.ENSMUSP00000028858,10090.ENSMUSP00000030813,10090.ENSMUSP00000033154,10090.ENSMUSP00000036361,10090.ENSMUSP00000093622,10090.ENSMUSP00000106999,10090.ENSMUSP00000131438	Trip13,Sgo1,Bub1,Cenps,Plk1,Eme1,Ccnb1ip1,Nuf2,Syce2
GO:0051256	Mitotic spindle midzone assembly	4	9	1.58	0.74	0.0018	10090.ENSMUSP00000021277,10090.ENSMUSP00000079124,10090.ENSMUSP00000081319,10090.ENSMUSP00000126417	Aurkb,Birc5,Cdca8,Racgap1
GO:0033044	Regulation of chromosome organization	13	249	0.65	0.58	0.002	10090.ENSMUSP00000006565,10090.ENSMUSP00000021277,10090.ENSMUSP00000022053,10090.ENSMUSP00000024851,10090.ENSMUSP00000025704,10090.ENSMUSP00000028858,10090.ENSMUSP00000033154,10090.ENSMUSP00000042676,10090.ENSMUSP00000079124,10090.ENSMUSP00000081319,10090.ENSMUSP00000085581,10090.ENSMUSP00000096541,10090.ENSMUSP00000106999	Cdc20,Aurkb,Trip13,Ndc80,Cdca5,Bub1,Plk1,Rmi2,Birc5,Cdca8,Ube2c,Spc24,Nuf2
GO:0006298	Mismatch repair	5	24	1.25	0.66	0.0029	10090.ENSMUSP00000012627,10090.ENSMUSP00000022499,10090.ENSMUSP00000025864,10090.ENSMUSP00000027267,10090.ENSMUSP00000039376	Rpa3,Rnaseh2b,Rnaseh2c,Pms1,Exo1
GO:0007062	Sister chromatid cohesion	6	43	1.07	0.63	0.0032	10090.ENSMUSP00000006565,10090.ENSMUSP00000022613,10090.ENSMUSP00000024736,10090.ENSMUSP00000025704,10090.ENSMUSP00000028858,10090.ENSMUSP00000032915	Cdc20,Esco2,Sgo1,Cdca5,Bub1,Kif22
GO:0090304	Nucleic acid metabolic process	47	2124	0.27	0.42	0.0032	10090.ENSMUSP00000002551,10090.ENSMUSP00000003536,10090.ENSMUSP00000007865,10090.ENSMUSP00000012627,10090.ENSMUSP00000021359,10090.ENSMUSP00000022053,10090.ENSMUSP00000022499,10090.ENSMUSP00000022613,10090.ENSMUSP00000024802,10090.ENSMUSP00000025704,10090.ENSMUSP00000025864,10090.ENSMUSP00000026661,10090.ENSMUSP00000026891,10090.ENSMUSP00000027267,10090.ENSMUSP00000028314,10090.ENSMUSP00000028831…	Snrpd1,Med29,Ccdc124,Rpa3,Pole2,Trip13,Rnaseh2b,Esco2,Ppil1,Cdca5,Rnaseh2c,Tk1,Exosc7,Pms1,Nmi,Mcm8,Gins1,Cenps,Faap24,Kif22,Cinp,Eme1,Lars2,Snrpd2,Parpbp,Pclaf,Exo1,Dnajc17,Rmi2,Polr2l,Fanca,Snrnp25,Dctpp1,Rpp38,Polq,Ak6,Mthfs,Ccnb1ip1,Pusl1,Mocs3,Rad54l,Pold2,Ppih,Snrnp35,Rad51ap1,Dna2,Lig1
GO:1901987	Regulation of cell cycle phase transition	17	432	0.52	0.51	0.0032	10090.ENSMUSP00000006565,10090.ENSMUSP00000021277,10090.ENSMUSP00000022053,10090.ENSMUSP00000022499,10090.ENSMUSP00000022612,10090.ENSMUSP00000024851,10090.ENSMUSP00000025704,10090.ENSMUSP00000028858,10090.ENSMUSP00000033154,10090.ENSMUSP00000036361,10090.ENSMUSP00000079124,10090.ENSMUSP00000081319,10090.ENSMUSP00000085581,10090.ENSMUSP00000096541,10090.ENSMUSP00000106999,10090.ENSMUSP00000115750…	Cdc20,Aurkb,Trip13,Rnaseh2b,Pbk,Ndc80,Cdca5,Bub1,Plk1,Eme1,Birc5,Cdca8,Ube2c,Spc24,Nuf2,Dna2,2610528A11Rik
GO:1901988	Negative regulation of cell cycle phase transition	12	224	0.66	0.55	0.0032	10090.ENSMUSP00000006565,10090.ENSMUSP00000021277,10090.ENSMUSP00000022053,10090.ENSMUSP00000024851,10090.ENSMUSP00000028858,10090.ENSMUSP00000033154,10090.ENSMUSP00000036361,10090.ENSMUSP00000079124,10090.ENSMUSP00000096541,10090.ENSMUSP00000106999,10090.ENSMUSP00000115750,10090.ENSMUSP00000136426	Cdc20,Aurkb,Trip13,Ndc80,Bub1,Plk1,Eme1,Birc5,Spc24,Nuf2,Dna2,2610528A11Rik
GO:0090267	Positive regulation of mitotic cell cycle spindle assembly checkpoint	4	12	1.45	0.64	0.0041	10090.ENSMUSP00000021277,10090.ENSMUSP00000024851,10090.ENSMUSP00000079124,10090.ENSMUSP00000081319	Aurkb,Ndc80,Birc5,Cdca8
GO:1901564	Organonitrogen compound metabolic process	88	5039	0.17	0.37	0.0049	10090.ENSMUSP00000002064,10090.ENSMUSP00000002735,10090.ENSMUSP00000003445,10090.ENSMUSP00000006544,10090.ENSMUSP00000006565,10090.ENSMUSP00000007482,10090.ENSMUSP00000014058,10090.ENSMUSP00000016977,10090.ENSMUSP00000018430,10090.ENSMUSP00000021114,10090.ENSMUSP00000021277,10090.ENSMUSP00000022612,10090.ENSMUSP00000022613,10090.ENSMUSP00000022803,10090.ENSMUSP00000023453,10090.ENSMUSP00000023514…	Blvra,Clpp,Fkbp11,Gcat,Cdc20,Mrpl49,Klk10,Mrps18c,Psmb6,Galk1,Aurkb,Pbk,Esco2,Psmb5,Sdf2l1,Ndufb4,Atp5j,Ndufa5,Ppil1,Ndufaf7,Psmb8,Bloc1s1,Ormdl2,Phkg1,Tk1,Tyms,Nmi,Bub1,Fabp5,Mrpl20,Mrpl51,Plk1,Ndufab1,Eef1akmt2,Fadd,Psmb10,Tmprss4,Mpi,Gsta2,Gsta4,Mrps22,Lars2,Ndufb7,Ndufc1,Fanca,Dctpp1,Gimap9,Atp5k,1810024B03Rik,S100a8,Stfa3,Cdkn3,Gm10053,Sult2b1,Mrpl42,Pdzrn3,Birc5,Eno1,Hopx,Selenoo,Cdca8,Ak6,…
GO:0034508	Centromere complex assembly	5	28	1.18	0.6	0.005	10090.ENSMUSP00000030813,10090.ENSMUSP00000040416,10090.ENSMUSP00000097565,10090.ENSMUSP00000115219,10090.ENSMUSP00000122831	Cenps,Dlgap5,Cenpw,Oip5,Cenpa
GO:0044085	Cellular component biogenesis	54	2631	0.24	0.39	0.005	10090.ENSMUSP00000002551,10090.ENSMUSP00000003536,10090.ENSMUSP00000006565,10090.ENSMUSP00000008893,10090.ENSMUSP00000010298,10090.ENSMUSP00000019697,10090.ENSMUSP00000021277,10090.ENSMUSP00000021356,10090.ENSMUSP00000022053,10090.ENSMUSP00000023514,10090.ENSMUSP00000023851,10090.ENSMUSP00000024851,10090.ENSMUSP00000024887,10090.ENSMUSP00000025045,10090.ENSMUSP00000025163,10090.ENSMUSP00000026661…	Snrpd1,Med29,Cdc20,Coro1b,Spire2,Haus5,Aurkb,Dnaaf2,Trip13,Ndufb4,Ndufa5,Ndc80,Ndufaf7,Uqcc2,Pfdn6,Tk1,Exosc7,Cenps,Mrpl20,Rilpl2,Ndufab1,Fadd,Haus7,Ccnb2,Mns1,Cinp,Haus1,Ndufb7,Snrpd2,Ndufc1,Dlgap5,Rpp38,Coa4,Polq,H1f10,Spink2,Birc5,Hopx,Cdca8,Ak6,Ube2c,Ccnb1ip1,Cenpw,Ndufs5,Mtg2,Capg,Oip5,Cenpa,Racgap1,Dmkn,Syce2,Kifc1,Ndufa12,Dnajc15
GO:0006271	DNA strand elongation involved in DNA replication	4	13	1.42	0.61	0.0051	10090.ENSMUSP00000028948,10090.ENSMUSP00000099986,10090.ENSMUSP00000115750,10090.ENSMUSP00000136972	Gins1,Pold2,Dna2,Lig1
GO:1901976	Regulation of cell cycle checkpoint	6	48	1.03	0.58	0.0051	10090.ENSMUSP00000021277,10090.ENSMUSP00000022499,10090.ENSMUSP00000022612,10090.ENSMUSP00000024851,10090.ENSMUSP00000079124,10090.ENSMUSP00000081319	Aurkb,Rnaseh2b,Pbk,Ndc80,Birc5,Cdca8
GO:0007080	Mitotic metaphase plate congression	6	49	1.02	0.57	0.0055	10090.ENSMUSP00000024851,10090.ENSMUSP00000025704,10090.ENSMUSP00000032915,10090.ENSMUSP00000081319,10090.ENSMUSP00000106999,10090.ENSMUSP00000134572	Ndc80,Cdca5,Kif22,Cdca8,Nuf2,Kifc1
GO:0032465	Regulation of cytokinesis	8	102	0.82	0.54	0.0058	10090.ENSMUSP00000019577,10090.ENSMUSP00000021277,10090.ENSMUSP00000033154,10090.ENSMUSP00000056778,10090.ENSMUSP00000079124,10090.ENSMUSP00000081319,10090.ENSMUSP00000126417,10090.ENSMUSP00000157839	Gipc1,Aurkb,Plk1,E2f8,Birc5,Cdca8,Racgap1,Kif20a
GO:0051382	Kinetochore assembly	4	14	1.39	0.59	0.0062	10090.ENSMUSP00000030813,10090.ENSMUSP00000040416,10090.ENSMUSP00000097565,10090.ENSMUSP00000122831	Cenps,Dlgap5,Cenpw,Cenpa
GO:0022607	Cellular component assembly	50	2396	0.25	0.38	0.0065	10090.ENSMUSP00000002551,10090.ENSMUSP00000003536,10090.ENSMUSP00000006565,10090.ENSMUSP00000008893,10090.ENSMUSP00000010298,10090.ENSMUSP00000019697,10090.ENSMUSP00000021277,10090.ENSMUSP00000021356,10090.ENSMUSP00000022053,10090.ENSMUSP00000023514,10090.ENSMUSP00000023851,10090.ENSMUSP00000024851,10090.ENSMUSP00000024887,10090.ENSMUSP00000025045,10090.ENSMUSP00000025163,10090.ENSMUSP00000026661…	Snrpd1,Med29,Cdc20,Coro1b,Spire2,Haus5,Aurkb,Dnaaf2,Trip13,Ndufb4,Ndufa5,Ndc80,Ndufaf7,Uqcc2,Pfdn6,Tk1,Cenps,Mrpl20,Rilpl2,Ndufab1,Fadd,Haus7,Ccnb2,Mns1,Haus1,Ndufb7,Snrpd2,Ndufc1,Dlgap5,Coa4,Polq,H1f10,Spink2,Birc5,Hopx,Cdca8,Ak6,Ube2c,Ccnb1ip1,Cenpw,Ndufs5,Capg,Oip5,Cenpa,Racgap1,Dmkn,Syce2,Kifc1,Ndufa12,Dnajc15
GO:0061640	Cytoskeleton-dependent cytokinesis	8	105	0.81	0.52	0.0068	10090.ENSMUSP00000010298,10090.ENSMUSP00000021277,10090.ENSMUSP00000033154,10090.ENSMUSP00000079124,10090.ENSMUSP00000081319,10090.ENSMUSP00000122831,10090.ENSMUSP00000126417,10090.ENSMUSP00000157839	Spire2,Aurkb,Plk1,Birc5,Cdca8,Cenpa,Racgap1,Kif20a
GO:0051303	Establishment of chromosome localization	7	77	0.89	0.53	0.0071	10090.ENSMUSP00000024851,10090.ENSMUSP00000025704,10090.ENSMUSP00000032915,10090.ENSMUSP00000079124,10090.ENSMUSP00000081319,10090.ENSMUSP00000106999,10090.ENSMUSP00000134572	Ndc80,Cdca5,Kif22,Birc5,Cdca8,Nuf2,Kifc1
GO:0090307	Mitotic spindle assembly	6	52	0.99	0.54	0.0071	10090.ENSMUSP00000006565,10090.ENSMUSP00000021277,10090.ENSMUSP00000079124,10090.ENSMUSP00000081319,10090.ENSMUSP00000126417,10090.ENSMUSP00000134572	Cdc20,Aurkb,Birc5,Cdca8,Racgap1,Kifc1
GO:0000281	Mitotic cytokinesis	7	78	0.88	0.52	0.0075	10090.ENSMUSP00000021277,10090.ENSMUSP00000033154,10090.ENSMUSP00000079124,10090.ENSMUSP00000081319,10090.ENSMUSP00000122831,10090.ENSMUSP00000126417,10090.ENSMUSP00000157839	Aurkb,Plk1,Birc5,Cdca8,Cenpa,Racgap1,Kif20a
GO:0140053	Mitochondrial gene expression	9	141	0.73	0.49	0.0082	10090.ENSMUSP00000007482,10090.ENSMUSP00000016977,10090.ENSMUSP00000030942,10090.ENSMUSP00000032485,10090.ENSMUSP00000035034,10090.ENSMUSP00000036710,10090.ENSMUSP00000075226,10090.ENSMUSP00000082354,10090.ENSMUSP00000115512	Mrpl49,Mrps18c,Mrpl20,Mrpl51,Mrps22,Lars2,Mrpl42,Mthfs,Mrpl15
GO:0009165	Nucleotide biosynthetic process	12	253	0.61	0.46	0.0083	10090.ENSMUSP00000023514,10090.ENSMUSP00000023608,10090.ENSMUSP00000023851,10090.ENSMUSP00000026661,10090.ENSMUSP00000026846,10090.ENSMUSP00000033157,10090.ENSMUSP00000037341,10090.ENSMUSP00000038463,10090.ENSMUSP00000051222,10090.ENSMUSP00000081772,10090.ENSMUSP00000101813,10090.ENSMUSP00000136313	Ndufb4,Atp5j,Ndufa5,Tk1,Tyms,Ndufab1,Ndufb7,Ndufc1,Atp5k,Ak6,Ndufs5,Ndufa12
GO:0032543	Mitochondrial translation	8	109	0.79	0.5	0.0083	10090.ENSMUSP00000007482,10090.ENSMUSP00000016977,10090.ENSMUSP00000030942,10090.ENSMUSP00000032485,10090.ENSMUSP00000035034,10090.ENSMUSP00000036710,10090.ENSMUSP00000075226,10090.ENSMUSP00000115512	Mrpl49,Mrps18c,Mrpl20,Mrpl51,Mrps22,Lars2,Mrpl42,Mrpl15
GO:0051293	Establishment of spindle localization	6	56	0.96	0.51	0.0098	10090.ENSMUSP00000010298,10090.ENSMUSP00000024851,10090.ENSMUSP00000033154,10090.ENSMUSP00000122831,10090.ENSMUSP00000127990,10090.ENSMUSP00000135978	Spire2,Ndc80,Plk1,Cenpa,Dynlt1a,Dynlt1f
GO:0043170	Macromolecule metabolic process	97	5860	0.15	0.33	0.0112	10090.ENSMUSP00000002551,10090.ENSMUSP00000002735,10090.ENSMUSP00000003445,10090.ENSMUSP00000003536,10090.ENSMUSP00000006565,10090.ENSMUSP00000007482,10090.ENSMUSP00000007865,10090.ENSMUSP00000012627,10090.ENSMUSP00000014058,10090.ENSMUSP00000016977,10090.ENSMUSP00000018430,10090.ENSMUSP00000021277,10090.ENSMUSP00000021359,10090.ENSMUSP00000022053,10090.ENSMUSP00000022499,10090.ENSMUSP00000022612…	Snrpd1,Clpp,Fkbp11,Med29,Cdc20,Mrpl49,Ccdc124,Rpa3,Klk10,Mrps18c,Psmb6,Aurkb,Pole2,Trip13,Rnaseh2b,Pbk,Esco2,Psmb5,Sdf2l1,Ppil1,Ndufaf7,Psmb8,Cdca5,Rnaseh2c,Bloc1s1,Phkg1,Tk1,Exosc7,Pms1,Nmi,Mcm8,Bub1,Gins1,Cenps,Mrpl20,Mrpl51,Faap24,Kif22,Plk1,Ndufab1,Eef1akmt2,Fadd,Psmb10,Tmprss4,Mrps22,Cinp,Eme1,Lars2,Snrpd2,Parpbp,Pclaf,Exo1,Dnajc17,Rmi2,Polr2l,Fanca,Snrnp25,Dctpp1,Rpp38,Polq,1810024B03Rik,S1…
GO:0007098	Centrosome cycle	7	85	0.84	0.48	0.0116	10090.ENSMUSP00000019697,10090.ENSMUSP00000024736,10090.ENSMUSP00000024851,10090.ENSMUSP00000033154,10090.ENSMUSP00000033737,10090.ENSMUSP00000035826,10090.ENSMUSP00000038877	Haus5,Sgo1,Ndc80,Plk1,Haus7,Haus1,Pclaf
GO:0009152	Purine ribonucleotide biosynthetic process	10	185	0.66	0.45	0.0116	10090.ENSMUSP00000023514,10090.ENSMUSP00000023608,10090.ENSMUSP00000023851,10090.ENSMUSP00000033157,10090.ENSMUSP00000037341,10090.ENSMUSP00000038463,10090.ENSMUSP00000051222,10090.ENSMUSP00000081772,10090.ENSMUSP00000101813,10090.ENSMUSP00000136313	Ndufb4,Atp5j,Ndufa5,Ndufab1,Ndufb7,Ndufc1,Atp5k,Ak6,Ndufs5,Ndufa12
GO:1901362	Organic cyclic compound biosynthetic process	28	1081	0.34	0.38	0.0116	10090.ENSMUSP00000003536,10090.ENSMUSP00000007865,10090.ENSMUSP00000021359,10090.ENSMUSP00000023514,10090.ENSMUSP00000023608,10090.ENSMUSP00000023851,10090.ENSMUSP00000026661,10090.ENSMUSP00000026846,10090.ENSMUSP00000028314,10090.ENSMUSP00000033157,10090.ENSMUSP00000033509,10090.ENSMUSP00000034856,10090.ENSMUSP00000037341,10090.ENSMUSP00000038463,10090.ENSMUSP00000038877,10090.ENSMUSP00000043204…	Med29,Ccdc124,Pole2,Ndufb4,Atp5j,Ndufa5,Tk1,Tyms,Nmi,Ndufab1,Ebp,Mpi,Ndufb7,Ndufc1,Pclaf,Polr2l,Dhrs11,Atp5k,Polq,Ak6,Mthfs,Mocs3,Pold2,Ndufs5,Ces1b,Ndufa12,Lig1,Fdps
GO:0036297	Interstrand cross-link repair	5	36	1.07	0.49	0.0123	10090.ENSMUSP00000028831,10090.ENSMUSP00000030813,10090.ENSMUSP00000032704,10090.ENSMUSP00000045217,10090.ENSMUSP00000107841	Mcm8,Cenps,Faap24,Fanca,Rad51ap1
GO:0007064	Mitotic sister chromatid cohesion	4	18	1.28	0.51	0.0124	10090.ENSMUSP00000006565,10090.ENSMUSP00000022613,10090.ENSMUSP00000024736,10090.ENSMUSP00000025704	Cdc20,Esco2,Sgo1,Cdca5
GO:0043933	Protein-containing complex organization	33	1388	0.31	0.36	0.013	10090.ENSMUSP00000002551,10090.ENSMUSP00000003536,10090.ENSMUSP00000010298,10090.ENSMUSP00000021311,10090.ENSMUSP00000021356,10090.ENSMUSP00000023514,10090.ENSMUSP00000023851,10090.ENSMUSP00000024887,10090.ENSMUSP00000025045,10090.ENSMUSP00000025163,10090.ENSMUSP00000026661,10090.ENSMUSP00000030813,10090.ENSMUSP00000030942,10090.ENSMUSP00000033157,10090.ENSMUSP00000033394,10090.ENSMUSP00000037341…	Snrpd1,Med29,Spire2,Kif18b,Dnaaf2,Ndufb4,Ndufa5,Ndufaf7,Uqcc2,Pfdn6,Tk1,Cenps,Mrpl20,Ndufab1,Fadd,Ndufb7,Snrpd2,Ndufc1,Dlgap5,Dnajc17,Coa4,Lix1l,Polq,H1f10,Hopx,Ak6,Ube2c,Cenpw,Ndufs5,Oip5,Cenpa,Ndufa12,Dnajc15
GO:0051656	Establishment of organelle localization	15	402	0.5	0.41	0.0131	10090.ENSMUSP00000010298,10090.ENSMUSP00000024851,10090.ENSMUSP00000025704,10090.ENSMUSP00000026405,10090.ENSMUSP00000032915,10090.ENSMUSP00000033154,10090.ENSMUSP00000079124,10090.ENSMUSP00000081319,10090.ENSMUSP00000099593,10090.ENSMUSP00000106999,10090.ENSMUSP00000122831,10090.ENSMUSP00000127990,10090.ENSMUSP00000134572,10090.ENSMUSP00000135978,10090.ENSMUSP00000146585	Spire2,Ndc80,Cdca5,Bloc1s1,Kif22,Plk1,Birc5,Cdca8,Rasgrp1,Nuf2,Cenpa,Dynlt1a,Kifc1,Dynlt1f,Map6
GO:0000132	Establishment of mitotic spindle orientation	5	37	1.06	0.48	0.0133	10090.ENSMUSP00000024851,10090.ENSMUSP00000033154,10090.ENSMUSP00000122831,10090.ENSMUSP00000127990,10090.ENSMUSP00000135978	Ndc80,Plk1,Cenpa,Dynlt1a,Dynlt1f
GO:0031536	Positive regulation of exit from mitosis	3	6	1.63	0.51	0.0133	10090.ENSMUSP00000025704,10090.ENSMUSP00000079124,10090.ENSMUSP00000085581	Cdca5,Birc5,Ube2c
GO:0090068	Positive regulation of cell cycle process	12	270	0.58	0.42	0.0133	10090.ENSMUSP00000019577,10090.ENSMUSP00000021277,10090.ENSMUSP00000022612,10090.ENSMUSP00000024851,10090.ENSMUSP00000025704,10090.ENSMUSP00000056778,10090.ENSMUSP00000079124,10090.ENSMUSP00000081319,10090.ENSMUSP00000085581,10090.ENSMUSP00000107841,10090.ENSMUSP00000111309,10090.ENSMUSP00000126417	Gipc1,Aurkb,Pbk,Ndc80,Cdca5,E2f8,Birc5,Cdca8,Ube2c,Rad51ap1,Ranbp1,Racgap1
GO:0051988	Regulation of attachment of spindle microtubules to kinetochore	4	19	1.25	0.49	0.0141	10090.ENSMUSP00000021277,10090.ENSMUSP00000079124,10090.ENSMUSP00000081319,10090.ENSMUSP00000126417	Aurkb,Birc5,Cdca8,Racgap1
GO:0007346	Regulation of mitotic cell cycle	17	506	0.46	0.39	0.0152	10090.ENSMUSP00000006565,10090.ENSMUSP00000012627,10090.ENSMUSP00000021277,10090.ENSMUSP00000022053,10090.ENSMUSP00000022499,10090.ENSMUSP00000022612,10090.ENSMUSP00000024851,10090.ENSMUSP00000025704,10090.ENSMUSP00000028858,10090.ENSMUSP00000033154,10090.ENSMUSP00000036361,10090.ENSMUSP00000040416,10090.ENSMUSP00000079124,10090.ENSMUSP00000081319,10090.ENSMUSP00000085581,10090.ENSMUSP00000096541…	Cdc20,Rpa3,Aurkb,Trip13,Rnaseh2b,Pbk,Ndc80,Cdca5,Bub1,Plk1,Eme1,Dlgap5,Birc5,Cdca8,Ube2c,Spc24,Nuf2
GO:0006310	DNA recombination	11	234	0.6	0.41	0.0153	10090.ENSMUSP00000012627,10090.ENSMUSP00000022053,10090.ENSMUSP00000028831,10090.ENSMUSP00000030813,10090.ENSMUSP00000036361,10090.ENSMUSP00000039376,10090.ENSMUSP00000042676,10090.ENSMUSP00000093622,10090.ENSMUSP00000099765,10090.ENSMUSP00000107841,10090.ENSMUSP00000136972	Rpa3,Trip13,Mcm8,Cenps,Eme1,Exo1,Rmi2,Ccnb1ip1,Rad54l,Rad51ap1,Lig1
GO:0065003	Protein-containing complex assembly	30	1227	0.32	0.35	0.0157	10090.ENSMUSP00000002551,10090.ENSMUSP00000003536,10090.ENSMUSP00000010298,10090.ENSMUSP00000021356,10090.ENSMUSP00000023514,10090.ENSMUSP00000023851,10090.ENSMUSP00000024887,10090.ENSMUSP00000025045,10090.ENSMUSP00000025163,10090.ENSMUSP00000026661,10090.ENSMUSP00000030813,10090.ENSMUSP00000030942,10090.ENSMUSP00000033157,10090.ENSMUSP00000033394,10090.ENSMUSP00000037341,10090.ENSMUSP00000037597…	Snrpd1,Med29,Spire2,Dnaaf2,Ndufb4,Ndufa5,Ndufaf7,Uqcc2,Pfdn6,Tk1,Cenps,Mrpl20,Ndufab1,Fadd,Ndufb7,Snrpd2,Ndufc1,Dlgap5,Coa4,Polq,H1f10,Hopx,Ak6,Ube2c,Cenpw,Ndufs5,Oip5,Cenpa,Ndufa12,Dnajc15
GO:0006261	DNA-templated DNA replication	8	126	0.73	0.42	0.0178	10090.ENSMUSP00000021359,10090.ENSMUSP00000028948,10090.ENSMUSP00000030813,10090.ENSMUSP00000036361,10090.ENSMUSP00000059757,10090.ENSMUSP00000099986,10090.ENSMUSP00000115750,10090.ENSMUSP00000136972	Pole2,Gins1,Cenps,Eme1,Polq,Pold2,Dna2,Lig1
GO:0019637	Organophosphate metabolic process	24	888	0.36	0.36	0.0178	10090.ENSMUSP00000021114,10090.ENSMUSP00000022499,10090.ENSMUSP00000023514,10090.ENSMUSP00000023608,10090.ENSMUSP00000023851,10090.ENSMUSP00000026661,10090.ENSMUSP00000026846,10090.ENSMUSP00000029046,10090.ENSMUSP00000033157,10090.ENSMUSP00000034856,10090.ENSMUSP00000037341,10090.ENSMUSP00000038463,10090.ENSMUSP00000047845,10090.ENSMUSP00000050330,10090.ENSMUSP00000051222,10090.ENSMUSP00000075005…	Galk1,Rnaseh2b,Ndufb4,Atp5j,Ndufa5,Tk1,Tyms,Fabp5,Ndufab1,Mpi,Ndufb7,Ndufc1,Dctpp1,Gimap9,Atp5k,Sult2b1,Eno1,Ak6,Mocs3,Gale,Ndufs5,Fignl1,Ndufa12,Fdps
GO:1903490	Positive regulation of mitotic cytokinesis	3	7	1.56	0.48	0.0178	10090.ENSMUSP00000021277,10090.ENSMUSP00000079124,10090.ENSMUSP00000081319	Aurkb,Birc5,Cdca8
GO:0051302	Regulation of cell division	10	200	0.63	0.4	0.0184	10090.ENSMUSP00000019577,10090.ENSMUSP00000021277,10090.ENSMUSP00000021311,10090.ENSMUSP00000033154,10090.ENSMUSP00000056778,10090.ENSMUSP00000079124,10090.ENSMUSP00000081319,10090.ENSMUSP00000126417,10090.ENSMUSP00000136426,10090.ENSMUSP00000157839	Gipc1,Aurkb,Kif18b,Plk1,E2f8,Birc5,Cdca8,Racgap1,2610528A11Rik,Kif20a
GO:0007143	Female meiotic nuclear division	5	42	1.01	0.44	0.0205	10090.ENSMUSP00000010298,10090.ENSMUSP00000022053,10090.ENSMUSP00000024851,10090.ENSMUSP00000033154,10090.ENSMUSP00000034742	Spire2,Trip13,Ndc80,Plk1,Ccnb2
GO:0061615	Glycolytic process through fructose-6-phosphate	4	22	1.19	0.44	0.0211	10090.ENSMUSP00000021114,10090.ENSMUSP00000034856,10090.ENSMUSP00000079727,10090.ENSMUSP00000099599	Galk1,Mpi,Eno1,Gale
GO:1902425	Positive regulation of attachment of mitotic spindle microtubules to kinetochore	3	8	1.5	0.45	0.0223	10090.ENSMUSP00000021277,10090.ENSMUSP00000079124,10090.ENSMUSP00000081319	Aurkb,Birc5,Cdca8
GO:0007005	Mitochondrion organization	16	481	0.45	0.36	0.0234	10090.ENSMUSP00000023514,10090.ENSMUSP00000023851,10090.ENSMUSP00000024887,10090.ENSMUSP00000025045,10090.ENSMUSP00000033157,10090.ENSMUSP00000037341,10090.ENSMUSP00000038463,10090.ENSMUSP00000053727,10090.ENSMUSP00000101813,10090.ENSMUSP00000115512,10090.ENSMUSP00000115750,10090.ENSMUSP00000125341,10090.ENSMUSP00000127990,10090.ENSMUSP00000135978,10090.ENSMUSP00000136313,10090.ENSMUSP00000154390	Ndufb4,Ndufa5,Ndufaf7,Uqcc2,Ndufab1,Ndufb7,Ndufc1,Coa4,Ndufs5,Mrpl15,Dna2,Slirp,Dynlt1a,Dynlt1f,Ndufa12,Dnajc15
GO:0009987	Cellular process	215	16238	0.05	0.27	0.0236	10090.ENSMUSP00000001051,10090.ENSMUSP00000002064,10090.ENSMUSP00000002551,10090.ENSMUSP00000003445,10090.ENSMUSP00000003536,10090.ENSMUSP00000006544,10090.ENSMUSP00000006565,10090.ENSMUSP00000007482,10090.ENSMUSP00000007865,10090.ENSMUSP00000008745,10090.ENSMUSP00000008893,10090.ENSMUSP00000010298,10090.ENSMUSP00000012627,10090.ENSMUSP00000013910,10090.ENSMUSP00000016977,10090.ENSMUSP00000017741…	S100a6,Blvra,Snrpd1,Fkbp11,Med29,Gcat,Cdc20,Mrpl49,Ccdc124,Rab25,Coro1b,Spire2,Rpa3,Ly6g6e,Mrps18c,Krt12,Gipc1,Haus5,Galk1,Aurkb,Kif18b,Dnaaf2,Pole2,Trip13,Rnaseh2b,Anxa8,Pbk,Esco2,Psmb5,Osr2,Sdf2l1,Ndufb4,Atp5j,Krt6a,Ndufa5,Sgo1,Ppil1,Ndc80,Ndufaf7,Uqcc2,Pfdn6,Psmb8,Fads2,Cd5,Cdca5,Yif1a,Rnaseh2c,Bloc1s1,Rdh5,Ormdl2,Phkg1,Tk1,Ccdc51,Tyms,Exosc7,Pms1,Pecr,Nmi,Mcm8,Bub1,Gins1,Fabp5,Txn1,Cenps,Mrpl…
GO:1901990	Regulation of mitotic cell cycle phase transition	13	340	0.51	0.36	0.0244	10090.ENSMUSP00000006565,10090.ENSMUSP00000021277,10090.ENSMUSP00000022053,10090.ENSMUSP00000022499,10090.ENSMUSP00000024851,10090.ENSMUSP00000025704,10090.ENSMUSP00000028858,10090.ENSMUSP00000033154,10090.ENSMUSP00000079124,10090.ENSMUSP00000081319,10090.ENSMUSP00000085581,10090.ENSMUSP00000096541,10090.ENSMUSP00000106999	Cdc20,Aurkb,Trip13,Rnaseh2b,Ndc80,Cdca5,Bub1,Plk1,Birc5,Cdca8,Ube2c,Spc24,Nuf2
GO:0034654	Nucleobase-containing compound biosynthetic process	23	862	0.36	0.33	0.0258	10090.ENSMUSP00000003536,10090.ENSMUSP00000007865,10090.ENSMUSP00000021359,10090.ENSMUSP00000023514,10090.ENSMUSP00000023608,10090.ENSMUSP00000023851,10090.ENSMUSP00000026661,10090.ENSMUSP00000026846,10090.ENSMUSP00000028314,10090.ENSMUSP00000033157,10090.ENSMUSP00000034856,10090.ENSMUSP00000037341,10090.ENSMUSP00000038463,10090.ENSMUSP00000038877,10090.ENSMUSP00000043204,10090.ENSMUSP00000051222…	Med29,Ccdc124,Pole2,Ndufb4,Atp5j,Ndufa5,Tk1,Tyms,Nmi,Ndufab1,Mpi,Ndufb7,Ndufc1,Pclaf,Polr2l,Atp5k,Polq,Ak6,Mthfs,Pold2,Ndufs5,Ndufa12,Lig1
GO:0008608	Attachment of spindle microtubules to kinetochore	4	24	1.15	0.42	0.0262	10090.ENSMUSP00000024736,10090.ENSMUSP00000024851,10090.ENSMUSP00000096541,10090.ENSMUSP00000106999	Sgo1,Ndc80,Spc24,Nuf2
GO:0048874	Host-mediated regulation of intestinal microbiota composition	3	9	1.45	0.42	0.028	10090.ENSMUSP00000083330,10090.ENSMUSP00000102950,10090.ENSMUSP00000142110	Sprr2a1,Sprr2a2,Sprr2a3
GO:0044260	Cellular macromolecule metabolic process	48	2450	0.22	0.3	0.0281	10090.ENSMUSP00000006565,10090.ENSMUSP00000007482,10090.ENSMUSP00000012627,10090.ENSMUSP00000016977,10090.ENSMUSP00000021359,10090.ENSMUSP00000022053,10090.ENSMUSP00000022499,10090.ENSMUSP00000022612,10090.ENSMUSP00000022613,10090.ENSMUSP00000022803,10090.ENSMUSP00000024887,10090.ENSMUSP00000025704,10090.ENSMUSP00000025864,10090.ENSMUSP00000026617,10090.ENSMUSP00000026661,10090.ENSMUSP00000026891…	Cdc20,Mrpl49,Rpa3,Mrps18c,Pole2,Trip13,Rnaseh2b,Pbk,Esco2,Psmb5,Ndufaf7,Cdca5,Rnaseh2c,Phkg1,Tk1,Exosc7,Pms1,Mcm8,Gins1,Cenps,Mrpl20,Mrpl51,Faap24,Kif22,Eef1akmt2,Mrps22,Cinp,Eme1,Lars2,Parpbp,Pclaf,Exo1,Rmi2,Fanca,Dctpp1,Polq,Mrpl42,Ube2c,Ccnb1ip1,Skp2,Rad54l,Pold2,Sulf2,Rad51ap1,Mrpl15,Dna2,Rpl29,Lig1
GO:0018130	Heterocycle biosynthetic process	24	933	0.34	0.31	0.0311	10090.ENSMUSP00000003536,10090.ENSMUSP00000007865,10090.ENSMUSP00000021359,10090.ENSMUSP00000023514,10090.ENSMUSP00000023608,10090.ENSMUSP00000023851,10090.ENSMUSP00000026661,10090.ENSMUSP00000026846,10090.ENSMUSP00000028314,10090.ENSMUSP00000033157,10090.ENSMUSP00000034856,10090.ENSMUSP00000037341,10090.ENSMUSP00000038463,10090.ENSMUSP00000038877,10090.ENSMUSP00000043204,10090.ENSMUSP00000051222…	Med29,Ccdc124,Pole2,Ndufb4,Atp5j,Ndufa5,Tk1,Tyms,Nmi,Ndufab1,Mpi,Ndufb7,Ndufc1,Pclaf,Polr2l,Atp5k,Polq,Ak6,Mthfs,Mocs3,Pold2,Ndufs5,Ndufa12,Lig1
GO:0006950	Response to stress	62	3453	0.18	0.28	0.0339	10090.ENSMUSP00000008893,10090.ENSMUSP00000012627,10090.ENSMUSP00000021359,10090.ENSMUSP00000022053,10090.ENSMUSP00000022499,10090.ENSMUSP00000022519,10090.ENSMUSP00000022612,10090.ENSMUSP00000022613,10090.ENSMUSP00000022803,10090.ENSMUSP00000023453,10090.ENSMUSP00000023514,10090.ENSMUSP00000023788,10090.ENSMUSP00000025704,10090.ENSMUSP00000025864,10090.ENSMUSP00000027267,10090.ENSMUSP00000028314…	Coro1b,Rpa3,Pole2,Trip13,Rnaseh2b,Anxa8,Pbk,Esco2,Psmb5,Sdf2l1,Ndufb4,Krt6a,Cdca5,Rnaseh2c,Pms1,Nmi,Mcm8,Cenps,Faap24,Kif22,Plk1,Fadd,Tmprss4,Cinp,Eme1,Parpbp,Pclaf,Exo1,Rmi2,Fanca,Dctpp1,Il31ra,Polq,S100a8,Cdkn3,H2-Q7,Gm10053,Dsc2,Serpinb1a,Il34,Map4k1,Sprr2a1,Skp2,Rasgrp1,Hmgn2,Rad54l,Pold2,Sprr2a2,Sulf2,Rad51ap1,Cntf,Capg,S100a9,Dna2,Cycs,Gstp1,Ndufa12,2610528A11Rik,Lig1,Sprr2a3,Crip1,Dnajc15
GO:0006749	Glutathione metabolic process	6	80	0.8	0.34	0.0432	10090.ENSMUSP00000034902,10090.ENSMUSP00000034903,10090.ENSMUSP00000096139,10090.ENSMUSP00000109904,10090.ENSMUSP00000129565,10090.ENSMUSP00000150224	Gsta2,Gsta4,Gsta1,Clic3,Gstp1,Gm3776
GO:0044271	Cellular nitrogen compound biosynthetic process	32	1452	0.27	0.27	0.0473	10090.ENSMUSP00000003536,10090.ENSMUSP00000007482,10090.ENSMUSP00000007865,10090.ENSMUSP00000016977,10090.ENSMUSP00000021359,10090.ENSMUSP00000023514,10090.ENSMUSP00000023608,10090.ENSMUSP00000023851,10090.ENSMUSP00000026661,10090.ENSMUSP00000026846,10090.ENSMUSP00000028314,10090.ENSMUSP00000030942,10090.ENSMUSP00000032485,10090.ENSMUSP00000033157,10090.ENSMUSP00000034856,10090.ENSMUSP00000035034…	Med29,Mrpl49,Ccdc124,Mrps18c,Pole2,Ndufb4,Atp5j,Ndufa5,Tk1,Tyms,Nmi,Mrpl20,Mrpl51,Ndufab1,Mpi,Mrps22,Lars2,Ndufb7,Ndufc1,Pclaf,Polr2l,Atp5k,Polq,Mrpl42,Ak6,Mthfs,Pold2,Ndufs5,Mrpl15,Rpl29,Ndufa12,Lig1
GO:0007131	Reciprocal meiotic recombination	5	53	0.9	0.34	0.0481	10090.ENSMUSP00000022053,10090.ENSMUSP00000030813,10090.ENSMUSP00000036361,10090.ENSMUSP00000093622,10090.ENSMUSP00000099765	Trip13,Cenps,Eme1,Ccnb1ip1,Rad54l
GO:0032467	Positive regulation of cytokinesis	5	53	0.9	0.34	0.0481	10090.ENSMUSP00000019577,10090.ENSMUSP00000021277,10090.ENSMUSP00000079124,10090.ENSMUSP00000081319,10090.ENSMUSP00000126417	Gipc1,Aurkb,Birc5,Cdca8,Racgap1
GO:0044839	Cell cycle G2/M phase transition	5	53	0.9	0.34	0.0481	10090.ENSMUSP00000024851,10090.ENSMUSP00000033154,10090.ENSMUSP00000034742,10090.ENSMUSP00000079124,10090.ENSMUSP00000094225	Ndc80,Plk1,Ccnb2,Birc5,Skp2
GO:0071897	DNA biosynthetic process	6	82	0.79	0.33	0.0481	10090.ENSMUSP00000021359,10090.ENSMUSP00000026661,10090.ENSMUSP00000038877,10090.ENSMUSP00000059757,10090.ENSMUSP00000099986,10090.ENSMUSP00000136972	Pole2,Tk1,Pclaf,Polq,Pold2,Lig1

## Sheet: GOBP TMR12
Pathway enrichment analysis for genes enriched in Tumour 12 population (GO:BP)
#term ID	term description	observed gene count	background gene count	strength	signal	false discovery rate	matching proteins in your network (IDs)	matching proteins in your network (labels)
GO:0048518	Positive regulation of biological process	284	6612	0.29	1.09	2.48e-33	10090.ENSMUSP00000000080,10090.ENSMUSP00000000188,10090.ENSMUSP00000000266,10090.ENSMUSP00000000312,10090.ENSMUSP00000000314,10090.ENSMUSP00000000579,10090.ENSMUSP00000001059,10090.ENSMUSP00000001319,10090.ENSMUSP00000001672,10090.ENSMUSP00000002284,10090.ENSMUSP00000002360,10090.ENSMUSP00000003310,10090.ENSMUSP00000003640,10090.ENSMUSP00000005548,10090.ENSMUSP00000006112,10090.ENSMUSP00000006614…	Klf6,Ccnd2,Ifi202b,Cdh1,Cdh4,Sox9,Ern1,Efnb2,Ifrd1,Plaur,Angptl4,Ranbp2,Fosb,Hmox1,Ephb3,Epha2,Id3,Sertad1,Abcb1b,Strn3,Dll1,Dnajb9,Serinc3,Ksr1,Ndel1,Wwc1,Cxcl16,Gdpd2,Tnfaip3,Dusp6,Ccn2,Timp3,Egfr,Btg2,Klf11,Nfkbia,Zfp36l1,Fos,Evl,Nedd9,Edn1,Id4,Dbn1,F2rl1,Plk2,Samd4,Tasor,Mapk8,Rgcc,Clu,Rnf19a,Myc,Arc,Cxadr,Adamts1,Ets2,Noct,Smoc2,Pim1,Dusp1,Hbegf,Ppp2r2b,Pmaip1,Pcsk5,Fosl1,Ovol1,Rela,Add3,Mao…
GO:0048522	Positive regulation of cellular process	267	5948	0.31	1.13	2.48e-33	10090.ENSMUSP00000000080,10090.ENSMUSP00000000188,10090.ENSMUSP00000000312,10090.ENSMUSP00000000314,10090.ENSMUSP00000000579,10090.ENSMUSP00000001059,10090.ENSMUSP00000001319,10090.ENSMUSP00000001672,10090.ENSMUSP00000002284,10090.ENSMUSP00000003310,10090.ENSMUSP00000003640,10090.ENSMUSP00000005548,10090.ENSMUSP00000006112,10090.ENSMUSP00000006614,10090.ENSMUSP00000008016,10090.ENSMUSP00000008528…	Klf6,Ccnd2,Cdh1,Cdh4,Sox9,Ern1,Efnb2,Ifrd1,Plaur,Ranbp2,Fosb,Hmox1,Ephb3,Epha2,Id3,Sertad1,Abcb1b,Strn3,Dll1,Serinc3,Ksr1,Ndel1,Wwc1,Cxcl16,Gdpd2,Tnfaip3,Dusp6,Ccn2,Timp3,Egfr,Btg2,Klf11,Nfkbia,Zfp36l1,Fos,Evl,Nedd9,Edn1,Id4,Dbn1,F2rl1,Plk2,Samd4,Tasor,Mapk8,Rgcc,Clu,Rnf19a,Myc,Arc,Cxadr,Adamts1,Ets2,Noct,Smoc2,Pim1,Dusp1,Hbegf,Ppp2r2b,Pmaip1,Pcsk5,Fosl1,Ovol1,Rela,Add3,Maoa,Baiap2,Stk17b,Nppc,Ep…
GO:0009888	Tissue development	127	1902	0.48	1.5	3.09e-25	10090.ENSMUSP00000000312,10090.ENSMUSP00000000579,10090.ENSMUSP00000001319,10090.ENSMUSP00000001672,10090.ENSMUSP00000002284,10090.ENSMUSP00000006508,10090.ENSMUSP00000006614,10090.ENSMUSP00000008016,10090.ENSMUSP00000009058,10090.ENSMUSP00000014917,10090.ENSMUSP00000020171,10090.ENSMUSP00000020329,10090.ENSMUSP00000020692,10090.ENSMUSP00000021552,10090.ENSMUSP00000021674,10090.ENSMUSP00000021796…	Cdh1,Sox9,Efnb2,Ifrd1,Plaur,Ggt1,Epha2,Id3,Abcb1b,Dll1,Ccn2,Egfr,Btg2,Zfp36l1,Fos,Edn1,Id4,F2rl1,Vcl,Tasor,Myc,Arc,Cxadr,Ets2,Dusp1,Brd2,Hbegf,Ovol1,Rela,Nppc,Epha4,Lamc2,Atf3,Plxna2,Slc25a25,Itgav,Bmp2,Skil,Schip1,Ccn1,Nr4a3,Errfi1,Fosl2,Areg,Pak1,Adm,Sfrp1,Myo1e,Ptgs2,Egr2,Foxa1,Map2k4,Clic4,Scx,Thbs1,Prkx,Dusp5,Tiparp,Flnb,Itga2,Itgb6,Foxo1,Dsg2,Cd24a,Slc4a7,Atf2,Epb41l5,Socs3,Tead1,Jak2,Ctnnd…
GO:0051239	Regulation of multicellular organismal process	166	3060	0.39	1.27	4.26e-25	10090.ENSMUSP00000000080,10090.ENSMUSP00000000188,10090.ENSMUSP00000000266,10090.ENSMUSP00000000312,10090.ENSMUSP00000000314,10090.ENSMUSP00000000579,10090.ENSMUSP00000001319,10090.ENSMUSP00000001672,10090.ENSMUSP00000002284,10090.ENSMUSP00000005548,10090.ENSMUSP00000006112,10090.ENSMUSP00000006614,10090.ENSMUSP00000014917,10090.ENSMUSP00000018880,10090.ENSMUSP00000018993,10090.ENSMUSP00000019721…	Klf6,Ccnd2,Ifi202b,Cdh1,Cdh4,Sox9,Efnb2,Ifrd1,Plaur,Hmox1,Ephb3,Epha2,Dll1,Ndel1,Wwc1,Pdk4,Tnfaip3,Dusp6,Ccn2,Egfr,Nfkbia,Zfp36l1,Fos,Evl,Nedd9,Edn1,Id4,Dbn1,F2rl1,Plk2,Vcl,Mapk8,Rgcc,Clu,Myc,Cxadr,Adamts1,Noct,Smoc2,Pim1,Hbegf,Rela,Add3,Baiap2,Nppc,Epha4,Atp1b1,Plxna2,Nr4a2,Itgav,Bmp2,Skil,Nfkb1,Ccn1,Abca1,Nr4a3,Errfi1,Anxa3,Bhlhe40,Lag3,Pak1,Adm,Sfrp1,Sh3rf1,Ptgs2,Plcl1,Irs2,Serpine1,Egr2,Foxa1…
GO:0050793	Regulation of developmental process	154	2777	0.4	1.28	8.95e-24	10090.ENSMUSP00000000188,10090.ENSMUSP00000000312,10090.ENSMUSP00000000314,10090.ENSMUSP00000000579,10090.ENSMUSP00000001319,10090.ENSMUSP00000001672,10090.ENSMUSP00000005548,10090.ENSMUSP00000006112,10090.ENSMUSP00000006614,10090.ENSMUSP00000008016,10090.ENSMUSP00000014917,10090.ENSMUSP00000017288,10090.ENSMUSP00000018880,10090.ENSMUSP00000018993,10090.ENSMUSP00000019503,10090.ENSMUSP00000019997…	Ccnd2,Cdh1,Cdh4,Sox9,Efnb2,Ifrd1,Hmox1,Ephb3,Epha2,Id3,Dll1,Rnd3,Ndel1,Wwc1,Gdpd2,Tnfaip3,Dusp6,Ccn2,Egfr,Nfkbia,Zfp36l1,Fos,Nedd9,Edn1,Id4,Dbn1,Plk2,Vcl,Mapk8,Rgcc,Clu,Myc,Arc,Cxadr,Adamts1,Noct,Smoc2,Pim1,Rela,Baiap2,Nppc,Epha4,Plxna2,Itgav,Bmp2,Skil,Ccn1,Errfi1,Areg,Anxa3,Bhlhe40,Lag3,Pak1,Adm,Sfrp1,Sh3rf1,Ptgs2,Tob1,Serpine1,Egr2,Foxa1,Nfkbiz,Scx,Gadd45a,Thbs1,Vasn,Prkx,Pdlim7,Cxcl10,Ptger4,F…
GO:0007275	Multicellular organism development	206	4513	0.31	1.09	9.81e-24	10090.ENSMUSP00000000312,10090.ENSMUSP00000000314,10090.ENSMUSP00000000579,10090.ENSMUSP00000001319,10090.ENSMUSP00000002284,10090.ENSMUSP00000002360,10090.ENSMUSP00000005256,10090.ENSMUSP00000005548,10090.ENSMUSP00000006112,10090.ENSMUSP00000006508,10090.ENSMUSP00000006614,10090.ENSMUSP00000008016,10090.ENSMUSP00000009058,10090.ENSMUSP00000014917,10090.ENSMUSP00000015049,10090.ENSMUSP00000018880…	Cdh1,Cdh4,Sox9,Efnb2,Plaur,Angptl4,Ndrg1,Hmox1,Ephb3,Ggt1,Epha2,Id3,Abcb1b,Dll1,Dnajb9,Ndel1,Tnfaip3,Ccn2,Egfr,Btg2,Zfp36l1,Fos,Evl,Edn1,Id4,Dbn1,F2rl1,Vcl,Tasor,Mapk8,Clu,Myc,Arc,Alcam,Cxadr,Adamts1,Ets2,Dusp1,Brd2,Hbegf,Pcsk5,Fosl1,Ovol1,Rela,Baiap2,Nppc,Epha4,Lamc2,Plxna2,Atf6,Slc25a25,Nr4a2,Itgav,Bmp2,Skil,Schip1,Nfkb1,Ccn1,Nr4a3,Errfi1,Fam126a,Areg,Anxa3,Itpr1,Bhlhe40,Acer3,Pak1,Adm,Acsl4,Sf…
GO:0042127	Regulation of cell population proliferation	121	1834	0.47	1.46	9.81e-24	10090.ENSMUSP00000000188,10090.ENSMUSP00000000312,10090.ENSMUSP00000000579,10090.ENSMUSP00000001059,10090.ENSMUSP00000001319,10090.ENSMUSP00000005256,10090.ENSMUSP00000005548,10090.ENSMUSP00000014917,10090.ENSMUSP00000018478,10090.ENSMUSP00000019997,10090.ENSMUSP00000020171,10090.ENSMUSP00000020329,10090.ENSMUSP00000020692,10090.ENSMUSP00000020982,10090.ENSMUSP00000021413,10090.ENSMUSP00000021552…	Ccnd2,Cdh1,Sox9,Ern1,Efnb2,Ndrg1,Hmox1,Dll1,Ksr1,Tnfaip3,Ccn2,Egfr,Btg2,Klf11,Nfkbia,Zfp36l1,Edn1,Id4,Mapk8,Rgcc,Clu,Myc,Cxadr,Adamts1,Pim1,Dusp1,Hbegf,Pmaip1,Fosl1,Ovol1,Rela,Nppc,Epha4,Rassf5,Lamc2,Atf3,Itgav,Bmp2,Ccn1,Nr4a3,Errfi1,Fosl2,Areg,Itpr1,Acer3,Pak1,Adm,Sfrp1,Sh3rf1,Ptgs2,Tob1,Vav3,Irs2,Serpine1,Scx,Tsc22d1,Thbs1,Klf9,Zfp503,Epgn,Cxcl10,Ptger4,Fnip1,Itga2,Foxo1,Marcksl1,Pik3r1,Ier5,Zf…
GO:0048523	Negative regulation of cellular process	221	5049	0.3	1.05	9.81e-24	10090.ENSMUSP00000000188,10090.ENSMUSP00000000266,10090.ENSMUSP00000000312,10090.ENSMUSP00000000579,10090.ENSMUSP00000001319,10090.ENSMUSP00000001672,10090.ENSMUSP00000002284,10090.ENSMUSP00000002360,10090.ENSMUSP00000005256,10090.ENSMUSP00000005548,10090.ENSMUSP00000005620,10090.ENSMUSP00000006614,10090.ENSMUSP00000008016,10090.ENSMUSP00000008528,10090.ENSMUSP00000013130,10090.ENSMUSP00000014917…	Ccnd2,Ifi202b,Cdh1,Sox9,Efnb2,Ifrd1,Plaur,Angptl4,Ndrg1,Hmox1,Dnajb1,Epha2,Id3,Sertad1,Strn3,Dll1,Dnajb9,Wwc1,Pdk4,Tnfaip3,Dusp6,Ccn2,Timp3,Herc4,Egfr,Btg2,Klf11,Nfkbia,Zfp36l1,Evl,Nedd9,Edn1,Id4,Dbn1,F2rl1,Plk2,Samd4,Mapk8,Rgcc,Clu,Myc,Cxadr,Ets2,Noct,Pim1,Dusp1,Hbegf,Pmaip1,Fosl1,Ovol1,Rela,Add3,Nppc,Epha4,Rassf5,Rgs16,Atf3,Plxna2,Nr4a2,Itgav,Bmp2,Skil,Nfkb1,Ccn1,Nr4a3,Sesn2,Espn,Errfi1,Areg,Me…
GO:0010646	Regulation of cell communication	174	3447	0.36	1.18	1.62e-23	10090.ENSMUSP00000000312,10090.ENSMUSP00000000579,10090.ENSMUSP00000001059,10090.ENSMUSP00000002284,10090.ENSMUSP00000005548,10090.ENSMUSP00000006614,10090.ENSMUSP00000013130,10090.ENSMUSP00000014917,10090.ENSMUSP00000015049,10090.ENSMUSP00000017851,10090.ENSMUSP00000018478,10090.ENSMUSP00000018993,10090.ENSMUSP00000019997,10090.ENSMUSP00000020118,10090.ENSMUSP00000020171,10090.ENSMUSP00000020234…	Cdh1,Sox9,Ern1,Plaur,Hmox1,Epha2,Strn3,Dll1,Dnajb9,Serinc3,Ksr1,Wwc1,Tnfaip3,Dusp6,Ccn2,Timp3,Herc4,Egfr,Nfkbia,Edn1,Dbn1,F2rl1,Plk2,Mapk8,Clu,Rnf19a,Myc,Arc,Cxadr,Smoc2,Dusp1,Hbegf,Pmaip1,Pcsk5,Rela,Maoa,Baiap2,Nppc,Epha4,Rgs16,Atf3,Atf6,Nr4a2,Itgav,Bmp2,Skil,Schip1,Alpk1,Nfkb1,Ccn1,Abca1,Sesn2,Errfi1,Areg,Itpr1,Pak1,Adm,Acsl4,Sfrp1,Sh3rf1,Gclc,Ptgs2,Tob1,Plcl1,Irs2,Sik2,Serpine1,Fzd8,Bmt2,Egr2,…
GO:0032502	Developmental process	246	6028	0.27	0.99	1.62e-23	10090.ENSMUSP00000000312,10090.ENSMUSP00000000314,10090.ENSMUSP00000000579,10090.ENSMUSP00000001319,10090.ENSMUSP00000001672,10090.ENSMUSP00000002284,10090.ENSMUSP00000002360,10090.ENSMUSP00000005256,10090.ENSMUSP00000005548,10090.ENSMUSP00000006112,10090.ENSMUSP00000006508,10090.ENSMUSP00000006614,10090.ENSMUSP00000008016,10090.ENSMUSP00000009058,10090.ENSMUSP00000014917,10090.ENSMUSP00000015049…	Cdh1,Cdh4,Sox9,Efnb2,Ifrd1,Plaur,Angptl4,Ndrg1,Hmox1,Ephb3,Ggt1,Epha2,Id3,Abcb1b,Dll1,Dnajb9,Ndel1,Tnfaip3,Dusp6,Ccn2,Herc4,Egfr,Btg2,Lratd1,Zfp36l1,Fos,Evl,Edn1,Id4,Dbn1,F2rl1,Vcl,Tasor,Mapk8,Clu,Myc,Arc,Alcam,Cxadr,Adamts1,Ets2,Dusp1,Brd2,Hbegf,Pcsk5,Fosl1,Ovol1,Rela,Baiap2,Nppc,Epha4,Lamc2,Atf3,Plxna2,Atf6,Slc25a25,Nr4a2,Galnt3,Itgav,Bmp2,Skil,Schip1,Nfkb1,Ccn1,Nr4a3,Errfi1,Fam126a,Fosl2,Areg,…
GO:0023051	Regulation of signaling	173	3456	0.35	1.17	5.39e-23	10090.ENSMUSP00000000312,10090.ENSMUSP00000000579,10090.ENSMUSP00000001059,10090.ENSMUSP00000002284,10090.ENSMUSP00000005548,10090.ENSMUSP00000006614,10090.ENSMUSP00000013130,10090.ENSMUSP00000014917,10090.ENSMUSP00000015049,10090.ENSMUSP00000017851,10090.ENSMUSP00000018478,10090.ENSMUSP00000018993,10090.ENSMUSP00000019997,10090.ENSMUSP00000020118,10090.ENSMUSP00000020171,10090.ENSMUSP00000020234…	Cdh1,Sox9,Ern1,Plaur,Hmox1,Epha2,Strn3,Dll1,Dnajb9,Serinc3,Ksr1,Wwc1,Tnfaip3,Dusp6,Ccn2,Timp3,Herc4,Egfr,Nfkbia,Edn1,Dbn1,F2rl1,Plk2,Mapk8,Clu,Rnf19a,Myc,Arc,Smoc2,Dusp1,Hbegf,Pmaip1,Pcsk5,Rela,Maoa,Baiap2,Nppc,Epha4,Rgs16,Atf3,Atf6,Nr4a2,Itgav,Bmp2,Skil,Schip1,Alpk1,Nfkb1,Ccn1,Abca1,Sesn2,Errfi1,Areg,Itpr1,Pak1,Adm,Acsl4,Sfrp1,Sh3rf1,Gclc,Ptgs2,Tob1,Plcl1,Irs2,Sik2,Serpine1,Fzd8,Bmt2,Egr2,Foxa1,…
GO:0048731	System development	192	4105	0.33	1.11	6.3e-23	10090.ENSMUSP00000000312,10090.ENSMUSP00000000314,10090.ENSMUSP00000000579,10090.ENSMUSP00000001319,10090.ENSMUSP00000002284,10090.ENSMUSP00000002360,10090.ENSMUSP00000005256,10090.ENSMUSP00000005548,10090.ENSMUSP00000006112,10090.ENSMUSP00000006508,10090.ENSMUSP00000006614,10090.ENSMUSP00000008016,10090.ENSMUSP00000009058,10090.ENSMUSP00000014917,10090.ENSMUSP00000015049,10090.ENSMUSP00000018880…	Cdh1,Cdh4,Sox9,Efnb2,Plaur,Angptl4,Ndrg1,Hmox1,Ephb3,Ggt1,Epha2,Id3,Abcb1b,Dll1,Dnajb9,Ndel1,Tnfaip3,Ccn2,Egfr,Btg2,Zfp36l1,Fos,Evl,Edn1,Id4,Dbn1,F2rl1,Vcl,Mapk8,Clu,Myc,Alcam,Cxadr,Adamts1,Brd2,Hbegf,Pcsk5,Fosl1,Ovol1,Rela,Baiap2,Nppc,Epha4,Lamc2,Plxna2,Atf6,Slc25a25,Nr4a2,Itgav,Bmp2,Skil,Schip1,Nfkb1,Ccn1,Nr4a3,Errfi1,Fam126a,Areg,Anxa3,Itpr1,Acer3,Pak1,Adm,Acsl4,Sfrp1,Sh3rf1,Myo1e,Ptgs2,Amotl2…
GO:0051173	Positive regulation of nitrogen compound metabolic process	168	3325	0.36	1.17	1.31e-22	10090.ENSMUSP00000000080,10090.ENSMUSP00000000188,10090.ENSMUSP00000000312,10090.ENSMUSP00000000579,10090.ENSMUSP00000001059,10090.ENSMUSP00000001672,10090.ENSMUSP00000002284,10090.ENSMUSP00000003640,10090.ENSMUSP00000008528,10090.ENSMUSP00000013130,10090.ENSMUSP00000014917,10090.ENSMUSP00000018993,10090.ENSMUSP00000019997,10090.ENSMUSP00000020171,10090.ENSMUSP00000020329,10090.ENSMUSP00000020692…	Klf6,Ccnd2,Cdh1,Sox9,Ern1,Ifrd1,Plaur,Fosb,Sertad1,Strn3,Dll1,Wwc1,Tnfaip3,Ccn2,Egfr,Btg2,Nfkbia,Zfp36l1,Fos,Nedd9,Edn1,Id4,F2rl1,Plk2,Samd4,Mapk8,Rgcc,Clu,Rnf19a,Myc,Ets2,Noct,Smoc2,Pim1,Hbegf,Pmaip1,Fosl1,Rela,Epha4,Rassf5,Dcaf6,Atf3,Atf6,Nr4a2,Bmp2,Nfkb1,Ccn1,Nr4a3,Sesn2,Fosl2,Areg,Anxa3,Mepce,Pak1,Sfrp1,Sh3rf1,Gclc,Ptgs2,Fbxo33,Tob1,Fzd8,Egr2,Foxa1,Map2k4,Scx,Tsc22d1,Thbs1,Acsl3,Klf9,Elf1,Epg…
GO:0031325	Positive regulation of cellular metabolic process	167	3304	0.36	1.17	1.78e-22	10090.ENSMUSP00000000080,10090.ENSMUSP00000000188,10090.ENSMUSP00000000312,10090.ENSMUSP00000000579,10090.ENSMUSP00000001059,10090.ENSMUSP00000001672,10090.ENSMUSP00000002284,10090.ENSMUSP00000003310,10090.ENSMUSP00000003640,10090.ENSMUSP00000005548,10090.ENSMUSP00000006112,10090.ENSMUSP00000006614,10090.ENSMUSP00000008528,10090.ENSMUSP00000013130,10090.ENSMUSP00000014917,10090.ENSMUSP00000018993…	Klf6,Ccnd2,Cdh1,Sox9,Ern1,Ifrd1,Plaur,Ranbp2,Fosb,Hmox1,Ephb3,Epha2,Sertad1,Strn3,Dll1,Wwc1,Ccn2,Egfr,Btg2,Nfkbia,Zfp36l1,Fos,Nedd9,Edn1,Id4,F2rl1,Plk2,Samd4,Mapk8,Rgcc,Clu,Rnf19a,Myc,Ets2,Noct,Smoc2,Pim1,Hbegf,Pmaip1,Fosl1,Rela,Epha4,Dcaf6,Atf3,Atf6,Nr4a2,Bmp2,Nfkb1,Ccn1,Nr4a3,Sesn2,Fosl2,Areg,Anxa3,Mepce,Pak1,Sfrp1,Sh3rf1,Gclc,Ptgs2,Tob1,Vav3,Irs2,Fzd8,Egr2,Foxa1,Map2k4,Scx,Gadd45a,Tsc22d1,Thbs…
GO:0010604	Positive regulation of macromolecule metabolic process	180	3742	0.34	1.13	2.07e-22	10090.ENSMUSP00000000080,10090.ENSMUSP00000000188,10090.ENSMUSP00000000266,10090.ENSMUSP00000000312,10090.ENSMUSP00000000579,10090.ENSMUSP00000001059,10090.ENSMUSP00000001672,10090.ENSMUSP00000002284,10090.ENSMUSP00000003640,10090.ENSMUSP00000008016,10090.ENSMUSP00000008528,10090.ENSMUSP00000013130,10090.ENSMUSP00000014917,10090.ENSMUSP00000015049,10090.ENSMUSP00000018993,10090.ENSMUSP00000019997…	Klf6,Ccnd2,Ifi202b,Cdh1,Sox9,Ern1,Ifrd1,Plaur,Fosb,Id3,Sertad1,Strn3,Dll1,Dnajb9,Wwc1,Tnfaip3,Ccn2,Egfr,Btg2,Nfkbia,Zfp36l1,Fos,Nedd9,Edn1,Id4,F2rl1,Plk2,Samd4,Mapk8,Rgcc,Clu,Rnf19a,Myc,Ets2,Noct,Smoc2,Pim1,Hbegf,Pmaip1,Fosl1,Rela,Epha4,Rassf5,Dcaf6,Atf3,Atf6,Nr4a2,Bmp2,Nfkb1,Ccn1,Nr4a3,Sesn2,Fosl2,Areg,Anxa3,Mepce,Pak1,Sfrp1,Sh3rf1,Gclc,Ptgs2,Fbxo33,Tob1,Irs2,Serpine1,Fzd8,Egr2,Foxa1,Map2k4,Scx,…
GO:0010941	Regulation of cell death	119	1869	0.46	1.4	2.76e-22	10090.ENSMUSP00000000188,10090.ENSMUSP00000000266,10090.ENSMUSP00000000579,10090.ENSMUSP00000001319,10090.ENSMUSP00000002284,10090.ENSMUSP00000002360,10090.ENSMUSP00000005504,10090.ENSMUSP00000005548,10090.ENSMUSP00000008016,10090.ENSMUSP00000014917,10090.ENSMUSP00000017851,10090.ENSMUSP00000019721,10090.ENSMUSP00000019997,10090.ENSMUSP00000020118,10090.ENSMUSP00000020171,10090.ENSMUSP00000020234…	Ccnd2,Ifi202b,Sox9,Efnb2,Plaur,Angptl4,Fbxo11,Hmox1,Id3,Dll1,Serinc3,Pdk4,Tnfaip3,Dusp6,Ccn2,Timp3,Egfr,Btg2,Klf11,Zfp36l1,Fos,Edn1,Plk2,Mapk8,Rgcc,Clu,Myc,Pim1,Dusp1,Ppp2r2b,Pmaip1,Fosl1,Rela,Stk17b,Rassf5,Atf3,Atf6,Nr4a2,Itgav,Bmp2,Skil,Ccnl1,Nfkb1,Ccn1,Nr4a3,Itpr1,Acer3,Adm,Sfrp1,Sh3rf1,Gclc,Ptgs2,Irs2,Serpine1,Foxa1,Map2k4,Scx,Gadd45a,Mcl1,Tsc22d1,Thbs1,Cxcl10,Fnip1,Ep400,Hcar2,Foxo1,Pik3r1,Z…
GO:0043067	Regulation of programmed cell death	112	1683	0.48	1.45	3.24e-22	10090.ENSMUSP00000000188,10090.ENSMUSP00000000266,10090.ENSMUSP00000000579,10090.ENSMUSP00000002284,10090.ENSMUSP00000002360,10090.ENSMUSP00000005504,10090.ENSMUSP00000005548,10090.ENSMUSP00000008016,10090.ENSMUSP00000014917,10090.ENSMUSP00000017851,10090.ENSMUSP00000019721,10090.ENSMUSP00000019997,10090.ENSMUSP00000020118,10090.ENSMUSP00000020234,10090.ENSMUSP00000020329,10090.ENSMUSP00000020692…	Ccnd2,Ifi202b,Sox9,Plaur,Angptl4,Fbxo11,Hmox1,Id3,Dll1,Serinc3,Pdk4,Tnfaip3,Dusp6,Timp3,Egfr,Btg2,Klf11,Zfp36l1,Edn1,Plk2,Mapk8,Rgcc,Clu,Myc,Pim1,Dusp1,Ppp2r2b,Pmaip1,Fosl1,Rela,Stk17b,Rassf5,Atf3,Atf6,Nr4a2,Itgav,Bmp2,Skil,Ccnl1,Nfkb1,Ccn1,Nr4a3,Itpr1,Acer3,Adm,Sfrp1,Sh3rf1,Gclc,Ptgs2,Irs2,Serpine1,Foxa1,Map2k4,Scx,Gadd45a,Mcl1,Tsc22d1,Thbs1,Cxcl10,Fnip1,Ep400,Hcar2,Foxo1,Pik3r1,Zfp36,Cd24a,Atf2…
GO:0009893	Positive regulation of metabolic process	189	4079	0.32	1.09	4.12e-22	10090.ENSMUSP00000000080,10090.ENSMUSP00000000188,10090.ENSMUSP00000000266,10090.ENSMUSP00000000312,10090.ENSMUSP00000000579,10090.ENSMUSP00000001059,10090.ENSMUSP00000001672,10090.ENSMUSP00000002284,10090.ENSMUSP00000002360,10090.ENSMUSP00000003310,10090.ENSMUSP00000003640,10090.ENSMUSP00000005548,10090.ENSMUSP00000006112,10090.ENSMUSP00000006614,10090.ENSMUSP00000008016,10090.ENSMUSP00000008528…	Klf6,Ccnd2,Ifi202b,Cdh1,Sox9,Ern1,Ifrd1,Plaur,Angptl4,Ranbp2,Fosb,Hmox1,Ephb3,Epha2,Id3,Sertad1,Strn3,Dll1,Dnajb9,Wwc1,Tnfaip3,Ccn2,Egfr,Btg2,Nfkbia,Zfp36l1,Fos,Nedd9,Edn1,Id4,F2rl1,Plk2,Samd4,Mapk8,Rgcc,Clu,Rnf19a,Myc,Ets2,Noct,Smoc2,Pim1,Hbegf,Pmaip1,Fosl1,Rela,Epha4,Rassf5,Dcaf6,Atf3,Atf6,Nr4a2,Bmp2,Nfkb1,Ccn1,Nr4a3,Sesn2,Fosl2,Areg,Anxa3,Mepce,Pak1,Sfrp1,Sh3rf1,Gclc,Ptgs2,Fbxo33,Tob1,Vav3,Irs…
GO:0009653	Anatomical structure morphogenesis	137	2406	0.41	1.28	5.06e-22	10090.ENSMUSP00000000312,10090.ENSMUSP00000000314,10090.ENSMUSP00000000579,10090.ENSMUSP00000001319,10090.ENSMUSP00000002360,10090.ENSMUSP00000005548,10090.ENSMUSP00000006112,10090.ENSMUSP00000006614,10090.ENSMUSP00000008016,10090.ENSMUSP00000014917,10090.ENSMUSP00000018880,10090.ENSMUSP00000020171,10090.ENSMUSP00000020329,10090.ENSMUSP00000020926,10090.ENSMUSP00000021552,10090.ENSMUSP00000021689…	Cdh1,Cdh4,Sox9,Efnb2,Angptl4,Hmox1,Ephb3,Epha2,Id3,Dll1,Ndel1,Ccn2,Egfr,Lratd1,Zfp36l1,Evl,Edn1,Id4,Dbn1,Vcl,Tasor,Mapk8,Clu,Myc,Alcam,Adamts1,Ets2,Dusp1,Brd2,Hbegf,Pcsk5,Rela,Nppc,Epha4,Lamc2,Plxna2,Nr4a2,Itgav,Bmp2,Skil,Schip1,Nfkb1,Ccn1,Nr4a3,Errfi1,Areg,Itpr1,Pak1,Adm,Sfrp1,Myo1e,Ptgs2,Amotl2,Vav3,Serpine1,Fzd8,Egr2,Foxa1,Clic4,Scx,Thbs1,Prkx,Epgn,Dusp5,Tiparp,Ptger4,Flnb,Itga2,Itgb6,Foxo1,Sl…
GO:0042981	Regulation of apoptotic process	109	1652	0.47	1.42	2.71e-21	10090.ENSMUSP00000000188,10090.ENSMUSP00000000266,10090.ENSMUSP00000000579,10090.ENSMUSP00000002284,10090.ENSMUSP00000002360,10090.ENSMUSP00000005504,10090.ENSMUSP00000005548,10090.ENSMUSP00000008016,10090.ENSMUSP00000014917,10090.ENSMUSP00000017851,10090.ENSMUSP00000019721,10090.ENSMUSP00000019997,10090.ENSMUSP00000020118,10090.ENSMUSP00000020234,10090.ENSMUSP00000020329,10090.ENSMUSP00000020692…	Ccnd2,Ifi202b,Sox9,Plaur,Angptl4,Fbxo11,Hmox1,Id3,Dll1,Serinc3,Pdk4,Tnfaip3,Dusp6,Timp3,Egfr,Btg2,Klf11,Zfp36l1,Edn1,Plk2,Mapk8,Rgcc,Clu,Myc,Pim1,Dusp1,Ppp2r2b,Pmaip1,Fosl1,Rela,Stk17b,Rassf5,Atf3,Atf6,Nr4a2,Itgav,Bmp2,Skil,Ccnl1,Nfkb1,Ccn1,Nr4a3,Itpr1,Adm,Sfrp1,Sh3rf1,Gclc,Ptgs2,Irs2,Serpine1,Foxa1,Map2k4,Scx,Gadd45a,Mcl1,Tsc22d1,Thbs1,Cxcl10,Fnip1,Ep400,Hcar2,Foxo1,Pik3r1,Zfp36,Cd24a,Atf2,Prame…
GO:0031323	Regulation of cellular metabolic process	235	5853	0.26	0.96	3.43e-21	10090.ENSMUSP00000000080,10090.ENSMUSP00000000188,10090.ENSMUSP00000000312,10090.ENSMUSP00000000579,10090.ENSMUSP00000001059,10090.ENSMUSP00000001672,10090.ENSMUSP00000002284,10090.ENSMUSP00000003310,10090.ENSMUSP00000003640,10090.ENSMUSP00000005548,10090.ENSMUSP00000005620,10090.ENSMUSP00000006112,10090.ENSMUSP00000006614,10090.ENSMUSP00000008016,10090.ENSMUSP00000008528,10090.ENSMUSP00000013130…	Klf6,Ccnd2,Cdh1,Sox9,Ern1,Ifrd1,Plaur,Ranbp2,Fosb,Hmox1,Dnajb1,Ephb3,Epha2,Id3,Sertad1,Strn3,Dll1,Ksr1,Wwc1,Pdk4,Tnfaip3,Dusp6,Ccn2,Timp3,Egfr,Btg2,Klf11,Nfkbia,Zfp36l1,Fos,Nedd9,Edn1,Id4,F2rl1,Plk2,Samd4,Mapk8,Rgcc,Clu,Rnf19a,Myc,Ets2,Noct,Smoc2,Pim1,Dusp1,Brd2,Hbegf,Ppp2r2b,Pmaip1,Fosl1,Ovol1,Rela,Nppc,Epha4,Dcaf6,Atf3,Atf6,Nr4a2,Itgav,Bmp2,Skil,Ccnl1,Nfkb1,Ccn1,Nr4a3,Sesn2,Errfi1,Fosl2,Areg,Cc…
GO:0048856	Anatomical structure development	226	5513	0.27	0.98	3.68e-21	10090.ENSMUSP00000000312,10090.ENSMUSP00000000314,10090.ENSMUSP00000000579,10090.ENSMUSP00000001319,10090.ENSMUSP00000001672,10090.ENSMUSP00000002284,10090.ENSMUSP00000002360,10090.ENSMUSP00000005256,10090.ENSMUSP00000005548,10090.ENSMUSP00000006112,10090.ENSMUSP00000006508,10090.ENSMUSP00000006614,10090.ENSMUSP00000008016,10090.ENSMUSP00000009058,10090.ENSMUSP00000014917,10090.ENSMUSP00000015049…	Cdh1,Cdh4,Sox9,Efnb2,Ifrd1,Plaur,Angptl4,Ndrg1,Hmox1,Ephb3,Ggt1,Epha2,Id3,Abcb1b,Dll1,Dnajb9,Ndel1,Tnfaip3,Ccn2,Egfr,Btg2,Lratd1,Zfp36l1,Fos,Evl,Edn1,Id4,Dbn1,F2rl1,Vcl,Tasor,Mapk8,Clu,Myc,Arc,Alcam,Cxadr,Adamts1,Ets2,Dusp1,Brd2,Hbegf,Pcsk5,Fosl1,Ovol1,Rela,Baiap2,Nppc,Epha4,Lamc2,Atf3,Plxna2,Atf6,Slc25a25,Nr4a2,Itgav,Bmp2,Skil,Schip1,Nfkb1,Ccn1,Nr4a3,Errfi1,Fam126a,Fosl2,Areg,Anxa3,Itpr1,Bhlhe40…
GO:0048519	Negative regulation of biological process	231	5717	0.26	0.97	4.85e-21	10090.ENSMUSP00000000188,10090.ENSMUSP00000000266,10090.ENSMUSP00000000312,10090.ENSMUSP00000000579,10090.ENSMUSP00000001319,10090.ENSMUSP00000001672,10090.ENSMUSP00000002284,10090.ENSMUSP00000002360,10090.ENSMUSP00000005256,10090.ENSMUSP00000005548,10090.ENSMUSP00000005620,10090.ENSMUSP00000006614,10090.ENSMUSP00000008016,10090.ENSMUSP00000008528,10090.ENSMUSP00000013130,10090.ENSMUSP00000014917…	Ccnd2,Ifi202b,Cdh1,Sox9,Efnb2,Ifrd1,Plaur,Angptl4,Ndrg1,Hmox1,Dnajb1,Epha2,Id3,Sertad1,Strn3,Dll1,Dnajb9,Wwc1,Pdk4,Tnfaip3,Dusp6,Ccn2,Timp3,Herc4,Egfr,Btg2,Klf11,Nfkbia,Zfp36l1,Evl,Nedd9,Edn1,Id4,Dbn1,F2rl1,Plk2,Samd4,Tasor,Mapk8,Rgcc,Clu,Myc,Cxadr,Adamts1,Ets2,Noct,Pim1,Dusp1,Hbegf,Pmaip1,Fosl1,Ovol1,Rela,Add3,Nppc,Epha4,Rassf5,Rgs16,Atf3,Plxna2,Nr4a2,Itgav,Bmp2,Skil,Nfkb1,Ccn1,Nr4a3,Sesn2,Espn,…
GO:0080090	Regulation of primary metabolic process	242	6158	0.25	0.94	6.45e-21	10090.ENSMUSP00000000080,10090.ENSMUSP00000000188,10090.ENSMUSP00000000266,10090.ENSMUSP00000000312,10090.ENSMUSP00000000579,10090.ENSMUSP00000001059,10090.ENSMUSP00000001672,10090.ENSMUSP00000002284,10090.ENSMUSP00000002360,10090.ENSMUSP00000003310,10090.ENSMUSP00000003640,10090.ENSMUSP00000005548,10090.ENSMUSP00000005620,10090.ENSMUSP00000008016,10090.ENSMUSP00000008528,10090.ENSMUSP00000013130…	Klf6,Ccnd2,Ifi202b,Cdh1,Sox9,Ern1,Ifrd1,Plaur,Angptl4,Ranbp2,Fosb,Hmox1,Dnajb1,Id3,Sertad1,Strn3,Dll1,Ksr1,Wwc1,Pdk4,Tnfaip3,Dusp6,Ccn2,Timp3,Egfr,Btg2,Klf11,Nfkbia,Zfp36l1,Fos,Nedd9,Edn1,Id4,F2rl1,Plk2,Samd4,Mapk8,Rgcc,Clu,Rnf19a,Myc,Ets2,Noct,Smoc2,Pim1,Dusp1,Brd2,Hbegf,Ppp2r2b,Pmaip1,Fosl1,Ovol1,Rela,Nppc,Epha4,Rassf5,Dcaf6,Atf3,Atf6,Nr4a2,Itgav,Bmp2,Skil,Ccnl1,Nfkb1,Ccn1,Nr4a3,Sesn2,Errfi1,Fo…
GO:1901700	Response to oxygen-containing compound	112	1763	0.46	1.38	8.02e-21	10090.ENSMUSP00000000312,10090.ENSMUSP00000000579,10090.ENSMUSP00000001059,10090.ENSMUSP00000001319,10090.ENSMUSP00000003640,10090.ENSMUSP00000003843,10090.ENSMUSP00000005548,10090.ENSMUSP00000006508,10090.ENSMUSP00000008016,10090.ENSMUSP00000013130,10090.ENSMUSP00000018880,10090.ENSMUSP00000019064,10090.ENSMUSP00000019721,10090.ENSMUSP00000019997,10090.ENSMUSP00000020329,10090.ENSMUSP00000020692…	Cdh1,Sox9,Ern1,Efnb2,Fosb,Man1a,Hmox1,Ggt1,Id3,Strn3,Ndel1,Cxcl16,Pdk4,Tnfaip3,Egfr,Btg2,Klf11,Nfkbia,Zfp36l1,Fos,Edn1,Mapk8,Myc,Noct,Pim1,Fosl1,Rela,Baiap2,Nppc,Epha4,Nr4a2,Itgav,Nfkb1,Abca1,Nr4a3,Sesn2,Errfi1,Fosl2,Areg,Itpr1,Pak1,Adm,Sfrp1,Gclc,Ptgs2,Irs2,Sik2,Serpine1,Egr2,Foxa1,Map2k4,Thbs1,Klf9,Pygm,Cxcl10,Ptger4,Itga2,Mafa,Foxo1,Pik3r1,Ppp1r15b,Zfp36,Atf2,Tead1,F2r,Insig1,Adrb2,Jak2,Klf2,R…
GO:2000026	Regulation of multicellular organismal development	105	1595	0.47	1.41	2.1e-20	10090.ENSMUSP00000000188,10090.ENSMUSP00000000314,10090.ENSMUSP00000000579,10090.ENSMUSP00000001672,10090.ENSMUSP00000005548,10090.ENSMUSP00000006112,10090.ENSMUSP00000006614,10090.ENSMUSP00000014917,10090.ENSMUSP00000018880,10090.ENSMUSP00000020118,10090.ENSMUSP00000020171,10090.ENSMUSP00000020329,10090.ENSMUSP00000021413,10090.ENSMUSP00000021552,10090.ENSMUSP00000021674,10090.ENSMUSP00000021794…	Ccnd2,Cdh4,Sox9,Ifrd1,Hmox1,Ephb3,Epha2,Dll1,Ndel1,Dusp6,Ccn2,Egfr,Nfkbia,Zfp36l1,Fos,Nedd9,Edn1,Id4,Dbn1,Plk2,Vcl,Mapk8,Rgcc,Myc,Cxadr,Adamts1,Noct,Smoc2,Pim1,Rela,Baiap2,Epha4,Plxna2,Bmp2,Skil,Ccn1,Errfi1,Anxa3,Bhlhe40,Lag3,Pak1,Adm,Sfrp1,Sh3rf1,Serpine1,Egr2,Nfkbiz,Scx,Gadd45a,Thbs1,Prkx,Cxcl10,Ptger4,Ino80,Pik3r1,Zfp36,Cd24a,Atf2,Adrb2,Klf2,Rhob,Trib1,Sema5a,Nr1d1,Nrg1,Abl1,Etv5,Glul,Cdkl5,Sg…
GO:0009966	Regulation of signal transduction	152	3013	0.36	1.14	4.89e-20	10090.ENSMUSP00000000312,10090.ENSMUSP00000000579,10090.ENSMUSP00000001059,10090.ENSMUSP00000002284,10090.ENSMUSP00000005548,10090.ENSMUSP00000006614,10090.ENSMUSP00000013130,10090.ENSMUSP00000014917,10090.ENSMUSP00000015049,10090.ENSMUSP00000017851,10090.ENSMUSP00000018478,10090.ENSMUSP00000018993,10090.ENSMUSP00000019997,10090.ENSMUSP00000020118,10090.ENSMUSP00000020171,10090.ENSMUSP00000020234…	Cdh1,Sox9,Ern1,Plaur,Hmox1,Epha2,Strn3,Dll1,Dnajb9,Serinc3,Ksr1,Wwc1,Tnfaip3,Dusp6,Ccn2,Timp3,Herc4,Egfr,Nfkbia,Edn1,Dbn1,F2rl1,Mapk8,Clu,Myc,Arc,Smoc2,Dusp1,Hbegf,Pmaip1,Pcsk5,Rela,Maoa,Baiap2,Nppc,Epha4,Rgs16,Atf3,Atf6,Nr4a2,Itgav,Bmp2,Skil,Schip1,Alpk1,Nfkb1,Ccn1,Abca1,Sesn2,Errfi1,Areg,Itpr1,Pak1,Adm,Sfrp1,Sh3rf1,Gclc,Ptgs2,Tob1,Sik2,Serpine1,Fzd8,Bmt2,Foxa1,Map2k4,Fam110c,Gadd45a,Mcl1,Thbs1,…
GO:0051171	Regulation of nitrogen compound metabolic process	234	5973	0.25	0.93	1.09e-19	10090.ENSMUSP00000000080,10090.ENSMUSP00000000188,10090.ENSMUSP00000000266,10090.ENSMUSP00000000312,10090.ENSMUSP00000000579,10090.ENSMUSP00000001059,10090.ENSMUSP00000001672,10090.ENSMUSP00000002284,10090.ENSMUSP00000003640,10090.ENSMUSP00000005548,10090.ENSMUSP00000005620,10090.ENSMUSP00000008016,10090.ENSMUSP00000008528,10090.ENSMUSP00000013130,10090.ENSMUSP00000014917,10090.ENSMUSP00000018478…	Klf6,Ccnd2,Ifi202b,Cdh1,Sox9,Ern1,Ifrd1,Plaur,Fosb,Hmox1,Dnajb1,Id3,Sertad1,Strn3,Dll1,Ksr1,Wwc1,Pdk4,Tnfaip3,Dusp6,Ccn2,Timp3,Egfr,Btg2,Klf11,Nfkbia,Zfp36l1,Fos,Nedd9,Edn1,Id4,F2rl1,Plk2,Samd4,Mapk8,Rgcc,Clu,Rnf19a,Myc,Ets2,Noct,Smoc2,Pim1,Dusp1,Brd2,Hbegf,Ppp2r2b,Pmaip1,Fosl1,Ovol1,Rela,Nppc,Epha4,Rassf5,Dcaf6,Atf3,Atf6,Nr4a2,Itgav,Bmp2,Skil,Ccnl1,Nfkb1,Ccn1,Nr4a3,Sesn2,Errfi1,Fosl2,Areg,Ccng2,…
GO:0045595	Regulation of cell differentiation	109	1782	0.44	1.31	5.28e-19	10090.ENSMUSP00000000188,10090.ENSMUSP00000000314,10090.ENSMUSP00000000579,10090.ENSMUSP00000001319,10090.ENSMUSP00000001672,10090.ENSMUSP00000008016,10090.ENSMUSP00000014917,10090.ENSMUSP00000018880,10090.ENSMUSP00000019503,10090.ENSMUSP00000020171,10090.ENSMUSP00000020329,10090.ENSMUSP00000021413,10090.ENSMUSP00000021552,10090.ENSMUSP00000021674,10090.ENSMUSP00000021794,10090.ENSMUSP00000021796…	Ccnd2,Cdh4,Sox9,Efnb2,Ifrd1,Id3,Dll1,Ndel1,Gdpd2,Ccn2,Egfr,Nfkbia,Zfp36l1,Fos,Nedd9,Edn1,Id4,Dbn1,Vcl,Mapk8,Rgcc,Clu,Myc,Noct,Pim1,Rela,Baiap2,Nppc,Epha4,Plxna2,Itgav,Bmp2,Skil,Ccn1,Errfi1,Areg,Bhlhe40,Lag3,Pak1,Adm,Sfrp1,Sh3rf1,Ptgs2,Tob1,Serpine1,Egr2,Foxa1,Nfkbiz,Vasn,Prkx,Pdlim7,Cxcl10,Ptger4,Fnip1,Foxo1,Pik3r1,Tent5c,Zfp36,Cd24a,Pramef8,Socs3,Insig1,Jak2,Junb,Trib1,Sema5a,Nr1d1,Nrg1,Abl1,Etv…
GO:0019222	Regulation of metabolic process	260	7094	0.22	0.87	5.72e-19	10090.ENSMUSP00000000080,10090.ENSMUSP00000000188,10090.ENSMUSP00000000266,10090.ENSMUSP00000000312,10090.ENSMUSP00000000579,10090.ENSMUSP00000001059,10090.ENSMUSP00000001672,10090.ENSMUSP00000002284,10090.ENSMUSP00000002360,10090.ENSMUSP00000003310,10090.ENSMUSP00000003640,10090.ENSMUSP00000005548,10090.ENSMUSP00000005620,10090.ENSMUSP00000006112,10090.ENSMUSP00000006614,10090.ENSMUSP00000008016…	Klf6,Ccnd2,Ifi202b,Cdh1,Sox9,Ern1,Ifrd1,Plaur,Angptl4,Ranbp2,Fosb,Hmox1,Dnajb1,Ephb3,Epha2,Id3,Sertad1,Strn3,Dll1,Dnajb9,Ksr1,Wwc1,Pdk4,Tnfaip3,Dusp6,Ccn2,Timp3,Egfr,Btg2,Klf11,Nfkbia,Zfp36l1,Fos,Nedd9,Edn1,Id4,F2rl1,Plk2,Samd4,Tasor,Mapk8,Rgcc,Clu,Rnf19a,Myc,Ets2,Noct,Smoc2,Pim1,Dusp1,Brd2,Hbegf,Ppp2r2b,Pmaip1,Fosl1,Ovol1,Rela,Nppc,Epha4,Rassf5,Dcaf6,Atp1b1,Atf3,Atf6,Nr4a2,Itgav,Bmp2,Skil,Ccnl1,…
GO:0048583	Regulation of response to stimulus	179	4029	0.3	1.02	9.81e-19	10090.ENSMUSP00000000266,10090.ENSMUSP00000000312,10090.ENSMUSP00000000579,10090.ENSMUSP00000001059,10090.ENSMUSP00000001319,10090.ENSMUSP00000002284,10090.ENSMUSP00000005548,10090.ENSMUSP00000006508,10090.ENSMUSP00000006614,10090.ENSMUSP00000009058,10090.ENSMUSP00000013130,10090.ENSMUSP00000014917,10090.ENSMUSP00000015049,10090.ENSMUSP00000017851,10090.ENSMUSP00000018478,10090.ENSMUSP00000018880…	Ifi202b,Cdh1,Sox9,Ern1,Efnb2,Plaur,Hmox1,Ggt1,Epha2,Abcb1b,Strn3,Dll1,Dnajb9,Serinc3,Ksr1,Ndel1,Wwc1,Tnfaip3,Dusp6,Ccn2,Timp3,Herc4,Egfr,Nfkbia,Nedd9,Edn1,Dbn1,F2rl1,Mapk8,Rgcc,Clu,Myc,Arc,Smoc2,Dusp1,Hbegf,Pmaip1,Pcsk5,Rela,Maoa,Baiap2,Nppc,Epha4,Rgs16,Atf3,Atf6,Nr4a2,Itgav,Bmp2,Skil,Schip1,Alpk1,Nfkb1,Ccn1,Abca1,Nr4a3,Sesn2,Errfi1,Areg,Itpr1,Lag3,Pak1,Adm,Sfrp1,Sh3rf1,Gclc,Ptgs2,Tob1,Vav3,Sik2,…
GO:0072359	Circulatory system development	78	993	0.55	1.55	1.19e-18	10090.ENSMUSP00000000579,10090.ENSMUSP00000001319,10090.ENSMUSP00000002360,10090.ENSMUSP00000005548,10090.ENSMUSP00000006112,10090.ENSMUSP00000006614,10090.ENSMUSP00000008016,10090.ENSMUSP00000014917,10090.ENSMUSP00000020171,10090.ENSMUSP00000021552,10090.ENSMUSP00000021796,10090.ENSMUSP00000023572,10090.ENSMUSP00000023610,10090.ENSMUSP00000025363,10090.ENSMUSP00000025618,10090.ENSMUSP00000025850…	Sox9,Efnb2,Angptl4,Hmox1,Ephb3,Epha2,Id3,Dll1,Ccn2,Zfp36l1,Edn1,Cxadr,Adamts1,Hbegf,Pcsk5,Fosl1,Itgav,Bmp2,Ccn1,Errfi1,Adm,Myo1e,Ptgs2,Amotl2,Vav3,Serpine1,Fzd8,Egr2,Map2k4,Clic4,Scx,Thbs1,Prkx,Epgn,Pdlim7,Tiparp,Ptger4,Foxo1,Dsg2,Hexim1,Slc4a7,Atf2,Socs3,Tead1,Junb,Rhob,Fzd5,Sema5a,Egr1,Nrg1,Abl1,Ext1,Unc5b,Glul,Arl13b,Irx3,Kdm6b,Id1,Cemip2,Sox4,Jun,Spry1,Dipk2a,Met,Trp53bp2,Sirt1,Rapgef2,Enpp1,…
GO:0060255	Regulation of macromolecule metabolic process	245	6569	0.23	0.88	3.18e-18	10090.ENSMUSP00000000080,10090.ENSMUSP00000000188,10090.ENSMUSP00000000266,10090.ENSMUSP00000000312,10090.ENSMUSP00000000579,10090.ENSMUSP00000001059,10090.ENSMUSP00000001672,10090.ENSMUSP00000002284,10090.ENSMUSP00000003640,10090.ENSMUSP00000005548,10090.ENSMUSP00000005620,10090.ENSMUSP00000006614,10090.ENSMUSP00000008016,10090.ENSMUSP00000008528,10090.ENSMUSP00000013130,10090.ENSMUSP00000014917…	Klf6,Ccnd2,Ifi202b,Cdh1,Sox9,Ern1,Ifrd1,Plaur,Fosb,Hmox1,Dnajb1,Epha2,Id3,Sertad1,Strn3,Dll1,Dnajb9,Ksr1,Wwc1,Tnfaip3,Dusp6,Ccn2,Timp3,Egfr,Btg2,Klf11,Nfkbia,Zfp36l1,Fos,Nedd9,Edn1,Id4,F2rl1,Plk2,Samd4,Tasor,Mapk8,Rgcc,Clu,Rnf19a,Myc,Ets2,Noct,Smoc2,Pim1,Dusp1,Brd2,Hbegf,Ppp2r2b,Pmaip1,Fosl1,Ovol1,Rela,Nppc,Epha4,Rassf5,Dcaf6,Atp1b1,Atf3,Atf6,Nr4a2,Itgav,Bmp2,Skil,Ccnl1,Nfkb1,Ccn1,Nr4a3,Sesn2,Err…
GO:0010942	Positive regulation of cell death	64	702	0.62	1.69	6.17e-18	10090.ENSMUSP00000001319,10090.ENSMUSP00000005548,10090.ENSMUSP00000008016,10090.ENSMUSP00000017851,10090.ENSMUSP00000020118,10090.ENSMUSP00000020171,10090.ENSMUSP00000020234,10090.ENSMUSP00000020982,10090.ENSMUSP00000021674,10090.ENSMUSP00000022504,10090.ENSMUSP00000022595,10090.ENSMUSP00000022616,10090.ENSMUSP00000022971,10090.ENSMUSP00000025025,10090.ENSMUSP00000025377,10090.ENSMUSP00000025399…	Efnb2,Hmox1,Id3,Serinc3,Dusp6,Ccn2,Timp3,Klf11,Fos,Mapk8,Rgcc,Clu,Myc,Dusp1,Ppp2r2b,Pmaip1,Fosl1,Stk17b,Atf3,Atf6,Bmp2,Skil,Ccn1,Nr4a3,Itpr1,Adm,Sfrp1,Ptgs2,Foxa1,Map2k4,Gadd45a,Mcl1,Thbs1,Fnip1,Hcar2,Foxo1,Cd24a,Atf2,Dcun1d3,Adrb2,Jak2,Rhob,Egr1,Abl1,Unc5b,Sox4,Foxo3,Jun,Atf4,Bcl2l11,Trp53bp2,Sirt1,Rapgef2,Osgin1,Ppp1r15a,Phlda1,Camk2d,Picalm,Cyld,Txnrd1,Aldh1a1,Nr4a1,Socs1,Cdkn1a
GO:0045944	Positive regulation of transcription by RNA polymerase II	91	1353	0.48	1.38	6.17e-18	10090.ENSMUSP00000000080,10090.ENSMUSP00000000579,10090.ENSMUSP00000001672,10090.ENSMUSP00000003640,10090.ENSMUSP00000008528,10090.ENSMUSP00000013130,10090.ENSMUSP00000014917,10090.ENSMUSP00000020329,10090.ENSMUSP00000021413,10090.ENSMUSP00000021674,10090.ENSMUSP00000021796,10090.ENSMUSP00000021810,10090.ENSMUSP00000022185,10090.ENSMUSP00000022595,10090.ENSMUSP00000022971,10090.ENSMUSP00000023612…	Klf6,Sox9,Ifrd1,Fosb,Sertad1,Strn3,Dll1,Egfr,Nfkbia,Fos,Edn1,Id4,F2rl1,Rgcc,Myc,Ets2,Fosl1,Rela,Dcaf6,Atf3,Atf6,Nr4a2,Bmp2,Nfkb1,Ccn1,Nr4a3,Sesn2,Fosl2,Mepce,Egr2,Foxa1,Scx,Tsc22d1,Klf9,Elf1,Ino80,Mafa,Foxo1,Pik3r1,Ier5,Atf2,Crebrf,Ier2,Tead1,Adrb2,Jak2,Junb,Klf2,Fzd5,Nr1d1,Egr1,Etv5,Nr1d2,Irx3,Kdm6b,Jund,Egr4,Maff,Arid5a,Lmo7,Rel,Sox4,Dcn,Dot1l,Foxo3,Prdm2,Jun,Klf4,Atf4,Caprin2,Klf7,Met,Sirt1,Pl…
GO:0009891	Positive regulation of biosynthetic process	120	2189	0.39	1.18	1.16e-17	10090.ENSMUSP00000000080,10090.ENSMUSP00000000312,10090.ENSMUSP00000000579,10090.ENSMUSP00000001672,10090.ENSMUSP00000003640,10090.ENSMUSP00000008528,10090.ENSMUSP00000013130,10090.ENSMUSP00000014917,10090.ENSMUSP00000018993,10090.ENSMUSP00000020171,10090.ENSMUSP00000020329,10090.ENSMUSP00000021413,10090.ENSMUSP00000021674,10090.ENSMUSP00000021796,10090.ENSMUSP00000021810,10090.ENSMUSP00000022185…	Klf6,Cdh1,Sox9,Ifrd1,Fosb,Sertad1,Strn3,Dll1,Wwc1,Ccn2,Egfr,Nfkbia,Fos,Edn1,Id4,F2rl1,Samd4,Rgcc,Clu,Myc,Ets2,Smoc2,Pim1,Fosl1,Rela,Dcaf6,Atf3,Atf6,Nr4a2,Bmp2,Nfkb1,Ccn1,Nr4a3,Sesn2,Fosl2,Mepce,Sfrp1,Ptgs2,Tob1,Irs2,Serpine1,Egr2,Foxa1,Map2k4,Scx,Tsc22d1,Thbs1,Acsl3,Klf9,Elf1,Ptger4,Ep400,Ino80,Itga2,Mafa,Foxo1,Pik3r1,Ier5,Atf2,Crebrf,Ier2,Tead1,F2r,Adrb2,Jak2,Junb,Klf2,Fzd5,Nr1d1,Egr1,Etv5,Cpeb3…
GO:0030154	Cell differentiation	173	3918	0.3	1	1.16e-17	10090.ENSMUSP00000000312,10090.ENSMUSP00000000314,10090.ENSMUSP00000000579,10090.ENSMUSP00000001319,10090.ENSMUSP00000001672,10090.ENSMUSP00000002284,10090.ENSMUSP00000005256,10090.ENSMUSP00000006112,10090.ENSMUSP00000006508,10090.ENSMUSP00000006614,10090.ENSMUSP00000008016,10090.ENSMUSP00000009058,10090.ENSMUSP00000014917,10090.ENSMUSP00000015049,10090.ENSMUSP00000018880,10090.ENSMUSP00000019997…	Cdh1,Cdh4,Sox9,Efnb2,Ifrd1,Plaur,Ndrg1,Ephb3,Ggt1,Epha2,Id3,Abcb1b,Dll1,Dnajb9,Ndel1,Tnfaip3,Dusp6,Ccn2,Herc4,Egfr,Btg2,Zfp36l1,Fos,Evl,Edn1,Id4,Dbn1,F2rl1,Vcl,Tasor,Mapk8,Clu,Myc,Alcam,Cxadr,Ets2,Ovol1,Baiap2,Nppc,Epha4,Lamc2,Atf3,Plxna2,Nr4a2,Itgav,Bmp2,Skil,Ccn1,Nr4a3,Fosl2,Areg,Pak1,Adm,Acsl4,Sfrp1,Sh3rf1,Myo1e,Ptgs2,Ythdc1,Fzd8,Egr2,Foxa1,Map2k4,Clic4,Scx,Mcl1,Acsl3,Prkx,Elf1,Zfp503,Pdlim7,T…
GO:0060429	Epithelium development	86	1237	0.5	1.4	1.16e-17	10090.ENSMUSP00000000312,10090.ENSMUSP00000000579,10090.ENSMUSP00000001319,10090.ENSMUSP00000002284,10090.ENSMUSP00000006508,10090.ENSMUSP00000006614,10090.ENSMUSP00000008016,10090.ENSMUSP00000009058,10090.ENSMUSP00000014917,10090.ENSMUSP00000020329,10090.ENSMUSP00000021552,10090.ENSMUSP00000021796,10090.ENSMUSP00000021810,10090.ENSMUSP00000022185,10090.ENSMUSP00000022369,10090.ENSMUSP00000022971…	Cdh1,Sox9,Efnb2,Plaur,Ggt1,Epha2,Id3,Abcb1b,Dll1,Egfr,Zfp36l1,Edn1,Id4,F2rl1,Vcl,Myc,Brd2,Hbegf,Ovol1,Rela,Epha4,Plxna2,Bmp2,Skil,Ccn1,Errfi1,Fosl2,Areg,Pak1,Adm,Sfrp1,Myo1e,Ptgs2,Foxa1,Clic4,Scx,Prkx,Flnb,Itga2,Cd24a,Slc4a7,Epb41l5,Socs3,Tead1,Jak2,Ctnnd1,Klf2,Rhob,Fzd5,Sema5a,Nrg1,Irx2,Abl1,Ext1,Mpp5,Icam1,Arl13b,Lama3,Irx3,Kdm6b,Id1,Sox4,Jun,Klf4,Spry1,Atf4,Fzd7,Plet1,Met,Palld,Ipmk,Rapgef2,En…
GO:0009889	Regulation of biosynthetic process	185	4349	0.28	0.97	1.24e-17	10090.ENSMUSP00000000080,10090.ENSMUSP00000000312,10090.ENSMUSP00000000579,10090.ENSMUSP00000001672,10090.ENSMUSP00000003310,10090.ENSMUSP00000003640,10090.ENSMUSP00000005548,10090.ENSMUSP00000005620,10090.ENSMUSP00000008016,10090.ENSMUSP00000008528,10090.ENSMUSP00000013130,10090.ENSMUSP00000014917,10090.ENSMUSP00000018993,10090.ENSMUSP00000019721,10090.ENSMUSP00000019997,10090.ENSMUSP00000020171…	Klf6,Cdh1,Sox9,Ifrd1,Ranbp2,Fosb,Hmox1,Dnajb1,Id3,Sertad1,Strn3,Dll1,Wwc1,Pdk4,Tnfaip3,Ccn2,Egfr,Btg2,Klf11,Nfkbia,Zfp36l1,Fos,Edn1,Id4,F2rl1,Samd4,Mapk8,Rgcc,Clu,Myc,Ets2,Noct,Smoc2,Pim1,Dusp1,Brd2,Hbegf,Fosl1,Ovol1,Rela,Nppc,Dcaf6,Atf3,Atf6,Nr4a2,Bmp2,Skil,Ccnl1,Nfkb1,Ccn1,Nr4a3,Sesn2,Errfi1,Fosl2,Anxa3,Mepce,Bhlhe40,Sfrp1,Gclc,Ptgs2,Tob1,Atf7ip2,Irs2,Enc1,Serpine1,Egr2,Foxa1,Map2k4,Scx,Gadd45a…
GO:0050794	Regulation of cellular process	369	12265	0.13	0.73	1.45e-17	10090.ENSMUSP00000000080,10090.ENSMUSP00000000188,10090.ENSMUSP00000000266,10090.ENSMUSP00000000312,10090.ENSMUSP00000000314,10090.ENSMUSP00000000579,10090.ENSMUSP00000001059,10090.ENSMUSP00000001319,10090.ENSMUSP00000001672,10090.ENSMUSP00000002284,10090.ENSMUSP00000002360,10090.ENSMUSP00000003310,10090.ENSMUSP00000003640,10090.ENSMUSP00000005256,10090.ENSMUSP00000005504,10090.ENSMUSP00000005548…	Klf6,Ccnd2,Ifi202b,Cdh1,Cdh4,Sox9,Ern1,Efnb2,Ifrd1,Plaur,Angptl4,Ranbp2,Fosb,Ndrg1,Fbxo11,Hmox1,Dnajb1,Ephb3,Epha2,Id3,Sertad1,Abcb1b,Strn3,Dll1,Dnajb9,Rnd3,Serinc3,Ksr1,Ndel1,Wwc1,Cxcl16,Gdpd2,Pdk4,Tnfaip3,Dusp6,Ccn2,Tcp11l2,Timp3,Herc4,Egfr,Btg2,Klf11,Nfkbia,Zfp36l1,Fos,Evl,Nedd9,Edn1,Id4,Dbn1,F2rl1,Plk2,Vcl,Samd4,Tasor,Mapk8,Rgcc,Clu,Rnf19a,Myc,Arc,Cxadr,Adamts1,Ets2,Noct,Smoc2,Pim1,Dusp1,Brd2…
GO:0035239	Tube morphogenesis	66	763	0.59	1.62	1.56e-17	10090.ENSMUSP00000000312,10090.ENSMUSP00000000579,10090.ENSMUSP00000001319,10090.ENSMUSP00000002360,10090.ENSMUSP00000005548,10090.ENSMUSP00000006112,10090.ENSMUSP00000006614,10090.ENSMUSP00000014917,10090.ENSMUSP00000020171,10090.ENSMUSP00000020329,10090.ENSMUSP00000021552,10090.ENSMUSP00000021796,10090.ENSMUSP00000022971,10090.ENSMUSP00000025193,10090.ENSMUSP00000025363,10090.ENSMUSP00000027451…	Cdh1,Sox9,Efnb2,Angptl4,Hmox1,Ephb3,Epha2,Dll1,Ccn2,Egfr,Zfp36l1,Edn1,Myc,Brd2,Hbegf,Epha4,Itgav,Bmp2,Ccn1,Nr4a3,Areg,Pak1,Adm,Sfrp1,Myo1e,Ptgs2,Amotl2,Vav3,Serpine1,Fzd8,Foxa1,Clic4,Thbs1,Prkx,Epgn,Tiparp,Ptger4,Epb41l5,Tead1,Junb,Rhob,Fzd5,Sema5a,Irx2,Abl1,Ext1,Unc5b,Glul,Arl13b,Irx3,Cemip2,Sox4,Jun,Spry1,Bcl2l11,Met,Ipmk,Sirt1,Enpp1,Vegfa,Heg1,Tgif1,Cited2,Id2,Egr3,Nr4a1
GO:0048513	Animal organ development	163	3588	0.31	1.02	1.56e-17	10090.ENSMUSP00000000312,10090.ENSMUSP00000000579,10090.ENSMUSP00000001319,10090.ENSMUSP00000002284,10090.ENSMUSP00000005548,10090.ENSMUSP00000006112,10090.ENSMUSP00000006508,10090.ENSMUSP00000006614,10090.ENSMUSP00000008016,10090.ENSMUSP00000014917,10090.ENSMUSP00000015049,10090.ENSMUSP00000018880,10090.ENSMUSP00000019997,10090.ENSMUSP00000020171,10090.ENSMUSP00000020329,10090.ENSMUSP00000020692…	Cdh1,Sox9,Efnb2,Plaur,Hmox1,Ephb3,Ggt1,Epha2,Id3,Dll1,Dnajb9,Ndel1,Tnfaip3,Ccn2,Egfr,Btg2,Zfp36l1,Fos,Edn1,Id4,F2rl1,Tasor,Clu,Myc,Cxadr,Adamts1,Pcsk5,Fosl1,Ovol1,Rela,Baiap2,Nppc,Epha4,Lamc2,Atf3,Plxna2,Atf6,Slc25a25,Nr4a2,Itgav,Bmp2,Skil,Schip1,Nfkb1,Ccn1,Nr4a3,Errfi1,Fosl2,Areg,Anxa3,Itpr1,Pak1,Adm,Sfrp1,Myo1e,Ptgs2,Irs2,Serpine1,Fzd8,Egr2,Foxa1,Map2k4,Clic4,Scx,Thbs1,Prkx,Pdlim7,Tiparp,Ptger4…
GO:0030334	Regulation of cell migration	76	1007	0.53	1.47	2.68e-17	10090.ENSMUSP00000000312,10090.ENSMUSP00000000579,10090.ENSMUSP00000005548,10090.ENSMUSP00000006614,10090.ENSMUSP00000019064,10090.ENSMUSP00000020329,10090.ENSMUSP00000021689,10090.ENSMUSP00000021794,10090.ENSMUSP00000021796,10090.ENSMUSP00000022185,10090.ENSMUSP00000022212,10090.ENSMUSP00000022369,10090.ENSMUSP00000022504,10090.ENSMUSP00000022595,10090.ENSMUSP00000022971,10090.ENSMUSP00000023610…	Cdh1,Sox9,Hmox1,Epha2,Cxcl16,Egfr,Evl,Nedd9,Edn1,F2rl1,Plk2,Vcl,Mapk8,Rgcc,Myc,Adamts1,Smoc2,Dusp1,Hbegf,Pcsk5,Epha4,Lamc2,Plxna2,Itgav,Bmp2,Ccn1,Nr4a3,Anxa3,Pak1,Sfrp1,Ptgs2,Amotl2,Irs2,Serpine1,Clic4,Fam110c,Atp8a1,Gadd45a,Thbs1,Prkx,Dock4,Cxcl10,Ptger4,Itga2,Pik3r1,Epb41l5,F2r,Jak2,Rhob,Trib1,Sema5a,Egr1,Dnaja4,Nrg1,Abl1,Glul,Icam1,Lama3,Srgap2,Osbpl8,Dcn,Foxo3,Jun,Klf4,Plet1,Met,Sirt1,Rapgef2…
GO:0010557	Positive regulation of macromolecule biosynthetic process	113	2016	0.4	1.19	3.34e-17	10090.ENSMUSP00000000080,10090.ENSMUSP00000000312,10090.ENSMUSP00000000579,10090.ENSMUSP00000001672,10090.ENSMUSP00000003640,10090.ENSMUSP00000008528,10090.ENSMUSP00000013130,10090.ENSMUSP00000014917,10090.ENSMUSP00000018993,10090.ENSMUSP00000020329,10090.ENSMUSP00000021413,10090.ENSMUSP00000021674,10090.ENSMUSP00000021796,10090.ENSMUSP00000021810,10090.ENSMUSP00000022185,10090.ENSMUSP00000022386…	Klf6,Cdh1,Sox9,Ifrd1,Fosb,Sertad1,Strn3,Dll1,Wwc1,Egfr,Nfkbia,Fos,Edn1,Id4,F2rl1,Samd4,Rgcc,Myc,Ets2,Smoc2,Pim1,Fosl1,Rela,Dcaf6,Atf3,Atf6,Nr4a2,Bmp2,Nfkb1,Ccn1,Nr4a3,Sesn2,Fosl2,Mepce,Sfrp1,Tob1,Irs2,Egr2,Foxa1,Map2k4,Scx,Tsc22d1,Thbs1,Klf9,Elf1,Ptger4,Ep400,Ino80,Itga2,Mafa,Foxo1,Pik3r1,Ier5,Atf2,Crebrf,Ier2,Tead1,F2r,Adrb2,Jak2,Junb,Klf2,Fzd5,Nr1d1,Egr1,Etv5,Cpeb3,Nr1d2,Sertad2,Irx3,Kdm6b,Jund…
GO:0043068	Positive regulation of programmed cell death	59	625	0.63	1.7	3.6e-17	10090.ENSMUSP00000005548,10090.ENSMUSP00000008016,10090.ENSMUSP00000017851,10090.ENSMUSP00000020118,10090.ENSMUSP00000020234,10090.ENSMUSP00000020982,10090.ENSMUSP00000022504,10090.ENSMUSP00000022595,10090.ENSMUSP00000022616,10090.ENSMUSP00000022971,10090.ENSMUSP00000025025,10090.ENSMUSP00000025377,10090.ENSMUSP00000025399,10090.ENSMUSP00000025850,10090.ENSMUSP00000027263,10090.ENSMUSP00000027941…	Hmox1,Id3,Serinc3,Dusp6,Timp3,Klf11,Mapk8,Rgcc,Clu,Myc,Dusp1,Ppp2r2b,Pmaip1,Fosl1,Stk17b,Atf3,Atf6,Bmp2,Skil,Ccn1,Nr4a3,Itpr1,Adm,Sfrp1,Ptgs2,Foxa1,Map2k4,Gadd45a,Mcl1,Thbs1,Fnip1,Hcar2,Foxo1,Cd24a,Atf2,Dcun1d3,Adrb2,Jak2,Rhob,Egr1,Abl1,Unc5b,Sox4,Foxo3,Jun,Atf4,Bcl2l11,Trp53bp2,Sirt1,Rapgef2,Osgin1,Ppp1r15a,Phlda1,Camk2d,Cyld,Aldh1a1,Nr4a1,Socs1,Cdkn1a
GO:0035295	Tube development	76	1016	0.53	1.46	4.05e-17	10090.ENSMUSP00000000312,10090.ENSMUSP00000000579,10090.ENSMUSP00000001319,10090.ENSMUSP00000002360,10090.ENSMUSP00000005548,10090.ENSMUSP00000006112,10090.ENSMUSP00000006614,10090.ENSMUSP00000014917,10090.ENSMUSP00000020171,10090.ENSMUSP00000020329,10090.ENSMUSP00000021552,10090.ENSMUSP00000021796,10090.ENSMUSP00000022971,10090.ENSMUSP00000025193,10090.ENSMUSP00000025363,10090.ENSMUSP00000025618…	Cdh1,Sox9,Efnb2,Angptl4,Hmox1,Ephb3,Epha2,Dll1,Ccn2,Egfr,Zfp36l1,Edn1,Myc,Brd2,Hbegf,Pcsk5,Epha4,Plxna2,Itgav,Bmp2,Ccn1,Nr4a3,Errfi1,Areg,Pak1,Adm,Sfrp1,Myo1e,Ptgs2,Amotl2,Vav3,Serpine1,Fzd8,Foxa1,Clic4,Thbs1,Prkx,Epgn,Tiparp,Ptger4,Itgb6,Epb41l5,Tead1,Junb,Klf2,Rhob,Fzd5,Sema5a,Irx2,Abl1,Ext1,Unc5b,Glul,Arl13b,Hmgcs2,Irx3,Id1,Cemip2,Sox4,Jun,Spry1,Bcl2l11,Met,Stk40,Ipmk,Sirt1,Enpp1,Vegfa,Heg1,Tg…
GO:0008284	Positive regulation of cell population proliferation	79	1091	0.52	1.43	4.14e-17	10090.ENSMUSP00000000188,10090.ENSMUSP00000000579,10090.ENSMUSP00000001059,10090.ENSMUSP00000001319,10090.ENSMUSP00000005548,10090.ENSMUSP00000014917,10090.ENSMUSP00000019997,10090.ENSMUSP00000020171,10090.ENSMUSP00000020329,10090.ENSMUSP00000021796,10090.ENSMUSP00000021810,10090.ENSMUSP00000022504,10090.ENSMUSP00000022616,10090.ENSMUSP00000022971,10090.ENSMUSP00000023572,10090.ENSMUSP00000023610…	Ccnd2,Sox9,Ern1,Efnb2,Hmox1,Dll1,Tnfaip3,Ccn2,Egfr,Edn1,Id4,Mapk8,Clu,Myc,Cxadr,Adamts1,Pim1,Hbegf,Rela,Epha4,Lamc2,Atf3,Itgav,Bmp2,Ccn1,Nr4a3,Fosl2,Areg,Itpr1,Acer3,Pak1,Adm,Sfrp1,Ptgs2,Vav3,Irs2,Serpine1,Scx,Tsc22d1,Thbs1,Epgn,Cxcl10,Ptger4,Itga2,Marcksl1,Cd24a,Atf2,Pramef8,F2r,Adrb2,Jak2,Sema5a,Stx3,Egr1,Nrg1,Abl1,Etv5,Glul,Id1,Peli1,Sox4,Dot1l,Jun,Fzd7,Sirt1,Wwtr1,Vegfa,Stat3,Taf4b,Zfp703,Tgi…
GO:0051254	Positive regulation of RNA metabolic process	110	1937	0.41	1.2	4.3e-17	10090.ENSMUSP00000000080,10090.ENSMUSP00000000312,10090.ENSMUSP00000000579,10090.ENSMUSP00000001059,10090.ENSMUSP00000001672,10090.ENSMUSP00000003640,10090.ENSMUSP00000008528,10090.ENSMUSP00000013130,10090.ENSMUSP00000014917,10090.ENSMUSP00000018993,10090.ENSMUSP00000020329,10090.ENSMUSP00000020692,10090.ENSMUSP00000021413,10090.ENSMUSP00000021552,10090.ENSMUSP00000021674,10090.ENSMUSP00000021796…	Klf6,Cdh1,Sox9,Ern1,Ifrd1,Fosb,Sertad1,Strn3,Dll1,Wwc1,Egfr,Btg2,Nfkbia,Zfp36l1,Fos,Edn1,Id4,F2rl1,Samd4,Rgcc,Myc,Ets2,Noct,Pim1,Fosl1,Rela,Dcaf6,Atf3,Atf6,Nr4a2,Bmp2,Nfkb1,Ccn1,Nr4a3,Sesn2,Fosl2,Mepce,Sfrp1,Tob1,Egr2,Foxa1,Scx,Tsc22d1,Klf9,Elf1,Ep400,Ino80,Mafa,Foxo1,Pik3r1,Ier5,Zfp36,Atf2,Crebrf,Ier2,Tead1,F2r,Adrb2,Jak2,Junb,Klf2,Fzd5,Nr1d1,Egr1,Etv5,Cpeb3,Nr1d2,Sertad2,Irx3,Kdm6b,Jund,Egr4,Ma…
GO:0010033	Response to organic substance	151	3234	0.32	1.04	5.39e-17	10090.ENSMUSP00000000080,10090.ENSMUSP00000000266,10090.ENSMUSP00000000312,10090.ENSMUSP00000000579,10090.ENSMUSP00000001059,10090.ENSMUSP00000001319,10090.ENSMUSP00000003640,10090.ENSMUSP00000003843,10090.ENSMUSP00000005548,10090.ENSMUSP00000006508,10090.ENSMUSP00000006614,10090.ENSMUSP00000008016,10090.ENSMUSP00000013130,10090.ENSMUSP00000015049,10090.ENSMUSP00000018880,10090.ENSMUSP00000019064…	Klf6,Ifi202b,Cdh1,Sox9,Ern1,Efnb2,Fosb,Man1a,Hmox1,Ggt1,Epha2,Id3,Strn3,Dnajb9,Ndel1,Cxcl16,Pdk4,Tnfaip3,Dusp6,Ccn2,Timp3,Egfr,Btg2,Klf11,Nfkbia,Zfp36l1,Fos,Evl,Edn1,Dbn1,Mapk8,Clu,Myc,Noct,Pim1,Dusp1,Pmaip1,Fosl1,Rela,Baiap2,Nppc,Epha4,Atf3,Atf6,Nr4a2,Itgav,Bmp2,Skil,Nfkb1,Abca1,Nr4a3,Sesn2,Errfi1,Fosl2,Areg,Anxa3,Itpr1,Pak1,Adm,Sfrp1,Gclc,Ptgs2,Irs2,Sik2,Serpine1,Egr2,Foxa1,Map2k4,Scx,Mcl1,Thbs…
GO:0043065	Positive regulation of apoptotic process	58	615	0.63	1.68	7.12e-17	10090.ENSMUSP00000005548,10090.ENSMUSP00000008016,10090.ENSMUSP00000017851,10090.ENSMUSP00000020118,10090.ENSMUSP00000020234,10090.ENSMUSP00000020982,10090.ENSMUSP00000022504,10090.ENSMUSP00000022595,10090.ENSMUSP00000022616,10090.ENSMUSP00000022971,10090.ENSMUSP00000025025,10090.ENSMUSP00000025377,10090.ENSMUSP00000025399,10090.ENSMUSP00000025850,10090.ENSMUSP00000027263,10090.ENSMUSP00000027941…	Hmox1,Id3,Serinc3,Dusp6,Timp3,Klf11,Mapk8,Rgcc,Clu,Myc,Dusp1,Ppp2r2b,Pmaip1,Fosl1,Stk17b,Atf3,Atf6,Bmp2,Skil,Ccn1,Nr4a3,Itpr1,Adm,Sfrp1,Ptgs2,Foxa1,Map2k4,Gadd45a,Mcl1,Thbs1,Fnip1,Hcar2,Foxo1,Cd24a,Atf2,Dcun1d3,Adrb2,Jak2,Rhob,Egr1,Abl1,Unc5b,Sox4,Foxo3,Jun,Atf4,Bcl2l11,Trp53bp2,Sirt1,Rapgef2,Osgin1,Ppp1r15a,Phlda1,Camk2d,Cyld,Aldh1a1,Nr4a1,Socs1
GO:0010556	Regulation of macromolecule biosynthetic process	175	4075	0.29	0.97	7.41e-17	10090.ENSMUSP00000000080,10090.ENSMUSP00000000312,10090.ENSMUSP00000000579,10090.ENSMUSP00000001672,10090.ENSMUSP00000003640,10090.ENSMUSP00000005548,10090.ENSMUSP00000005620,10090.ENSMUSP00000008016,10090.ENSMUSP00000008528,10090.ENSMUSP00000013130,10090.ENSMUSP00000014917,10090.ENSMUSP00000018993,10090.ENSMUSP00000019997,10090.ENSMUSP00000020329,10090.ENSMUSP00000020692,10090.ENSMUSP00000020982…	Klf6,Cdh1,Sox9,Ifrd1,Fosb,Hmox1,Dnajb1,Id3,Sertad1,Strn3,Dll1,Wwc1,Tnfaip3,Egfr,Btg2,Klf11,Nfkbia,Zfp36l1,Fos,Edn1,Id4,F2rl1,Samd4,Mapk8,Rgcc,Clu,Myc,Ets2,Noct,Smoc2,Pim1,Dusp1,Brd2,Hbegf,Fosl1,Ovol1,Rela,Nppc,Dcaf6,Atf3,Atf6,Nr4a2,Bmp2,Skil,Ccnl1,Nfkb1,Ccn1,Nr4a3,Sesn2,Fosl2,Anxa3,Mepce,Bhlhe40,Sfrp1,Gclc,Tob1,Atf7ip2,Irs2,Enc1,Egr2,Foxa1,Map2k4,Scx,Gadd45a,Tsc22d1,Thbs1,Klf9,H1f2,Elf1,Zfp503,Du…
GO:0065009	Regulation of molecular function	148	3149	0.33	1.04	7.78e-17	10090.ENSMUSP00000000188,10090.ENSMUSP00000000266,10090.ENSMUSP00000000312,10090.ENSMUSP00000001059,10090.ENSMUSP00000001672,10090.ENSMUSP00000002284,10090.ENSMUSP00000002360,10090.ENSMUSP00000003310,10090.ENSMUSP00000005548,10090.ENSMUSP00000005620,10090.ENSMUSP00000006112,10090.ENSMUSP00000006614,10090.ENSMUSP00000008016,10090.ENSMUSP00000009058,10090.ENSMUSP00000018478,10090.ENSMUSP00000018880…	Ccnd2,Ifi202b,Cdh1,Ern1,Ifrd1,Plaur,Angptl4,Ranbp2,Hmox1,Dnajb1,Ephb3,Epha2,Id3,Abcb1b,Ksr1,Ndel1,Tnfaip3,Ccn2,Fgd6,Timp3,Egfr,Nfkbia,Nedd9,Edn1,F2rl1,Plk2,Mapk8,Rgcc,Clu,Myc,Arc,Pim1,Dusp1,Hbegf,Ppp2r2b,Pmaip1,Fosl1,Rela,Epha4,Rgs16,Atp1b1,Plxna2,Nr4a2,Itgav,Bmp2,Ccnl1,Nfkb1,Ccn1,Sesn2,Errfi1,Areg,Ccng2,Anxa3,Mepce,Bhlhe40,Pak1,Sfrp1,Sh3rf1,Ptgs2,Vav3,Plcl1,Irs2,Serpine1,Fzd8,Foxa1,Map2k4,Gadd45…
GO:0040012	Regulation of locomotion	79	1114	0.51	1.39	1.17e-16	10090.ENSMUSP00000000312,10090.ENSMUSP00000000579,10090.ENSMUSP00000001319,10090.ENSMUSP00000005548,10090.ENSMUSP00000006614,10090.ENSMUSP00000019064,10090.ENSMUSP00000020329,10090.ENSMUSP00000021689,10090.ENSMUSP00000021794,10090.ENSMUSP00000021796,10090.ENSMUSP00000021950,10090.ENSMUSP00000022185,10090.ENSMUSP00000022212,10090.ENSMUSP00000022369,10090.ENSMUSP00000022504,10090.ENSMUSP00000022595…	Cdh1,Sox9,Efnb2,Hmox1,Epha2,Cxcl16,Egfr,Evl,Nedd9,Edn1,Dbn1,F2rl1,Plk2,Vcl,Mapk8,Rgcc,Myc,Adamts1,Smoc2,Dusp1,Hbegf,Pcsk5,Epha4,Lamc2,Plxna2,Itgav,Bmp2,Ccn1,Nr4a3,Anxa3,Pak1,Sfrp1,Ptgs2,Amotl2,Irs2,Serpine1,Clic4,Fam110c,Atp8a1,Gadd45a,Thbs1,Prkx,Dock4,Cxcl10,Ptger4,Itga2,Pik3r1,Epb41l5,F2r,Jak2,Rhob,Trib1,Sema5a,Stx3,Egr1,Dnaja4,Nrg1,Abl1,Glul,Icam1,Lama3,Srgap2,Osbpl8,Dcn,Foxo3,Jun,Klf4,Plet1,M…
GO:0010468	Regulation of gene expression	203	5140	0.25	0.9	1.76e-16	10090.ENSMUSP00000000080,10090.ENSMUSP00000000266,10090.ENSMUSP00000000312,10090.ENSMUSP00000000579,10090.ENSMUSP00000001059,10090.ENSMUSP00000001672,10090.ENSMUSP00000002284,10090.ENSMUSP00000003640,10090.ENSMUSP00000005548,10090.ENSMUSP00000005620,10090.ENSMUSP00000006614,10090.ENSMUSP00000008016,10090.ENSMUSP00000008528,10090.ENSMUSP00000013130,10090.ENSMUSP00000014917,10090.ENSMUSP00000015049…	Klf6,Ifi202b,Cdh1,Sox9,Ern1,Ifrd1,Plaur,Fosb,Hmox1,Dnajb1,Epha2,Id3,Sertad1,Strn3,Dll1,Dnajb9,Wwc1,Tnfaip3,Ccn2,Egfr,Btg2,Klf11,Nfkbia,Zfp36l1,Fos,Edn1,Id4,F2rl1,Samd4,Tasor,Mapk8,Rgcc,Clu,Myc,Ets2,Noct,Pim1,Brd2,Fosl1,Ovol1,Rela,Dcaf6,Atp1b1,Atf3,Atf6,Nr4a2,Itgav,Bmp2,Skil,Ccnl1,Nfkb1,Ccn1,Nr4a3,Sesn2,Errfi1,Fosl2,Anxa3,Mepce,Bhlhe40,Lag3,Pak1,Sfrp1,Clk1,Gclc,Ptgs2,Tob1,Atf7ip2,Enc1,Ythdc1,Serpi…
GO:0009892	Negative regulation of metabolic process	149	3224	0.32	1.02	2.36e-16	10090.ENSMUSP00000000266,10090.ENSMUSP00000000312,10090.ENSMUSP00000000579,10090.ENSMUSP00000002284,10090.ENSMUSP00000005548,10090.ENSMUSP00000005620,10090.ENSMUSP00000006614,10090.ENSMUSP00000008016,10090.ENSMUSP00000013130,10090.ENSMUSP00000014917,10090.ENSMUSP00000018993,10090.ENSMUSP00000019997,10090.ENSMUSP00000020118,10090.ENSMUSP00000020171,10090.ENSMUSP00000020234,10090.ENSMUSP00000020329…	Ifi202b,Cdh1,Sox9,Plaur,Hmox1,Dnajb1,Epha2,Id3,Strn3,Dll1,Wwc1,Tnfaip3,Dusp6,Ccn2,Timp3,Egfr,Btg2,Klf11,Zfp36l1,Edn1,Id4,F2rl1,Plk2,Samd4,Tasor,Rgcc,Clu,Myc,Ets2,Noct,Dusp1,Hbegf,Ovol1,Rela,Nppc,Epha4,Atf3,Nr4a2,Itgav,Bmp2,Skil,Nfkb1,Nr4a3,Sesn2,Errfi1,Mepce,Bhlhe40,Lag3,Sfrp1,Sh3rf1,Gclc,Ptgs2,Tob1,Plcl1,Irs2,Enc1,Serpine1,Foxa1,Scx,Gadd45a,Mcl1,Thbs1,H1f2,Zfp503,Dusp5,Tiparp,Ptger4,Fnip1,Rasd1,…
GO:0051094	Positive regulation of developmental process	94	1529	0.44	1.25	2.38e-16	10090.ENSMUSP00000000188,10090.ENSMUSP00000000314,10090.ENSMUSP00000000579,10090.ENSMUSP00000001319,10090.ENSMUSP00000005548,10090.ENSMUSP00000006112,10090.ENSMUSP00000014917,10090.ENSMUSP00000018880,10090.ENSMUSP00000019503,10090.ENSMUSP00000020171,10090.ENSMUSP00000020329,10090.ENSMUSP00000021552,10090.ENSMUSP00000021674,10090.ENSMUSP00000021794,10090.ENSMUSP00000021796,10090.ENSMUSP00000021810…	Ccnd2,Cdh4,Sox9,Efnb2,Hmox1,Ephb3,Dll1,Ndel1,Gdpd2,Ccn2,Egfr,Zfp36l1,Fos,Nedd9,Edn1,Id4,Dbn1,Mapk8,Rgcc,Clu,Myc,Noct,Smoc2,Pim1,Rela,Baiap2,Nppc,Epha4,Plxna2,Bmp2,Skil,Ccn1,Anxa3,Pak1,Adm,Sfrp1,Ptgs2,Serpine1,Egr2,Foxa1,Nfkbiz,Scx,Thbs1,Pdlim7,Ptger4,Pik3r1,Zfp36,Cd24a,Socs3,Tead1,Adrb2,Jak2,Junb,Rhob,Trib1,Sema5a,Nrg1,Abl1,Etv5,Cpeb3,Cdkl5,Ddhd1,Piezo1,Irx3,Jund,Il1rap,Atp11c,Sox4,Dcn,Foxo3,Jun,…
GO:0031328	Positive regulation of cellular biosynthetic process	115	2139	0.39	1.14	2.4e-16	10090.ENSMUSP00000000080,10090.ENSMUSP00000000312,10090.ENSMUSP00000000579,10090.ENSMUSP00000001672,10090.ENSMUSP00000003640,10090.ENSMUSP00000008528,10090.ENSMUSP00000013130,10090.ENSMUSP00000014917,10090.ENSMUSP00000018993,10090.ENSMUSP00000020329,10090.ENSMUSP00000021413,10090.ENSMUSP00000021674,10090.ENSMUSP00000021796,10090.ENSMUSP00000021810,10090.ENSMUSP00000022185,10090.ENSMUSP00000022386…	Klf6,Cdh1,Sox9,Ifrd1,Fosb,Sertad1,Strn3,Dll1,Wwc1,Egfr,Nfkbia,Fos,Edn1,Id4,F2rl1,Samd4,Rgcc,Clu,Myc,Ets2,Smoc2,Pim1,Fosl1,Rela,Dcaf6,Atf3,Atf6,Nr4a2,Bmp2,Nfkb1,Ccn1,Nr4a3,Sesn2,Fosl2,Mepce,Sfrp1,Ptgs2,Tob1,Irs2,Egr2,Foxa1,Scx,Tsc22d1,Thbs1,Acsl3,Klf9,Elf1,Ep400,Ino80,Itga2,Mafa,Foxo1,Pik3r1,Ier5,Atf2,Crebrf,Ier2,Tead1,F2r,Adrb2,Jak2,Junb,Klf2,Fzd5,Nr1d1,Egr1,Etv5,Cpeb3,Icam1,Nr1d2,Sertad2,Irx3,Kd…
GO:0045597	Positive regulation of cell differentiation	74	1007	0.52	1.42	2.65e-16	10090.ENSMUSP00000000314,10090.ENSMUSP00000000579,10090.ENSMUSP00000001319,10090.ENSMUSP00000018880,10090.ENSMUSP00000019503,10090.ENSMUSP00000020171,10090.ENSMUSP00000020329,10090.ENSMUSP00000021552,10090.ENSMUSP00000021674,10090.ENSMUSP00000021794,10090.ENSMUSP00000021796,10090.ENSMUSP00000021810,10090.ENSMUSP00000021950,10090.ENSMUSP00000022504,10090.ENSMUSP00000022595,10090.ENSMUSP00000022616…	Cdh4,Sox9,Efnb2,Ndel1,Gdpd2,Ccn2,Egfr,Zfp36l1,Fos,Nedd9,Edn1,Id4,Dbn1,Mapk8,Rgcc,Clu,Myc,Noct,Pim1,Rela,Baiap2,Nppc,Epha4,Plxna2,Bmp2,Skil,Ccn1,Pak1,Adm,Sfrp1,Ptgs2,Serpine1,Egr2,Foxa1,Nfkbiz,Pdlim7,Ptger4,Pik3r1,Zfp36,Cd24a,Socs3,Jak2,Junb,Trib1,Sema5a,Nrg1,Abl1,Etv5,Cdkl5,Piezo1,Irx3,Jund,Atp11c,Sox4,Foxo3,Jun,Caprin2,Met,Sirt1,Wwtr1,Rapgef2,Sgk1,Vegfa,Stat3,Rfx3,Zfp703,Tgif1,Atxn1,Fndc3b,Pical…
GO:0045935	Positive regulation of nucleobase-containing compound metabolic process	115	2156	0.38	1.13	4.12e-16	10090.ENSMUSP00000000080,10090.ENSMUSP00000000312,10090.ENSMUSP00000000579,10090.ENSMUSP00000001059,10090.ENSMUSP00000001672,10090.ENSMUSP00000003640,10090.ENSMUSP00000008528,10090.ENSMUSP00000013130,10090.ENSMUSP00000014917,10090.ENSMUSP00000018993,10090.ENSMUSP00000020329,10090.ENSMUSP00000020692,10090.ENSMUSP00000021413,10090.ENSMUSP00000021552,10090.ENSMUSP00000021674,10090.ENSMUSP00000021796…	Klf6,Cdh1,Sox9,Ern1,Ifrd1,Fosb,Sertad1,Strn3,Dll1,Wwc1,Egfr,Btg2,Nfkbia,Zfp36l1,Fos,Edn1,Id4,F2rl1,Samd4,Mapk8,Rgcc,Myc,Ets2,Noct,Smoc2,Pim1,Fosl1,Rela,Dcaf6,Atf3,Atf6,Nr4a2,Bmp2,Nfkb1,Ccn1,Nr4a3,Sesn2,Fosl2,Anxa3,Mepce,Sfrp1,Tob1,Egr2,Foxa1,Map2k4,Scx,Tsc22d1,Klf9,Elf1,Ep400,Ino80,Mafa,Foxo1,Pik3r1,Ier5,Zfp36,Atf2,Crebrf,Ier2,Tead1,F2r,Adrb2,Jak2,Junb,Klf2,Fzd5,Nr1d1,Egr1,Etv5,Cpeb3,Nr1d2,Sertad…
GO:0010605	Negative regulation of macromolecule metabolic process	141	2984	0.33	1.03	4.43e-16	10090.ENSMUSP00000000266,10090.ENSMUSP00000000312,10090.ENSMUSP00000000579,10090.ENSMUSP00000002284,10090.ENSMUSP00000005548,10090.ENSMUSP00000005620,10090.ENSMUSP00000006614,10090.ENSMUSP00000008016,10090.ENSMUSP00000013130,10090.ENSMUSP00000014917,10090.ENSMUSP00000018993,10090.ENSMUSP00000019997,10090.ENSMUSP00000020118,10090.ENSMUSP00000020171,10090.ENSMUSP00000020234,10090.ENSMUSP00000020329…	Ifi202b,Cdh1,Sox9,Plaur,Hmox1,Dnajb1,Epha2,Id3,Strn3,Dll1,Wwc1,Tnfaip3,Dusp6,Ccn2,Timp3,Egfr,Btg2,Klf11,Zfp36l1,Edn1,Id4,F2rl1,Samd4,Tasor,Rgcc,Clu,Myc,Ets2,Noct,Dusp1,Hbegf,Ovol1,Rela,Nppc,Epha4,Atf3,Nr4a2,Itgav,Bmp2,Skil,Nfkb1,Nr4a3,Sesn2,Errfi1,Mepce,Bhlhe40,Lag3,Sfrp1,Sh3rf1,Gclc,Ptgs2,Tob1,Enc1,Serpine1,Foxa1,Scx,Gadd45a,Thbs1,H1f2,Zfp503,Dusp5,Tiparp,Ptger4,Fnip1,Rasd1,Foxo1,Pik3r1,Tent5c,P…
GO:0031326	Regulation of cellular biosynthetic process	178	4265	0.28	0.94	4.62e-16	10090.ENSMUSP00000000080,10090.ENSMUSP00000000312,10090.ENSMUSP00000000579,10090.ENSMUSP00000001672,10090.ENSMUSP00000003640,10090.ENSMUSP00000005548,10090.ENSMUSP00000005620,10090.ENSMUSP00000008016,10090.ENSMUSP00000008528,10090.ENSMUSP00000013130,10090.ENSMUSP00000014917,10090.ENSMUSP00000018993,10090.ENSMUSP00000019721,10090.ENSMUSP00000019997,10090.ENSMUSP00000020329,10090.ENSMUSP00000020692…	Klf6,Cdh1,Sox9,Ifrd1,Fosb,Hmox1,Dnajb1,Id3,Sertad1,Strn3,Dll1,Wwc1,Pdk4,Tnfaip3,Egfr,Btg2,Klf11,Nfkbia,Zfp36l1,Fos,Edn1,Id4,F2rl1,Samd4,Mapk8,Rgcc,Clu,Myc,Ets2,Noct,Smoc2,Pim1,Dusp1,Brd2,Hbegf,Fosl1,Ovol1,Rela,Nppc,Dcaf6,Atf3,Atf6,Nr4a2,Bmp2,Skil,Ccnl1,Nfkb1,Ccn1,Nr4a3,Sesn2,Fosl2,Anxa3,Mepce,Bhlhe40,Sfrp1,Gclc,Ptgs2,Tob1,Atf7ip2,Irs2,Enc1,Egr2,Foxa1,Scx,Gadd45a,Tsc22d1,Thbs1,Acsl3,Klf9,H1f2,Elf1…
GO:0045893	Positive regulation of transcription, DNA-templated	102	1791	0.41	1.18	8.22e-16	10090.ENSMUSP00000000080,10090.ENSMUSP00000000312,10090.ENSMUSP00000000579,10090.ENSMUSP00000001672,10090.ENSMUSP00000003640,10090.ENSMUSP00000008528,10090.ENSMUSP00000013130,10090.ENSMUSP00000014917,10090.ENSMUSP00000018993,10090.ENSMUSP00000020329,10090.ENSMUSP00000021413,10090.ENSMUSP00000021674,10090.ENSMUSP00000021796,10090.ENSMUSP00000021810,10090.ENSMUSP00000022185,10090.ENSMUSP00000022595…	Klf6,Cdh1,Sox9,Ifrd1,Fosb,Sertad1,Strn3,Dll1,Wwc1,Egfr,Nfkbia,Fos,Edn1,Id4,F2rl1,Rgcc,Myc,Ets2,Pim1,Fosl1,Rela,Dcaf6,Atf3,Atf6,Nr4a2,Bmp2,Nfkb1,Ccn1,Nr4a3,Sesn2,Fosl2,Mepce,Sfrp1,Egr2,Foxa1,Scx,Tsc22d1,Klf9,Elf1,Ep400,Ino80,Mafa,Foxo1,Pik3r1,Ier5,Atf2,Crebrf,Ier2,Tead1,F2r,Adrb2,Jak2,Junb,Klf2,Fzd5,Nr1d1,Egr1,Etv5,Nr1d2,Sertad2,Irx3,Kdm6b,Jund,Egr4,Maff,Arid5a,Lmo7,Rel,Sox4,Dcn,Dot1l,Foxo3,Prdm2,…
GO:0070887	Cellular response to chemical stimulus	135	2827	0.33	1.03	1.28e-15	10090.ENSMUSP00000000080,10090.ENSMUSP00000000266,10090.ENSMUSP00000000312,10090.ENSMUSP00000000579,10090.ENSMUSP00000001059,10090.ENSMUSP00000001319,10090.ENSMUSP00000003100,10090.ENSMUSP00000003640,10090.ENSMUSP00000003850,10090.ENSMUSP00000005256,10090.ENSMUSP00000005548,10090.ENSMUSP00000006508,10090.ENSMUSP00000006614,10090.ENSMUSP00000008016,10090.ENSMUSP00000018880,10090.ENSMUSP00000019064…	Klf6,Ifi202b,Cdh1,Sox9,Ern1,Efnb2,Cyp2f2,Fosb,Itpkc,Ndrg1,Hmox1,Ggt1,Epha2,Id3,Ndel1,Cxcl16,Pdk4,Tnfaip3,Ccn2,Timp3,Egfr,Klf11,Nfkbia,Zfp36l1,Fos,Evl,Edn1,Dbn1,Mapk8,Rgcc,Myc,Cxadr,Pim1,Dusp1,Hbegf,Rela,Baiap2,Epha4,Atf3,Atf6,Nr4a2,Bmp2,Skil,Nfkb1,Abca1,Nr4a3,Sesn2,Errfi1,Itpr1,Pak1,Sfrp1,Gclc,Ptgs2,Vav3,Irs2,Sik2,Serpine1,Egr2,Map2k4,Clic4,Scx,Thbs1,Vasn,Klf9,Dock4,Cxcl10,Tiparp,Ptger4,Flnb,Gsto…
GO:0051240	Positive regulation of multicellular organismal process	99	1733	0.41	1.17	2.25e-15	10090.ENSMUSP00000000080,10090.ENSMUSP00000000188,10090.ENSMUSP00000000266,10090.ENSMUSP00000000314,10090.ENSMUSP00000000579,10090.ENSMUSP00000001319,10090.ENSMUSP00000005548,10090.ENSMUSP00000006112,10090.ENSMUSP00000014917,10090.ENSMUSP00000018880,10090.ENSMUSP00000020171,10090.ENSMUSP00000020329,10090.ENSMUSP00000021552,10090.ENSMUSP00000021674,10090.ENSMUSP00000021794,10090.ENSMUSP00000021796…	Klf6,Ccnd2,Ifi202b,Cdh4,Sox9,Efnb2,Hmox1,Ephb3,Dll1,Ndel1,Ccn2,Egfr,Zfp36l1,Fos,Nedd9,Edn1,Id4,Dbn1,F2rl1,Mapk8,Rgcc,Clu,Myc,Smoc2,Pim1,Rela,Add3,Baiap2,Nppc,Epha4,Plxna2,Bmp2,Skil,Ccn1,Abca1,Nr4a3,Anxa3,Pak1,Adm,Ptgs2,Serpine1,Egr2,Nfkbiz,Scx,Thbs1,Dusp5,Ptger4,Tnfsf15,Itga2,Hcar2,Pik3r1,Atf2,Tead1,F2r,Adrb2,Jak2,Rhob,Fzd5,Trib1,Sema5a,Egr1,Nrg1,Abl1,Etv5,Icam1,Cdkl5,Kdm6b,Il1rap,Arid5a,Peli1,At…
GO:0042325	Regulation of phosphorylation	85	1345	0.46	1.25	2.67e-15	10090.ENSMUSP00000000188,10090.ENSMUSP00000000579,10090.ENSMUSP00000001059,10090.ENSMUSP00000002284,10090.ENSMUSP00000003310,10090.ENSMUSP00000006112,10090.ENSMUSP00000006614,10090.ENSMUSP00000018478,10090.ENSMUSP00000019997,10090.ENSMUSP00000020118,10090.ENSMUSP00000020171,10090.ENSMUSP00000020329,10090.ENSMUSP00000021794,10090.ENSMUSP00000021796,10090.ENSMUSP00000022595,10090.ENSMUSP00000022616…	Ccnd2,Sox9,Ern1,Plaur,Ranbp2,Ephb3,Epha2,Ksr1,Tnfaip3,Dusp6,Ccn2,Egfr,Nedd9,Edn1,Rgcc,Clu,Myc,Pim1,Dusp1,Hbegf,Epha4,Bmp2,Ccnl1,Ccn1,Sesn2,Errfi1,Areg,Ccng2,Pak1,Sfrp1,Ptgs2,Vav3,Irs2,Fzd8,Map2k4,Gadd45a,Thbs1,Epgn,Ptger4,Fnip1,Tnfsf15,Pik3r1,Ppp1r15b,Hexim1,Cd24a,Atf2,Socs3,Tead1,Adrb2,Jak2,Ctnnd1,Ocln,Fzd5,Trib1,Egr1,Nrg1,Abl1,Icam1,Ccnyl1,Osbpl8,Jun,Klf4,Spry1,Caprin2,Dipk2a,Fzd7,Cblb,Met,Nrg2…
GO:0043549	Regulation of kinase activity	63	788	0.56	1.46	2.67e-15	10090.ENSMUSP00000000188,10090.ENSMUSP00000001059,10090.ENSMUSP00000003310,10090.ENSMUSP00000006112,10090.ENSMUSP00000006614,10090.ENSMUSP00000018478,10090.ENSMUSP00000019997,10090.ENSMUSP00000020329,10090.ENSMUSP00000021794,10090.ENSMUSP00000021796,10090.ENSMUSP00000022595,10090.ENSMUSP00000022616,10090.ENSMUSP00000024811,10090.ENSMUSP00000025025,10090.ENSMUSP00000025363,10090.ENSMUSP00000027451…	Ccnd2,Ern1,Ranbp2,Ephb3,Epha2,Ksr1,Tnfaip3,Egfr,Nedd9,Edn1,Rgcc,Clu,Pim1,Dusp1,Hbegf,Epha4,Bmp2,Ccnl1,Ccn1,Sesn2,Errfi1,Areg,Ccng2,Pak1,Sfrp1,Vav3,Irs2,Fzd8,Map2k4,Gadd45a,Thbs1,Epgn,Tnfsf15,Pik3r1,Hexim1,Cd24a,Socs3,Tead1,Adrb2,Jak2,Fzd5,Trib1,Egr1,Nrg1,Abl1,Ccnyl1,Osbpl8,Klf4,Spry1,Dipk2a,Cblb,Met,Nrg2,Sirt1,Magi3,Wwtr1,Rapgef2,Fzd10,Rgs2,Vegfa,Heg1,Socs1,Cdkn1a
GO:0006355	Regulation of transcription, DNA-templated	155	3537	0.3	0.96	3.28e-15	10090.ENSMUSP00000000080,10090.ENSMUSP00000000312,10090.ENSMUSP00000000579,10090.ENSMUSP00000001672,10090.ENSMUSP00000003640,10090.ENSMUSP00000005548,10090.ENSMUSP00000005620,10090.ENSMUSP00000008016,10090.ENSMUSP00000008528,10090.ENSMUSP00000013130,10090.ENSMUSP00000014917,10090.ENSMUSP00000018993,10090.ENSMUSP00000019997,10090.ENSMUSP00000020329,10090.ENSMUSP00000020692,10090.ENSMUSP00000020982…	Klf6,Cdh1,Sox9,Ifrd1,Fosb,Hmox1,Dnajb1,Id3,Sertad1,Strn3,Dll1,Wwc1,Tnfaip3,Egfr,Btg2,Klf11,Nfkbia,Fos,Edn1,Id4,F2rl1,Mapk8,Rgcc,Clu,Myc,Ets2,Pim1,Brd2,Fosl1,Ovol1,Rela,Dcaf6,Atf3,Atf6,Nr4a2,Bmp2,Skil,Ccnl1,Nfkb1,Ccn1,Nr4a3,Sesn2,Fosl2,Anxa3,Mepce,Bhlhe40,Sfrp1,Gclc,Tob1,Atf7ip2,Egr2,Foxa1,Scx,Gadd45a,Tsc22d1,Klf9,H1f2,Elf1,Zfp503,Dusp5,Fnip1,Ep400,Ino80,Rasd1,Mafa,Foxo1,Pik3r1,Ier5,Hexim1,Tle4,Zf…
GO:0009628	Response to abiotic stimulus	80	1221	0.47	1.28	3.88e-15	10090.ENSMUSP00000000188,10090.ENSMUSP00000000579,10090.ENSMUSP00000002360,10090.ENSMUSP00000003640,10090.ENSMUSP00000005256,10090.ENSMUSP00000005548,10090.ENSMUSP00000020329,10090.ENSMUSP00000020692,10090.ENSMUSP00000021413,10090.ENSMUSP00000021552,10090.ENSMUSP00000021674,10090.ENSMUSP00000021796,10090.ENSMUSP00000022504,10090.ENSMUSP00000022595,10090.ENSMUSP00000022971,10090.ENSMUSP00000025399…	Ccnd2,Sox9,Angptl4,Fosb,Ndrg1,Hmox1,Egfr,Btg2,Nfkbia,Zfp36l1,Fos,Edn1,Mapk8,Rgcc,Myc,Pmaip1,Fosl1,Rela,Nppc,Atp1b1,Nr4a2,Bmp2,Nfkb1,Errfi1,Fosl2,Itpr1,Bhlhe40,Pak1,Adm,Sfrp1,Gclc,Ptgs2,Map2k4,Scx,Gadd45a,Thbs1,Vasn,Pygm,Ptger4,Ino80,Itga2,Itgb6,Foxo1,Pik3r1,Ier5,Cd24a,Atf2,Dcun1d3,Adrb2,Rhob,Sema5a,Egr1,Dnaja4,Plk3,Ext1,Hmgcs2,Piezo1,Jund,Tsc22d2,Foxo3,Jun,Atf4,Tsc22d3,Trp53bp2,Sirt1,Sgk1,Vegfa,C…
GO:1901701	Cellular response to oxygen-containing compound	77	1154	0.48	1.29	6.46e-15	10090.ENSMUSP00000000312,10090.ENSMUSP00000000579,10090.ENSMUSP00000001059,10090.ENSMUSP00000001319,10090.ENSMUSP00000008016,10090.ENSMUSP00000018880,10090.ENSMUSP00000019064,10090.ENSMUSP00000019721,10090.ENSMUSP00000019997,10090.ENSMUSP00000020329,10090.ENSMUSP00000020982,10090.ENSMUSP00000021413,10090.ENSMUSP00000021552,10090.ENSMUSP00000021674,10090.ENSMUSP00000021796,10090.ENSMUSP00000022504…	Cdh1,Sox9,Ern1,Efnb2,Id3,Ndel1,Cxcl16,Pdk4,Tnfaip3,Egfr,Klf11,Nfkbia,Zfp36l1,Fos,Edn1,Mapk8,Myc,Pim1,Rela,Baiap2,Epha4,Nr4a2,Nfkb1,Abca1,Nr4a3,Sesn2,Errfi1,Itpr1,Pak1,Sfrp1,Gclc,Ptgs2,Irs2,Sik2,Serpine1,Map2k4,Thbs1,Klf9,Cxcl10,Ptger4,Itga2,Foxo1,Pik3r1,Zfp36,Tead1,Insig1,Adrb2,Jak2,Klf2,Rhob,Nr1d1,Egr1,Abl1,Cpeb3,Icam1,Hmgcs2,Kdm6b,Arid5a,Sox4,Foxo3,Jun,Atf4,Sirt1,Nrip1,Rapgef2,Sgk1,Enpp1,Lpin2,…
GO:0050789	Regulation of biological process	376	13021	0.12	0.69	7.06e-15	10090.ENSMUSP00000000080,10090.ENSMUSP00000000188,10090.ENSMUSP00000000266,10090.ENSMUSP00000000312,10090.ENSMUSP00000000314,10090.ENSMUSP00000000579,10090.ENSMUSP00000001059,10090.ENSMUSP00000001319,10090.ENSMUSP00000001672,10090.ENSMUSP00000002284,10090.ENSMUSP00000002360,10090.ENSMUSP00000003310,10090.ENSMUSP00000003640,10090.ENSMUSP00000005256,10090.ENSMUSP00000005504,10090.ENSMUSP00000005548…	Klf6,Ccnd2,Ifi202b,Cdh1,Cdh4,Sox9,Ern1,Efnb2,Ifrd1,Plaur,Angptl4,Ranbp2,Fosb,Ndrg1,Fbxo11,Hmox1,Dnajb1,Ephb3,Ggt1,Epha2,Id3,Sertad1,Abcb1b,Strn3,Dll1,Dnajb9,Rnd3,Serinc3,Ksr1,Ndel1,Wwc1,Cxcl16,Gdpd2,Pdk4,Tnfaip3,Dusp6,Ccn2,Tcp11l2,Timp3,Herc4,Egfr,Btg2,Klf11,Nfkbia,Zfp36l1,Fos,Evl,Nedd9,Edn1,Id4,Dbn1,F2rl1,Plk2,Vcl,Samd4,Tasor,Mapk8,Rgcc,Clu,Rnf19a,Myc,Arc,Cxadr,Adamts1,Ets2,Noct,Smoc2,Pim1,Dusp1…
GO:0051252	Regulation of RNA metabolic process	163	3855	0.28	0.93	7.72e-15	10090.ENSMUSP00000000080,10090.ENSMUSP00000000312,10090.ENSMUSP00000000579,10090.ENSMUSP00000001059,10090.ENSMUSP00000001672,10090.ENSMUSP00000003640,10090.ENSMUSP00000005548,10090.ENSMUSP00000005620,10090.ENSMUSP00000008016,10090.ENSMUSP00000008528,10090.ENSMUSP00000013130,10090.ENSMUSP00000014917,10090.ENSMUSP00000018993,10090.ENSMUSP00000019997,10090.ENSMUSP00000020329,10090.ENSMUSP00000020692…	Klf6,Cdh1,Sox9,Ern1,Ifrd1,Fosb,Hmox1,Dnajb1,Id3,Sertad1,Strn3,Dll1,Wwc1,Tnfaip3,Egfr,Btg2,Klf11,Nfkbia,Zfp36l1,Fos,Edn1,Id4,F2rl1,Samd4,Mapk8,Rgcc,Clu,Myc,Ets2,Noct,Pim1,Brd2,Fosl1,Ovol1,Rela,Dcaf6,Atf3,Atf6,Nr4a2,Bmp2,Skil,Ccnl1,Nfkb1,Ccn1,Nr4a3,Sesn2,Fosl2,Anxa3,Mepce,Bhlhe40,Sfrp1,Clk1,Gclc,Tob1,Atf7ip2,Ythdc1,Egr2,Foxa1,Scx,Gadd45a,Tsc22d1,Klf9,H1f2,Elf1,Zfp503,Dusp5,Fnip1,Ep400,Ino80,Rasd1,M…
GO:0051172	Negative regulation of nitrogen compound metabolic process	126	2603	0.34	1.03	7.86e-15	10090.ENSMUSP00000000266,10090.ENSMUSP00000000312,10090.ENSMUSP00000000579,10090.ENSMUSP00000002284,10090.ENSMUSP00000005620,10090.ENSMUSP00000008016,10090.ENSMUSP00000013130,10090.ENSMUSP00000018993,10090.ENSMUSP00000019997,10090.ENSMUSP00000020118,10090.ENSMUSP00000020234,10090.ENSMUSP00000020329,10090.ENSMUSP00000020692,10090.ENSMUSP00000020982,10090.ENSMUSP00000021552,10090.ENSMUSP00000021796…	Ifi202b,Cdh1,Sox9,Plaur,Dnajb1,Id3,Strn3,Wwc1,Tnfaip3,Dusp6,Timp3,Egfr,Btg2,Klf11,Zfp36l1,Edn1,Id4,Samd4,Clu,Myc,Ets2,Noct,Dusp1,Hbegf,Ovol1,Rela,Nppc,Epha4,Atf3,Nr4a2,Itgav,Bmp2,Skil,Nfkb1,Nr4a3,Sesn2,Errfi1,Mepce,Bhlhe40,Sfrp1,Sh3rf1,Gclc,Ptgs2,Tob1,Enc1,Serpine1,Foxa1,Scx,Gadd45a,Thbs1,H1f2,Zfp503,Dusp5,Fnip1,Rasd1,Foxo1,Pik3r1,Tent5c,Ppp1r15b,Hexim1,Tle4,Zfp36,Atf2,Pramef8,Dcun1d3,Crebrf,Socs…
GO:0006950	Response to stress	151	3453	0.3	0.95	1.16e-14	10090.ENSMUSP00000000266,10090.ENSMUSP00000001059,10090.ENSMUSP00000002360,10090.ENSMUSP00000003843,10090.ENSMUSP00000005256,10090.ENSMUSP00000005548,10090.ENSMUSP00000005620,10090.ENSMUSP00000006508,10090.ENSMUSP00000006614,10090.ENSMUSP00000008016,10090.ENSMUSP00000015049,10090.ENSMUSP00000017851,10090.ENSMUSP00000019064,10090.ENSMUSP00000019721,10090.ENSMUSP00000019997,10090.ENSMUSP00000020118…	Ifi202b,Ern1,Angptl4,Man1a,Ndrg1,Hmox1,Dnajb1,Ggt1,Epha2,Id3,Dnajb9,Serinc3,Cxcl16,Pdk4,Tnfaip3,Dusp6,Egfr,Btg2,Zfp36l1,Fos,Evl,Edn1,F2rl1,Mapk8,Rgcc,Clu,Myc,Cxadr,Hbegf,Pmaip1,Fosl1,Rela,Nppc,Atp1b1,Atf3,Atf6,Nr4a2,Itgav,Bmp2,Skil,Etfdh,Alpk1,Nfkb1,Ccn1,Abca1,Nr4a3,Sesn2,Errfi1,Fosl2,Areg,Anxa3,Itpr1,Lag3,Gabarapl1,Acer3,Pak1,Adm,Sfrp1,Gclc,Ptgs2,Vav3,Ascc3,Sik2,Serpine1,Bmt2,Nfkbiz,Map2k4,Slc30…
GO:0019220	Regulation of phosphate metabolic process	89	1505	0.43	1.18	1.69e-14	10090.ENSMUSP00000000188,10090.ENSMUSP00000000579,10090.ENSMUSP00000001059,10090.ENSMUSP00000002284,10090.ENSMUSP00000003310,10090.ENSMUSP00000006112,10090.ENSMUSP00000006614,10090.ENSMUSP00000018478,10090.ENSMUSP00000019721,10090.ENSMUSP00000019997,10090.ENSMUSP00000020118,10090.ENSMUSP00000020171,10090.ENSMUSP00000020329,10090.ENSMUSP00000021794,10090.ENSMUSP00000021796,10090.ENSMUSP00000022595…	Ccnd2,Sox9,Ern1,Plaur,Ranbp2,Ephb3,Epha2,Ksr1,Pdk4,Tnfaip3,Dusp6,Ccn2,Egfr,Nedd9,Edn1,Rgcc,Clu,Myc,Pim1,Dusp1,Hbegf,Ppp2r2b,Epha4,Bmp2,Ccnl1,Ccn1,Sesn2,Errfi1,Areg,Ccng2,Pak1,Sfrp1,Ptgs2,Vav3,Irs2,Fzd8,Map2k4,Gadd45a,Thbs1,Acsl3,Epgn,Ptger4,Fnip1,Tnfsf15,Itga2,Pik3r1,Ppp1r15b,Hexim1,Cd24a,Atf2,Socs3,Tead1,Adrb2,Jak2,Ctnnd1,Ocln,Fzd5,Trib1,Egr1,Nrg1,Abl1,Icam1,Ccnyl1,Osbpl8,Jun,Klf4,Spry1,Caprin2,…
GO:0048646	Anatomical structure formation involved in morphogenesis	71	1028	0.49	1.3	2.28e-14	10090.ENSMUSP00000000312,10090.ENSMUSP00000000579,10090.ENSMUSP00000001319,10090.ENSMUSP00000002360,10090.ENSMUSP00000005548,10090.ENSMUSP00000006112,10090.ENSMUSP00000006614,10090.ENSMUSP00000014917,10090.ENSMUSP00000020171,10090.ENSMUSP00000021796,10090.ENSMUSP00000023610,10090.ENSMUSP00000023612,10090.ENSMUSP00000025025,10090.ENSMUSP00000025193,10090.ENSMUSP00000025363,10090.ENSMUSP00000027952…	Cdh1,Sox9,Efnb2,Angptl4,Hmox1,Ephb3,Epha2,Dll1,Ccn2,Edn1,Adamts1,Ets2,Dusp1,Brd2,Hbegf,Plxna2,Itgav,Bmp2,Skil,Ccn1,Nr4a3,Adm,Sfrp1,Ptgs2,Amotl2,Vav3,Serpine1,Fzd8,Egr2,Foxa1,Clic4,Scx,Thbs1,Prkx,Epgn,Dusp5,Itga2,Itgb6,Foxo1,Atf2,Epb41l5,Junb,Rhob,Fzd5,Sema5a,Col12a1,Irx2,Nectin2,Abl1,Ext1,Unc5b,Mpp5,Sdk1,Glul,Lama3,Irx3,Kdm6b,Cemip2,Sox4,Jun,Bcl2l11,Ipmk,Sirt1,Enpp1,Vegfa,Tgif1,Cited2,Txnrd1,Aldh…
GO:0019219	Regulation of nucleobase-containing compound metabolic process	170	4173	0.27	0.89	3.42e-14	10090.ENSMUSP00000000080,10090.ENSMUSP00000000312,10090.ENSMUSP00000000579,10090.ENSMUSP00000001059,10090.ENSMUSP00000001672,10090.ENSMUSP00000003640,10090.ENSMUSP00000005548,10090.ENSMUSP00000005620,10090.ENSMUSP00000008016,10090.ENSMUSP00000008528,10090.ENSMUSP00000013130,10090.ENSMUSP00000014917,10090.ENSMUSP00000018993,10090.ENSMUSP00000019721,10090.ENSMUSP00000019997,10090.ENSMUSP00000020329…	Klf6,Cdh1,Sox9,Ern1,Ifrd1,Fosb,Hmox1,Dnajb1,Id3,Sertad1,Strn3,Dll1,Wwc1,Pdk4,Tnfaip3,Egfr,Btg2,Klf11,Nfkbia,Zfp36l1,Fos,Edn1,Id4,F2rl1,Samd4,Mapk8,Rgcc,Clu,Myc,Ets2,Noct,Smoc2,Pim1,Dusp1,Brd2,Fosl1,Ovol1,Rela,Nppc,Dcaf6,Atf3,Atf6,Nr4a2,Bmp2,Skil,Ccnl1,Nfkb1,Ccn1,Nr4a3,Sesn2,Fosl2,Anxa3,Mepce,Bhlhe40,Sfrp1,Clk1,Gclc,Tob1,Atf7ip2,Ythdc1,Egr2,Foxa1,Map2k4,Scx,Gadd45a,Tsc22d1,Klf9,H1f2,Elf1,Zfp503,Du…
GO:0051338	Regulation of transferase activity	66	912	0.51	1.33	3.6e-14	10090.ENSMUSP00000000188,10090.ENSMUSP00000001059,10090.ENSMUSP00000003310,10090.ENSMUSP00000006112,10090.ENSMUSP00000006614,10090.ENSMUSP00000018478,10090.ENSMUSP00000019997,10090.ENSMUSP00000020329,10090.ENSMUSP00000021794,10090.ENSMUSP00000021796,10090.ENSMUSP00000022595,10090.ENSMUSP00000022616,10090.ENSMUSP00000022971,10090.ENSMUSP00000024811,10090.ENSMUSP00000025025,10090.ENSMUSP00000025363…	Ccnd2,Ern1,Ranbp2,Ephb3,Epha2,Ksr1,Tnfaip3,Egfr,Nedd9,Edn1,Rgcc,Clu,Myc,Pim1,Dusp1,Hbegf,Epha4,Bmp2,Ccnl1,Ccn1,Sesn2,Errfi1,Areg,Ccng2,Pak1,Sfrp1,Vav3,Irs2,Fzd8,Map2k4,Gadd45a,Thbs1,Epgn,Tnfsf15,Pik3r1,Hexim1,Zfp36,Cd24a,Dcun1d3,Socs3,Tead1,Adrb2,Jak2,Fzd5,Trib1,Egr1,Nrg1,Abl1,Ccnyl1,Osbpl8,Klf4,Spry1,Dipk2a,Cblb,Met,Nrg2,Sirt1,Magi3,Wwtr1,Rapgef2,Fzd10,Rgs2,Vegfa,Heg1,Socs1,Cdkn1a
GO:1902531	Regulation of intracellular signal transduction	95	1707	0.4	1.12	4.74e-14	10090.ENSMUSP00000000579,10090.ENSMUSP00000001059,10090.ENSMUSP00000002284,10090.ENSMUSP00000006614,10090.ENSMUSP00000017851,10090.ENSMUSP00000018478,10090.ENSMUSP00000018993,10090.ENSMUSP00000019997,10090.ENSMUSP00000020118,10090.ENSMUSP00000020171,10090.ENSMUSP00000020234,10090.ENSMUSP00000020329,10090.ENSMUSP00000021796,10090.ENSMUSP00000022185,10090.ENSMUSP00000022616,10090.ENSMUSP00000022971…	Sox9,Ern1,Plaur,Epha2,Serinc3,Ksr1,Wwc1,Tnfaip3,Dusp6,Ccn2,Timp3,Egfr,Edn1,F2rl1,Clu,Myc,Dusp1,Hbegf,Pmaip1,Rela,Nppc,Epha4,Atf3,Itgav,Bmp2,Skil,Schip1,Alpk1,Ccn1,Abca1,Sesn2,Errfi1,Itpr1,Pak1,Sfrp1,Sh3rf1,Ptgs2,Fzd8,Bmt2,Map2k4,Fam110c,Gadd45a,Mcl1,Thbs1,Epgn,Dusp5,Ptger4,Fnip1,Dusp8,Foxo1,Hexim1,Cd24a,F2r,Adrb2,Jak2,Fzd5,Sema5a,Nr1d1,Nuak2,Nrg1,Abl1,Unc5b,Icam1,Id1,Psd3,Peli1,Rel,Sox4,Osbpl8,Dc…
GO:0033554	Cellular response to stress	91	1594	0.41	1.13	5.24e-14	10090.ENSMUSP00000001059,10090.ENSMUSP00000002360,10090.ENSMUSP00000003843,10090.ENSMUSP00000005256,10090.ENSMUSP00000005548,10090.ENSMUSP00000005620,10090.ENSMUSP00000006508,10090.ENSMUSP00000006614,10090.ENSMUSP00000015049,10090.ENSMUSP00000019721,10090.ENSMUSP00000019997,10090.ENSMUSP00000020329,10090.ENSMUSP00000020692,10090.ENSMUSP00000021552,10090.ENSMUSP00000021674,10090.ENSMUSP00000021796…	Ern1,Angptl4,Man1a,Ndrg1,Hmox1,Dnajb1,Ggt1,Epha2,Dnajb9,Pdk4,Tnfaip3,Egfr,Btg2,Zfp36l1,Fos,Edn1,Mapk8,Rgcc,Myc,Pmaip1,Rela,Atf3,Atf6,Nr4a2,Skil,Nfkb1,Sesn2,Errfi1,Itpr1,Gabarapl1,Pak1,Adm,Sfrp1,Ptgs2,Vav3,Ascc3,Sik2,Bmt2,Map2k4,Gadd45a,Mcl1,Thbs1,Vasn,Wipi2,Ptger4,Fnip1,Ep400,Ino80,Foxo1,Pik3r1,Ier5,Ppp1r15b,Zfp36,Atf2,Crebrf,Insig1,Adrb2,Jak2,Klf2,Rhob,Trib1,Egr1,Nuak2,Abl1,Plk3,Etv5,Glul,Kdm6b,…
GO:0065008	Regulation of biological quality	163	3943	0.27	0.9	5.4e-14	10090.ENSMUSP00000000312,10090.ENSMUSP00000000314,10090.ENSMUSP00000000579,10090.ENSMUSP00000001059,10090.ENSMUSP00000001319,10090.ENSMUSP00000001672,10090.ENSMUSP00000002284,10090.ENSMUSP00000002360,10090.ENSMUSP00000005548,10090.ENSMUSP00000006112,10090.ENSMUSP00000009058,10090.ENSMUSP00000014917,10090.ENSMUSP00000018880,10090.ENSMUSP00000019721,10090.ENSMUSP00000019997,10090.ENSMUSP00000020171…	Cdh1,Cdh4,Sox9,Ern1,Efnb2,Ifrd1,Plaur,Angptl4,Hmox1,Ephb3,Abcb1b,Dll1,Ndel1,Pdk4,Tnfaip3,Ccn2,Egfr,Zfp36l1,Evl,Nedd9,Edn1,Dbn1,F2rl1,Plk2,Samd4,Clu,Myc,Arc,Cxadr,Noct,Pim1,Pmaip1,Pcsk5,Add3,Maoa,Baiap2,Epha4,Atp1b1,Itgav,Bmp2,Skil,Schip1,Nfkb1,Abca1,Nr4a3,Sesn2,Ugt2b34,Itpr1,Pak1,Adm,Acsl4,Sfrp1,Gclc,Ptgs2,Tob1,Vav3,Plcl1,Irs2,Serpine1,Egr2,Foxa1,Clic4,Atp8a1,Slc30a1,Scx,Thbs1,Dock4,Mylip,Pygm,Du…
GO:0001944	Vasculature development	52	597	0.6	1.48	7.38e-14	10090.ENSMUSP00000001319,10090.ENSMUSP00000002360,10090.ENSMUSP00000005548,10090.ENSMUSP00000006112,10090.ENSMUSP00000006614,10090.ENSMUSP00000014917,10090.ENSMUSP00000020171,10090.ENSMUSP00000021552,10090.ENSMUSP00000021796,10090.ENSMUSP00000025363,10090.ENSMUSP00000025618,10090.ENSMUSP00000025850,10090.ENSMUSP00000028499,10090.ENSMUSP00000029846,10090.ENSMUSP00000030811,10090.ENSMUSP00000033054…	Efnb2,Angptl4,Hmox1,Ephb3,Epha2,Dll1,Ccn2,Zfp36l1,Edn1,Hbegf,Pcsk5,Fosl1,Itgav,Ccn1,Errfi1,Adm,Myo1e,Ptgs2,Amotl2,Vav3,Serpine1,Fzd8,Egr2,Clic4,Thbs1,Prkx,Epgn,Tiparp,Ptger4,Foxo1,Slc4a7,Socs3,Junb,Rhob,Fzd5,Sema5a,Egr1,Unc5b,Glul,Id1,Cemip2,Sox4,Jun,Sirt1,Rapgef2,Enpp1,Vegfa,Heg1,Cited2,Egr3,Nr4a1,Zfand5
GO:0006357	Regulation of transcription by RNA polymerase II	123	2590	0.33	0.99	7.64e-14	10090.ENSMUSP00000000080,10090.ENSMUSP00000000579,10090.ENSMUSP00000001672,10090.ENSMUSP00000003640,10090.ENSMUSP00000005548,10090.ENSMUSP00000005620,10090.ENSMUSP00000008016,10090.ENSMUSP00000008528,10090.ENSMUSP00000013130,10090.ENSMUSP00000014917,10090.ENSMUSP00000018993,10090.ENSMUSP00000020329,10090.ENSMUSP00000020692,10090.ENSMUSP00000020982,10090.ENSMUSP00000021413,10090.ENSMUSP00000021674…	Klf6,Sox9,Ifrd1,Fosb,Hmox1,Dnajb1,Id3,Sertad1,Strn3,Dll1,Wwc1,Egfr,Btg2,Klf11,Nfkbia,Fos,Edn1,Id4,F2rl1,Rgcc,Myc,Ets2,Brd2,Fosl1,Ovol1,Rela,Dcaf6,Atf3,Atf6,Nr4a2,Bmp2,Skil,Ccnl1,Nfkb1,Ccn1,Nr4a3,Sesn2,Fosl2,Mepce,Bhlhe40,Egr2,Foxa1,Scx,Gadd45a,Tsc22d1,Klf9,H1f2,Elf1,Fnip1,Ino80,Mafa,Foxo1,Pik3r1,Ier5,Hexim1,Tle4,Zfp36,Atf2,Crebrf,Ier2,Tead1,Adrb2,Jak2,Junb,Klf2,Fzd5,Nr1d1,Egr1,Irx2,Plk3,Etv5,Cpeb…
GO:0022603	Regulation of anatomical structure morphogenesis	69	1013	0.49	1.26	1.14e-13	10090.ENSMUSP00000000312,10090.ENSMUSP00000000314,10090.ENSMUSP00000000579,10090.ENSMUSP00000001319,10090.ENSMUSP00000001672,10090.ENSMUSP00000005548,10090.ENSMUSP00000006112,10090.ENSMUSP00000006614,10090.ENSMUSP00000014917,10090.ENSMUSP00000017288,10090.ENSMUSP00000018880,10090.ENSMUSP00000019997,10090.ENSMUSP00000021794,10090.ENSMUSP00000021796,10090.ENSMUSP00000021950,10090.ENSMUSP00000022212…	Cdh1,Cdh4,Sox9,Efnb2,Ifrd1,Hmox1,Ephb3,Epha2,Dll1,Rnd3,Ndel1,Tnfaip3,Nedd9,Edn1,Dbn1,Plk2,Rgcc,Arc,Adamts1,Smoc2,Baiap2,Epha4,Plxna2,Bmp2,Skil,Anxa3,Pak1,Adm,Sfrp1,Serpine1,Scx,Gadd45a,Thbs1,Cxcl10,Ptger4,Epb41l2,Atf2,Adrb2,Klf2,Rhob,Cdc42ep3,Sema5a,Abl1,Etv5,Glul,Icam1,Cdkl5,Ddhd1,Id1,Cemip2,Brwd1,Dcn,Klf4,Spry1,Myo10,Caprin2,Met,Sirt1,Rapgef2,Sgk1,Vegfa,Stat3,Ppp1r15a,Tgif1,Sipa1l1,Pdlim5,Pical…
GO:0051246	Regulation of protein metabolic process	128	2782	0.32	0.96	1.61e-13	10090.ENSMUSP00000000188,10090.ENSMUSP00000000266,10090.ENSMUSP00000000312,10090.ENSMUSP00000000579,10090.ENSMUSP00000001059,10090.ENSMUSP00000002284,10090.ENSMUSP00000018478,10090.ENSMUSP00000019997,10090.ENSMUSP00000020118,10090.ENSMUSP00000020171,10090.ENSMUSP00000020234,10090.ENSMUSP00000020329,10090.ENSMUSP00000020692,10090.ENSMUSP00000021413,10090.ENSMUSP00000021552,10090.ENSMUSP00000021794…	Ccnd2,Ifi202b,Cdh1,Sox9,Ern1,Plaur,Ksr1,Tnfaip3,Dusp6,Ccn2,Timp3,Egfr,Btg2,Nfkbia,Zfp36l1,Nedd9,Edn1,Plk2,Samd4,Mapk8,Rgcc,Clu,Rnf19a,Myc,Noct,Pim1,Dusp1,Hbegf,Ppp2r2b,Pmaip1,Rela,Epha4,Rassf5,Itgav,Bmp2,Ccnl1,Ccn1,Sesn2,Errfi1,Areg,Ccng2,Pak1,Sfrp1,Sh3rf1,Gclc,Ptgs2,Fbxo33,Tob1,Enc1,Serpine1,Fzd8,Map2k4,Gadd45a,Thbs1,Epgn,Mylip,Tiparp,Ptger4,Fnip1,Tnfsf15,Itga2,Foxo1,Pik3r1,Ppp1r15b,Hexim1,Zfp36…
GO:0010648	Negative regulation of cell communication	84	1427	0.43	1.14	1.65e-13	10090.ENSMUSP00000000312,10090.ENSMUSP00000000579,10090.ENSMUSP00000002284,10090.ENSMUSP00000005548,10090.ENSMUSP00000006614,10090.ENSMUSP00000013130,10090.ENSMUSP00000014917,10090.ENSMUSP00000015049,10090.ENSMUSP00000018993,10090.ENSMUSP00000019997,10090.ENSMUSP00000020118,10090.ENSMUSP00000020234,10090.ENSMUSP00000020258,10090.ENSMUSP00000021413,10090.ENSMUSP00000021796,10090.ENSMUSP00000022185…	Cdh1,Sox9,Plaur,Hmox1,Epha2,Strn3,Dll1,Dnajb9,Wwc1,Tnfaip3,Dusp6,Timp3,Herc4,Nfkbia,Edn1,F2rl1,Plk2,Clu,Dusp1,Rela,Epha4,Rgs16,Atf3,Nr4a2,Itgav,Bmp2,Skil,Sesn2,Errfi1,Itpr1,Adm,Sfrp1,Sh3rf1,Gclc,Ptgs2,Tob1,Serpine1,Bmt2,Slc30a1,Mcl1,Thbs1,Vasn,Elf1,Dusp5,Fnip1,Dusp8,Rasl11b,Foxo1,Tle4,Crebrf,Socs3,Insig1,Adrb2,Ctnnd1,Trib1,Nr1d1,Egr1,Pcdh17,Nrg1,Abl1,Unc5b,Icam1,Dcn,Foxo3,Klf4,Spry1,Crim1,Klf7,Cb…
GO:0023057	Negative regulation of signaling	84	1431	0.42	1.14	1.9e-13	10090.ENSMUSP00000000312,10090.ENSMUSP00000000579,10090.ENSMUSP00000002284,10090.ENSMUSP00000005548,10090.ENSMUSP00000006614,10090.ENSMUSP00000013130,10090.ENSMUSP00000014917,10090.ENSMUSP00000015049,10090.ENSMUSP00000018993,10090.ENSMUSP00000019997,10090.ENSMUSP00000020118,10090.ENSMUSP00000020234,10090.ENSMUSP00000020258,10090.ENSMUSP00000021413,10090.ENSMUSP00000021796,10090.ENSMUSP00000022185…	Cdh1,Sox9,Plaur,Hmox1,Epha2,Strn3,Dll1,Dnajb9,Wwc1,Tnfaip3,Dusp6,Timp3,Herc4,Nfkbia,Edn1,F2rl1,Plk2,Clu,Dusp1,Rela,Epha4,Rgs16,Atf3,Nr4a2,Itgav,Bmp2,Skil,Sesn2,Errfi1,Itpr1,Adm,Sfrp1,Sh3rf1,Gclc,Ptgs2,Tob1,Serpine1,Bmt2,Slc30a1,Mcl1,Thbs1,Vasn,Elf1,Dusp5,Fnip1,Dusp8,Rasl11b,Foxo1,Tle4,Crebrf,Socs3,Insig1,Adrb2,Ctnnd1,Trib1,Nr1d1,Egr1,Pcdh17,Nrg1,Abl1,Unc5b,Icam1,Dcn,Foxo3,Klf4,Spry1,Crim1,Klf7,Cb…
GO:0009890	Negative regulation of biosynthetic process	95	1752	0.39	1.08	2.04e-13	10090.ENSMUSP00000000579,10090.ENSMUSP00000005620,10090.ENSMUSP00000008016,10090.ENSMUSP00000013130,10090.ENSMUSP00000018993,10090.ENSMUSP00000020692,10090.ENSMUSP00000020982,10090.ENSMUSP00000021552,10090.ENSMUSP00000021796,10090.ENSMUSP00000021810,10090.ENSMUSP00000022386,10090.ENSMUSP00000022971,10090.ENSMUSP00000023612,10090.ENSMUSP00000023849,10090.ENSMUSP00000025025,10090.ENSMUSP00000025363…	Sox9,Dnajb1,Id3,Strn3,Wwc1,Btg2,Klf11,Zfp36l1,Edn1,Id4,Samd4,Myc,Ets2,Noct,Dusp1,Hbegf,Ovol1,Rela,Nppc,Atf3,Nr4a2,Bmp2,Skil,Nfkb1,Nr4a3,Sesn2,Errfi1,Mepce,Bhlhe40,Sfrp1,Gclc,Tob1,Enc1,Foxa1,Scx,Gadd45a,H1f2,Zfp503,Dusp5,Ptger4,Fnip1,Rasd1,Foxo1,Hexim1,Tle4,Zfp36,Atf2,Pramef8,Crebrf,Insig1,Klf2,Nr1d1,Egr1,Nrg1,Irx2,Plk3,Etv5,Cpeb3,Nr1d2,Irx3,Id1,Jund,Arid5a,Btaf1,Foxo3,Prdm2,Jun,Klf4,Bach2,Atf4,Ma…
GO:0048729	Tissue morphogenesis	54	662	0.57	1.4	2.33e-13	10090.ENSMUSP00000000579,10090.ENSMUSP00000001319,10090.ENSMUSP00000006614,10090.ENSMUSP00000014917,10090.ENSMUSP00000020329,10090.ENSMUSP00000021796,10090.ENSMUSP00000021810,10090.ENSMUSP00000022369,10090.ENSMUSP00000022971,10090.ENSMUSP00000025193,10090.ENSMUSP00000025363,10090.ENSMUSP00000027451,10090.ENSMUSP00000028836,10090.ENSMUSP00000029846,10090.ENSMUSP00000030025,10090.ENSMUSP00000031325…	Sox9,Efnb2,Epha2,Dll1,Egfr,Edn1,Id4,Vcl,Myc,Brd2,Hbegf,Epha4,Bmp2,Ccn1,Nr4a3,Areg,Pak1,Adm,Sfrp1,Foxa1,Clic4,Scx,Prkx,Itga2,Epb41l5,Socs3,Tead1,Ctnnd1,Rhob,Fzd5,Sema5a,Nrg1,Irx2,Abl1,Ext1,Mpp5,Arl13b,Lama3,Irx3,Kdm6b,Sox4,Klf4,Spry1,Plet1,Met,Ipmk,Enpp1,Vegfa,Heg1,Tgif1,Cited2,Txnrd1,Ctsl,Aldh1a1
GO:0030335	Positive regulation of cell migration	51	595	0.59	1.44	2.42e-13	10090.ENSMUSP00000000579,10090.ENSMUSP00000005548,10090.ENSMUSP00000006614,10090.ENSMUSP00000019064,10090.ENSMUSP00000020329,10090.ENSMUSP00000021794,10090.ENSMUSP00000021796,10090.ENSMUSP00000022185,10090.ENSMUSP00000022212,10090.ENSMUSP00000022504,10090.ENSMUSP00000022971,10090.ENSMUSP00000023610,10090.ENSMUSP00000024660,10090.ENSMUSP00000025363,10090.ENSMUSP00000025618,10090.ENSMUSP00000027451…	Sox9,Hmox1,Epha2,Cxcl16,Egfr,Nedd9,Edn1,F2rl1,Plk2,Mapk8,Myc,Adamts1,Smoc2,Hbegf,Pcsk5,Epha4,Lamc2,Itgav,Bmp2,Ccn1,Nr4a3,Anxa3,Pak1,Ptgs2,Irs2,Serpine1,Fam110c,Atp8a1,Thbs1,Dock4,Cxcl10,Ptger4,Itga2,Pik3r1,Epb41l5,F2r,Jak2,Rhob,Sema5a,Egr1,Abl1,Icam1,Jun,Plet1,Met,Sirt1,Rapgef2,Vegfa,Stat3,Zfp703,Camk2d
GO:0010558	Negative regulation of macromolecule biosynthetic process	91	1643	0.4	1.09	2.69e-13	10090.ENSMUSP00000000579,10090.ENSMUSP00000005620,10090.ENSMUSP00000008016,10090.ENSMUSP00000013130,10090.ENSMUSP00000018993,10090.ENSMUSP00000020692,10090.ENSMUSP00000020982,10090.ENSMUSP00000021552,10090.ENSMUSP00000021796,10090.ENSMUSP00000021810,10090.ENSMUSP00000022386,10090.ENSMUSP00000022971,10090.ENSMUSP00000023612,10090.ENSMUSP00000023849,10090.ENSMUSP00000025025,10090.ENSMUSP00000025363…	Sox9,Dnajb1,Id3,Strn3,Wwc1,Btg2,Klf11,Zfp36l1,Edn1,Id4,Samd4,Myc,Ets2,Noct,Dusp1,Hbegf,Ovol1,Rela,Nppc,Atf3,Nr4a2,Bmp2,Skil,Nfkb1,Nr4a3,Sesn2,Mepce,Bhlhe40,Sfrp1,Gclc,Tob1,Enc1,Foxa1,Scx,Gadd45a,H1f2,Zfp503,Dusp5,Ptger4,Fnip1,Rasd1,Foxo1,Hexim1,Tle4,Zfp36,Atf2,Pramef8,Crebrf,Klf2,Nr1d1,Egr1,Nrg1,Irx2,Plk3,Etv5,Cpeb3,Nr1d2,Irx3,Id1,Jund,Arid5a,Btaf1,Foxo3,Prdm2,Jun,Klf4,Bach2,Atf4,Mafk,Caprin2,Klf…
GO:0051247	Positive regulation of protein metabolic process	89	1586	0.4	1.1	2.79e-13	10090.ENSMUSP00000000188,10090.ENSMUSP00000000579,10090.ENSMUSP00000001059,10090.ENSMUSP00000002284,10090.ENSMUSP00000019997,10090.ENSMUSP00000020171,10090.ENSMUSP00000020329,10090.ENSMUSP00000021413,10090.ENSMUSP00000021794,10090.ENSMUSP00000021796,10090.ENSMUSP00000022212,10090.ENSMUSP00000022386,10090.ENSMUSP00000022504,10090.ENSMUSP00000022595,10090.ENSMUSP00000022616,10090.ENSMUSP00000022890…	Ccnd2,Sox9,Ern1,Plaur,Tnfaip3,Ccn2,Egfr,Nfkbia,Nedd9,Edn1,Plk2,Samd4,Mapk8,Rgcc,Clu,Rnf19a,Myc,Pim1,Hbegf,Pmaip1,Rela,Epha4,Rassf5,Bmp2,Ccn1,Areg,Pak1,Sh3rf1,Gclc,Ptgs2,Fbxo33,Tob1,Fzd8,Map2k4,Thbs1,Epgn,Mylip,Tiparp,Ptger4,Fnip1,Tnfsf15,Itga2,Foxo1,Pik3r1,Ppp1r15b,Cd24a,Atf2,Dcun1d3,Crebrf,Tead1,F2r,Adrb2,Jak2,Ctnnd1,Klf2,Fzd5,Trib1,Egr1,Nrg1,Abl1,Plk3,Cpeb3,Icam1,Ccnyl1,Arid5a,Peli1,Sox4,Osbpl8…
GO:0071310	Cellular response to organic substance	109	2191	0.35	1.01	2.79e-13	10090.ENSMUSP00000000080,10090.ENSMUSP00000000266,10090.ENSMUSP00000000312,10090.ENSMUSP00000000579,10090.ENSMUSP00000001059,10090.ENSMUSP00000001319,10090.ENSMUSP00000003640,10090.ENSMUSP00000008016,10090.ENSMUSP00000018880,10090.ENSMUSP00000019064,10090.ENSMUSP00000019721,10090.ENSMUSP00000019997,10090.ENSMUSP00000020171,10090.ENSMUSP00000020234,10090.ENSMUSP00000020329,10090.ENSMUSP00000020982…	Klf6,Ifi202b,Cdh1,Sox9,Ern1,Efnb2,Fosb,Id3,Ndel1,Cxcl16,Pdk4,Tnfaip3,Ccn2,Timp3,Egfr,Klf11,Nfkbia,Zfp36l1,Fos,Evl,Edn1,Dbn1,Mapk8,Myc,Pim1,Dusp1,Rela,Baiap2,Epha4,Atf3,Atf6,Nr4a2,Bmp2,Skil,Nfkb1,Abca1,Nr4a3,Sesn2,Errfi1,Itpr1,Pak1,Sfrp1,Gclc,Ptgs2,Irs2,Sik2,Serpine1,Egr2,Map2k4,Scx,Thbs1,Klf9,Cxcl10,Tiparp,Ptger4,Flnb,Itga2,Itgb6,Foxo1,Pik3r1,Tle4,Zfp36,Atf2,Epb41l5,Socs3,Tead1,Insig1,Adrb2,Jak2,…
GO:0001932	Regulation of protein phosphorylation	75	1194	0.45	1.19	2.81e-13	10090.ENSMUSP00000000188,10090.ENSMUSP00000000579,10090.ENSMUSP00000001059,10090.ENSMUSP00000002284,10090.ENSMUSP00000018478,10090.ENSMUSP00000019997,10090.ENSMUSP00000020118,10090.ENSMUSP00000020171,10090.ENSMUSP00000020329,10090.ENSMUSP00000021794,10090.ENSMUSP00000021796,10090.ENSMUSP00000022595,10090.ENSMUSP00000022616,10090.ENSMUSP00000024811,10090.ENSMUSP00000025025,10090.ENSMUSP00000025363…	Ccnd2,Sox9,Ern1,Plaur,Ksr1,Tnfaip3,Dusp6,Ccn2,Egfr,Nedd9,Edn1,Rgcc,Clu,Pim1,Dusp1,Hbegf,Epha4,Bmp2,Ccnl1,Ccn1,Sesn2,Errfi1,Areg,Ccng2,Pak1,Sfrp1,Ptgs2,Fzd8,Map2k4,Gadd45a,Thbs1,Epgn,Ptger4,Fnip1,Tnfsf15,Pik3r1,Ppp1r15b,Hexim1,Cd24a,Atf2,Socs3,Tead1,Adrb2,Jak2,Ctnnd1,Ocln,Fzd5,Trib1,Egr1,Nrg1,Abl1,Icam1,Ccnyl1,Osbpl8,Jun,Spry1,Caprin2,Dipk2a,Cblb,Met,Nrg2,Sirt1,Magi3,Wwtr1,Rapgef2,Fzd10,Enpp1,Rgs2…
GO:0031327	Negative regulation of cellular biosynthetic process	93	1708	0.39	1.08	3.19e-13	10090.ENSMUSP00000000579,10090.ENSMUSP00000005620,10090.ENSMUSP00000008016,10090.ENSMUSP00000013130,10090.ENSMUSP00000018993,10090.ENSMUSP00000020692,10090.ENSMUSP00000020982,10090.ENSMUSP00000021552,10090.ENSMUSP00000021796,10090.ENSMUSP00000021810,10090.ENSMUSP00000022386,10090.ENSMUSP00000022971,10090.ENSMUSP00000023612,10090.ENSMUSP00000023849,10090.ENSMUSP00000025025,10090.ENSMUSP00000025363…	Sox9,Dnajb1,Id3,Strn3,Wwc1,Btg2,Klf11,Zfp36l1,Edn1,Id4,Samd4,Myc,Ets2,Noct,Dusp1,Hbegf,Ovol1,Rela,Nppc,Atf3,Nr4a2,Bmp2,Skil,Nfkb1,Nr4a3,Sesn2,Mepce,Bhlhe40,Sfrp1,Gclc,Tob1,Enc1,Foxa1,Scx,Gadd45a,H1f2,Zfp503,Dusp5,Fnip1,Rasd1,Foxo1,Hexim1,Tle4,Zfp36,Atf2,Pramef8,Crebrf,Insig1,Klf2,Nr1d1,Egr1,Nrg1,Irx2,Plk3,Etv5,Cpeb3,Nr1d2,Irx3,Id1,Jund,Arid5a,Btaf1,Foxo3,Prdm2,Jun,Klf4,Bach2,Atf4,Mafk,Caprin2,Klf…
GO:0045859	Regulation of protein kinase activity	54	673	0.56	1.38	4.12e-13	10090.ENSMUSP00000000188,10090.ENSMUSP00000001059,10090.ENSMUSP00000018478,10090.ENSMUSP00000019997,10090.ENSMUSP00000020329,10090.ENSMUSP00000021794,10090.ENSMUSP00000021796,10090.ENSMUSP00000022595,10090.ENSMUSP00000022616,10090.ENSMUSP00000024811,10090.ENSMUSP00000025025,10090.ENSMUSP00000025363,10090.ENSMUSP00000027451,10090.ENSMUSP00000028836,10090.ENSMUSP00000029416,10090.ENSMUSP00000029846…	Ccnd2,Ern1,Ksr1,Tnfaip3,Egfr,Nedd9,Edn1,Rgcc,Clu,Pim1,Dusp1,Hbegf,Epha4,Bmp2,Ccnl1,Ccn1,Sesn2,Errfi1,Areg,Ccng2,Pak1,Sfrp1,Fzd8,Map2k4,Gadd45a,Thbs1,Epgn,Tnfsf15,Hexim1,Cd24a,Tead1,Adrb2,Jak2,Fzd5,Trib1,Egr1,Nrg1,Abl1,Ccnyl1,Osbpl8,Spry1,Dipk2a,Cblb,Nrg2,Sirt1,Magi3,Wwtr1,Rapgef2,Fzd10,Rgs2,Vegfa,Heg1,Socs1,Cdkn1a
GO:0031324	Negative regulation of cellular metabolic process	115	2403	0.34	0.98	4.95e-13	10090.ENSMUSP00000000579,10090.ENSMUSP00000005548,10090.ENSMUSP00000005620,10090.ENSMUSP00000008016,10090.ENSMUSP00000013130,10090.ENSMUSP00000018993,10090.ENSMUSP00000019997,10090.ENSMUSP00000020118,10090.ENSMUSP00000020234,10090.ENSMUSP00000020692,10090.ENSMUSP00000020982,10090.ENSMUSP00000021552,10090.ENSMUSP00000021796,10090.ENSMUSP00000021810,10090.ENSMUSP00000022212,10090.ENSMUSP00000022386…	Sox9,Hmox1,Dnajb1,Id3,Strn3,Wwc1,Tnfaip3,Dusp6,Timp3,Btg2,Klf11,Zfp36l1,Edn1,Id4,Plk2,Samd4,Clu,Myc,Ets2,Noct,Dusp1,Hbegf,Ovol1,Rela,Nppc,Atf3,Nr4a2,Itgav,Bmp2,Skil,Nfkb1,Nr4a3,Sesn2,Errfi1,Mepce,Bhlhe40,Sfrp1,Gclc,Tob1,Irs2,Enc1,Foxa1,Scx,Gadd45a,Mcl1,H1f2,Zfp503,Dusp5,Ptger4,Fnip1,Rasd1,Foxo1,Tent5c,Ppp1r15b,Hexim1,Tle4,Zfp36,Atf2,Pramef8,Crebrf,Socs3,Insig1,Klf2,Ocln,Trib1,Nr1d1,Egr1,Nrg1,Irx2…
GO:0009968	Negative regulation of signal transduction	78	1291	0.44	1.15	4.96e-13	10090.ENSMUSP00000000312,10090.ENSMUSP00000000579,10090.ENSMUSP00000002284,10090.ENSMUSP00000005548,10090.ENSMUSP00000006614,10090.ENSMUSP00000013130,10090.ENSMUSP00000014917,10090.ENSMUSP00000015049,10090.ENSMUSP00000018993,10090.ENSMUSP00000019997,10090.ENSMUSP00000020118,10090.ENSMUSP00000020234,10090.ENSMUSP00000020258,10090.ENSMUSP00000021413,10090.ENSMUSP00000022185,10090.ENSMUSP00000022616…	Cdh1,Sox9,Plaur,Hmox1,Epha2,Strn3,Dll1,Dnajb9,Wwc1,Tnfaip3,Dusp6,Timp3,Herc4,Nfkbia,F2rl1,Clu,Dusp1,Rela,Epha4,Rgs16,Atf3,Nr4a2,Itgav,Bmp2,Skil,Sesn2,Errfi1,Itpr1,Adm,Sfrp1,Sh3rf1,Gclc,Ptgs2,Tob1,Serpine1,Bmt2,Mcl1,Thbs1,Vasn,Elf1,Dusp5,Fnip1,Dusp8,Rasl11b,Foxo1,Tle4,Crebrf,Socs3,Insig1,Adrb2,Ctnnd1,Trib1,Nr1d1,Egr1,Nrg1,Abl1,Unc5b,Icam1,Dcn,Foxo3,Klf4,Spry1,Crim1,Cblb,Met,Sirt1,Wwtr1,Enpp1,Rgs2,…
GO:0010647	Positive regulation of cell communication	97	1846	0.38	1.04	5.66e-13	10090.ENSMUSP00000000579,10090.ENSMUSP00000001059,10090.ENSMUSP00000002284,10090.ENSMUSP00000014917,10090.ENSMUSP00000017851,10090.ENSMUSP00000018478,10090.ENSMUSP00000018993,10090.ENSMUSP00000019997,10090.ENSMUSP00000020171,10090.ENSMUSP00000020234,10090.ENSMUSP00000020329,10090.ENSMUSP00000021796,10090.ENSMUSP00000021950,10090.ENSMUSP00000022185,10090.ENSMUSP00000022212,10090.ENSMUSP00000022504…	Sox9,Ern1,Plaur,Dll1,Serinc3,Ksr1,Wwc1,Tnfaip3,Ccn2,Timp3,Egfr,Edn1,Dbn1,F2rl1,Plk2,Mapk8,Clu,Myc,Smoc2,Hbegf,Pmaip1,Pcsk5,Rela,Maoa,Baiap2,Nppc,Epha4,Atf3,Atf6,Itgav,Bmp2,Skil,Schip1,Alpk1,Nfkb1,Ccn1,Areg,Pak1,Acsl4,Sfrp1,Sh3rf1,Ptgs2,Irs2,Fzd8,Foxa1,Map2k4,Fam110c,Gadd45a,Mcl1,Thbs1,Epgn,Ptger4,Fnip1,Itga2,Hcar2,Pik3r1,Hexim1,Cd24a,Crebrf,F2r,Adrb2,Jak2,Klf2,Fzd5,Sema5a,Stx3,Nrg1,Nectin2,Abl1,U…
GO:0035556	Intracellular signal transduction	85	1493	0.41	1.1	5.79e-13	10090.ENSMUSP00000000579,10090.ENSMUSP00000001059,10090.ENSMUSP00000005256,10090.ENSMUSP00000005548,10090.ENSMUSP00000006614,10090.ENSMUSP00000017288,10090.ENSMUSP00000018478,10090.ENSMUSP00000020171,10090.ENSMUSP00000020329,10090.ENSMUSP00000021413,10090.ENSMUSP00000021552,10090.ENSMUSP00000021796,10090.ENSMUSP00000022212,10090.ENSMUSP00000022504,10090.ENSMUSP00000022616,10090.ENSMUSP00000022971…	Sox9,Ern1,Ndrg1,Hmox1,Epha2,Rnd3,Ksr1,Ccn2,Egfr,Nfkbia,Zfp36l1,Edn1,Plk2,Mapk8,Clu,Myc,Dusp1,Pmaip1,Rela,Baiap2,Stk17b,Nppc,Atp1b1,Itgav,Skil,Alpk1,Nfkb1,Sesn2,Errfi1,Itpr1,Pak1,Adm,Vav3,Plcl1,Sik2,Map2k4,Gadd45a,Mcl1,Epgn,Dock4,Ptger4,Fnip1,Tnfsf15,Rasd1,Mafa,Pik3r1,Zfp36,Cd24a,Atf2,Socs3,Tead1,Jak2,Rhob,Cdc42ep3,Trib1,Tec,Nuak2,Nrg1,Dgkh,Abl1,Plk3,Psd3,Rel,Dot1l,Foxo3,Jun,Spry1,Atf4,Bcl2l11,Cbl…
GO:0007167	Enzyme-linked receptor protein signaling pathway	52	635	0.57	1.38	6.26e-13	10090.ENSMUSP00000000579,10090.ENSMUSP00000001319,10090.ENSMUSP00000006112,10090.ENSMUSP00000006614,10090.ENSMUSP00000018880,10090.ENSMUSP00000019721,10090.ENSMUSP00000020171,10090.ENSMUSP00000020329,10090.ENSMUSP00000021674,10090.ENSMUSP00000021794,10090.ENSMUSP00000025363,10090.ENSMUSP00000027449,10090.ENSMUSP00000027451,10090.ENSMUSP00000028836,10090.ENSMUSP00000029194,10090.ENSMUSP00000029346…	Sox9,Efnb2,Ephb3,Epha2,Ndel1,Pdk4,Ccn2,Egfr,Fos,Nedd9,Hbegf,Nppc,Epha4,Bmp2,Skil,Schip1,Nr4a3,Areg,Pak1,Sfrp1,Myo1e,Irs2,Sik2,Scx,Epgn,Tiparp,Itgb6,Foxo1,Pik3r1,Atf2,Jak2,Egr1,Nrg1,Abl1,Ext1,Id1,Btbd11,Jun,Met,Nrg2,Sirt1,Rapgef2,Enpp1,Vegfa,Stat3,Ptprk,Tgif1,Sipa1l1,Atxn1,Csrnp1,Cited2,Zfand5
GO:0009605	Response to external stimulus	120	2575	0.32	0.96	6.26e-13	10090.ENSMUSP00000000266,10090.ENSMUSP00000000312,10090.ENSMUSP00000000314,10090.ENSMUSP00000000579,10090.ENSMUSP00000001319,10090.ENSMUSP00000002360,10090.ENSMUSP00000003640,10090.ENSMUSP00000005548,10090.ENSMUSP00000006112,10090.ENSMUSP00000006508,10090.ENSMUSP00000006614,10090.ENSMUSP00000017851,10090.ENSMUSP00000019064,10090.ENSMUSP00000019721,10090.ENSMUSP00000019997,10090.ENSMUSP00000020329…	Ifi202b,Cdh1,Cdh4,Sox9,Efnb2,Angptl4,Fosb,Hmox1,Ephb3,Ggt1,Epha2,Serinc3,Cxcl16,Pdk4,Tnfaip3,Egfr,Btg2,Nfkbia,Fos,Evl,Edn1,Dbn1,F2rl1,Mapk8,Clu,Myc,Alcam,Cxadr,Noct,Pim1,Hbegf,Pmaip1,Fosl1,Rela,Baiap2,Epha4,Lamc2,Atf3,Plxna2,Slc25a25,Nr4a2,Itgav,Bmp2,Alpk1,Nfkb1,Ccn1,Abca1,Nr4a3,Sesn2,Anxa3,Bhlhe40,Lag3,Gabarapl1,Adm,Sfrp1,Gclc,Ptgs2,Vav3,Sik2,Serpine1,Bmt2,Egr2,Map2k4,Scx,Gadd45a,Thbs1,Wipi2,Doc…
GO:0023056	Positive regulation of signaling	97	1853	0.37	1.04	6.83e-13	10090.ENSMUSP00000000579,10090.ENSMUSP00000001059,10090.ENSMUSP00000002284,10090.ENSMUSP00000014917,10090.ENSMUSP00000017851,10090.ENSMUSP00000018478,10090.ENSMUSP00000018993,10090.ENSMUSP00000019997,10090.ENSMUSP00000020171,10090.ENSMUSP00000020234,10090.ENSMUSP00000020329,10090.ENSMUSP00000021796,10090.ENSMUSP00000021950,10090.ENSMUSP00000022185,10090.ENSMUSP00000022212,10090.ENSMUSP00000022504…	Sox9,Ern1,Plaur,Dll1,Serinc3,Ksr1,Wwc1,Tnfaip3,Ccn2,Timp3,Egfr,Edn1,Dbn1,F2rl1,Plk2,Mapk8,Clu,Myc,Smoc2,Hbegf,Pmaip1,Pcsk5,Rela,Maoa,Baiap2,Nppc,Epha4,Atf3,Atf6,Itgav,Bmp2,Skil,Schip1,Alpk1,Nfkb1,Ccn1,Areg,Pak1,Acsl4,Sfrp1,Sh3rf1,Ptgs2,Irs2,Fzd8,Foxa1,Map2k4,Fam110c,Gadd45a,Mcl1,Thbs1,Epgn,Ptger4,Fnip1,Itga2,Hcar2,Pik3r1,Hexim1,Cd24a,Crebrf,F2r,Adrb2,Jak2,Klf2,Fzd5,Sema5a,Stx3,Nrg1,Nectin2,Abl1,U…
GO:1901698	Response to nitrogen compound	74	1192	0.45	1.16	7.2e-13	10090.ENSMUSP00000000312,10090.ENSMUSP00000000579,10090.ENSMUSP00000003640,10090.ENSMUSP00000003843,10090.ENSMUSP00000015049,10090.ENSMUSP00000018880,10090.ENSMUSP00000019721,10090.ENSMUSP00000019997,10090.ENSMUSP00000020329,10090.ENSMUSP00000020692,10090.ENSMUSP00000020982,10090.ENSMUSP00000021413,10090.ENSMUSP00000021552,10090.ENSMUSP00000021674,10090.ENSMUSP00000021796,10090.ENSMUSP00000022504…	Cdh1,Sox9,Fosb,Man1a,Dnajb9,Ndel1,Pdk4,Tnfaip3,Egfr,Btg2,Klf11,Nfkbia,Zfp36l1,Fos,Edn1,Mapk8,Myc,Pmaip1,Fosl1,Rela,Baiap2,Epha4,Nr4a2,Itgav,Nfkb1,Nr4a3,Sesn2,Errfi1,Areg,Itpr1,Pak1,Adm,Sfrp1,Gclc,Ptgs2,Irs2,Sik2,Egr2,Thbs1,Mylip,Pygm,Itga2,Foxo1,Pik3r1,Atf2,Insig1,Adrb2,Jak2,Klf2,Egr1,Abl1,Ext1,Homer1,Cpeb3,mt-Nd6,Sdk1,Icam1,Hmgcs2,Jund,Peli1,Foxo3,Jun,Atf4,Sirt1,Rapgef2,Sgk1,Enpp1,Rgs2,Lpin2,Sta…
GO:0030155	Regulation of cell adhesion	60	829	0.51	1.28	7.36e-13	10090.ENSMUSP00000000312,10090.ENSMUSP00000000579,10090.ENSMUSP00000001319,10090.ENSMUSP00000002284,10090.ENSMUSP00000006112,10090.ENSMUSP00000006614,10090.ENSMUSP00000014917,10090.ENSMUSP00000019997,10090.ENSMUSP00000021794,10090.ENSMUSP00000021950,10090.ENSMUSP00000022369,10090.ENSMUSP00000022595,10090.ENSMUSP00000024660,10090.ENSMUSP00000025025,10090.ENSMUSP00000025618,10090.ENSMUSP00000025867…	Cdh1,Sox9,Efnb2,Plaur,Ephb3,Epha2,Dll1,Tnfaip3,Nedd9,Dbn1,Vcl,Rgcc,Smoc2,Dusp1,Pcsk5,Rela,Epha4,Plxna2,Itgav,Bmp2,Ccn1,Nr4a3,Lag3,Vav3,Serpine1,Nfkbiz,Thbs1,Prkx,Ptger4,Itga2,Pik3r1,Cd24a,Epb41l5,Adrb2,Jak2,Sema5a,Stx3,Nrg1,Abl1,Icam1,Lama3,Piezo1,Lmo7,Peli1,Sox4,Foxo3,Cyth1,Klf4,Myo10,Fzd7,Cblb,Plet1,Vegfa,Nfat5,Zfp703,Cyld,Cited2,Egr3,Socs1,Cd80
GO:0040017	Positive regulation of locomotion	52	639	0.57	1.38	7.57e-13	10090.ENSMUSP00000000579,10090.ENSMUSP00000005548,10090.ENSMUSP00000006614,10090.ENSMUSP00000019064,10090.ENSMUSP00000020329,10090.ENSMUSP00000021794,10090.ENSMUSP00000021796,10090.ENSMUSP00000022185,10090.ENSMUSP00000022212,10090.ENSMUSP00000022504,10090.ENSMUSP00000022971,10090.ENSMUSP00000023610,10090.ENSMUSP00000024660,10090.ENSMUSP00000025363,10090.ENSMUSP00000025618,10090.ENSMUSP00000027451…	Sox9,Hmox1,Epha2,Cxcl16,Egfr,Nedd9,Edn1,F2rl1,Plk2,Mapk8,Myc,Adamts1,Smoc2,Hbegf,Pcsk5,Epha4,Lamc2,Itgav,Bmp2,Ccn1,Nr4a3,Anxa3,Pak1,Ptgs2,Irs2,Serpine1,Fam110c,Atp8a1,Thbs1,Dock4,Cxcl10,Ptger4,Itga2,Pik3r1,Epb41l5,F2r,Jak2,Rhob,Sema5a,Stx3,Egr1,Abl1,Icam1,Jun,Plet1,Met,Sirt1,Rapgef2,Vegfa,Stat3,Zfp703,Camk2d
GO:0009719	Response to endogenous stimulus	84	1478	0.41	1.1	8.93e-13	10090.ENSMUSP00000000312,10090.ENSMUSP00000000579,10090.ENSMUSP00000003640,10090.ENSMUSP00000005548,10090.ENSMUSP00000018880,10090.ENSMUSP00000019721,10090.ENSMUSP00000020171,10090.ENSMUSP00000020234,10090.ENSMUSP00000020329,10090.ENSMUSP00000020692,10090.ENSMUSP00000020982,10090.ENSMUSP00000021552,10090.ENSMUSP00000021674,10090.ENSMUSP00000021796,10090.ENSMUSP00000021950,10090.ENSMUSP00000022971…	Cdh1,Sox9,Fosb,Hmox1,Ndel1,Pdk4,Ccn2,Timp3,Egfr,Btg2,Klf11,Zfp36l1,Fos,Edn1,Dbn1,Myc,Fosl1,Rela,Baiap2,Epha4,Nr4a2,Bmp2,Skil,Nfkb1,Nr4a3,Sesn2,Errfi1,Areg,Anxa3,Itpr1,Pak1,Adm,Sfrp1,Gclc,Ptgs2,Irs2,Sik2,Serpine1,Egr2,Scx,Klf9,Mylip,Ptger4,Itga2,Itgb6,Foxo1,Pik3r1,Zfp36,Cd24a,Atf2,Epb41l5,Ier2,Insig1,Adrb2,Jak2,Klf2,Nr1d1,Egr1,Abl1,Ext1,Cpeb3,Icam1,Nr1d2,Hmgcs2,Id1,Jund,Arid5a,Foxo3,Jun,Atf4,Sirt1…
GO:0051241	Negative regulation of multicellular organismal process	73	1172	0.45	1.16	9.32e-13	10090.ENSMUSP00000000188,10090.ENSMUSP00000000579,10090.ENSMUSP00000001672,10090.ENSMUSP00000005548,10090.ENSMUSP00000006614,10090.ENSMUSP00000014917,10090.ENSMUSP00000018993,10090.ENSMUSP00000019997,10090.ENSMUSP00000020329,10090.ENSMUSP00000021689,10090.ENSMUSP00000021810,10090.ENSMUSP00000021950,10090.ENSMUSP00000022185,10090.ENSMUSP00000022212,10090.ENSMUSP00000022595,10090.ENSMUSP00000022971…	Ccnd2,Sox9,Ifrd1,Hmox1,Epha2,Dll1,Wwc1,Tnfaip3,Egfr,Evl,Id4,Dbn1,F2rl1,Plk2,Rgcc,Myc,Cxadr,Adamts1,Epha4,Bmp2,Nfkb1,Errfi1,Lag3,Pak1,Adm,Sfrp1,Ptgs2,Plcl1,Serpine1,Foxa1,Gadd45a,Thbs1,Vasn,Dock4,Mylip,Cxcl10,Dusp5,Ptger4,Foxo1,Pik3r1,Zfp36,Cd24a,Atf2,F2r,Adrb2,Jak2,Klf2,Trib1,Sema5a,Nr1d1,Dnaja4,Nrg1,Id1,Rel,Dcn,Klf4,Spry1,Atf4,Klf7,Fzd7,Met,Sirt1,Rab11fip3,Rapgef2,Enpp1,Rgs2,Vegfa,Erbin,Cited2,I…
GO:0010243	Response to organonitrogen compound	69	1070	0.46	1.19	1.14e-12	10090.ENSMUSP00000000312,10090.ENSMUSP00000000579,10090.ENSMUSP00000003640,10090.ENSMUSP00000003843,10090.ENSMUSP00000015049,10090.ENSMUSP00000018880,10090.ENSMUSP00000019721,10090.ENSMUSP00000019997,10090.ENSMUSP00000020329,10090.ENSMUSP00000020692,10090.ENSMUSP00000020982,10090.ENSMUSP00000021413,10090.ENSMUSP00000021552,10090.ENSMUSP00000021674,10090.ENSMUSP00000021796,10090.ENSMUSP00000022971…	Cdh1,Sox9,Fosb,Man1a,Dnajb9,Ndel1,Pdk4,Tnfaip3,Egfr,Btg2,Klf11,Nfkbia,Zfp36l1,Fos,Edn1,Myc,Fosl1,Rela,Baiap2,Epha4,Nr4a2,Nfkb1,Nr4a3,Sesn2,Errfi1,Areg,Itpr1,Pak1,Adm,Sfrp1,Gclc,Ptgs2,Irs2,Sik2,Egr2,Mylip,Pygm,Itga2,Foxo1,Pik3r1,Atf2,Insig1,Adrb2,Jak2,Klf2,Egr1,Abl1,Ext1,Homer1,Cpeb3,mt-Nd6,Sdk1,Icam1,Hmgcs2,Jund,Foxo3,Jun,Atf4,Sirt1,Rapgef2,Sgk1,Enpp1,Rgs2,Lpin2,Stat3,Cpeb2,Erbin,Nr4a1,Socs1
GO:0065007	Biological regulation	383	13744	0.1	0.65	1.39e-12	10090.ENSMUSP00000000080,10090.ENSMUSP00000000188,10090.ENSMUSP00000000266,10090.ENSMUSP00000000312,10090.ENSMUSP00000000314,10090.ENSMUSP00000000579,10090.ENSMUSP00000001059,10090.ENSMUSP00000001319,10090.ENSMUSP00000001672,10090.ENSMUSP00000002284,10090.ENSMUSP00000002360,10090.ENSMUSP00000003310,10090.ENSMUSP00000003640,10090.ENSMUSP00000005256,10090.ENSMUSP00000005504,10090.ENSMUSP00000005548…	Klf6,Ccnd2,Ifi202b,Cdh1,Cdh4,Sox9,Ern1,Efnb2,Ifrd1,Plaur,Angptl4,Ranbp2,Fosb,Ndrg1,Fbxo11,Hmox1,Dnajb1,Ephb3,Ggt1,Epha2,Id3,Sertad1,Abcb1b,Strn3,Dll1,Dnajb9,Rnd3,Serinc3,Ksr1,Ndel1,Wwc1,Cxcl16,Gdpd2,Pdk4,Tnfaip3,Dusp6,Ccn2,Fgd6,Tcp11l2,Timp3,Herc4,Egfr,Btg2,Klf11,Nfkbia,Zfp36l1,Fos,Evl,Nedd9,Edn1,Id4,Dbn1,F2rl1,Plk2,Vcl,Samd4,Tasor,Mapk8,Rgcc,Clu,Rnf19a,Myc,Arc,Cxadr,Adamts1,Ets2,Noct,Smoc2,Pim1,…
GO:0071496	Cellular response to external stimulus	38	352	0.69	1.59	1.39e-12	10090.ENSMUSP00000000579,10090.ENSMUSP00000002360,10090.ENSMUSP00000005548,10090.ENSMUSP00000019721,10090.ENSMUSP00000020329,10090.ENSMUSP00000021674,10090.ENSMUSP00000022504,10090.ENSMUSP00000024811,10090.ENSMUSP00000025399,10090.ENSMUSP00000025850,10090.ENSMUSP00000027941,10090.ENSMUSP00000028166,10090.ENSMUSP00000029812,10090.ENSMUSP00000030724,10090.ENSMUSP00000032264,10090.ENSMUSP00000033952…	Sox9,Angptl4,Hmox1,Pdk4,Egfr,Fos,Mapk8,Pim1,Pmaip1,Fosl1,Atf3,Nr4a2,Nfkb1,Sesn2,Gabarapl1,Sfrp1,Gclc,Ptgs2,Sik2,Bmt2,Map2k4,Scx,Gadd45a,Wipi2,Ptger4,Fnip1,Itga2,Foxo1,Atf2,Nuak2,Glul,Piezo1,Foxo3,Jun,Atf4,Sirt1,Ctsl,Cdkn1a
GO:1901652	Response to peptide	45	497	0.61	1.44	1.65e-12	10090.ENSMUSP00000018880,10090.ENSMUSP00000019721,10090.ENSMUSP00000019997,10090.ENSMUSP00000020692,10090.ENSMUSP00000020982,10090.ENSMUSP00000021413,10090.ENSMUSP00000021552,10090.ENSMUSP00000021674,10090.ENSMUSP00000021796,10090.ENSMUSP00000022971,10090.ENSMUSP00000025867,10090.ENSMUSP00000027451,10090.ENSMUSP00000028166,10090.ENSMUSP00000029812,10090.ENSMUSP00000030025,10090.ENSMUSP00000030724…	Ndel1,Pdk4,Tnfaip3,Btg2,Klf11,Nfkbia,Zfp36l1,Fos,Edn1,Myc,Rela,Epha4,Nr4a2,Nfkb1,Nr4a3,Sesn2,Errfi1,Areg,Pak1,Adm,Gclc,Ptgs2,Irs2,Sik2,Egr2,Foxo1,Pik3r1,Insig1,Adrb2,Jak2,Klf2,Egr1,Icam1,Hmgcs2,Jund,Foxo3,Jun,Sirt1,Sgk1,Enpp1,Lpin2,Stat3,Cpeb2,Erbin,Nr4a1
GO:0002009	Morphogenesis of an epithelium	47	542	0.59	1.41	1.81e-12	10090.ENSMUSP00000000579,10090.ENSMUSP00000001319,10090.ENSMUSP00000006614,10090.ENSMUSP00000014917,10090.ENSMUSP00000020329,10090.ENSMUSP00000021796,10090.ENSMUSP00000021810,10090.ENSMUSP00000022369,10090.ENSMUSP00000022971,10090.ENSMUSP00000025193,10090.ENSMUSP00000025363,10090.ENSMUSP00000027451,10090.ENSMUSP00000028836,10090.ENSMUSP00000029846,10090.ENSMUSP00000031325,10090.ENSMUSP00000033040…	Sox9,Efnb2,Epha2,Dll1,Egfr,Edn1,Id4,Vcl,Myc,Brd2,Hbegf,Epha4,Bmp2,Ccn1,Areg,Pak1,Adm,Sfrp1,Foxa1,Clic4,Prkx,Epb41l5,Socs3,Tead1,Ctnnd1,Rhob,Fzd5,Sema5a,Irx2,Abl1,Ext1,Mpp5,Arl13b,Lama3,Irx3,Sox4,Klf4,Spry1,Plet1,Met,Ipmk,Enpp1,Vegfa,Tgif1,Cited2,Ctsl,Aldh1a1
GO:0001568	Blood vessel development	48	568	0.58	1.38	2.27e-12	10090.ENSMUSP00000001319,10090.ENSMUSP00000002360,10090.ENSMUSP00000005548,10090.ENSMUSP00000006112,10090.ENSMUSP00000006614,10090.ENSMUSP00000014917,10090.ENSMUSP00000020171,10090.ENSMUSP00000021552,10090.ENSMUSP00000021796,10090.ENSMUSP00000025363,10090.ENSMUSP00000025618,10090.ENSMUSP00000025850,10090.ENSMUSP00000028499,10090.ENSMUSP00000029846,10090.ENSMUSP00000033054,10090.ENSMUSP00000034745…	Efnb2,Angptl4,Hmox1,Ephb3,Epha2,Dll1,Ccn2,Zfp36l1,Edn1,Hbegf,Pcsk5,Fosl1,Itgav,Ccn1,Adm,Myo1e,Ptgs2,Amotl2,Vav3,Serpine1,Fzd8,Egr2,Clic4,Thbs1,Prkx,Epgn,Tiparp,Ptger4,Foxo1,Socs3,Junb,Rhob,Fzd5,Sema5a,Egr1,Unc5b,Glul,Cemip2,Sox4,Jun,Sirt1,Rapgef2,Enpp1,Vegfa,Heg1,Cited2,Egr3,Nr4a1
GO:0071900	Regulation of protein serine/threonine kinase activity	39	378	0.67	1.54	2.27e-12	10090.ENSMUSP00000000188,10090.ENSMUSP00000001059,10090.ENSMUSP00000018478,10090.ENSMUSP00000019997,10090.ENSMUSP00000020329,10090.ENSMUSP00000021796,10090.ENSMUSP00000022595,10090.ENSMUSP00000024811,10090.ENSMUSP00000025025,10090.ENSMUSP00000027451,10090.ENSMUSP00000028836,10090.ENSMUSP00000029416,10090.ENSMUSP00000030724,10090.ENSMUSP00000031331,10090.ENSMUSP00000033040,10090.ENSMUSP00000033952…	Ccnd2,Ern1,Ksr1,Tnfaip3,Egfr,Edn1,Rgcc,Pim1,Dusp1,Epha4,Bmp2,Ccnl1,Sesn2,Ccng2,Pak1,Sfrp1,Fzd8,Map2k4,Gadd45a,Thbs1,Epgn,Hexim1,Cd24a,Tead1,Adrb2,Fzd5,Trib1,Abl1,Ccnyl1,Spry1,Dipk2a,Sirt1,Magi3,Rapgef2,Fzd10,Rgs2,Vegfa,Heg1,Cdkn1a
GO:0050790	Regulation of catalytic activity	112	2369	0.33	0.96	2.39e-12	10090.ENSMUSP00000000188,10090.ENSMUSP00000000266,10090.ENSMUSP00000000312,10090.ENSMUSP00000001059,10090.ENSMUSP00000002284,10090.ENSMUSP00000002360,10090.ENSMUSP00000003310,10090.ENSMUSP00000006112,10090.ENSMUSP00000006614,10090.ENSMUSP00000018478,10090.ENSMUSP00000018880,10090.ENSMUSP00000019997,10090.ENSMUSP00000020171,10090.ENSMUSP00000020208,10090.ENSMUSP00000020234,10090.ENSMUSP00000020329…	Ccnd2,Ifi202b,Cdh1,Ern1,Plaur,Angptl4,Ranbp2,Ephb3,Epha2,Ksr1,Ndel1,Tnfaip3,Ccn2,Fgd6,Timp3,Egfr,Nedd9,Edn1,F2rl1,Mapk8,Rgcc,Clu,Myc,Pim1,Dusp1,Hbegf,Ppp2r2b,Pmaip1,Epha4,Rgs16,Plxna2,Nr4a2,Bmp2,Ccnl1,Nfkb1,Ccn1,Sesn2,Errfi1,Areg,Ccng2,Anxa3,Pak1,Sfrp1,Sh3rf1,Ptgs2,Vav3,Irs2,Serpine1,Fzd8,Map2k4,Gadd45a,Thbs1,Epgn,Dock4,Fnip1,Tnfsf15,Itga2,Pik3r1,Ppp1r15b,Hexim1,Zfp36,Cd24a,Dcun1d3,Socs3,Tead1,F2…
GO:0033993	Response to lipid	63	935	0.48	1.2	2.82e-12	10090.ENSMUSP00000000579,10090.ENSMUSP00000001319,10090.ENSMUSP00000003640,10090.ENSMUSP00000006508,10090.ENSMUSP00000008016,10090.ENSMUSP00000013130,10090.ENSMUSP00000019064,10090.ENSMUSP00000019721,10090.ENSMUSP00000019997,10090.ENSMUSP00000020329,10090.ENSMUSP00000021413,10090.ENSMUSP00000021552,10090.ENSMUSP00000021674,10090.ENSMUSP00000021796,10090.ENSMUSP00000022504,10090.ENSMUSP00000022971…	Sox9,Efnb2,Fosb,Ggt1,Id3,Strn3,Cxcl16,Pdk4,Tnfaip3,Egfr,Nfkbia,Zfp36l1,Fos,Edn1,Mapk8,Myc,Noct,Pim1,Fosl1,Rela,Nfkb1,Abca1,Errfi1,Fosl2,Areg,Anxa3,Adm,Sfrp1,Ptgs2,Serpine1,Foxa1,Thbs1,Klf9,Cxcl10,Ptger4,Itga2,Foxo1,Pik3r1,Zfp36,Tead1,F2r,Insig1,Jak2,Trib1,Nr1d1,Abl1,Hmgcs2,Jund,Arid5a,Peli1,Foxo3,Prdm2,Jun,Klf4,Nrip1,Sgk1,Stat3,Zfp703,Ttc6,Erbin,Ctsl,Nr4a1,Cd80
GO:0051093	Negative regulation of developmental process	69	1094	0.46	1.15	2.94e-12	10090.ENSMUSP00000000188,10090.ENSMUSP00000000579,10090.ENSMUSP00000001672,10090.ENSMUSP00000006614,10090.ENSMUSP00000008016,10090.ENSMUSP00000014917,10090.ENSMUSP00000018993,10090.ENSMUSP00000020329,10090.ENSMUSP00000021413,10090.ENSMUSP00000021552,10090.ENSMUSP00000021810,10090.ENSMUSP00000022212,10090.ENSMUSP00000022595,10090.ENSMUSP00000022971,10090.ENSMUSP00000023572,10090.ENSMUSP00000023610…	Ccnd2,Sox9,Ifrd1,Epha2,Id3,Dll1,Wwc1,Egfr,Nfkbia,Zfp36l1,Id4,Plk2,Rgcc,Myc,Cxadr,Adamts1,Noct,Nppc,Epha4,Itgav,Bmp2,Skil,Areg,Lag3,Pak1,Sfrp1,Tob1,Serpine1,Foxa1,Gadd45a,Thbs1,Vasn,Cxcl10,Ptger4,Foxo1,Pik3r1,Tent5c,Zfp36,Cd24a,Atf2,Pramef8,Insig1,Adrb2,Klf2,Trib1,Sema5a,Nr1d1,Irx3,Id1,Dcn,Foxo3,Klf4,Spry1,Crim1,Klf7,Fzd7,Sirt1,Wwtr1,Rapgef2,Enpp1,Rgs2,Vegfa,Stat3,Fndc3b,Cited2,Id2,Socs1,Cdkn1a,Tj…
GO:0048585	Negative regulation of response to stimulus	90	1697	0.38	1.03	3.51e-12	10090.ENSMUSP00000000266,10090.ENSMUSP00000000312,10090.ENSMUSP00000000579,10090.ENSMUSP00000002284,10090.ENSMUSP00000005548,10090.ENSMUSP00000006614,10090.ENSMUSP00000013130,10090.ENSMUSP00000014917,10090.ENSMUSP00000015049,10090.ENSMUSP00000018993,10090.ENSMUSP00000019997,10090.ENSMUSP00000020118,10090.ENSMUSP00000020234,10090.ENSMUSP00000020258,10090.ENSMUSP00000021413,10090.ENSMUSP00000021950…	Ifi202b,Cdh1,Sox9,Plaur,Hmox1,Epha2,Strn3,Dll1,Dnajb9,Wwc1,Tnfaip3,Dusp6,Timp3,Herc4,Nfkbia,Dbn1,F2rl1,Clu,Dusp1,Rela,Epha4,Rgs16,Atf3,Nr4a2,Itgav,Bmp2,Skil,Nfkb1,Nr4a3,Sesn2,Errfi1,Itpr1,Adm,Sfrp1,Sh3rf1,Gclc,Ptgs2,Tob1,Serpine1,Bmt2,Mcl1,Thbs1,Vasn,Elf1,Dusp5,Ptger4,Fnip1,Dusp8,Rasl11b,Foxo1,Tle4,Zfp36,Cd24a,Crebrf,Socs3,Insig1,Adrb2,Ctnnd1,Trib1,Sema5a,Nr1d1,Egr1,Nrg1,Abl1,Unc5b,Icam1,Nr1d2,Dc…
GO:0048584	Positive regulation of response to stimulus	108	2261	0.33	0.96	4.11e-12	10090.ENSMUSP00000000266,10090.ENSMUSP00000000579,10090.ENSMUSP00000001059,10090.ENSMUSP00000002284,10090.ENSMUSP00000014917,10090.ENSMUSP00000017851,10090.ENSMUSP00000018478,10090.ENSMUSP00000018880,10090.ENSMUSP00000018993,10090.ENSMUSP00000019997,10090.ENSMUSP00000020171,10090.ENSMUSP00000020234,10090.ENSMUSP00000020329,10090.ENSMUSP00000021413,10090.ENSMUSP00000021794,10090.ENSMUSP00000021796…	Ifi202b,Sox9,Ern1,Plaur,Dll1,Serinc3,Ksr1,Ndel1,Wwc1,Tnfaip3,Ccn2,Timp3,Egfr,Nfkbia,Nedd9,Edn1,Dbn1,F2rl1,Mapk8,Rgcc,Clu,Myc,Smoc2,Hbegf,Pmaip1,Pcsk5,Rela,Maoa,Baiap2,Nppc,Epha4,Atf3,Atf6,Itgav,Bmp2,Skil,Schip1,Alpk1,Nfkb1,Ccn1,Nr4a3,Areg,Lag3,Pak1,Sfrp1,Sh3rf1,Ptgs2,Vav3,Serpine1,Fzd8,Foxa1,Nfkbiz,Map2k4,Fam110c,Gadd45a,Mcl1,Thbs1,Epgn,Cxcl10,Ptger4,Fnip1,Ep400,Ino80,Itga2,Pik3r1,Ier5,Hexim1,Cd2…
GO:0051726	Regulation of cell cycle	69	1105	0.45	1.14	4.53e-12	10090.ENSMUSP00000000188,10090.ENSMUSP00000000579,10090.ENSMUSP00000008016,10090.ENSMUSP00000019997,10090.ENSMUSP00000020171,10090.ENSMUSP00000020329,10090.ENSMUSP00000020692,10090.ENSMUSP00000021552,10090.ENSMUSP00000021796,10090.ENSMUSP00000022212,10090.ENSMUSP00000022504,10090.ENSMUSP00000022595,10090.ENSMUSP00000022971,10090.ENSMUSP00000023610,10090.ENSMUSP00000024660,10090.ENSMUSP00000024811…	Ccnd2,Sox9,Id3,Tnfaip3,Ccn2,Egfr,Btg2,Zfp36l1,Edn1,Plk2,Mapk8,Rgcc,Myc,Adamts1,Smoc2,Pim1,Dusp1,Fosl1,Ovol1,Nppc,Bmp2,Skil,Ccnl1,Nr4a3,Ccng2,Mepce,Sfrp1,Ptgs2,Foxa1,Gadd45a,Epgn,Ep400,Ino80,Hexim1,Atf2,Dcun1d3,Junb,Cast,Rhob,Cspp1,Abl1,Plk3,Cdkl5,Ccnyl1,Jund,Klhl21,Dot1l,Jun,Klf4,Bcl2l11,Jade3,Met,Sirt1,Rab11fip3,Sgk1,Stat3,Ptprk,Zfp703,Zfp655,Rbm38,Camk2d,Usp47,Cyld,Nek1,Hspa2,Cited2,Id2,Nr4a1,C…
GO:0071495	Cellular response to endogenous stimulus	70	1133	0.45	1.13	4.67e-12	10090.ENSMUSP00000000312,10090.ENSMUSP00000000579,10090.ENSMUSP00000003640,10090.ENSMUSP00000018880,10090.ENSMUSP00000019721,10090.ENSMUSP00000020171,10090.ENSMUSP00000020329,10090.ENSMUSP00000020982,10090.ENSMUSP00000021552,10090.ENSMUSP00000021674,10090.ENSMUSP00000021796,10090.ENSMUSP00000021950,10090.ENSMUSP00000022971,10090.ENSMUSP00000025867,10090.ENSMUSP00000026436,10090.ENSMUSP00000027451…	Cdh1,Sox9,Fosb,Ndel1,Pdk4,Ccn2,Egfr,Klf11,Zfp36l1,Fos,Edn1,Dbn1,Myc,Rela,Baiap2,Epha4,Nr4a2,Bmp2,Skil,Nfkb1,Nr4a3,Sesn2,Errfi1,Itpr1,Pak1,Sfrp1,Gclc,Ptgs2,Irs2,Sik2,Serpine1,Scx,Klf9,Ptger4,Itgb6,Foxo1,Pik3r1,Zfp36,Atf2,Epb41l5,Insig1,Adrb2,Jak2,Klf2,Nr1d1,Egr1,Abl1,Ext1,Cpeb3,Icam1,Nr1d2,Hmgcs2,Id1,Arid5a,Foxo3,Jun,Atf4,Sirt1,Rapgef2,Sgk1,Enpp1,Lpin2,Stat3,Cpeb2,Ptprk,Ttc6,Cited2,Egr3,Nr4a1,Socs1
GO:0060548	Negative regulation of cell death	73	1216	0.43	1.11	4.77e-12	10090.ENSMUSP00000000188,10090.ENSMUSP00000000266,10090.ENSMUSP00000000579,10090.ENSMUSP00000002284,10090.ENSMUSP00000002360,10090.ENSMUSP00000005548,10090.ENSMUSP00000014917,10090.ENSMUSP00000019721,10090.ENSMUSP00000019997,10090.ENSMUSP00000020171,10090.ENSMUSP00000020329,10090.ENSMUSP00000020692,10090.ENSMUSP00000021796,10090.ENSMUSP00000022212,10090.ENSMUSP00000022504,10090.ENSMUSP00000022616…	Ccnd2,Ifi202b,Sox9,Plaur,Angptl4,Hmox1,Dll1,Pdk4,Tnfaip3,Ccn2,Egfr,Btg2,Edn1,Plk2,Mapk8,Clu,Myc,Pim1,Dusp1,Rela,Nr4a2,Itgav,Nfkb1,Ccn1,Nr4a3,Itpr1,Sfrp1,Sh3rf1,Gclc,Ptgs2,Irs2,Serpine1,Map2k4,Scx,Mcl1,Tsc22d1,Thbs1,Fnip1,Foxo1,Pik3r1,Pramef8,Socs3,F2r,Jak2,Cast,Sema5a,Nuak2,Nrg1,Abl1,Plk3,Unc5b,Icam1,Id1,Peli1,Sox4,Jun,Klf4,Atf4,Tsc22d3,Dipk2a,Met,Stk40,Sirt1,Sgk1,Vegfa,Stat3,Ppp1r15a,Usp47,Ncoa7…
GO:0006979	Response to oxidative stress	39	393	0.65	1.48	6.66e-12	10090.ENSMUSP00000001059,10090.ENSMUSP00000005548,10090.ENSMUSP00000006508,10090.ENSMUSP00000019997,10090.ENSMUSP00000020329,10090.ENSMUSP00000021674,10090.ENSMUSP00000021796,10090.ENSMUSP00000022504,10090.ENSMUSP00000025850,10090.ENSMUSP00000025867,10090.ENSMUSP00000028166,10090.ENSMUSP00000029386,10090.ENSMUSP00000029812,10090.ENSMUSP00000030025,10090.ENSMUSP00000030724,10090.ENSMUSP00000031325…	Ern1,Hmox1,Ggt1,Tnfaip3,Egfr,Fos,Edn1,Mapk8,Fosl1,Rela,Nr4a2,Etfdh,Nfkb1,Nr4a3,Sesn2,Areg,Gclc,Ptgs2,Foxo1,Ppp1r15b,Atf2,Pon2,Jak2,Klf2,Rhob,Abl1,Plk3,Etv5,mt-Nd6,Kdm6b,Foxo3,Jun,Atf4,Sirt1,Cpeb2,Ptprk,Ncoa7,Txnrd1,Aldh1a1
GO:0007166	Cell surface receptor signaling pathway	99	2010	0.35	0.97	1.05e-11	10090.ENSMUSP00000000080,10090.ENSMUSP00000000312,10090.ENSMUSP00000000579,10090.ENSMUSP00000001319,10090.ENSMUSP00000002284,10090.ENSMUSP00000006112,10090.ENSMUSP00000006614,10090.ENSMUSP00000014917,10090.ENSMUSP00000018880,10090.ENSMUSP00000019721,10090.ENSMUSP00000020171,10090.ENSMUSP00000020329,10090.ENSMUSP00000021413,10090.ENSMUSP00000021674,10090.ENSMUSP00000021794,10090.ENSMUSP00000021796…	Klf6,Cdh1,Sox9,Efnb2,Plaur,Ephb3,Epha2,Dll1,Ndel1,Pdk4,Ccn2,Egfr,Nfkbia,Fos,Nedd9,Edn1,Myc,Hbegf,Rela,Nppc,Epha4,Plxna2,Itgav,Bmp2,Skil,Schip1,Abca1,Nr4a3,Areg,Lag3,Pak1,Sfrp1,Myo1e,Amotl2,Vav3,Irs2,Sik2,Fzd8,Foxa1,Nfkbiz,Scx,Mcl1,Epgn,Cxcl10,Tiparp,Frat2,Itga2,Hcar2,Itgb6,Foxo1,Pik3r1,Tle4,Cd24a,Atf2,Socs3,Adrb2,Jak2,Ctnnd1,Fzd5,Sema5a,Egr1,Tec,Nrg1,Abl1,Ext1,Unc5b,Homer1,Daam1,Arl13b,Lama3,Id1,…
GO:0050896	Response to stimulus	283	9122	0.15	0.69	1.69e-11	10090.ENSMUSP00000000080,10090.ENSMUSP00000000188,10090.ENSMUSP00000000266,10090.ENSMUSP00000000312,10090.ENSMUSP00000000314,10090.ENSMUSP00000000579,10090.ENSMUSP00000001059,10090.ENSMUSP00000001319,10090.ENSMUSP00000002284,10090.ENSMUSP00000002360,10090.ENSMUSP00000003100,10090.ENSMUSP00000003640,10090.ENSMUSP00000003843,10090.ENSMUSP00000003850,10090.ENSMUSP00000005256,10090.ENSMUSP00000005548…	Klf6,Ccnd2,Ifi202b,Cdh1,Cdh4,Sox9,Ern1,Efnb2,Plaur,Angptl4,Cyp2f2,Fosb,Man1a,Itpkc,Ndrg1,Hmox1,Dnajb1,Ephb3,Ggt1,Epha2,Id3,Abcb1b,Strn3,Dll1,Dnajb9,Rnd3,Serinc3,Ksr1,Ndel1,Cxcl16,Pdk4,Tnfaip3,Dusp6,Ccn2,Tcp11l2,Timp3,Egfr,Btg2,Klf11,Nfkbia,Zfp36l1,Fos,Evl,Nedd9,Edn1,Dbn1,F2rl1,Plk2,Mapk8,Rgcc,Clu,Myc,Alcam,Cxadr,Noct,Pim1,Dusp1,Hbegf,Pmaip1,Fosl1,Rela,Add3,Baiap2,Stk17b,Nppc,Epha4,Rassf5,Rgs16,La…
GO:0031399	Regulation of protein modification process	87	1658	0.38	1	1.72e-11	10090.ENSMUSP00000000188,10090.ENSMUSP00000000579,10090.ENSMUSP00000001059,10090.ENSMUSP00000002284,10090.ENSMUSP00000018478,10090.ENSMUSP00000019997,10090.ENSMUSP00000020118,10090.ENSMUSP00000020171,10090.ENSMUSP00000020329,10090.ENSMUSP00000021794,10090.ENSMUSP00000021796,10090.ENSMUSP00000022504,10090.ENSMUSP00000022595,10090.ENSMUSP00000022616,10090.ENSMUSP00000024811,10090.ENSMUSP00000025025…	Ccnd2,Sox9,Ern1,Plaur,Ksr1,Tnfaip3,Dusp6,Ccn2,Egfr,Nedd9,Edn1,Mapk8,Rgcc,Clu,Pim1,Dusp1,Hbegf,Ppp2r2b,Rela,Epha4,Rassf5,Bmp2,Ccnl1,Ccn1,Sesn2,Errfi1,Areg,Ccng2,Pak1,Sfrp1,Gclc,Ptgs2,Fbxo33,Fzd8,Map2k4,Gadd45a,Thbs1,Epgn,Ptger4,Fnip1,Tnfsf15,Pik3r1,Ppp1r15b,Hexim1,Cd24a,Atf2,Dcun1d3,Socs3,Tead1,Adrb2,Jak2,Ctnnd1,Ocln,Fzd5,Trib1,Egr1,Nrg1,Abl1,Icam1,Ccnyl1,Arid5a,Peli1,Sox4,Osbpl8,Jun,Spry1,Caprin2…
GO:0051128	Regulation of cellular component organization	115	2546	0.31	0.9	1.77e-11	10090.ENSMUSP00000000314,10090.ENSMUSP00000000579,10090.ENSMUSP00000001319,10090.ENSMUSP00000001672,10090.ENSMUSP00000002284,10090.ENSMUSP00000005620,10090.ENSMUSP00000006112,10090.ENSMUSP00000006614,10090.ENSMUSP00000008528,10090.ENSMUSP00000014917,10090.ENSMUSP00000017288,10090.ENSMUSP00000018880,10090.ENSMUSP00000019064,10090.ENSMUSP00000020171,10090.ENSMUSP00000020329,10090.ENSMUSP00000021689…	Cdh4,Sox9,Efnb2,Ifrd1,Plaur,Dnajb1,Ephb3,Epha2,Sertad1,Dll1,Rnd3,Ndel1,Cxcl16,Ccn2,Egfr,Evl,Nedd9,Edn1,Dbn1,F2rl1,Plk2,Vcl,Tasor,Mapk8,Rgcc,Clu,Myc,Arc,Adamts1,Dusp1,Hbegf,Pmaip1,Pcsk5,Add3,Baiap2,Epha4,Plxna2,Itgav,Bmp2,Skil,Ccnl1,Abca1,Sesn2,Espn,Itpr1,Pak1,Acsl4,Sfrp1,Gclc,Atf7ip2,Enc1,Serpine1,Fam110c,Atp8a1,Epgn,Mylip,Cxcl10,Ptger4,Fnip1,Ino80,Itga2,Pik3r1,Cd24a,Epb41l5,Dcun1d3,Tead1,Adrb2,F…
GO:0009967	Positive regulation of signal transduction	86	1630	0.38	1	1.79e-11	10090.ENSMUSP00000000579,10090.ENSMUSP00000001059,10090.ENSMUSP00000002284,10090.ENSMUSP00000014917,10090.ENSMUSP00000017851,10090.ENSMUSP00000018478,10090.ENSMUSP00000018993,10090.ENSMUSP00000019997,10090.ENSMUSP00000020171,10090.ENSMUSP00000020234,10090.ENSMUSP00000020329,10090.ENSMUSP00000021796,10090.ENSMUSP00000021950,10090.ENSMUSP00000022185,10090.ENSMUSP00000022504,10090.ENSMUSP00000022616…	Sox9,Ern1,Plaur,Dll1,Serinc3,Ksr1,Wwc1,Tnfaip3,Ccn2,Timp3,Egfr,Edn1,Dbn1,F2rl1,Mapk8,Clu,Myc,Smoc2,Hbegf,Pmaip1,Pcsk5,Rela,Maoa,Baiap2,Nppc,Epha4,Atf3,Atf6,Itgav,Bmp2,Skil,Schip1,Alpk1,Nfkb1,Ccn1,Areg,Pak1,Sfrp1,Sh3rf1,Fzd8,Foxa1,Map2k4,Fam110c,Gadd45a,Mcl1,Thbs1,Epgn,Ptger4,Fnip1,Pik3r1,Hexim1,Cd24a,Crebrf,F2r,Adrb2,Jak2,Klf2,Fzd5,Sema5a,Nrg1,Nectin2,Abl1,Unc5b,Icam1,Peli1,Rel,Sox4,Osbpl8,Dcn,Ju…
GO:0042221	Response to chemical	192	5335	0.21	0.77	1.79e-11	10090.ENSMUSP00000000080,10090.ENSMUSP00000000266,10090.ENSMUSP00000000312,10090.ENSMUSP00000000314,10090.ENSMUSP00000000579,10090.ENSMUSP00000001059,10090.ENSMUSP00000001319,10090.ENSMUSP00000003100,10090.ENSMUSP00000003640,10090.ENSMUSP00000003843,10090.ENSMUSP00000003850,10090.ENSMUSP00000005256,10090.ENSMUSP00000005548,10090.ENSMUSP00000006112,10090.ENSMUSP00000006508,10090.ENSMUSP00000006614…	Klf6,Ifi202b,Cdh1,Cdh4,Sox9,Ern1,Efnb2,Cyp2f2,Fosb,Man1a,Itpkc,Ndrg1,Hmox1,Ephb3,Ggt1,Epha2,Id3,Abcb1b,Strn3,Dnajb9,Ndel1,Cxcl16,Pdk4,Tnfaip3,Dusp6,Ccn2,Timp3,Egfr,Btg2,Klf11,Nfkbia,Zfp36l1,Fos,Evl,Edn1,Dbn1,Mapk8,Rgcc,Clu,Myc,Alcam,Cxadr,Noct,Pim1,Dusp1,Hbegf,Pmaip1,Fosl1,Rela,Add3,Baiap2,Nppc,Epha4,Lamc2,Atf3,Plxna2,Atf6,Slc25a25,Nr4a2,Itgav,Bmp2,Skil,Nfkb1,Ccn1,Abca1,Nr4a3,Sesn2,Errfi1,Fosl2,A…
GO:0071417	Cellular response to organonitrogen compound	48	610	0.55	1.28	2.34e-11	10090.ENSMUSP00000000312,10090.ENSMUSP00000000579,10090.ENSMUSP00000018880,10090.ENSMUSP00000019721,10090.ENSMUSP00000020329,10090.ENSMUSP00000020982,10090.ENSMUSP00000021552,10090.ENSMUSP00000021674,10090.ENSMUSP00000021796,10090.ENSMUSP00000022971,10090.ENSMUSP00000025867,10090.ENSMUSP00000026436,10090.ENSMUSP00000027451,10090.ENSMUSP00000028166,10090.ENSMUSP00000029812,10090.ENSMUSP00000030025…	Cdh1,Sox9,Ndel1,Pdk4,Egfr,Klf11,Zfp36l1,Fos,Edn1,Myc,Rela,Baiap2,Epha4,Nr4a2,Nfkb1,Nr4a3,Sesn2,Errfi1,Itpr1,Pak1,Sfrp1,Gclc,Ptgs2,Irs2,Sik2,Foxo1,Pik3r1,Atf2,Insig1,Adrb2,Jak2,Klf2,Egr1,Cpeb3,Icam1,Hmgcs2,Foxo3,Jun,Atf4,Sirt1,Rapgef2,Sgk1,Enpp1,Lpin2,Stat3,Cpeb2,Nr4a1,Socs1
GO:0044093	Positive regulation of molecular function	85	1615	0.38	1	2.87e-11	10090.ENSMUSP00000000188,10090.ENSMUSP00000001059,10090.ENSMUSP00000001672,10090.ENSMUSP00000002284,10090.ENSMUSP00000003310,10090.ENSMUSP00000005620,10090.ENSMUSP00000006112,10090.ENSMUSP00000006614,10090.ENSMUSP00000009058,10090.ENSMUSP00000018880,10090.ENSMUSP00000020171,10090.ENSMUSP00000020329,10090.ENSMUSP00000021794,10090.ENSMUSP00000021796,10090.ENSMUSP00000022185,10090.ENSMUSP00000022212…	Ccnd2,Ern1,Ifrd1,Plaur,Ranbp2,Dnajb1,Ephb3,Epha2,Abcb1b,Ndel1,Ccn2,Egfr,Nedd9,Edn1,F2rl1,Plk2,Mapk8,Rgcc,Clu,Myc,Arc,Pim1,Hbegf,Pmaip1,Fosl1,Rela,Epha4,Rgs16,Atp1b1,Nr4a2,Bmp2,Ccn1,Areg,Anxa3,Pak1,Vav3,Plcl1,Fzd8,Foxa1,Map2k4,Thbs1,Epgn,Tnfsf15,Itga2,Ppp1r15b,Cd24a,Atf2,Epb41l5,Dcun1d3,Tead1,F2r,Adrb2,Jak2,Fzd5,Trib1,Egr1,Nrg1,Abl1,Icam1,Cdkl5,Ccnyl1,Il1rap,Srgap2,Osbpl8,Klf4,Bcl2l11,Caprin2,Dipk…
GO:0036293	Response to decreased oxygen levels	35	337	0.67	1.46	3.85e-11	10090.ENSMUSP00000002360,10090.ENSMUSP00000005256,10090.ENSMUSP00000005548,10090.ENSMUSP00000021552,10090.ENSMUSP00000021674,10090.ENSMUSP00000021796,10090.ENSMUSP00000022595,10090.ENSMUSP00000022971,10090.ENSMUSP00000027449,10090.ENSMUSP00000027863,10090.ENSMUSP00000028166,10090.ENSMUSP00000028836,10090.ENSMUSP00000031017,10090.ENSMUSP00000032192,10090.ENSMUSP00000033040,10090.ENSMUSP00000033054…	Angptl4,Ndrg1,Hmox1,Zfp36l1,Fos,Edn1,Rgcc,Myc,Nppc,Atp1b1,Nr4a2,Bmp2,Fosl2,Itpr1,Pak1,Adm,Sfrp1,Ptgs2,Vasn,Pygm,Itga2,Cd24a,Atf2,Adrb2,Egr1,Plk3,Jund,Foxo3,Jun,Atf4,Sirt1,Vegfa,Cpeb2,Camk2d,Cited2
GO:0048514	Blood vessel morphogenesis	41	461	0.6	1.35	3.85e-11	10090.ENSMUSP00000001319,10090.ENSMUSP00000002360,10090.ENSMUSP00000005548,10090.ENSMUSP00000006112,10090.ENSMUSP00000006614,10090.ENSMUSP00000014917,10090.ENSMUSP00000020171,10090.ENSMUSP00000021552,10090.ENSMUSP00000021796,10090.ENSMUSP00000025363,10090.ENSMUSP00000028499,10090.ENSMUSP00000029846,10090.ENSMUSP00000033054,10090.ENSMUSP00000034745,10090.ENSMUSP00000035065,10090.ENSMUSP00000035121…	Efnb2,Angptl4,Hmox1,Ephb3,Epha2,Dll1,Ccn2,Zfp36l1,Edn1,Hbegf,Itgav,Ccn1,Adm,Myo1e,Ptgs2,Amotl2,Vav3,Serpine1,Fzd8,Clic4,Thbs1,Prkx,Epgn,Tiparp,Ptger4,Junb,Rhob,Fzd5,Sema5a,Unc5b,Glul,Cemip2,Sox4,Jun,Sirt1,Enpp1,Vegfa,Heg1,Cited2,Egr3,Nr4a1
GO:0070848	Response to growth factor	44	529	0.58	1.3	4.24e-11	10090.ENSMUSP00000000579,10090.ENSMUSP00000001059,10090.ENSMUSP00000006614,10090.ENSMUSP00000020118,10090.ENSMUSP00000020171,10090.ENSMUSP00000020329,10090.ENSMUSP00000021552,10090.ENSMUSP00000021674,10090.ENSMUSP00000021796,10090.ENSMUSP00000021950,10090.ENSMUSP00000022971,10090.ENSMUSP00000025867,10090.ENSMUSP00000026436,10090.ENSMUSP00000028836,10090.ENSMUSP00000029194,10090.ENSMUSP00000029812…	Sox9,Ern1,Epha2,Dusp6,Ccn2,Egfr,Zfp36l1,Fos,Edn1,Dbn1,Myc,Rela,Baiap2,Bmp2,Skil,Nfkb1,Errfi1,Anxa3,Sfrp1,Gclc,Serpine1,Scx,Thbs1,Itgb6,Zfp36,Atf2,Epb41l5,Ier2,Egr1,Abl1,Ext1,Id1,Foxo3,Jun,Klf4,Sirt1,Rapgef2,Enpp1,Vegfa,Stat3,Ptprk,Cited2,Egr3,Nr4a1
GO:0014070	Response to organic cyclic compound	63	1008	0.45	1.1	5.8e-11	10090.ENSMUSP00000000312,10090.ENSMUSP00000003640,10090.ENSMUSP00000006508,10090.ENSMUSP00000008016,10090.ENSMUSP00000013130,10090.ENSMUSP00000020118,10090.ENSMUSP00000020329,10090.ENSMUSP00000020692,10090.ENSMUSP00000021413,10090.ENSMUSP00000021552,10090.ENSMUSP00000021674,10090.ENSMUSP00000021796,10090.ENSMUSP00000022971,10090.ENSMUSP00000024811,10090.ENSMUSP00000025399,10090.ENSMUSP00000025850…	Cdh1,Fosb,Ggt1,Id3,Strn3,Dusp6,Egfr,Btg2,Nfkbia,Zfp36l1,Fos,Edn1,Myc,Pim1,Pmaip1,Fosl1,Bmp2,Nfkb1,Nr4a3,Errfi1,Fosl2,Areg,Anxa3,Itpr1,Pak1,Adm,Sfrp1,Gclc,Ptgs2,Foxa1,Thbs1,Klf9,Pygm,Tiparp,Itga2,Foxo1,Pik3r1,Zfp36,Atf2,Insig1,Adrb2,Jak2,Klf2,Egr1,Abl1,Homer1,mt-Nd6,Sdk1,Hmgcs2,Jund,Peli1,Foxo3,Prdm2,Jun,Atf4,Nrip1,Rapgef2,Sgk1,Enpp1,Stat3,Zfp703,Ctsl,Socs1
GO:0009887	Animal organ morphogenesis	66	1091	0.44	1.08	6.12e-11	10090.ENSMUSP00000000312,10090.ENSMUSP00000000579,10090.ENSMUSP00000001319,10090.ENSMUSP00000006614,10090.ENSMUSP00000008016,10090.ENSMUSP00000014917,10090.ENSMUSP00000020171,10090.ENSMUSP00000020329,10090.ENSMUSP00000021796,10090.ENSMUSP00000021810,10090.ENSMUSP00000022971,10090.ENSMUSP00000023610,10090.ENSMUSP00000025867,10090.ENSMUSP00000027449,10090.ENSMUSP00000027753,10090.ENSMUSP00000028499…	Cdh1,Sox9,Efnb2,Epha2,Id3,Dll1,Ccn2,Egfr,Edn1,Id4,Myc,Adamts1,Rela,Nppc,Lamc2,Itgav,Bmp2,Schip1,Nfkb1,Ccn1,Nr4a3,Errfi1,Areg,Adm,Sfrp1,Serpine1,Foxa1,Scx,Thbs1,Prkx,Tiparp,Itga2,Itgb6,Foxo1,Slc4a7,Atf2,Tead1,Insig1,Ctnnd1,Fzd5,Nrg1,Irx2,Ext1,Sdk1,Arl13b,Lama3,Irx3,Id1,Sox4,Foxo3,Jun,Spry1,Atf4,Bcl2l11,Stk40,Wwtr1,Enpp1,Vegfa,Heg1,Stat3,Sik3,Csrnp1,Cited2,Id2,Aldh1a1,Zfand5
GO:0001666	Response to hypoxia	34	324	0.68	1.45	6.26e-11	10090.ENSMUSP00000002360,10090.ENSMUSP00000005256,10090.ENSMUSP00000005548,10090.ENSMUSP00000021552,10090.ENSMUSP00000021674,10090.ENSMUSP00000021796,10090.ENSMUSP00000022595,10090.ENSMUSP00000022971,10090.ENSMUSP00000027449,10090.ENSMUSP00000027863,10090.ENSMUSP00000028166,10090.ENSMUSP00000028836,10090.ENSMUSP00000031017,10090.ENSMUSP00000032192,10090.ENSMUSP00000033040,10090.ENSMUSP00000033054…	Angptl4,Ndrg1,Hmox1,Zfp36l1,Fos,Edn1,Rgcc,Myc,Nppc,Atp1b1,Nr4a2,Bmp2,Fosl2,Itpr1,Pak1,Adm,Sfrp1,Ptgs2,Vasn,Pygm,Itga2,Cd24a,Atf2,Adrb2,Egr1,Plk3,Jund,Foxo3,Jun,Sirt1,Vegfa,Cpeb2,Camk2d,Cited2
GO:1901653	Cellular response to peptide	34	326	0.67	1.44	7.29e-11	10090.ENSMUSP00000018880,10090.ENSMUSP00000019721,10090.ENSMUSP00000020982,10090.ENSMUSP00000021552,10090.ENSMUSP00000021674,10090.ENSMUSP00000021796,10090.ENSMUSP00000022971,10090.ENSMUSP00000025867,10090.ENSMUSP00000027451,10090.ENSMUSP00000028166,10090.ENSMUSP00000029812,10090.ENSMUSP00000030025,10090.ENSMUSP00000030811,10090.ENSMUSP00000033040,10090.ENSMUSP00000034905,10090.ENSMUSP00000038514…	Ndel1,Pdk4,Klf11,Zfp36l1,Fos,Edn1,Myc,Rela,Epha4,Nr4a2,Nfkb1,Nr4a3,Errfi1,Pak1,Gclc,Irs2,Sik2,Foxo1,Pik3r1,Insig1,Adrb2,Jak2,Klf2,Icam1,Hmgcs2,Foxo3,Jun,Sirt1,Sgk1,Enpp1,Lpin2,Stat3,Cpeb2,Nr4a1
GO:0051716	Cellular response to stimulus	244	7536	0.17	0.7	7.39e-11	10090.ENSMUSP00000000080,10090.ENSMUSP00000000188,10090.ENSMUSP00000000266,10090.ENSMUSP00000000312,10090.ENSMUSP00000000579,10090.ENSMUSP00000001059,10090.ENSMUSP00000001319,10090.ENSMUSP00000002284,10090.ENSMUSP00000002360,10090.ENSMUSP00000003100,10090.ENSMUSP00000003640,10090.ENSMUSP00000003843,10090.ENSMUSP00000003850,10090.ENSMUSP00000005256,10090.ENSMUSP00000005548,10090.ENSMUSP00000005620…	Klf6,Ccnd2,Ifi202b,Cdh1,Sox9,Ern1,Efnb2,Plaur,Angptl4,Cyp2f2,Fosb,Man1a,Itpkc,Ndrg1,Hmox1,Dnajb1,Ephb3,Ggt1,Epha2,Id3,Dll1,Dnajb9,Rnd3,Ksr1,Ndel1,Cxcl16,Pdk4,Tnfaip3,Ccn2,Tcp11l2,Timp3,Egfr,Btg2,Klf11,Nfkbia,Zfp36l1,Fos,Evl,Nedd9,Edn1,Dbn1,F2rl1,Plk2,Mapk8,Rgcc,Clu,Myc,Cxadr,Pim1,Dusp1,Hbegf,Pmaip1,Fosl1,Rela,Baiap2,Stk17b,Nppc,Epha4,Rassf5,Rgs16,Atp1b1,Atf3,Plxna2,Atf6,Nr4a2,Itgav,Bmp2,Skil,Schi…
GO:0070482	Response to oxygen levels	36	367	0.65	1.4	7.8e-11	10090.ENSMUSP00000002360,10090.ENSMUSP00000005256,10090.ENSMUSP00000005548,10090.ENSMUSP00000021552,10090.ENSMUSP00000021674,10090.ENSMUSP00000021796,10090.ENSMUSP00000022595,10090.ENSMUSP00000022971,10090.ENSMUSP00000027449,10090.ENSMUSP00000027863,10090.ENSMUSP00000028166,10090.ENSMUSP00000028836,10090.ENSMUSP00000031017,10090.ENSMUSP00000032192,10090.ENSMUSP00000033040,10090.ENSMUSP00000033054…	Angptl4,Ndrg1,Hmox1,Zfp36l1,Fos,Edn1,Rgcc,Myc,Nppc,Atp1b1,Nr4a2,Bmp2,Fosl2,Itpr1,Pak1,Adm,Sfrp1,Ptgs2,Vasn,Pygm,Itga2,Foxo1,Cd24a,Atf2,Adrb2,Egr1,Plk3,Jund,Foxo3,Jun,Atf4,Sirt1,Vegfa,Cpeb2,Camk2d,Cited2
GO:0045937	Positive regulation of phosphate metabolic process	62	993	0.45	1.09	9.07e-11	10090.ENSMUSP00000000188,10090.ENSMUSP00000000579,10090.ENSMUSP00000001059,10090.ENSMUSP00000002284,10090.ENSMUSP00000003310,10090.ENSMUSP00000006112,10090.ENSMUSP00000006614,10090.ENSMUSP00000020171,10090.ENSMUSP00000020329,10090.ENSMUSP00000021794,10090.ENSMUSP00000021796,10090.ENSMUSP00000022595,10090.ENSMUSP00000022616,10090.ENSMUSP00000022971,10090.ENSMUSP00000024811,10090.ENSMUSP00000025363…	Ccnd2,Sox9,Ern1,Plaur,Ranbp2,Ephb3,Epha2,Ccn2,Egfr,Nedd9,Edn1,Rgcc,Clu,Myc,Pim1,Hbegf,Epha4,Bmp2,Ccn1,Areg,Pak1,Ptgs2,Vav3,Fzd8,Map2k4,Thbs1,Acsl3,Epgn,Ptger4,Fnip1,Tnfsf15,Itga2,Pik3r1,Ppp1r15b,Cd24a,Atf2,Tead1,Adrb2,Jak2,Ctnnd1,Fzd5,Egr1,Nrg1,Abl1,Icam1,Ccnyl1,Osbpl8,Caprin2,Dipk2a,Fzd7,Met,Nrg2,Sirt1,Magi3,Rapgef2,Fzd10,Vegfa,Stat3,Ppp1r15a,Hspa2,Cd80,Cdkn1a
GO:0051253	Negative regulation of RNA metabolic process	81	1535	0.38	0.98	9.46e-11	10090.ENSMUSP00000000579,10090.ENSMUSP00000005620,10090.ENSMUSP00000008016,10090.ENSMUSP00000013130,10090.ENSMUSP00000018993,10090.ENSMUSP00000020692,10090.ENSMUSP00000020982,10090.ENSMUSP00000021796,10090.ENSMUSP00000021810,10090.ENSMUSP00000022971,10090.ENSMUSP00000023612,10090.ENSMUSP00000023849,10090.ENSMUSP00000025861,10090.ENSMUSP00000025867,10090.ENSMUSP00000027941,10090.ENSMUSP00000028166…	Sox9,Dnajb1,Id3,Strn3,Wwc1,Btg2,Klf11,Edn1,Id4,Myc,Ets2,Noct,Ovol1,Rela,Atf3,Nr4a2,Bmp2,Skil,Nfkb1,Nr4a3,Mepce,Bhlhe40,Sfrp1,Gclc,Tob1,Foxa1,Scx,Gadd45a,H1f2,Zfp503,Dusp5,Fnip1,Rasd1,Foxo1,Tent5c,Hexim1,Tle4,Zfp36,Atf2,Pramef8,Crebrf,Klf2,Nr1d1,Egr1,Nrg1,Irx2,Plk3,Etv5,Cpeb3,Nr1d2,Irx3,Id1,Jund,Arid5a,Btaf1,Foxo3,Prdm2,Jun,Klf4,Bach2,Atf4,Mafk,Klf7,Met,Sirt1,Nrip1,Wwtr1,Vegfa,Zbtb10,Stat3,Ptprk,R…
GO:1901699	Cellular response to nitrogen compound	50	686	0.52	1.19	9.52e-11	10090.ENSMUSP00000000312,10090.ENSMUSP00000000579,10090.ENSMUSP00000018880,10090.ENSMUSP00000019721,10090.ENSMUSP00000020329,10090.ENSMUSP00000020982,10090.ENSMUSP00000021552,10090.ENSMUSP00000021674,10090.ENSMUSP00000021796,10090.ENSMUSP00000022504,10090.ENSMUSP00000022971,10090.ENSMUSP00000025867,10090.ENSMUSP00000026436,10090.ENSMUSP00000027451,10090.ENSMUSP00000028166,10090.ENSMUSP00000029812…	Cdh1,Sox9,Ndel1,Pdk4,Egfr,Klf11,Zfp36l1,Fos,Edn1,Mapk8,Myc,Rela,Baiap2,Epha4,Nr4a2,Nfkb1,Nr4a3,Sesn2,Errfi1,Itpr1,Pak1,Sfrp1,Gclc,Ptgs2,Irs2,Sik2,Thbs1,Foxo1,Pik3r1,Atf2,Insig1,Adrb2,Jak2,Klf2,Egr1,Cpeb3,Icam1,Hmgcs2,Foxo3,Jun,Atf4,Sirt1,Rapgef2,Sgk1,Enpp1,Lpin2,Stat3,Cpeb2,Nr4a1,Socs1
GO:0007399	Nervous system development	102	2190	0.32	0.9	9.6e-11	10090.ENSMUSP00000000312,10090.ENSMUSP00000000314,10090.ENSMUSP00000000579,10090.ENSMUSP00000001319,10090.ENSMUSP00000005256,10090.ENSMUSP00000006112,10090.ENSMUSP00000006614,10090.ENSMUSP00000008016,10090.ENSMUSP00000009058,10090.ENSMUSP00000014917,10090.ENSMUSP00000018880,10090.ENSMUSP00000020329,10090.ENSMUSP00000020692,10090.ENSMUSP00000021552,10090.ENSMUSP00000021674,10090.ENSMUSP00000021689…	Cdh1,Cdh4,Sox9,Efnb2,Ndrg1,Ephb3,Epha2,Id3,Abcb1b,Dll1,Ndel1,Egfr,Btg2,Zfp36l1,Fos,Evl,Edn1,Id4,Dbn1,Vcl,Mapk8,Clu,Myc,Alcam,Brd2,Baiap2,Epha4,Lamc2,Plxna2,Nr4a2,Bmp2,Nr4a3,Fam126a,Areg,Anxa3,Acer3,Pak1,Adm,Acsl4,Sfrp1,Sh3rf1,Irs2,Enc1,Egr2,Foxa1,Acsl3,Mylip,Marcksl1,Cd24a,Slc4a7,Atf2,Tubb2a,Ier2,Jak2,Ctnnd1,Fzd5,Sema5a,Stx3,Pcdh17,Nrg1,Irx2,Abl1,Ext1,Unc5b,Mpp5,Tacc2,Sdk1,Cdkl5,Arl13b,Hmgcs2,Lam…
GO:0043069	Negative regulation of programmed cell death	65	1077	0.44	1.07	9.7e-11	10090.ENSMUSP00000000188,10090.ENSMUSP00000000266,10090.ENSMUSP00000000579,10090.ENSMUSP00000002284,10090.ENSMUSP00000002360,10090.ENSMUSP00000005548,10090.ENSMUSP00000014917,10090.ENSMUSP00000019721,10090.ENSMUSP00000019997,10090.ENSMUSP00000020329,10090.ENSMUSP00000020692,10090.ENSMUSP00000021796,10090.ENSMUSP00000022212,10090.ENSMUSP00000022504,10090.ENSMUSP00000022616,10090.ENSMUSP00000024811…	Ccnd2,Ifi202b,Sox9,Plaur,Angptl4,Hmox1,Dll1,Pdk4,Tnfaip3,Egfr,Btg2,Edn1,Plk2,Mapk8,Clu,Pim1,Dusp1,Rela,Nr4a2,Itgav,Nfkb1,Ccn1,Nr4a3,Sfrp1,Sh3rf1,Gclc,Ptgs2,Irs2,Serpine1,Map2k4,Scx,Mcl1,Tsc22d1,Thbs1,Fnip1,Foxo1,Pik3r1,Pramef8,Socs3,F2r,Jak2,Cast,Sema5a,Nuak2,Nrg1,Abl1,Plk3,Unc5b,Icam1,Id1,Peli1,Jun,Klf4,Tsc22d3,Dipk2a,Met,Stk40,Sirt1,Sgk1,Vegfa,Usp47,Cited2,Egr3,Nr4a1,Cdkn1a
GO:0000122	Negative regulation of transcription by RNA polymerase II	63	1024	0.44	1.08	1.03e-10	10090.ENSMUSP00000000579,10090.ENSMUSP00000005620,10090.ENSMUSP00000008016,10090.ENSMUSP00000013130,10090.ENSMUSP00000018993,10090.ENSMUSP00000020692,10090.ENSMUSP00000020982,10090.ENSMUSP00000021796,10090.ENSMUSP00000021810,10090.ENSMUSP00000022971,10090.ENSMUSP00000023612,10090.ENSMUSP00000025861,10090.ENSMUSP00000025867,10090.ENSMUSP00000027941,10090.ENSMUSP00000028166,10090.ENSMUSP00000028836…	Sox9,Dnajb1,Id3,Strn3,Wwc1,Btg2,Klf11,Edn1,Id4,Myc,Ets2,Ovol1,Rela,Atf3,Nr4a2,Bmp2,Skil,Nfkb1,Nr4a3,Mepce,Bhlhe40,Foxa1,Gadd45a,H1f2,Fnip1,Foxo1,Hexim1,Tle4,Zfp36,Atf2,Crebrf,Klf2,Nr1d1,Egr1,Irx2,Plk3,Etv5,Cpeb3,Nr1d2,Irx3,Id1,Jund,Arid5a,Foxo3,Prdm2,Jun,Klf4,Bach2,Atf4,Mafk,Klf7,Met,Sirt1,Nrip1,Wwtr1,Vegfa,Zbtb10,Ppp1r15a,Tgif1,Atxn1,Cited2,Id2,Zfp131
GO:0045892	Negative regulation of transcription, DNA-templated	77	1422	0.39	0.99	1.09e-10	10090.ENSMUSP00000000579,10090.ENSMUSP00000005620,10090.ENSMUSP00000008016,10090.ENSMUSP00000013130,10090.ENSMUSP00000018993,10090.ENSMUSP00000020692,10090.ENSMUSP00000020982,10090.ENSMUSP00000021796,10090.ENSMUSP00000021810,10090.ENSMUSP00000022971,10090.ENSMUSP00000023612,10090.ENSMUSP00000025861,10090.ENSMUSP00000025867,10090.ENSMUSP00000027941,10090.ENSMUSP00000028166,10090.ENSMUSP00000028836…	Sox9,Dnajb1,Id3,Strn3,Wwc1,Btg2,Klf11,Edn1,Id4,Myc,Ets2,Ovol1,Rela,Atf3,Nr4a2,Bmp2,Skil,Nfkb1,Nr4a3,Mepce,Bhlhe40,Sfrp1,Gclc,Tob1,Foxa1,Scx,Gadd45a,H1f2,Zfp503,Dusp5,Fnip1,Rasd1,Foxo1,Hexim1,Tle4,Zfp36,Atf2,Pramef8,Crebrf,Klf2,Nr1d1,Egr1,Nrg1,Irx2,Plk3,Etv5,Cpeb3,Nr1d2,Irx3,Id1,Jund,Arid5a,Btaf1,Foxo3,Prdm2,Jun,Klf4,Bach2,Atf4,Mafk,Klf7,Met,Sirt1,Nrip1,Wwtr1,Vegfa,Zbtb10,Ptprk,Rfx3,Ppp1r15a,Zfp70…
GO:0042327	Positive regulation of phosphorylation	58	901	0.46	1.1	1.56e-10	10090.ENSMUSP00000000188,10090.ENSMUSP00000000579,10090.ENSMUSP00000001059,10090.ENSMUSP00000002284,10090.ENSMUSP00000003310,10090.ENSMUSP00000006112,10090.ENSMUSP00000006614,10090.ENSMUSP00000020171,10090.ENSMUSP00000020329,10090.ENSMUSP00000021794,10090.ENSMUSP00000021796,10090.ENSMUSP00000022595,10090.ENSMUSP00000022616,10090.ENSMUSP00000022971,10090.ENSMUSP00000024811,10090.ENSMUSP00000025363…	Ccnd2,Sox9,Ern1,Plaur,Ranbp2,Ephb3,Epha2,Ccn2,Egfr,Nedd9,Edn1,Rgcc,Clu,Myc,Pim1,Hbegf,Epha4,Bmp2,Ccn1,Areg,Pak1,Ptgs2,Vav3,Fzd8,Map2k4,Thbs1,Epgn,Ptger4,Fnip1,Tnfsf15,Pik3r1,Cd24a,Atf2,Tead1,Adrb2,Jak2,Ctnnd1,Fzd5,Egr1,Nrg1,Abl1,Icam1,Ccnyl1,Osbpl8,Caprin2,Dipk2a,Fzd7,Met,Nrg2,Sirt1,Magi3,Rapgef2,Fzd10,Vegfa,Ppp1r15a,Hspa2,Cd80,Cdkn1a
GO:0033674	Positive regulation of kinase activity	42	508	0.57	1.26	1.59e-10	10090.ENSMUSP00000000188,10090.ENSMUSP00000001059,10090.ENSMUSP00000003310,10090.ENSMUSP00000006112,10090.ENSMUSP00000006614,10090.ENSMUSP00000020329,10090.ENSMUSP00000021794,10090.ENSMUSP00000021796,10090.ENSMUSP00000022595,10090.ENSMUSP00000022616,10090.ENSMUSP00000024811,10090.ENSMUSP00000025363,10090.ENSMUSP00000027451,10090.ENSMUSP00000028836,10090.ENSMUSP00000029846,10090.ENSMUSP00000031325…	Ccnd2,Ern1,Ranbp2,Ephb3,Epha2,Egfr,Nedd9,Edn1,Rgcc,Clu,Pim1,Hbegf,Epha4,Bmp2,Ccn1,Areg,Pak1,Vav3,Fzd8,Map2k4,Thbs1,Epgn,Tnfsf15,Cd24a,Tead1,Adrb2,Jak2,Fzd5,Egr1,Nrg1,Abl1,Ccnyl1,Osbpl8,Dipk2a,Met,Nrg2,Sirt1,Magi3,Rapgef2,Fzd10,Vegfa,Cdkn1a
GO:0051347	Positive regulation of transferase activity	46	602	0.54	1.21	1.71e-10	10090.ENSMUSP00000000188,10090.ENSMUSP00000001059,10090.ENSMUSP00000003310,10090.ENSMUSP00000006112,10090.ENSMUSP00000006614,10090.ENSMUSP00000020329,10090.ENSMUSP00000021794,10090.ENSMUSP00000021796,10090.ENSMUSP00000022595,10090.ENSMUSP00000022616,10090.ENSMUSP00000022971,10090.ENSMUSP00000024811,10090.ENSMUSP00000025363,10090.ENSMUSP00000027451,10090.ENSMUSP00000028836,10090.ENSMUSP00000029846…	Ccnd2,Ern1,Ranbp2,Ephb3,Epha2,Egfr,Nedd9,Edn1,Rgcc,Clu,Myc,Pim1,Hbegf,Epha4,Bmp2,Ccn1,Areg,Pak1,Vav3,Fzd8,Map2k4,Thbs1,Epgn,Tnfsf15,Cd24a,Dcun1d3,Tead1,Adrb2,Jak2,Fzd5,Trib1,Egr1,Nrg1,Abl1,Ccnyl1,Osbpl8,Klf4,Dipk2a,Met,Nrg2,Sirt1,Magi3,Rapgef2,Fzd10,Vegfa,Cdkn1a
GO:0051248	Negative regulation of protein metabolic process	66	1134	0.42	1.02	2.81e-10	10090.ENSMUSP00000000266,10090.ENSMUSP00000000312,10090.ENSMUSP00000002284,10090.ENSMUSP00000019997,10090.ENSMUSP00000020118,10090.ENSMUSP00000020234,10090.ENSMUSP00000020329,10090.ENSMUSP00000020692,10090.ENSMUSP00000021552,10090.ENSMUSP00000021796,10090.ENSMUSP00000022386,10090.ENSMUSP00000022616,10090.ENSMUSP00000023849,10090.ENSMUSP00000025025,10090.ENSMUSP00000025363,10090.ENSMUSP00000025867…	Ifi202b,Cdh1,Plaur,Tnfaip3,Dusp6,Timp3,Egfr,Btg2,Zfp36l1,Edn1,Samd4,Clu,Noct,Dusp1,Hbegf,Rela,Epha4,Itgav,Bmp2,Sesn2,Errfi1,Sfrp1,Sh3rf1,Gclc,Ptgs2,Tob1,Enc1,Serpine1,Gadd45a,Thbs1,Fnip1,Pik3r1,Ppp1r15b,Hexim1,Zfp36,Dcun1d3,Socs3,Cast,Ocln,Trib1,Nrg1,Abl1,Cpeb3,Sox4,Jun,Klf4,Spry1,Caprin2,Crim1,Cblb,Met,Sirt1,Wwtr1,Simc1,Enpp1,Rgs2,Vegfa,Heg1,Cpeb2,Ppp1r15a,Picalm,Usp47,Ncoa7,Nr4a1,Socs1,Cdkn1a
GO:0012501	Programmed cell death	64	1079	0.43	1.03	2.87e-10	10090.ENSMUSP00000000579,10090.ENSMUSP00000001059,10090.ENSMUSP00000002360,10090.ENSMUSP00000005548,10090.ENSMUSP00000006614,10090.ENSMUSP00000019997,10090.ENSMUSP00000020982,10090.ENSMUSP00000021552,10090.ENSMUSP00000022504,10090.ENSMUSP00000022616,10090.ENSMUSP00000022971,10090.ENSMUSP00000024811,10090.ENSMUSP00000025377,10090.ENSMUSP00000025399,10090.ENSMUSP00000027263,10090.ENSMUSP00000027688…	Sox9,Ern1,Angptl4,Hmox1,Epha2,Tnfaip3,Klf11,Zfp36l1,Mapk8,Clu,Myc,Pim1,Ppp2r2b,Pmaip1,Stk17b,Rassf5,Nr4a2,Itgav,Skil,Nfkb1,Ccn1,Nr4a3,Itpr1,Pak1,Sfrp1,Map2k4,Mcl1,Fnip1,Tnfsf15,Hcar2,Foxo1,Pik3r1,Cd24a,Slc4a7,Atf2,Jak2,Rhob,Fzd5,Nuak2,Abl1,Plk3,Unc5b,Id1,Foxo3,Jun,Atf4,Bcl2l11,Trp53bp2,Ipmk,Sirt1,Sgk1,Enpp1,Vegfa,Cadm1,Ppp1r15a,Phlda1,Mknk2,Usp47,Cyld,Csrnp1,Ctsl,Aldh1a1,Nr4a1,Cdkn1a
GO:0043066	Negative regulation of apoptotic process	63	1054	0.43	1.04	3.16e-10	10090.ENSMUSP00000000188,10090.ENSMUSP00000000266,10090.ENSMUSP00000000579,10090.ENSMUSP00000002284,10090.ENSMUSP00000002360,10090.ENSMUSP00000005548,10090.ENSMUSP00000014917,10090.ENSMUSP00000019721,10090.ENSMUSP00000019997,10090.ENSMUSP00000020329,10090.ENSMUSP00000020692,10090.ENSMUSP00000021796,10090.ENSMUSP00000022212,10090.ENSMUSP00000022504,10090.ENSMUSP00000022616,10090.ENSMUSP00000024811…	Ccnd2,Ifi202b,Sox9,Plaur,Angptl4,Hmox1,Dll1,Pdk4,Tnfaip3,Egfr,Btg2,Edn1,Plk2,Mapk8,Clu,Pim1,Dusp1,Rela,Nr4a2,Itgav,Nfkb1,Ccn1,Nr4a3,Sfrp1,Sh3rf1,Gclc,Ptgs2,Irs2,Serpine1,Map2k4,Scx,Mcl1,Tsc22d1,Thbs1,Fnip1,Foxo1,Pik3r1,Pramef8,Socs3,F2r,Jak2,Cast,Sema5a,Nuak2,Nrg1,Abl1,Plk3,Unc5b,Icam1,Id1,Jun,Klf4,Tsc22d3,Dipk2a,Stk40,Sirt1,Sgk1,Vegfa,Usp47,Cited2,Egr3,Nr4a1,Cdkn1a
GO:0048870	Cell motility	66	1140	0.42	1.02	3.44e-10	10090.ENSMUSP00000001319,10090.ENSMUSP00000006112,10090.ENSMUSP00000006614,10090.ENSMUSP00000017288,10090.ENSMUSP00000018880,10090.ENSMUSP00000018993,10090.ENSMUSP00000019064,10090.ENSMUSP00000019997,10090.ENSMUSP00000020171,10090.ENSMUSP00000020329,10090.ENSMUSP00000020926,10090.ENSMUSP00000021794,10090.ENSMUSP00000021796,10090.ENSMUSP00000022185,10090.ENSMUSP00000022504,10090.ENSMUSP00000023268…	Efnb2,Ephb3,Epha2,Rnd3,Ndel1,Wwc1,Cxcl16,Tnfaip3,Ccn2,Egfr,Lratd1,Nedd9,Edn1,F2rl1,Mapk8,Arc,Cxadr,Hbegf,Epha4,Plxna2,Nr4a2,Itgav,Schip1,Ccn1,Pak1,Sh3rf1,Amotl2,Vav3,Irs2,Thbs1,Prkx,Dock4,Cxcl10,Itga2,Itgb6,Pik3r1,Cd24a,Epb41l5,Tubb2a,Ier2,Rhob,Sema5a,Nrg1,Abl1,Ext1,Icam1,Cdkl5,Arl13b,Lama3,Slc22a14,Ccnyl1,Srgap2,Myo10,Plet1,Met,Palld,Rapgef2,Enpp1,Vegfa,Cadm1,Ptprk,Rfx3,Fndc3b,Egr3,Nr4a1,Zfand5
GO:0045934	Negative regulation of nucleobase-containing compound metabolic process	84	1671	0.36	0.93	3.49e-10	10090.ENSMUSP00000000579,10090.ENSMUSP00000005620,10090.ENSMUSP00000008016,10090.ENSMUSP00000013130,10090.ENSMUSP00000018993,10090.ENSMUSP00000020692,10090.ENSMUSP00000020982,10090.ENSMUSP00000021796,10090.ENSMUSP00000021810,10090.ENSMUSP00000022971,10090.ENSMUSP00000023612,10090.ENSMUSP00000023849,10090.ENSMUSP00000025025,10090.ENSMUSP00000025861,10090.ENSMUSP00000025867,10090.ENSMUSP00000027449…	Sox9,Dnajb1,Id3,Strn3,Wwc1,Btg2,Klf11,Edn1,Id4,Myc,Ets2,Noct,Dusp1,Ovol1,Rela,Nppc,Atf3,Nr4a2,Bmp2,Skil,Nfkb1,Nr4a3,Mepce,Bhlhe40,Sfrp1,Gclc,Tob1,Foxa1,Scx,Gadd45a,H1f2,Zfp503,Dusp5,Fnip1,Rasd1,Foxo1,Tent5c,Hexim1,Tle4,Zfp36,Atf2,Pramef8,Crebrf,Klf2,Nr1d1,Egr1,Nrg1,Irx2,Plk3,Etv5,Cpeb3,Nr1d2,Irx3,Id1,Jund,Arid5a,Btaf1,Foxo3,Prdm2,Jun,Klf4,Bach2,Atf4,Mafk,Klf7,Met,Sirt1,Nrip1,Wwtr1,Vegfa,Zbtb10,St…
GO:0016477	Cell migration	60	976	0.44	1.05	3.62e-10	10090.ENSMUSP00000001319,10090.ENSMUSP00000006112,10090.ENSMUSP00000006614,10090.ENSMUSP00000017288,10090.ENSMUSP00000018880,10090.ENSMUSP00000018993,10090.ENSMUSP00000019064,10090.ENSMUSP00000019997,10090.ENSMUSP00000020171,10090.ENSMUSP00000020329,10090.ENSMUSP00000021794,10090.ENSMUSP00000021796,10090.ENSMUSP00000022185,10090.ENSMUSP00000022504,10090.ENSMUSP00000023268,10090.ENSMUSP00000023572…	Efnb2,Ephb3,Epha2,Rnd3,Ndel1,Wwc1,Cxcl16,Tnfaip3,Ccn2,Egfr,Nedd9,Edn1,F2rl1,Mapk8,Arc,Cxadr,Hbegf,Epha4,Plxna2,Nr4a2,Itgav,Schip1,Ccn1,Pak1,Sh3rf1,Amotl2,Vav3,Irs2,Thbs1,Prkx,Dock4,Cxcl10,Itga2,Itgb6,Pik3r1,Cd24a,Epb41l5,Tubb2a,Rhob,Sema5a,Nrg1,Abl1,Ext1,Icam1,Cdkl5,Arl13b,Lama3,Srgap2,Plet1,Met,Palld,Rapgef2,Enpp1,Vegfa,Cadm1,Ptprk,Fndc3b,Egr3,Nr4a1,Zfand5
GO:0000902	Cell morphogenesis	53	794	0.48	1.1	4.09e-10	10090.ENSMUSP00000000312,10090.ENSMUSP00000000314,10090.ENSMUSP00000001319,10090.ENSMUSP00000006112,10090.ENSMUSP00000006614,10090.ENSMUSP00000018880,10090.ENSMUSP00000020329,10090.ENSMUSP00000020926,10090.ENSMUSP00000021689,10090.ENSMUSP00000021796,10090.ENSMUSP00000021950,10090.ENSMUSP00000022369,10090.ENSMUSP00000022504,10090.ENSMUSP00000022616,10090.ENSMUSP00000023312,10090.ENSMUSP00000027451…	Cdh1,Cdh4,Efnb2,Ephb3,Epha2,Ndel1,Egfr,Lratd1,Evl,Edn1,Dbn1,Vcl,Mapk8,Clu,Alcam,Epha4,Lamc2,Plxna2,Nr4a2,Itgav,Nr4a3,Itpr1,Pak1,Sfrp1,Egr2,Clic4,Flnb,Itgb6,Epb41l5,Klf2,Sema5a,Nrg1,Abl1,Ext1,Unc5b,Arl13b,Lama3,Id1,Srgap2,Atf4,Klf7,Fzd7,Met,Palld,Sgk1,Enpp1,Vegfa,Heg1,Cadm1,Fndc3b,Picalm,Id2,Zswim6
GO:0008219	Cell death	65	1118	0.42	1.01	4.2e-10	10090.ENSMUSP00000000579,10090.ENSMUSP00000001059,10090.ENSMUSP00000002360,10090.ENSMUSP00000005548,10090.ENSMUSP00000006614,10090.ENSMUSP00000019997,10090.ENSMUSP00000020982,10090.ENSMUSP00000021552,10090.ENSMUSP00000022504,10090.ENSMUSP00000022616,10090.ENSMUSP00000022971,10090.ENSMUSP00000024811,10090.ENSMUSP00000025377,10090.ENSMUSP00000025399,10090.ENSMUSP00000027263,10090.ENSMUSP00000027688…	Sox9,Ern1,Angptl4,Hmox1,Epha2,Tnfaip3,Klf11,Zfp36l1,Mapk8,Clu,Myc,Pim1,Ppp2r2b,Pmaip1,Stk17b,Rassf5,Nr4a2,Itgav,Skil,Nfkb1,Ccn1,Nr4a3,Itpr1,Pak1,Sfrp1,Map2k4,Mcl1,Fnip1,Tnfsf15,Hcar2,Foxo1,Pik3r1,Cd24a,Slc4a7,Atf2,Jak2,Rhob,Fzd5,Nuak2,Abl1,Plk3,Unc5b,Id1,Foxo3,Jun,Atf4,Bcl2l11,Trp53bp2,Ipmk,Sirt1,Sgk1,Enpp1,Vegfa,Cadm1,Ppp1r15a,Phlda1,Mknk2,Emp1,Usp47,Cyld,Csrnp1,Ctsl,Aldh1a1,Nr4a1,Cdkn1a
GO:0030855	Epithelial cell differentiation	49	696	0.5	1.13	4.72e-10	10090.ENSMUSP00000000312,10090.ENSMUSP00000000579,10090.ENSMUSP00000002284,10090.ENSMUSP00000006508,10090.ENSMUSP00000006614,10090.ENSMUSP00000008016,10090.ENSMUSP00000009058,10090.ENSMUSP00000014917,10090.ENSMUSP00000022185,10090.ENSMUSP00000025861,10090.ENSMUSP00000028836,10090.ENSMUSP00000029194,10090.ENSMUSP00000031017,10090.ENSMUSP00000034745,10090.ENSMUSP00000035065,10090.ENSMUSP00000041118…	Cdh1,Sox9,Plaur,Ggt1,Epha2,Id3,Abcb1b,Dll1,F2rl1,Ovol1,Bmp2,Skil,Fosl2,Myo1e,Ptgs2,Foxa1,Clic4,Scx,Flnb,Itga2,Cd24a,Slc4a7,Epb41l5,Ctnnd1,Klf2,Fzd5,Nrg1,Abl1,Ext1,Icam1,Kdm6b,Id1,Sox4,Jun,Klf4,Atf4,Fzd7,Met,Palld,Rapgef2,Vegfa,Heg1,Rfx3,Zfp703,Fndc3b,Id2,Ctsl,Marveld2,Tjp2
GO:0008285	Negative regulation of cell population proliferation	52	776	0.48	1.1	5.69e-10	10090.ENSMUSP00000000312,10090.ENSMUSP00000000579,10090.ENSMUSP00000001319,10090.ENSMUSP00000005256,10090.ENSMUSP00000005548,10090.ENSMUSP00000014917,10090.ENSMUSP00000019997,10090.ENSMUSP00000020692,10090.ENSMUSP00000020982,10090.ENSMUSP00000022595,10090.ENSMUSP00000022971,10090.ENSMUSP00000023572,10090.ENSMUSP00000025025,10090.ENSMUSP00000025399,10090.ENSMUSP00000025850,10090.ENSMUSP00000025861…	Cdh1,Sox9,Efnb2,Ndrg1,Hmox1,Dll1,Tnfaip3,Btg2,Klf11,Rgcc,Myc,Cxadr,Dusp1,Pmaip1,Fosl1,Ovol1,Nppc,Rassf5,Bmp2,Pak1,Adm,Sfrp1,Ptgs2,Tob1,Thbs1,Klf9,Zfp503,Fnip1,Pik3r1,Cd24a,Atf2,F2r,Jak2,Fzd5,Trib1,Peli1,Sox4,Jun,Klf4,Spry1,Cblb,Rapgef2,Stat3,Ptprk,Ppp1r15a,Tgif1,Rbm38,Cited2,Ctsl,Socs1,Cd80,Cdkn1a
GO:0009725	Response to hormone	55	859	0.46	1.06	7e-10	10090.ENSMUSP00000003640,10090.ENSMUSP00000005548,10090.ENSMUSP00000018880,10090.ENSMUSP00000019721,10090.ENSMUSP00000020234,10090.ENSMUSP00000020329,10090.ENSMUSP00000020692,10090.ENSMUSP00000021552,10090.ENSMUSP00000021674,10090.ENSMUSP00000021796,10090.ENSMUSP00000022971,10090.ENSMUSP00000025850,10090.ENSMUSP00000025867,10090.ENSMUSP00000028166,10090.ENSMUSP00000029812,10090.ENSMUSP00000030025…	Fosb,Hmox1,Ndel1,Pdk4,Timp3,Egfr,Btg2,Zfp36l1,Fos,Edn1,Myc,Fosl1,Rela,Nr4a2,Nfkb1,Nr4a3,Sesn2,Errfi1,Areg,Anxa3,Pak1,Adm,Sfrp1,Gclc,Ptgs2,Irs2,Sik2,Egr2,Klf9,Ptger4,Itga2,Foxo1,Pik3r1,Zfp36,Cd24a,Insig1,Jak2,Nr1d1,Egr1,Nr1d2,Hmgcs2,Jund,Arid5a,Foxo3,Jun,Sirt1,Sgk1,Enpp1,Lpin2,Stat3,Cpeb2,Ttc6,Cited2,Ctsl,Nr4a1
GO:0048660	Regulation of smooth muscle cell proliferation	25	189	0.78	1.51	7.42e-10	10090.ENSMUSP00000001059,10090.ENSMUSP00000005548,10090.ENSMUSP00000019997,10090.ENSMUSP00000020329,10090.ENSMUSP00000021796,10090.ENSMUSP00000022971,10090.ENSMUSP00000023610,10090.ENSMUSP00000025363,10090.ENSMUSP00000027449,10090.ENSMUSP00000028836,10090.ENSMUSP00000030025,10090.ENSMUSP00000033040,10090.ENSMUSP00000035065,10090.ENSMUSP00000044903,10090.ENSMUSP00000053891,10090.ENSMUSP00000056774…	Ern1,Hmox1,Tnfaip3,Egfr,Edn1,Myc,Adamts1,Hbegf,Nppc,Bmp2,Nr4a3,Pak1,Ptgs2,Thbs1,Itga2,Pik3r1,Jak2,Trib1,Egr1,Jun,Klf4,Vegfa,Camk2d,Id2,Cdkn1a
GO:0048589	Developmental growth	41	515	0.56	1.19	8.28e-10	10090.ENSMUSP00000000314,10090.ENSMUSP00000000579,10090.ENSMUSP00000001672,10090.ENSMUSP00000014917,10090.ENSMUSP00000018880,10090.ENSMUSP00000021552,10090.ENSMUSP00000021796,10090.ENSMUSP00000022369,10090.ENSMUSP00000023312,10090.ENSMUSP00000023572,10090.ENSMUSP00000025363,10090.ENSMUSP00000027449,10090.ENSMUSP00000028160,10090.ENSMUSP00000031325,10090.ENSMUSP00000033054,10090.ENSMUSP00000033952…	Cdh4,Sox9,Ifrd1,Dll1,Ndel1,Zfp36l1,Edn1,Vcl,Alcam,Cxadr,Hbegf,Nppc,Slc25a25,Areg,Adm,Sfrp1,Map2k4,Clic4,Thbs1,Atf2,Epb41l5,Klf2,Sema5a,Tec,Ext1,Foxo3,Spry1,Dipk2a,Fzd7,Stk40,Wwtr1,Enpp1,Heg1,Sik3,Cadm1,Gpd2,Pdlim5,Camk2d,Nek1,Large1,Cdkn1a
GO:0071363	Cellular response to growth factor stimulus	40	498	0.56	1.19	1.15e-09	10090.ENSMUSP00000000579,10090.ENSMUSP00000001059,10090.ENSMUSP00000020171,10090.ENSMUSP00000020329,10090.ENSMUSP00000021552,10090.ENSMUSP00000021674,10090.ENSMUSP00000021796,10090.ENSMUSP00000021950,10090.ENSMUSP00000022971,10090.ENSMUSP00000025867,10090.ENSMUSP00000026436,10090.ENSMUSP00000028836,10090.ENSMUSP00000029194,10090.ENSMUSP00000029812,10090.ENSMUSP00000030811,10090.ENSMUSP00000033952…	Sox9,Ern1,Ccn2,Egfr,Zfp36l1,Fos,Edn1,Dbn1,Myc,Rela,Baiap2,Bmp2,Skil,Nfkb1,Errfi1,Sfrp1,Gclc,Serpine1,Scx,Thbs1,Itgb6,Zfp36,Atf2,Epb41l5,Egr1,Abl1,Ext1,Id1,Foxo3,Jun,Klf4,Sirt1,Rapgef2,Enpp1,Vegfa,Stat3,Ptprk,Cited2,Egr3,Nr4a1
GO:0045860	Positive regulation of protein kinase activity	37	431	0.59	1.23	1.18e-09	10090.ENSMUSP00000000188,10090.ENSMUSP00000001059,10090.ENSMUSP00000020329,10090.ENSMUSP00000021794,10090.ENSMUSP00000021796,10090.ENSMUSP00000022595,10090.ENSMUSP00000022616,10090.ENSMUSP00000024811,10090.ENSMUSP00000025363,10090.ENSMUSP00000027451,10090.ENSMUSP00000028836,10090.ENSMUSP00000029846,10090.ENSMUSP00000031325,10090.ENSMUSP00000033040,10090.ENSMUSP00000039660,10090.ENSMUSP00000041282…	Ccnd2,Ern1,Egfr,Nedd9,Edn1,Rgcc,Clu,Pim1,Hbegf,Epha4,Bmp2,Ccn1,Areg,Pak1,Fzd8,Map2k4,Thbs1,Epgn,Tnfsf15,Cd24a,Tead1,Adrb2,Jak2,Fzd5,Egr1,Nrg1,Abl1,Ccnyl1,Osbpl8,Dipk2a,Nrg2,Sirt1,Magi3,Rapgef2,Fzd10,Vegfa,Cdkn1a
GO:0042592	Homeostatic process	78	1531	0.36	0.92	1.19e-09	10090.ENSMUSP00000000312,10090.ENSMUSP00000000579,10090.ENSMUSP00000001059,10090.ENSMUSP00000002360,10090.ENSMUSP00000005548,10090.ENSMUSP00000014917,10090.ENSMUSP00000019721,10090.ENSMUSP00000019997,10090.ENSMUSP00000020171,10090.ENSMUSP00000020329,10090.ENSMUSP00000021796,10090.ENSMUSP00000022971,10090.ENSMUSP00000023572,10090.ENSMUSP00000025399,10090.ENSMUSP00000027863,10090.ENSMUSP00000029194…	Cdh1,Sox9,Ern1,Angptl4,Hmox1,Dll1,Pdk4,Tnfaip3,Ccn2,Egfr,Edn1,Myc,Cxadr,Pmaip1,Atp1b1,Skil,Abca1,Nr4a3,Sesn2,Itpr1,Adm,Gclc,Ptgs2,Irs2,Foxa1,Clic4,Slc30a1,Scx,Mylip,Pygm,Itgb6,Foxo1,Marcksl1,Pik3r1,Cd24a,Slc4a7,F2r,Insig1,Tmtc2,Adrb2,Jak2,Klf2,Ocln,Nr1d1,Egr1,Abl1,Ext1,Homer1,Icam1,Nr1d2,Irx3,Sox4,Foxo3,Klf4,Sec24a,Atf4,Bcl2l11,Gk,Klf7,Gls,Met,Sirt1,Wwtr1,Stim2,Sgk1,Enpp1,Vegfa,Stat3,Btbd9,Camk2d…
GO:0036294	Cellular response to decreased oxygen levels	22	145	0.84	1.57	1.2e-09	10090.ENSMUSP00000005256,10090.ENSMUSP00000005548,10090.ENSMUSP00000021552,10090.ENSMUSP00000021674,10090.ENSMUSP00000021796,10090.ENSMUSP00000022595,10090.ENSMUSP00000022971,10090.ENSMUSP00000033952,10090.ENSMUSP00000035065,10090.ENSMUSP00000045162,10090.ENSMUSP00000058521,10090.ENSMUSP00000062256,10090.ENSMUSP00000069616,10090.ENSMUSP00000076130,10090.ENSMUSP00000092901,10090.ENSMUSP00000101141…	Ndrg1,Hmox1,Zfp36l1,Fos,Edn1,Rgcc,Myc,Sfrp1,Ptgs2,Vasn,Atf2,Adrb2,Egr1,Plk3,Jund,Foxo3,Jun,Atf4,Sirt1,Vegfa,Cpeb2,Cited2
GO:0032501	Multicellular organismal process	248	7908	0.15	0.66	1.23e-09	10090.ENSMUSP00000000188,10090.ENSMUSP00000000312,10090.ENSMUSP00000000314,10090.ENSMUSP00000000579,10090.ENSMUSP00000001319,10090.ENSMUSP00000002284,10090.ENSMUSP00000002360,10090.ENSMUSP00000003640,10090.ENSMUSP00000005256,10090.ENSMUSP00000005504,10090.ENSMUSP00000005548,10090.ENSMUSP00000006112,10090.ENSMUSP00000006508,10090.ENSMUSP00000006614,10090.ENSMUSP00000008016,10090.ENSMUSP00000009058…	Ccnd2,Cdh1,Cdh4,Sox9,Efnb2,Plaur,Angptl4,Fosb,Ndrg1,Fbxo11,Hmox1,Ephb3,Ggt1,Epha2,Id3,Abcb1b,Dll1,Dnajb9,Ndel1,Tnfaip3,Ccn2,Herc4,Egfr,Btg2,Zfp36l1,Fos,Evl,Nedd9,Edn1,Id4,Dbn1,F2rl1,Plk2,Vcl,Tasor,Mapk8,Clu,Myc,Arc,Alcam,Cxadr,Adamts1,Ets2,Noct,Dusp1,Brd2,Hbegf,Pcsk5,Fosl1,Ovol1,Rela,Add3,Baiap2,Nppc,Epha4,Lamc2,Atp1b1,Plxna2,Fam107b,Atf6,Slc25a25,Nr4a2,Galnt3,Itgav,Bmp2,Skil,Schip1,Nfkb1,Ccn1,Ab…
GO:0007169	Transmembrane receptor protein tyrosine kinase signaling pathway	36	411	0.6	1.24	1.3e-09	10090.ENSMUSP00000000579,10090.ENSMUSP00000001319,10090.ENSMUSP00000006112,10090.ENSMUSP00000006614,10090.ENSMUSP00000018880,10090.ENSMUSP00000019721,10090.ENSMUSP00000020171,10090.ENSMUSP00000020329,10090.ENSMUSP00000021794,10090.ENSMUSP00000025363,10090.ENSMUSP00000027451,10090.ENSMUSP00000029346,10090.ENSMUSP00000030025,10090.ENSMUSP00000031325,10090.ENSMUSP00000033040,10090.ENSMUSP00000034745…	Sox9,Efnb2,Ephb3,Epha2,Ndel1,Pdk4,Ccn2,Egfr,Nedd9,Hbegf,Epha4,Schip1,Nr4a3,Areg,Pak1,Myo1e,Irs2,Sik2,Epgn,Tiparp,Foxo1,Pik3r1,Jak2,Nrg1,Abl1,Ext1,Met,Nrg2,Rapgef2,Enpp1,Vegfa,Stat3,Sipa1l1,Atxn1,Csrnp1,Zfand5
GO:0009790	Embryo development	68	1243	0.39	0.95	1.56e-09	10090.ENSMUSP00000000312,10090.ENSMUSP00000000579,10090.ENSMUSP00000006614,10090.ENSMUSP00000008016,10090.ENSMUSP00000014917,10090.ENSMUSP00000018880,10090.ENSMUSP00000020329,10090.ENSMUSP00000021552,10090.ENSMUSP00000021796,10090.ENSMUSP00000021950,10090.ENSMUSP00000022450,10090.ENSMUSP00000022971,10090.ENSMUSP00000023612,10090.ENSMUSP00000025025,10090.ENSMUSP00000025193,10090.ENSMUSP00000025363…	Cdh1,Sox9,Epha2,Id3,Dll1,Ndel1,Egfr,Zfp36l1,Edn1,Dbn1,Tasor,Myc,Ets2,Dusp1,Brd2,Hbegf,Pcsk5,Fosl1,Plxna2,Itgav,Bmp2,Skil,Ccn1,Nr4a3,Adm,Acsl4,Sfrp1,Myo1e,Ythdc1,Foxa1,Slc30a1,Scx,Dusp5,Itga2,Tent5c,Atf2,Epb41l5,Socs3,Tead1,Insig1,Junb,Klf2,Fzd5,Col12a1,Irx2,Abl1,Ext1,Mpp5,Arl13b,Lama3,Irx3,Kdm6b,Maff,Sox4,Atf4,Bcl2l11,Trp53bp2,Ipmk,Enpp1,Vegfa,Heg1,Tgif1,Lmbrd1,Cited2,Txnrd1,Id2,Aldh1a1,Zfand5
GO:0048468	Cell development	94	2044	0.32	0.86	1.56e-09	10090.ENSMUSP00000000312,10090.ENSMUSP00000000314,10090.ENSMUSP00000000579,10090.ENSMUSP00000001319,10090.ENSMUSP00000005256,10090.ENSMUSP00000006112,10090.ENSMUSP00000006614,10090.ENSMUSP00000009058,10090.ENSMUSP00000014917,10090.ENSMUSP00000018880,10090.ENSMUSP00000020329,10090.ENSMUSP00000020692,10090.ENSMUSP00000021689,10090.ENSMUSP00000021796,10090.ENSMUSP00000021810,10090.ENSMUSP00000021950…	Cdh1,Cdh4,Sox9,Efnb2,Ndrg1,Ephb3,Epha2,Abcb1b,Dll1,Ndel1,Egfr,Btg2,Evl,Edn1,Id4,Dbn1,F2rl1,Vcl,Mapk8,Clu,Alcam,Cxadr,Baiap2,Epha4,Lamc2,Plxna2,Nr4a2,Itgav,Nr4a3,Fosl2,Areg,Pak1,Adm,Acsl4,Sfrp1,Myo1e,Ythdc1,Egr2,Foxa1,Map2k4,Clic4,Flnb,Cd24a,Slc4a7,Epb41l5,Jak2,Klf2,Fzd5,Sema5a,Stx3,Nrg1,Irx2,Nectin2,Abl1,Ext1,Unc5b,Homer1,Etv5,Mpp5,Icam1,Arl13b,Lama3,Irx3,Slc22a14,Id1,Jund,Srgap2,Sox4,Foxo3,Jun,S…
GO:0071453	Cellular response to oxygen levels	23	164	0.8	1.51	1.67e-09	10090.ENSMUSP00000005256,10090.ENSMUSP00000005548,10090.ENSMUSP00000021552,10090.ENSMUSP00000021674,10090.ENSMUSP00000021796,10090.ENSMUSP00000022595,10090.ENSMUSP00000022971,10090.ENSMUSP00000033952,10090.ENSMUSP00000035065,10090.ENSMUSP00000045162,10090.ENSMUSP00000055308,10090.ENSMUSP00000058521,10090.ENSMUSP00000062256,10090.ENSMUSP00000069616,10090.ENSMUSP00000076130,10090.ENSMUSP00000092901…	Ndrg1,Hmox1,Zfp36l1,Fos,Edn1,Rgcc,Myc,Sfrp1,Ptgs2,Vasn,Foxo1,Atf2,Adrb2,Egr1,Plk3,Jund,Foxo3,Jun,Atf4,Sirt1,Vegfa,Cpeb2,Cited2
GO:0060537	Muscle tissue development	34	373	0.62	1.25	1.77e-09	10090.ENSMUSP00000000579,10090.ENSMUSP00000001672,10090.ENSMUSP00000014917,10090.ENSMUSP00000020692,10090.ENSMUSP00000021674,10090.ENSMUSP00000022971,10090.ENSMUSP00000023572,10090.ENSMUSP00000027941,10090.ENSMUSP00000028836,10090.ENSMUSP00000029194,10090.ENSMUSP00000029346,10090.ENSMUSP00000041053,10090.ENSMUSP00000041282,10090.ENSMUSP00000043668,10090.ENSMUSP00000048051,10090.ENSMUSP00000052020…	Sox9,Ifrd1,Dll1,Btg2,Fos,Myc,Cxadr,Atf3,Bmp2,Skil,Schip1,Egr2,Map2k4,Scx,Tiparp,Flnb,Dsg2,Egr1,Nrg1,Homer1,Irx3,Kdm6b,Maff,Dipk2a,Met,Plagl1,Vegfa,Heg1,Pdlim5,Camk2d,Cited2,Id2,Nr4a1,Zfand5
GO:0031401	Positive regulation of protein modification process	63	1107	0.41	0.97	1.99e-09	10090.ENSMUSP00000000188,10090.ENSMUSP00000000579,10090.ENSMUSP00000001059,10090.ENSMUSP00000002284,10090.ENSMUSP00000020171,10090.ENSMUSP00000020329,10090.ENSMUSP00000021794,10090.ENSMUSP00000021796,10090.ENSMUSP00000022504,10090.ENSMUSP00000022595,10090.ENSMUSP00000022616,10090.ENSMUSP00000024811,10090.ENSMUSP00000025363,10090.ENSMUSP00000027451,10090.ENSMUSP00000027688,10090.ENSMUSP00000028836…	Ccnd2,Sox9,Ern1,Plaur,Ccn2,Egfr,Nedd9,Edn1,Mapk8,Rgcc,Clu,Pim1,Hbegf,Epha4,Rassf5,Bmp2,Ccn1,Areg,Pak1,Ptgs2,Fbxo33,Fzd8,Map2k4,Thbs1,Epgn,Ptger4,Fnip1,Tnfsf15,Pik3r1,Ppp1r15b,Cd24a,Atf2,Dcun1d3,Tead1,Adrb2,Jak2,Ctnnd1,Fzd5,Trib1,Egr1,Nrg1,Abl1,Icam1,Ccnyl1,Arid5a,Peli1,Sox4,Osbpl8,Caprin2,Dipk2a,Cblb,Met,Nrg2,Sirt1,Magi3,Rapgef2,Fzd10,Vegfa,Ppp1r15a,Ndfip2,Hspa2,Cd80,Cdkn1a
GO:0040008	Regulation of growth	49	730	0.48	1.07	2.1e-09	10090.ENSMUSP00000000188,10090.ENSMUSP00000000314,10090.ENSMUSP00000001672,10090.ENSMUSP00000008528,10090.ENSMUSP00000014917,10090.ENSMUSP00000018880,10090.ENSMUSP00000018993,10090.ENSMUSP00000019064,10090.ENSMUSP00000020118,10090.ENSMUSP00000020329,10090.ENSMUSP00000021794,10090.ENSMUSP00000021796,10090.ENSMUSP00000021950,10090.ENSMUSP00000023572,10090.ENSMUSP00000024811,10090.ENSMUSP00000025363…	Ccnd2,Cdh4,Ifrd1,Sertad1,Dll1,Ndel1,Wwc1,Cxcl16,Dusp6,Egfr,Nedd9,Edn1,Dbn1,Cxadr,Pim1,Hbegf,Nppc,Sesn2,Pak1,Acsl4,Sfrp1,Serpine1,Ptger4,Ino80,Dcun1d3,Socs3,Tead1,Adrb2,Sema5a,Nrg1,Abl1,Cdkl5,Sertad2,Bcl2l11,Caprin2,Jade3,Sirt1,Sgk1,Enpp1,Osgin1,Rgs2,Vegfa,Stat3,Picalm,Usp47,Cited2,Socs1,Cdkn1a,Nedd4l
GO:0071456	Cellular response to hypoxia	21	135	0.85	1.55	2.2e-09	10090.ENSMUSP00000005256,10090.ENSMUSP00000005548,10090.ENSMUSP00000021552,10090.ENSMUSP00000021674,10090.ENSMUSP00000021796,10090.ENSMUSP00000022595,10090.ENSMUSP00000022971,10090.ENSMUSP00000033952,10090.ENSMUSP00000035065,10090.ENSMUSP00000045162,10090.ENSMUSP00000058521,10090.ENSMUSP00000062256,10090.ENSMUSP00000069616,10090.ENSMUSP00000076130,10090.ENSMUSP00000092901,10090.ENSMUSP00000101141…	Ndrg1,Hmox1,Zfp36l1,Fos,Edn1,Rgcc,Myc,Sfrp1,Ptgs2,Vasn,Atf2,Adrb2,Egr1,Plk3,Jund,Foxo3,Jun,Sirt1,Vegfa,Cpeb2,Cited2
GO:0006915	Apoptotic process	60	1026	0.42	0.99	2.21e-09	10090.ENSMUSP00000000579,10090.ENSMUSP00000001059,10090.ENSMUSP00000002360,10090.ENSMUSP00000005548,10090.ENSMUSP00000006614,10090.ENSMUSP00000019997,10090.ENSMUSP00000020982,10090.ENSMUSP00000021552,10090.ENSMUSP00000022504,10090.ENSMUSP00000022616,10090.ENSMUSP00000022971,10090.ENSMUSP00000024811,10090.ENSMUSP00000025377,10090.ENSMUSP00000025399,10090.ENSMUSP00000027263,10090.ENSMUSP00000027688…	Sox9,Ern1,Angptl4,Hmox1,Epha2,Tnfaip3,Klf11,Zfp36l1,Mapk8,Clu,Myc,Pim1,Ppp2r2b,Pmaip1,Stk17b,Rassf5,Nr4a2,Itgav,Skil,Nfkb1,Ccn1,Nr4a3,Itpr1,Pak1,Sfrp1,Map2k4,Mcl1,Fnip1,Tnfsf15,Hcar2,Foxo1,Pik3r1,Cd24a,Atf2,Jak2,Rhob,Fzd5,Nuak2,Abl1,Plk3,Unc5b,Id1,Foxo3,Jun,Atf4,Bcl2l11,Trp53bp2,Sirt1,Sgk1,Enpp1,Vegfa,Cadm1,Ppp1r15a,Phlda1,Mknk2,Usp47,Csrnp1,Aldh1a1,Nr4a1,Cdkn1a
GO:0050678	Regulation of epithelial cell proliferation	37	445	0.58	1.19	2.59e-09	10090.ENSMUSP00000000188,10090.ENSMUSP00000000312,10090.ENSMUSP00000000579,10090.ENSMUSP00000001319,10090.ENSMUSP00000005548,10090.ENSMUSP00000019997,10090.ENSMUSP00000020329,10090.ENSMUSP00000021552,10090.ENSMUSP00000022595,10090.ENSMUSP00000022971,10090.ENSMUSP00000023572,10090.ENSMUSP00000025861,10090.ENSMUSP00000028836,10090.ENSMUSP00000030025,10090.ENSMUSP00000030811,10090.ENSMUSP00000032192…	Ccnd2,Cdh1,Sox9,Efnb2,Hmox1,Tnfaip3,Egfr,Zfp36l1,Rgcc,Myc,Cxadr,Ovol1,Bmp2,Nr4a3,Errfi1,Itpr1,Sfrp1,Irs2,Thbs1,Klf9,Epgn,Zfp36,Atf2,Sema5a,Nr1d1,Glul,Id1,Jun,Fzd7,Sirt1,Vegfa,Stat3,Ptprk,Zfp703,Ctsl,Egr3,Nr4a1
GO:0043434	Response to peptide hormone	36	423	0.59	1.2	2.62e-09	10090.ENSMUSP00000018880,10090.ENSMUSP00000019721,10090.ENSMUSP00000020692,10090.ENSMUSP00000021552,10090.ENSMUSP00000021674,10090.ENSMUSP00000021796,10090.ENSMUSP00000022971,10090.ENSMUSP00000025867,10090.ENSMUSP00000028166,10090.ENSMUSP00000029812,10090.ENSMUSP00000030025,10090.ENSMUSP00000030724,10090.ENSMUSP00000030811,10090.ENSMUSP00000031325,10090.ENSMUSP00000033040,10090.ENSMUSP00000033054…	Ndel1,Pdk4,Btg2,Zfp36l1,Fos,Edn1,Myc,Rela,Nr4a2,Nfkb1,Nr4a3,Sesn2,Errfi1,Areg,Pak1,Adm,Gclc,Ptgs2,Irs2,Sik2,Egr2,Foxo1,Pik3r1,Insig1,Jak2,Egr1,Hmgcs2,Jund,Jun,Sirt1,Sgk1,Enpp1,Lpin2,Stat3,Cpeb2,Nr4a1
GO:0002237	Response to molecule of bacterial origin	34	380	0.61	1.23	2.71e-09	10090.ENSMUSP00000001319,10090.ENSMUSP00000006508,10090.ENSMUSP00000019064,10090.ENSMUSP00000019997,10090.ENSMUSP00000021413,10090.ENSMUSP00000021674,10090.ENSMUSP00000021796,10090.ENSMUSP00000022504,10090.ENSMUSP00000023849,10090.ENSMUSP00000025867,10090.ENSMUSP00000028499,10090.ENSMUSP00000029812,10090.ENSMUSP00000030010,10090.ENSMUSP00000033054,10090.ENSMUSP00000035065,10090.ENSMUSP00000039586…	Efnb2,Ggt1,Cxcl16,Tnfaip3,Nfkbia,Fos,Edn1,Mapk8,Noct,Rela,Itgav,Nfkb1,Abca1,Adm,Ptgs2,Serpine1,Cxcl10,Ptger4,Zfp36,Cd24a,F2r,Jak2,Fzd5,Trib1,Nr1d1,Abl1,Hmgcs2,Jund,Arid5a,Peli1,Jun,Erbin,Nr4a1,Cd80
GO:0001934	Positive regulation of protein phosphorylation	52	821	0.46	1.02	3.55e-09	10090.ENSMUSP00000000188,10090.ENSMUSP00000000579,10090.ENSMUSP00000001059,10090.ENSMUSP00000002284,10090.ENSMUSP00000020171,10090.ENSMUSP00000020329,10090.ENSMUSP00000021794,10090.ENSMUSP00000021796,10090.ENSMUSP00000022595,10090.ENSMUSP00000022616,10090.ENSMUSP00000024811,10090.ENSMUSP00000025363,10090.ENSMUSP00000027451,10090.ENSMUSP00000028836,10090.ENSMUSP00000029846,10090.ENSMUSP00000031325…	Ccnd2,Sox9,Ern1,Plaur,Ccn2,Egfr,Nedd9,Edn1,Rgcc,Clu,Pim1,Hbegf,Epha4,Bmp2,Ccn1,Areg,Pak1,Ptgs2,Fzd8,Map2k4,Thbs1,Epgn,Ptger4,Fnip1,Tnfsf15,Pik3r1,Cd24a,Atf2,Tead1,Adrb2,Jak2,Ctnnd1,Fzd5,Egr1,Nrg1,Abl1,Icam1,Ccnyl1,Osbpl8,Caprin2,Dipk2a,Met,Nrg2,Sirt1,Magi3,Rapgef2,Fzd10,Vegfa,Ppp1r15a,Hspa2,Cd80,Cdkn1a
GO:0043085	Positive regulation of catalytic activity	65	1183	0.4	0.94	3.66e-09	10090.ENSMUSP00000000188,10090.ENSMUSP00000001059,10090.ENSMUSP00000003310,10090.ENSMUSP00000006112,10090.ENSMUSP00000006614,10090.ENSMUSP00000018880,10090.ENSMUSP00000020171,10090.ENSMUSP00000020329,10090.ENSMUSP00000021794,10090.ENSMUSP00000021796,10090.ENSMUSP00000022185,10090.ENSMUSP00000022504,10090.ENSMUSP00000022595,10090.ENSMUSP00000022616,10090.ENSMUSP00000022971,10090.ENSMUSP00000024811…	Ccnd2,Ern1,Ranbp2,Ephb3,Epha2,Ndel1,Ccn2,Egfr,Nedd9,Edn1,F2rl1,Mapk8,Rgcc,Clu,Myc,Pim1,Hbegf,Pmaip1,Epha4,Rgs16,Nr4a2,Bmp2,Ccn1,Areg,Pak1,Vav3,Fzd8,Map2k4,Thbs1,Epgn,Tnfsf15,Itga2,Ppp1r15b,Cd24a,Dcun1d3,Tead1,F2r,Adrb2,Jak2,Fzd5,Trib1,Egr1,Nrg1,Abl1,Icam1,Cdkl5,Ccnyl1,Srgap2,Osbpl8,Klf4,Bcl2l11,Dipk2a,Slc5a3,Met,Nrg2,Sirt1,Magi3,Rapgef2,Fzd10,Vegfa,Stat3,Ppp1r15a,Sipa1l1,Picalm,Cdkn1a
GO:0032870	Cellular response to hormone stimulus	39	499	0.55	1.14	4.05e-09	10090.ENSMUSP00000003640,10090.ENSMUSP00000018880,10090.ENSMUSP00000019721,10090.ENSMUSP00000020329,10090.ENSMUSP00000021552,10090.ENSMUSP00000021674,10090.ENSMUSP00000021796,10090.ENSMUSP00000022971,10090.ENSMUSP00000025867,10090.ENSMUSP00000028166,10090.ENSMUSP00000029812,10090.ENSMUSP00000030025,10090.ENSMUSP00000030811,10090.ENSMUSP00000033040,10090.ENSMUSP00000033952,10090.ENSMUSP00000034905…	Fosb,Ndel1,Pdk4,Egfr,Zfp36l1,Fos,Edn1,Myc,Rela,Nr4a2,Nfkb1,Nr4a3,Errfi1,Pak1,Sfrp1,Gclc,Irs2,Sik2,Klf9,Ptger4,Foxo1,Pik3r1,Zfp36,Insig1,Jak2,Nr1d1,Nr1d2,Hmgcs2,Arid5a,Foxo3,Jun,Sirt1,Sgk1,Enpp1,Lpin2,Stat3,Cpeb2,Ttc6,Nr4a1
GO:0080134	Regulation of response to stress	74	1454	0.36	0.9	4.16e-09	10090.ENSMUSP00000000266,10090.ENSMUSP00000001059,10090.ENSMUSP00000002284,10090.ENSMUSP00000006508,10090.ENSMUSP00000009058,10090.ENSMUSP00000015049,10090.ENSMUSP00000017851,10090.ENSMUSP00000018880,10090.ENSMUSP00000019997,10090.ENSMUSP00000020171,10090.ENSMUSP00000020329,10090.ENSMUSP00000021413,10090.ENSMUSP00000022185,10090.ENSMUSP00000022616,10090.ENSMUSP00000022971,10090.ENSMUSP00000024660…	Ifi202b,Ern1,Plaur,Ggt1,Abcb1b,Dnajb9,Serinc3,Ndel1,Tnfaip3,Ccn2,Egfr,Nfkbia,F2rl1,Clu,Myc,Smoc2,Dusp1,Hbegf,Pmaip1,Rela,Epha4,Atf6,Bmp2,Skil,Nfkb1,Nr4a3,Sesn2,Errfi1,Lag3,Sfrp1,Sh3rf1,Ptgs2,Serpine1,Nfkbiz,Map2k4,Gadd45a,Mcl1,Thbs1,Ptger4,Ep400,Ino80,Itga2,Foxo1,Pik3r1,Ier5,Hexim1,Zfp36,Cd24a,Crebrf,Socs3,F2r,Insig1,Adrb2,Jak2,Nr1d1,Nrg1,Nectin2,Abl1,Nr1d2,Sox4,Foxo3,Klf4,Atf4,Met,Sirt1,Magi3,Ve…
GO:0062197	Cellular response to chemical stress	29	284	0.66	1.29	4.43e-09	10090.ENSMUSP00000001059,10090.ENSMUSP00000005548,10090.ENSMUSP00000006508,10090.ENSMUSP00000019997,10090.ENSMUSP00000020329,10090.ENSMUSP00000021552,10090.ENSMUSP00000021674,10090.ENSMUSP00000021796,10090.ENSMUSP00000022504,10090.ENSMUSP00000022971,10090.ENSMUSP00000025867,10090.ENSMUSP00000028166,10090.ENSMUSP00000030724,10090.ENSMUSP00000030811,10090.ENSMUSP00000035065,10090.ENSMUSP00000055308…	Ern1,Hmox1,Ggt1,Tnfaip3,Egfr,Zfp36l1,Fos,Edn1,Mapk8,Myc,Rela,Nr4a2,Sesn2,Errfi1,Ptgs2,Foxo1,Atf2,Jak2,Klf2,Rhob,Abl1,Etv5,Kdm6b,Foxo3,Jun,Atf4,Sirt1,Cpeb2,Ptprk
GO:0010632	Regulation of epithelial cell migration	27	248	0.69	1.31	5.52e-09	10090.ENSMUSP00000000579,10090.ENSMUSP00000005548,10090.ENSMUSP00000006614,10090.ENSMUSP00000021689,10090.ENSMUSP00000022212,10090.ENSMUSP00000022595,10090.ENSMUSP00000024660,10090.ENSMUSP00000025363,10090.ENSMUSP00000031447,10090.ENSMUSP00000035065,10090.ENSMUSP00000038514,10090.ENSMUSP00000039586,10090.ENSMUSP00000044034,10090.ENSMUSP00000044903,10090.ENSMUSP00000053891,10090.ENSMUSP00000058966…	Sox9,Hmox1,Epha2,Evl,Plk2,Rgcc,Smoc2,Hbegf,Anxa3,Ptgs2,Irs2,Serpine1,Gadd45a,Thbs1,Itga2,Epb41l5,Rhob,Sema5a,Dnaja4,Abl1,Glul,Dcn,Jun,Klf4,Met,Sirt1,Vegfa
GO:0045596	Negative regulation of cell differentiation	51	807	0.46	1.01	5.79e-09	10090.ENSMUSP00000000188,10090.ENSMUSP00000000579,10090.ENSMUSP00000001672,10090.ENSMUSP00000008016,10090.ENSMUSP00000014917,10090.ENSMUSP00000020329,10090.ENSMUSP00000021413,10090.ENSMUSP00000021552,10090.ENSMUSP00000021810,10090.ENSMUSP00000022971,10090.ENSMUSP00000023849,10090.ENSMUSP00000027449,10090.ENSMUSP00000027451,10090.ENSMUSP00000028499,10090.ENSMUSP00000028836,10090.ENSMUSP00000029194…	Ccnd2,Sox9,Ifrd1,Id3,Dll1,Egfr,Nfkbia,Zfp36l1,Id4,Myc,Noct,Nppc,Epha4,Itgav,Bmp2,Skil,Areg,Lag3,Pak1,Sfrp1,Tob1,Foxa1,Vasn,Cxcl10,Foxo1,Pik3r1,Tent5c,Zfp36,Cd24a,Pramef8,Insig1,Trib1,Sema5a,Nr1d1,Irx3,Id1,Foxo3,Spry1,Crim1,Fzd7,Sirt1,Wwtr1,Rapgef2,Enpp1,Rgs2,Vegfa,Stat3,Fndc3b,Id2,Socs1,Tjp2
GO:0048699	Generation of neurons	67	1259	0.38	0.91	6.37e-09	10090.ENSMUSP00000000312,10090.ENSMUSP00000000314,10090.ENSMUSP00000000579,10090.ENSMUSP00000001319,10090.ENSMUSP00000006112,10090.ENSMUSP00000006614,10090.ENSMUSP00000008016,10090.ENSMUSP00000014917,10090.ENSMUSP00000018880,10090.ENSMUSP00000020329,10090.ENSMUSP00000020692,10090.ENSMUSP00000021689,10090.ENSMUSP00000021796,10090.ENSMUSP00000021810,10090.ENSMUSP00000021950,10090.ENSMUSP00000022369…	Cdh1,Cdh4,Sox9,Efnb2,Ephb3,Epha2,Id3,Dll1,Ndel1,Egfr,Btg2,Evl,Edn1,Id4,Dbn1,Vcl,Mapk8,Clu,Alcam,Baiap2,Epha4,Lamc2,Plxna2,Nr4a2,Nr4a3,Areg,Pak1,Adm,Acsl4,Sfrp1,Sh3rf1,Egr2,Foxa1,Acsl3,Cd24a,Slc4a7,Tubb2a,Ier2,Jak2,Sema5a,Stx3,Nrg1,Irx2,Abl1,Ext1,Unc5b,Mpp5,Cdkl5,Lama3,Irx3,Srgap2,Sox4,Jun,Atf4,Klf7,Met,Palld,Rapgef2,Sgk1,Enpp1,Vegfa,Stat3,Ptprk,Tgif1,Picalm,Id2,Zswim6
GO:0030182	Neuron differentiation	64	1180	0.39	0.92	8.47e-09	10090.ENSMUSP00000000312,10090.ENSMUSP00000000314,10090.ENSMUSP00000000579,10090.ENSMUSP00000001319,10090.ENSMUSP00000006112,10090.ENSMUSP00000006614,10090.ENSMUSP00000008016,10090.ENSMUSP00000014917,10090.ENSMUSP00000018880,10090.ENSMUSP00000020329,10090.ENSMUSP00000020692,10090.ENSMUSP00000021689,10090.ENSMUSP00000021796,10090.ENSMUSP00000021810,10090.ENSMUSP00000021950,10090.ENSMUSP00000022369…	Cdh1,Cdh4,Sox9,Efnb2,Ephb3,Epha2,Id3,Dll1,Ndel1,Egfr,Btg2,Evl,Edn1,Id4,Dbn1,Vcl,Mapk8,Clu,Alcam,Baiap2,Epha4,Lamc2,Plxna2,Nr4a2,Nr4a3,Areg,Pak1,Adm,Acsl4,Sfrp1,Egr2,Foxa1,Acsl3,Cd24a,Slc4a7,Ier2,Jak2,Sema5a,Stx3,Nrg1,Irx2,Abl1,Ext1,Unc5b,Mpp5,Lama3,Irx3,Srgap2,Sox4,Jun,Atf4,Klf7,Met,Palld,Rapgef2,Sgk1,Enpp1,Vegfa,Stat3,Ptprk,Tgif1,Picalm,Id2,Zswim6
GO:0044092	Negative regulation of molecular function	65	1216	0.38	0.9	1.05e-08	10090.ENSMUSP00000000266,10090.ENSMUSP00000002284,10090.ENSMUSP00000002360,10090.ENSMUSP00000005548,10090.ENSMUSP00000008016,10090.ENSMUSP00000019997,10090.ENSMUSP00000020234,10090.ENSMUSP00000021413,10090.ENSMUSP00000022504,10090.ENSMUSP00000022971,10090.ENSMUSP00000024811,10090.ENSMUSP00000025025,10090.ENSMUSP00000028499,10090.ENSMUSP00000028836,10090.ENSMUSP00000029812,10090.ENSMUSP00000030811…	Ifi202b,Plaur,Angptl4,Hmox1,Id3,Tnfaip3,Timp3,Nfkbia,Mapk8,Myc,Pim1,Dusp1,Itgav,Bmp2,Nfkb1,Errfi1,Anxa3,Mepce,Bhlhe40,Sfrp1,Sh3rf1,Ptgs2,Irs2,Serpine1,Gadd45a,Thbs1,Fnip1,Hexim1,Zfp36,Epb41l5,Adrb2,Jak2,Cast,Trib1,Dgkh,Abl1,Id1,Btaf1,Peli1,Jun,Klf4,Spry1,Crim1,Cblb,Met,Sirt1,Wwtr1,Simc1,Fzd10,Rgs2,Vegfa,Heg1,Cpeb2,Ppp1r15a,Ndfip2,Erbin,Camk2d,Picalm,Usp47,Cyld,Id2,Nr4a1,Socs1,Cdkn1a,Nedd4l
GO:0008283	Cell population proliferation	53	878	0.44	0.97	1.13e-08	10090.ENSMUSP00000000579,10090.ENSMUSP00000001059,10090.ENSMUSP00000001319,10090.ENSMUSP00000006614,10090.ENSMUSP00000009058,10090.ENSMUSP00000018880,10090.ENSMUSP00000020171,10090.ENSMUSP00000020329,10090.ENSMUSP00000020692,10090.ENSMUSP00000021552,10090.ENSMUSP00000021810,10090.ENSMUSP00000021950,10090.ENSMUSP00000022185,10090.ENSMUSP00000022616,10090.ENSMUSP00000022971,10090.ENSMUSP00000023572…	Sox9,Ern1,Efnb2,Epha2,Abcb1b,Ndel1,Ccn2,Egfr,Btg2,Zfp36l1,Id4,Dbn1,F2rl1,Clu,Myc,Cxadr,Ovol1,Nppc,Rassf5,Bmp2,Nr4a3,Areg,Adm,Ascc3,Irs2,Prkx,Zfp503,Itga2,Marcksl1,Cd24a,Atf2,Junb,Sema5a,Egr1,Nrg1,Abl1,Ext1,Tacc2,Glul,Peli1,Sox4,Jun,Dipk2a,Cblb,Met,Enpp1,Vegfa,Stat3,Tgif1,Cited2,Txnrd1,Id2,Ctsl
GO:0001655	Urogenital system development	34	404	0.58	1.15	1.16e-08	10090.ENSMUSP00000000579,10090.ENSMUSP00000001319,10090.ENSMUSP00000002284,10090.ENSMUSP00000006112,10090.ENSMUSP00000008016,10090.ENSMUSP00000014917,10090.ENSMUSP00000021810,10090.ENSMUSP00000022971,10090.ENSMUSP00000023610,10090.ENSMUSP00000025618,10090.ENSMUSP00000025861,10090.ENSMUSP00000027451,10090.ENSMUSP00000028836,10090.ENSMUSP00000029346,10090.ENSMUSP00000033952,10090.ENSMUSP00000034745…	Sox9,Efnb2,Plaur,Ephb3,Id3,Dll1,Id4,Myc,Adamts1,Pcsk5,Ovol1,Epha4,Bmp2,Schip1,Sfrp1,Myo1e,Foxa1,Prkx,Tiparp,Cd24a,Ctnnd1,Egr1,Irx2,Ext1,Hmgcs2,Irx3,Sox4,Spry1,Bcl2l11,Wwtr1,Enpp1,Vegfa,Nek1,Id2
GO:1902533	Positive regulation of intracellular signal transduction	59	1047	0.41	0.93	1.2e-08	10090.ENSMUSP00000000579,10090.ENSMUSP00000001059,10090.ENSMUSP00000017851,10090.ENSMUSP00000018478,10090.ENSMUSP00000018993,10090.ENSMUSP00000020171,10090.ENSMUSP00000020329,10090.ENSMUSP00000021796,10090.ENSMUSP00000022185,10090.ENSMUSP00000022616,10090.ENSMUSP00000022971,10090.ENSMUSP00000025363,10090.ENSMUSP00000025399,10090.ENSMUSP00000025867,10090.ENSMUSP00000027449,10090.ENSMUSP00000027451…	Sox9,Ern1,Serinc3,Ksr1,Wwc1,Ccn2,Egfr,Edn1,F2rl1,Clu,Myc,Hbegf,Pmaip1,Rela,Nppc,Epha4,Itgav,Bmp2,Skil,Schip1,Alpk1,Pak1,Sh3rf1,Fzd8,Map2k4,Fam110c,Gadd45a,Mcl1,Thbs1,Epgn,Ptger4,Fnip1,Hexim1,Cd24a,F2r,Adrb2,Jak2,Fzd5,Sema5a,Nrg1,Abl1,Unc5b,Icam1,Peli1,Rel,Osbpl8,Dcn,Jun,Bcl2l11,Met,Sirt1,Magi3,Rapgef2,Fzd10,Vegfa,Sik3,Nfat5,Erbin,Camk2d
GO:0042594	Response to starvation	25	222	0.71	1.29	1.42e-08	10090.ENSMUSP00000002360,10090.ENSMUSP00000019721,10090.ENSMUSP00000022504,10090.ENSMUSP00000025399,10090.ENSMUSP00000027941,10090.ENSMUSP00000030724,10090.ENSMUSP00000032264,10090.ENSMUSP00000033054,10090.ENSMUSP00000033952,10090.ENSMUSP00000038761,10090.ENSMUSP00000040578,10090.ENSMUSP00000045201,10090.ENSMUSP00000049026,10090.ENSMUSP00000055308,10090.ENSMUSP00000057815,10090.ENSMUSP00000058521…	Angptl4,Pdk4,Mapk8,Pmaip1,Atf3,Sesn2,Gabarapl1,Adm,Sfrp1,Sik2,Bmt2,Wipi2,Fnip1,Foxo1,Zfp36,Atf2,Nuak2,Glul,Hmgcs2,Foxo3,Jun,Atf4,Sirt1,Ctsl,Cdkn1a
GO:0001525	Angiogenesis	31	346	0.61	1.16	1.85e-08	10090.ENSMUSP00000001319,10090.ENSMUSP00000002360,10090.ENSMUSP00000005548,10090.ENSMUSP00000006112,10090.ENSMUSP00000006614,10090.ENSMUSP00000014917,10090.ENSMUSP00000020171,10090.ENSMUSP00000021796,10090.ENSMUSP00000025363,10090.ENSMUSP00000028499,10090.ENSMUSP00000029846,10090.ENSMUSP00000035065,10090.ENSMUSP00000035121,10090.ENSMUSP00000036270,10090.ENSMUSP00000039586,10090.ENSMUSP00000039660…	Efnb2,Angptl4,Hmox1,Ephb3,Epha2,Dll1,Ccn2,Edn1,Hbegf,Itgav,Ccn1,Ptgs2,Amotl2,Vav3,Serpine1,Fzd8,Clic4,Thbs1,Prkx,Epgn,Rhob,Fzd5,Sema5a,Unc5b,Glul,Cemip2,Jun,Sirt1,Vegfa,Egr3,Nr4a1
GO:0043408	Regulation of MAPK cascade	48	757	0.46	0.98	1.88e-08	10090.ENSMUSP00000001059,10090.ENSMUSP00000006614,10090.ENSMUSP00000018478,10090.ENSMUSP00000018993,10090.ENSMUSP00000020118,10090.ENSMUSP00000020171,10090.ENSMUSP00000020234,10090.ENSMUSP00000020329,10090.ENSMUSP00000021796,10090.ENSMUSP00000022185,10090.ENSMUSP00000025025,10090.ENSMUSP00000027451,10090.ENSMUSP00000027941,10090.ENSMUSP00000028836,10090.ENSMUSP00000029846,10090.ENSMUSP00000030811…	Ern1,Epha2,Ksr1,Wwc1,Dusp6,Ccn2,Timp3,Egfr,Edn1,F2rl1,Dusp1,Epha4,Atf3,Bmp2,Ccn1,Errfi1,Pak1,Sfrp1,Sh3rf1,Fzd8,Map2k4,Gadd45a,Thbs1,Epgn,Dusp5,Dusp8,Foxo1,Cd24a,F2r,Adrb2,Jak2,Fzd5,Nrg1,Abl1,Icam1,Id1,Jun,Klf4,Spry1,Met,Stk40,Magi3,Rapgef2,Fzd10,Rgs2,Vegfa,Camk2d,Cyld
GO:0051130	Positive regulation of cellular component organization	64	1213	0.38	0.88	2.37e-08	10090.ENSMUSP00000000314,10090.ENSMUSP00000000579,10090.ENSMUSP00000002284,10090.ENSMUSP00000006112,10090.ENSMUSP00000006614,10090.ENSMUSP00000014917,10090.ENSMUSP00000018880,10090.ENSMUSP00000020171,10090.ENSMUSP00000021689,10090.ENSMUSP00000021794,10090.ENSMUSP00000021796,10090.ENSMUSP00000021950,10090.ENSMUSP00000022185,10090.ENSMUSP00000022450,10090.ENSMUSP00000022504,10090.ENSMUSP00000022595…	Cdh4,Sox9,Plaur,Ephb3,Epha2,Dll1,Ndel1,Ccn2,Evl,Nedd9,Edn1,Dbn1,F2rl1,Tasor,Mapk8,Rgcc,Clu,Adamts1,Pmaip1,Pcsk5,Add3,Baiap2,Epha4,Plxna2,Bmp2,Skil,Abca1,Espn,Itpr1,Pak1,Atf7ip2,Enc1,Serpine1,Atp8a1,Epgn,Fnip1,Ino80,Itga2,Pik3r1,Cd24a,Epb41l5,Adrb2,Cdc42ep3,Sema5a,Nrg1,Abl1,Icam1,Cdkl5,Ddhd1,Piezo1,Irx3,Id1,Il1rap,Dcn,Bcl2l11,Caprin2,Met,Sirt1,Rapgef2,Sgk1,Rgs2,Vegfa,Ppp1r15a,Picalm
GO:0071375	Cellular response to peptide hormone stimulus	27	267	0.66	1.22	2.37e-08	10090.ENSMUSP00000018880,10090.ENSMUSP00000019721,10090.ENSMUSP00000021552,10090.ENSMUSP00000021674,10090.ENSMUSP00000021796,10090.ENSMUSP00000022971,10090.ENSMUSP00000025867,10090.ENSMUSP00000028166,10090.ENSMUSP00000029812,10090.ENSMUSP00000030025,10090.ENSMUSP00000030811,10090.ENSMUSP00000033040,10090.ENSMUSP00000034905,10090.ENSMUSP00000038514,10090.ENSMUSP00000038761,10090.ENSMUSP00000055308…	Ndel1,Pdk4,Zfp36l1,Fos,Edn1,Myc,Rela,Nr4a2,Nfkb1,Nr4a3,Errfi1,Pak1,Gclc,Irs2,Sik2,Foxo1,Pik3r1,Insig1,Jak2,Hmgcs2,Jun,Sgk1,Enpp1,Lpin2,Stat3,Cpeb2,Nr4a1
GO:0043620	Regulation of DNA-templated transcription in response to stress	14	57	1.05	1.61	2.4e-08	10090.ENSMUSP00000005548,10090.ENSMUSP00000005620,10090.ENSMUSP00000025867,10090.ENSMUSP00000027941,10090.ENSMUSP00000027974,10090.ENSMUSP00000030724,10090.ENSMUSP00000051845,10090.ENSMUSP00000064823,10090.ENSMUSP00000069616,10090.ENSMUSP00000102711,10090.ENSMUSP00000105234,10090.ENSMUSP00000115883,10090.ENSMUSP00000128497,10090.ENSMUSP00000151452	Hmox1,Dnajb1,Rela,Atf3,Atf6,Sesn2,Ino80,Klf2,Egr1,Jun,Atf4,Vegfa,Ppp1r15a,Cited2
GO:0034599	Cellular response to oxidative stress	25	230	0.69	1.25	2.72e-08	10090.ENSMUSP00000001059,10090.ENSMUSP00000005548,10090.ENSMUSP00000006508,10090.ENSMUSP00000019997,10090.ENSMUSP00000020329,10090.ENSMUSP00000021674,10090.ENSMUSP00000021796,10090.ENSMUSP00000022504,10090.ENSMUSP00000025867,10090.ENSMUSP00000028166,10090.ENSMUSP00000030724,10090.ENSMUSP00000055308,10090.ENSMUSP00000058521,10090.ENSMUSP00000064394,10090.ENSMUSP00000064823,10090.ENSMUSP00000067013…	Ern1,Hmox1,Ggt1,Tnfaip3,Egfr,Fos,Edn1,Mapk8,Rela,Nr4a2,Sesn2,Foxo1,Atf2,Jak2,Klf2,Rhob,Abl1,Etv5,Kdm6b,Foxo3,Jun,Atf4,Sirt1,Cpeb2,Ptprk
GO:1901342	Regulation of vasculature development	29	313	0.62	1.16	3.37e-08	10090.ENSMUSP00000005548,10090.ENSMUSP00000006614,10090.ENSMUSP00000014917,10090.ENSMUSP00000022212,10090.ENSMUSP00000022595,10090.ENSMUSP00000023610,10090.ENSMUSP00000024660,10090.ENSMUSP00000031447,10090.ENSMUSP00000033054,10090.ENSMUSP00000039586,10090.ENSMUSP00000044034,10090.ENSMUSP00000044903,10090.ENSMUSP00000047646,10090.ENSMUSP00000048736,10090.ENSMUSP00000058521,10090.ENSMUSP00000062256…	Hmox1,Epha2,Dll1,Plk2,Rgcc,Adamts1,Smoc2,Anxa3,Adm,Serpine1,Gadd45a,Thbs1,Cxcl10,Ptger4,Atf2,Adrb2,Klf2,Rhob,Sema5a,Abl1,Glul,Id1,Cemip2,Dcn,Klf4,Sirt1,Vegfa,Stat3,Ppp1r15a
GO:0045667	Regulation of osteoblast differentiation	20	144	0.8	1.35	3.49e-08	10090.ENSMUSP00000000579,10090.ENSMUSP00000008016,10090.ENSMUSP00000019503,10090.ENSMUSP00000023849,10090.ENSMUSP00000027449,10090.ENSMUSP00000028836,10090.ENSMUSP00000029846,10090.ENSMUSP00000031325,10090.ENSMUSP00000033952,10090.ENSMUSP00000036039,10090.ENSMUSP00000047173,10090.ENSMUSP00000048736,10090.ENSMUSP00000092019,10090.ENSMUSP00000092901,10090.ENSMUSP00000105234,10090.ENSMUSP00000108117…	Sox9,Id3,Gdpd2,Noct,Nppc,Bmp2,Ccn1,Areg,Sfrp1,Tob1,Pdlim7,Ptger4,Id1,Jund,Atf4,Crim1,Wwtr1,Vegfa,Fndc3b,Id2
GO:0031668	Cellular response to extracellular stimulus	27	274	0.65	1.18	3.9e-08	10090.ENSMUSP00000002360,10090.ENSMUSP00000005548,10090.ENSMUSP00000019721,10090.ENSMUSP00000021674,10090.ENSMUSP00000022504,10090.ENSMUSP00000024811,10090.ENSMUSP00000025399,10090.ENSMUSP00000025850,10090.ENSMUSP00000027941,10090.ENSMUSP00000028166,10090.ENSMUSP00000030724,10090.ENSMUSP00000032264,10090.ENSMUSP00000033952,10090.ENSMUSP00000038761,10090.ENSMUSP00000040578,10090.ENSMUSP00000045201…	Angptl4,Hmox1,Pdk4,Fos,Mapk8,Pim1,Pmaip1,Fosl1,Atf3,Nr4a2,Sesn2,Gabarapl1,Sfrp1,Sik2,Bmt2,Wipi2,Fnip1,Foxo1,Atf2,Nuak2,Glul,Foxo3,Jun,Atf4,Sirt1,Ctsl,Cdkn1a
GO:0048661	Positive regulation of smooth muscle cell proliferation	18	114	0.85	1.4	4.1e-08	10090.ENSMUSP00000001059,10090.ENSMUSP00000005548,10090.ENSMUSP00000020329,10090.ENSMUSP00000021796,10090.ENSMUSP00000022971,10090.ENSMUSP00000023610,10090.ENSMUSP00000025363,10090.ENSMUSP00000030025,10090.ENSMUSP00000033040,10090.ENSMUSP00000035065,10090.ENSMUSP00000044903,10090.ENSMUSP00000053891,10090.ENSMUSP00000064394,10090.ENSMUSP00000069616,10090.ENSMUSP00000102711,10090.ENSMUSP00000115883…	Ern1,Hmox1,Egfr,Edn1,Myc,Adamts1,Hbegf,Nr4a3,Pak1,Ptgs2,Thbs1,Itga2,Jak2,Egr1,Jun,Vegfa,Camk2d,Id2
GO:0010035	Response to inorganic substance	41	596	0.49	1	4.27e-08	10090.ENSMUSP00000000312,10090.ENSMUSP00000001059,10090.ENSMUSP00000003640,10090.ENSMUSP00000003850,10090.ENSMUSP00000005548,10090.ENSMUSP00000019997,10090.ENSMUSP00000020329,10090.ENSMUSP00000021674,10090.ENSMUSP00000021796,10090.ENSMUSP00000022504,10090.ENSMUSP00000022971,10090.ENSMUSP00000025850,10090.ENSMUSP00000025867,10090.ENSMUSP00000028166,10090.ENSMUSP00000028499,10090.ENSMUSP00000030025…	Cdh1,Ern1,Fosb,Itpkc,Hmox1,Tnfaip3,Egfr,Fos,Edn1,Mapk8,Myc,Fosl1,Rela,Nr4a2,Itgav,Nr4a3,Areg,Gclc,Ptgs2,Clic4,Slc30a1,Thbs1,Foxo1,Ppp1r15b,Atf2,Junb,Klf2,Rhob,Abl1,Homer1,mt-Nd6,Arl13b,Hmgcs2,Kdm6b,Jund,Jun,Atf4,Sirt1,Enpp1,Id2,Nr4a1
GO:0032496	Response to lipopolysaccharide	31	362	0.59	1.11	4.87e-08	10090.ENSMUSP00000001319,10090.ENSMUSP00000006508,10090.ENSMUSP00000019064,10090.ENSMUSP00000019997,10090.ENSMUSP00000021413,10090.ENSMUSP00000021674,10090.ENSMUSP00000021796,10090.ENSMUSP00000022504,10090.ENSMUSP00000023849,10090.ENSMUSP00000025867,10090.ENSMUSP00000029812,10090.ENSMUSP00000030010,10090.ENSMUSP00000033054,10090.ENSMUSP00000035065,10090.ENSMUSP00000039586,10090.ENSMUSP00000047646…	Efnb2,Ggt1,Cxcl16,Tnfaip3,Nfkbia,Fos,Edn1,Mapk8,Noct,Rela,Nfkb1,Abca1,Adm,Ptgs2,Serpine1,Cxcl10,Ptger4,Zfp36,F2r,Jak2,Trib1,Nr1d1,Abl1,Hmgcs2,Jund,Arid5a,Peli1,Jun,Erbin,Nr4a1,Cd80
GO:0031344	Regulation of cell projection organization	48	783	0.44	0.94	5.14e-08	10090.ENSMUSP00000000314,10090.ENSMUSP00000001319,10090.ENSMUSP00000001672,10090.ENSMUSP00000006112,10090.ENSMUSP00000006614,10090.ENSMUSP00000018880,10090.ENSMUSP00000021689,10090.ENSMUSP00000021794,10090.ENSMUSP00000021950,10090.ENSMUSP00000022185,10090.ENSMUSP00000023268,10090.ENSMUSP00000023610,10090.ENSMUSP00000026436,10090.ENSMUSP00000027451,10090.ENSMUSP00000027952,10090.ENSMUSP00000029194…	Cdh4,Efnb2,Ifrd1,Ephb3,Epha2,Ndel1,Evl,Nedd9,Dbn1,F2rl1,Arc,Adamts1,Baiap2,Epha4,Plxna2,Skil,Espn,Itpr1,Pak1,Sfrp1,Enc1,Fam110c,Mylip,Itga2,Pik3r1,Cd24a,Cdc42ep3,Sema5a,Nrg1,Abl1,Homer1,Icam1,Cdkl5,Id1,Klf4,Myo10,Caprin2,Met,Sirt1,Rapgef2,Sgk1,Rgs2,Vegfa,Sipa1l1,Pdlim5,Picalm,Cyld,Nedd4l
GO:0010629	Negative regulation of gene expression	55	977	0.41	0.9	5.17e-08	10090.ENSMUSP00000000312,10090.ENSMUSP00000000579,10090.ENSMUSP00000005548,10090.ENSMUSP00000006614,10090.ENSMUSP00000008016,10090.ENSMUSP00000014917,10090.ENSMUSP00000019997,10090.ENSMUSP00000020171,10090.ENSMUSP00000020692,10090.ENSMUSP00000021552,10090.ENSMUSP00000021796,10090.ENSMUSP00000022185,10090.ENSMUSP00000022386,10090.ENSMUSP00000022450,10090.ENSMUSP00000022595,10090.ENSMUSP00000022971…	Cdh1,Sox9,Hmox1,Epha2,Id3,Dll1,Tnfaip3,Ccn2,Btg2,Zfp36l1,Edn1,F2rl1,Samd4,Tasor,Rgcc,Myc,Noct,Bmp2,Nfkb1,Sesn2,Errfi1,Lag3,Sfrp1,Tob1,Enc1,Serpine1,Thbs1,Zfp503,Tiparp,Ptger4,Zfp36,Cd24a,Klf2,Cast,Ocln,Cpeb3,Id1,Rel,Dot1l,Klf4,Caprin2,Met,Sirt1,Rgs2,Vegfa,Stat3,Cpeb2,Ppp1r15a,Tgif1,Ndfip2,Erbin,Picalm,Cited2,Id2,Cdkn1a
GO:0009267	Cellular response to starvation	22	185	0.73	1.25	6.56e-08	10090.ENSMUSP00000002360,10090.ENSMUSP00000019721,10090.ENSMUSP00000022504,10090.ENSMUSP00000025399,10090.ENSMUSP00000027941,10090.ENSMUSP00000030724,10090.ENSMUSP00000032264,10090.ENSMUSP00000033952,10090.ENSMUSP00000038761,10090.ENSMUSP00000040578,10090.ENSMUSP00000045201,10090.ENSMUSP00000049026,10090.ENSMUSP00000055308,10090.ENSMUSP00000058521,10090.ENSMUSP00000072039,10090.ENSMUSP00000083375…	Angptl4,Pdk4,Mapk8,Pmaip1,Atf3,Sesn2,Gabarapl1,Sfrp1,Sik2,Bmt2,Wipi2,Fnip1,Foxo1,Atf2,Nuak2,Glul,Foxo3,Jun,Atf4,Sirt1,Ctsl,Cdkn1a
GO:0001822	Kidney development	30	346	0.59	1.1	6.92e-08	10090.ENSMUSP00000000579,10090.ENSMUSP00000001319,10090.ENSMUSP00000008016,10090.ENSMUSP00000014917,10090.ENSMUSP00000022971,10090.ENSMUSP00000023610,10090.ENSMUSP00000025618,10090.ENSMUSP00000025861,10090.ENSMUSP00000027451,10090.ENSMUSP00000028836,10090.ENSMUSP00000029346,10090.ENSMUSP00000033952,10090.ENSMUSP00000034745,10090.ENSMUSP00000045304,10090.ENSMUSP00000048051,10090.ENSMUSP00000057983…	Sox9,Efnb2,Id3,Dll1,Myc,Adamts1,Pcsk5,Ovol1,Epha4,Bmp2,Schip1,Sfrp1,Myo1e,Prkx,Tiparp,Cd24a,Ctnnd1,Egr1,Irx2,Ext1,Hmgcs2,Irx3,Sox4,Spry1,Bcl2l11,Wwtr1,Enpp1,Vegfa,Nek1,Id2
GO:0043618	Regulation of transcription from RNA polymerase II promoter in response to stress	13	52	1.05	1.53	8.13e-08	10090.ENSMUSP00000005548,10090.ENSMUSP00000005620,10090.ENSMUSP00000027941,10090.ENSMUSP00000027974,10090.ENSMUSP00000030724,10090.ENSMUSP00000051845,10090.ENSMUSP00000064823,10090.ENSMUSP00000069616,10090.ENSMUSP00000102711,10090.ENSMUSP00000105234,10090.ENSMUSP00000115883,10090.ENSMUSP00000128497,10090.ENSMUSP00000151452	Hmox1,Dnajb1,Atf3,Atf6,Sesn2,Ino80,Klf2,Egr1,Jun,Atf4,Vegfa,Ppp1r15a,Cited2
GO:0009987	Cellular process	414	16238	0.06	0.53	9.25e-08	10090.ENSMUSP00000000080,10090.ENSMUSP00000000188,10090.ENSMUSP00000000266,10090.ENSMUSP00000000312,10090.ENSMUSP00000000314,10090.ENSMUSP00000000579,10090.ENSMUSP00000001059,10090.ENSMUSP00000001319,10090.ENSMUSP00000001672,10090.ENSMUSP00000002284,10090.ENSMUSP00000002360,10090.ENSMUSP00000002837,10090.ENSMUSP00000003100,10090.ENSMUSP00000003310,10090.ENSMUSP00000003640,10090.ENSMUSP00000003843…	Klf6,Ccnd2,Ifi202b,Cdh1,Cdh4,Sox9,Ern1,Efnb2,Ifrd1,Plaur,Angptl4,Tmed5,Cyp2f2,Ranbp2,Fosb,Man1a,Itpkc,Ndrg1,Fbxo11,Hmox1,Dnajb1,Ephb3,Ggt1,Epha2,Id3,Abcb1b,Dll1,Dnajb9,Rnd3,Serinc3,Ksr1,Ndel1,Wwc1,Cxcl16,Gdpd2,Pdk4,Tnfaip3,Dusp6,Ccn2,Tcp11l2,Timp3,Herc4,Egfr,Btg2,Lratd1,Klf11,Nfkbia,Zfp36l1,Fos,Evl,Nedd9,Edn1,Id4,Dbn1,F2rl1,Plk2,Vcl,Samd4,Tasor,Mapk8,Rgcc,Clu,Rnf19a,Myc,Arc,Alcam,Cxadr,Adamts1,Et…
GO:0000302	Response to reactive oxygen species	22	190	0.72	1.22	1.01e-07	10090.ENSMUSP00000001059,10090.ENSMUSP00000005548,10090.ENSMUSP00000019997,10090.ENSMUSP00000020329,10090.ENSMUSP00000021674,10090.ENSMUSP00000021796,10090.ENSMUSP00000022504,10090.ENSMUSP00000025850,10090.ENSMUSP00000025867,10090.ENSMUSP00000030025,10090.ENSMUSP00000031325,10090.ENSMUSP00000055308,10090.ENSMUSP00000057062,10090.ENSMUSP00000064823,10090.ENSMUSP00000067013,10090.ENSMUSP00000075167…	Ern1,Hmox1,Tnfaip3,Egfr,Fos,Edn1,Mapk8,Fosl1,Rela,Nr4a3,Areg,Foxo1,Ppp1r15b,Klf2,Rhob,Abl1,Plk3,mt-Nd6,Kdm6b,Jun,Sirt1,Ptprk
GO:0045765	Regulation of angiogenesis	28	309	0.61	1.1	1.01e-07	10090.ENSMUSP00000005548,10090.ENSMUSP00000006614,10090.ENSMUSP00000014917,10090.ENSMUSP00000022212,10090.ENSMUSP00000022595,10090.ENSMUSP00000023610,10090.ENSMUSP00000024660,10090.ENSMUSP00000031447,10090.ENSMUSP00000033054,10090.ENSMUSP00000039586,10090.ENSMUSP00000044034,10090.ENSMUSP00000044903,10090.ENSMUSP00000047646,10090.ENSMUSP00000058521,10090.ENSMUSP00000062256,10090.ENSMUSP00000064823…	Hmox1,Epha2,Dll1,Plk2,Rgcc,Adamts1,Smoc2,Anxa3,Adm,Serpine1,Gadd45a,Thbs1,Cxcl10,Atf2,Adrb2,Klf2,Rhob,Sema5a,Abl1,Glul,Id1,Cemip2,Dcn,Klf4,Sirt1,Vegfa,Stat3,Ppp1r15a
GO:0002064	Epithelial cell development	24	228	0.68	1.17	1.03e-07	10090.ENSMUSP00000000312,10090.ENSMUSP00000000579,10090.ENSMUSP00000006614,10090.ENSMUSP00000009058,10090.ENSMUSP00000014917,10090.ENSMUSP00000022185,10090.ENSMUSP00000031017,10090.ENSMUSP00000034745,10090.ENSMUSP00000041118,10090.ENSMUSP00000041453,10090.ENSMUSP00000052020,10090.ENSMUSP00000058966,10090.ENSMUSP00000067783,10090.ENSMUSP00000083587,10090.ENSMUSP00000092019,10090.ENSMUSP00000105234…	Cdh1,Sox9,Epha2,Abcb1b,Dll1,F2rl1,Fosl2,Myo1e,Foxa1,Clic4,Flnb,Epb41l5,Fzd5,Icam1,Id1,Atf4,Met,Palld,Rapgef2,Vegfa,Heg1,Rfx3,Marveld2,Tjp2
GO:0060562	Epithelial tube morphogenesis	31	375	0.57	1.06	1.03e-07	10090.ENSMUSP00000000579,10090.ENSMUSP00000001319,10090.ENSMUSP00000006614,10090.ENSMUSP00000014917,10090.ENSMUSP00000021796,10090.ENSMUSP00000022971,10090.ENSMUSP00000025193,10090.ENSMUSP00000027451,10090.ENSMUSP00000028836,10090.ENSMUSP00000031325,10090.ENSMUSP00000033040,10090.ENSMUSP00000033054,10090.ENSMUSP00000033952,10090.ENSMUSP00000041118,10090.ENSMUSP00000041453,10090.ENSMUSP00000045304…	Sox9,Efnb2,Epha2,Dll1,Edn1,Myc,Brd2,Epha4,Bmp2,Areg,Pak1,Adm,Sfrp1,Foxa1,Clic4,Prkx,Tead1,Rhob,Sema5a,Irx2,Abl1,Ext1,Arl13b,Irx3,Sox4,Spry1,Met,Ipmk,Vegfa,Tgif1,Cited2
GO:0022008	Neurogenesis	70	1448	0.34	0.81	1.04e-07	10090.ENSMUSP00000000312,10090.ENSMUSP00000000314,10090.ENSMUSP00000000579,10090.ENSMUSP00000001319,10090.ENSMUSP00000005256,10090.ENSMUSP00000006112,10090.ENSMUSP00000006614,10090.ENSMUSP00000008016,10090.ENSMUSP00000014917,10090.ENSMUSP00000018880,10090.ENSMUSP00000020329,10090.ENSMUSP00000020692,10090.ENSMUSP00000021689,10090.ENSMUSP00000021796,10090.ENSMUSP00000021810,10090.ENSMUSP00000021950…	Cdh1,Cdh4,Sox9,Efnb2,Ndrg1,Ephb3,Epha2,Id3,Dll1,Ndel1,Egfr,Btg2,Evl,Edn1,Id4,Dbn1,Vcl,Mapk8,Clu,Alcam,Baiap2,Epha4,Lamc2,Plxna2,Nr4a2,Bmp2,Nr4a3,Areg,Pak1,Adm,Acsl4,Sfrp1,Sh3rf1,Egr2,Foxa1,Acsl3,Cd24a,Slc4a7,Tubb2a,Ier2,Jak2,Sema5a,Stx3,Nrg1,Irx2,Abl1,Ext1,Unc5b,Mpp5,Tacc2,Cdkl5,Lama3,Irx3,Srgap2,Sox4,Jun,Atf4,Klf7,Met,Palld,Rapgef2,Sgk1,Enpp1,Vegfa,Stat3,Ptprk,Tgif1,Picalm,Id2,Zswim6
GO:0032879	Regulation of localization	98	2366	0.27	0.74	1.05e-07	10090.ENSMUSP00000000312,10090.ENSMUSP00000001319,10090.ENSMUSP00000005548,10090.ENSMUSP00000006614,10090.ENSMUSP00000009058,10090.ENSMUSP00000014917,10090.ENSMUSP00000018880,10090.ENSMUSP00000020329,10090.ENSMUSP00000021413,10090.ENSMUSP00000021552,10090.ENSMUSP00000021794,10090.ENSMUSP00000021796,10090.ENSMUSP00000021950,10090.ENSMUSP00000022185,10090.ENSMUSP00000022369,10090.ENSMUSP00000022504…	Cdh1,Efnb2,Hmox1,Epha2,Abcb1b,Dll1,Ndel1,Egfr,Nfkbia,Zfp36l1,Nedd9,Edn1,Dbn1,F2rl1,Vcl,Mapk8,Rgcc,Clu,Myc,Arc,Pim1,Pmaip1,Nppc,Rassf5,Atp1b1,Itgav,Bmp2,Abca1,Nr4a3,Sesn2,Mepce,Itpr1,Pak1,Acsl4,Sfrp1,Gclc,Ptgs2,Irs2,Serpine1,Clic4,Atp8a1,Slc30a1,Thbs1,Acsl3,Cxcl10,Ptger4,Frat2,Itga2,Hcar2,Epb41l2,Foxo1,Pik3r1,Zfp36,Epb41l5,Crebrf,F2r,Insig1,Adrb2,Jak2,Ocln,Nr1d1,Stx3,Pcdh17,Nrg1,Abl1,Plk3,Homer1,G…
GO:0000904	Cell morphogenesis involved in differentiation	41	620	0.48	0.95	1.19e-07	10090.ENSMUSP00000000312,10090.ENSMUSP00000000314,10090.ENSMUSP00000001319,10090.ENSMUSP00000006112,10090.ENSMUSP00000006614,10090.ENSMUSP00000018880,10090.ENSMUSP00000021689,10090.ENSMUSP00000021796,10090.ENSMUSP00000022369,10090.ENSMUSP00000022504,10090.ENSMUSP00000023312,10090.ENSMUSP00000027451,10090.ENSMUSP00000027753,10090.ENSMUSP00000027952,10090.ENSMUSP00000028166,10090.ENSMUSP00000028499…	Cdh1,Cdh4,Efnb2,Ephb3,Epha2,Ndel1,Evl,Edn1,Vcl,Mapk8,Alcam,Epha4,Lamc2,Plxna2,Nr4a2,Itgav,Nr4a3,Sfrp1,Egr2,Clic4,Flnb,Epb41l5,Sema5a,Abl1,Ext1,Unc5b,Arl13b,Lama3,Id1,Srgap2,Atf4,Klf7,Fzd7,Met,Palld,Enpp1,Vegfa,Heg1,Fndc3b,Picalm,Id2
GO:0042542	Response to hydrogen peroxide	18	124	0.82	1.3	1.27e-07	10090.ENSMUSP00000001059,10090.ENSMUSP00000005548,10090.ENSMUSP00000019997,10090.ENSMUSP00000021796,10090.ENSMUSP00000022504,10090.ENSMUSP00000025850,10090.ENSMUSP00000025867,10090.ENSMUSP00000030025,10090.ENSMUSP00000031325,10090.ENSMUSP00000055308,10090.ENSMUSP00000057062,10090.ENSMUSP00000064823,10090.ENSMUSP00000067013,10090.ENSMUSP00000075167,10090.ENSMUSP00000081002,10090.ENSMUSP00000091620…	Ern1,Hmox1,Tnfaip3,Edn1,Mapk8,Fosl1,Rela,Nr4a3,Areg,Foxo1,Ppp1r15b,Klf2,Rhob,Abl1,mt-Nd6,Kdm6b,Jun,Sirt1
GO:0034330	Cell junction organization	38	547	0.5	0.97	1.35e-07	10090.ENSMUSP00000000312,10090.ENSMUSP00000001319,10090.ENSMUSP00000005256,10090.ENSMUSP00000006112,10090.ENSMUSP00000021950,10090.ENSMUSP00000022185,10090.ENSMUSP00000022369,10090.ENSMUSP00000023572,10090.ENSMUSP00000026436,10090.ENSMUSP00000027451,10090.ENSMUSP00000028499,10090.ENSMUSP00000033040,10090.ENSMUSP00000053891,10090.ENSMUSP00000057096,10090.ENSMUSP00000061754,10090.ENSMUSP00000064518…	Cdh1,Efnb2,Ndrg1,Ephb3,Dbn1,F2rl1,Vcl,Cxadr,Baiap2,Epha4,Itgav,Pak1,Itga2,Dsg2,F2r,Ctnnd1,Ocln,Fzd5,Pcdh17,Nrg1,Ext1,Homer1,Etv5,Sdk1,Lama3,Il1rap,Srgap2,Ppfibp2,Pls3,Palld,Heg1,Cadm1,Ptprk,Zfp703,Sipa1l1,Erc1,Marveld2,Tjp2
GO:0010628	Positive regulation of gene expression	64	1274	0.36	0.82	1.37e-07	10090.ENSMUSP00000000266,10090.ENSMUSP00000000579,10090.ENSMUSP00000001059,10090.ENSMUSP00000008016,10090.ENSMUSP00000014917,10090.ENSMUSP00000015049,10090.ENSMUSP00000020171,10090.ENSMUSP00000020329,10090.ENSMUSP00000021810,10090.ENSMUSP00000022185,10090.ENSMUSP00000022386,10090.ENSMUSP00000022504,10090.ENSMUSP00000022595,10090.ENSMUSP00000022616,10090.ENSMUSP00000022971,10090.ENSMUSP00000023849…	Ifi202b,Sox9,Ern1,Id3,Dll1,Dnajb9,Ccn2,Egfr,Id4,F2rl1,Samd4,Mapk8,Rgcc,Clu,Myc,Noct,Rela,Atf3,Bmp2,Nfkb1,Ccn1,Nr4a3,Ptgs2,Tob1,Serpine1,Scx,Thbs1,Ptger4,Tnfsf15,Itga2,Pik3r1,Tent5c,Zfp36,Atf2,F2r,Jak2,Ctnnd1,Ocln,Fzd5,Egr1,Dnaja4,Nrg1,Abl1,Cpeb3,Id1,Il1rap,Arid5a,Peli1,Rel,Sox4,Klf4,Atf4,Met,Sirt1,Vegfa,Heg1,Stat3,Cadm1,Nfat5,Ppp1r15a,Rbm38,Larp1b,Cited2,Id2
GO:0060284	Regulation of cell development	40	603	0.48	0.94	1.71e-07	10090.ENSMUSP00000000314,10090.ENSMUSP00000001672,10090.ENSMUSP00000014917,10090.ENSMUSP00000018880,10090.ENSMUSP00000020329,10090.ENSMUSP00000021794,10090.ENSMUSP00000021810,10090.ENSMUSP00000021950,10090.ENSMUSP00000022369,10090.ENSMUSP00000022504,10090.ENSMUSP00000022971,10090.ENSMUSP00000025867,10090.ENSMUSP00000026436,10090.ENSMUSP00000027449,10090.ENSMUSP00000027451,10090.ENSMUSP00000027952…	Cdh4,Ifrd1,Dll1,Ndel1,Egfr,Nedd9,Id4,Dbn1,Vcl,Mapk8,Myc,Rela,Baiap2,Nppc,Epha4,Plxna2,Bmp2,Skil,Bhlhe40,Pak1,Egr2,Cd24a,Trib1,Sema5a,Nr1d1,Nrg1,Abl1,Etv5,Cdkl5,Id1,Caprin2,Met,Rapgef2,Sgk1,Vegfa,Rfx3,Atxn1,Picalm,Id2,Tjp2
GO:0071902	Positive regulation of protein serine/threonine kinase activity	24	236	0.66	1.13	1.85e-07	10090.ENSMUSP00000000188,10090.ENSMUSP00000001059,10090.ENSMUSP00000020329,10090.ENSMUSP00000021796,10090.ENSMUSP00000022595,10090.ENSMUSP00000024811,10090.ENSMUSP00000027451,10090.ENSMUSP00000028836,10090.ENSMUSP00000033040,10090.ENSMUSP00000039660,10090.ENSMUSP00000041282,10090.ENSMUSP00000044903,10090.ENSMUSP00000046987,10090.ENSMUSP00000057983,10090.ENSMUSP00000060671,10090.ENSMUSP00000062256…	Ccnd2,Ern1,Egfr,Edn1,Rgcc,Pim1,Epha4,Bmp2,Pak1,Fzd8,Map2k4,Thbs1,Epgn,Cd24a,Tead1,Adrb2,Fzd5,Ccnyl1,Dipk2a,Sirt1,Magi3,Rapgef2,Fzd10,Vegfa
GO:0009612	Response to mechanical stimulus	24	237	0.66	1.13	1.99e-07	10090.ENSMUSP00000000579,10090.ENSMUSP00000003640,10090.ENSMUSP00000020329,10090.ENSMUSP00000020692,10090.ENSMUSP00000021413,10090.ENSMUSP00000021674,10090.ENSMUSP00000021796,10090.ENSMUSP00000022504,10090.ENSMUSP00000022971,10090.ENSMUSP00000025850,10090.ENSMUSP00000025867,10090.ENSMUSP00000029812,10090.ENSMUSP00000034905,10090.ENSMUSP00000035065,10090.ENSMUSP00000041282,10090.ENSMUSP00000043668…	Sox9,Fosb,Egfr,Btg2,Nfkbia,Fos,Edn1,Mapk8,Myc,Fosl1,Rela,Nfkb1,Gclc,Ptgs2,Map2k4,Scx,Gadd45a,Thbs1,Ptger4,Itga2,Piezo1,Jund,Jun,Cited2
GO:0031669	Cellular response to nutrient levels	24	237	0.66	1.13	1.99e-07	10090.ENSMUSP00000002360,10090.ENSMUSP00000005548,10090.ENSMUSP00000019721,10090.ENSMUSP00000022504,10090.ENSMUSP00000024811,10090.ENSMUSP00000025399,10090.ENSMUSP00000027941,10090.ENSMUSP00000030724,10090.ENSMUSP00000032264,10090.ENSMUSP00000033952,10090.ENSMUSP00000038761,10090.ENSMUSP00000040578,10090.ENSMUSP00000045201,10090.ENSMUSP00000049026,10090.ENSMUSP00000055308,10090.ENSMUSP00000058521…	Angptl4,Hmox1,Pdk4,Mapk8,Pim1,Pmaip1,Atf3,Sesn2,Gabarapl1,Sfrp1,Sik2,Bmt2,Wipi2,Fnip1,Foxo1,Atf2,Nuak2,Glul,Foxo3,Jun,Atf4,Sirt1,Ctsl,Cdkn1a
GO:0048598	Embryonic morphogenesis	42	659	0.46	0.92	2e-07	10090.ENSMUSP00000000579,10090.ENSMUSP00000006614,10090.ENSMUSP00000014917,10090.ENSMUSP00000021552,10090.ENSMUSP00000021796,10090.ENSMUSP00000022450,10090.ENSMUSP00000022971,10090.ENSMUSP00000023612,10090.ENSMUSP00000025025,10090.ENSMUSP00000025193,10090.ENSMUSP00000028499,10090.ENSMUSP00000029846,10090.ENSMUSP00000030025,10090.ENSMUSP00000033054,10090.ENSMUSP00000033952,10090.ENSMUSP00000043668…	Sox9,Epha2,Dll1,Zfp36l1,Edn1,Tasor,Myc,Ets2,Dusp1,Brd2,Itgav,Ccn1,Nr4a3,Adm,Sfrp1,Scx,Dusp5,Itga2,Epb41l5,Socs3,Tead1,Insig1,Fzd5,Col12a1,Irx2,Abl1,Ext1,Mpp5,Arl13b,Lama3,Irx3,Kdm6b,Sox4,Bcl2l11,Ipmk,Enpp1,Tgif1,Lmbrd1,Cited2,Txnrd1,Id2,Aldh1a1
GO:0120035	Regulation of plasma membrane bounded cell projection organization	46	766	0.43	0.89	2e-07	10090.ENSMUSP00000000314,10090.ENSMUSP00000001319,10090.ENSMUSP00000001672,10090.ENSMUSP00000006112,10090.ENSMUSP00000006614,10090.ENSMUSP00000018880,10090.ENSMUSP00000021689,10090.ENSMUSP00000021794,10090.ENSMUSP00000021950,10090.ENSMUSP00000022185,10090.ENSMUSP00000023268,10090.ENSMUSP00000023610,10090.ENSMUSP00000026436,10090.ENSMUSP00000027451,10090.ENSMUSP00000027952,10090.ENSMUSP00000029194…	Cdh4,Efnb2,Ifrd1,Ephb3,Epha2,Ndel1,Evl,Nedd9,Dbn1,F2rl1,Arc,Adamts1,Baiap2,Epha4,Plxna2,Skil,Espn,Itpr1,Pak1,Sfrp1,Enc1,Mylip,Pik3r1,Cd24a,Cdc42ep3,Sema5a,Nrg1,Abl1,Homer1,Icam1,Cdkl5,Id1,Klf4,Myo10,Caprin2,Met,Sirt1,Rapgef2,Sgk1,Rgs2,Vegfa,Sipa1l1,Pdlim5,Picalm,Cyld,Nedd4l
GO:0050679	Positive regulation of epithelial cell proliferation	24	239	0.66	1.12	2.28e-07	10090.ENSMUSP00000000188,10090.ENSMUSP00000000579,10090.ENSMUSP00000005548,10090.ENSMUSP00000019997,10090.ENSMUSP00000020329,10090.ENSMUSP00000022971,10090.ENSMUSP00000023572,10090.ENSMUSP00000028836,10090.ENSMUSP00000030025,10090.ENSMUSP00000032192,10090.ENSMUSP00000033952,10090.ENSMUSP00000038514,10090.ENSMUSP00000046987,10090.ENSMUSP00000069024,10090.ENSMUSP00000083375,10090.ENSMUSP00000092019…	Ccnd2,Sox9,Hmox1,Tnfaip3,Egfr,Myc,Cxadr,Bmp2,Nr4a3,Itpr1,Sfrp1,Irs2,Epgn,Sema5a,Glul,Id1,Jun,Fzd7,Sirt1,Vegfa,Stat3,Zfp703,Egr3,Nr4a1
GO:1902532	Negative regulation of intracellular signal transduction	37	541	0.49	0.94	3.16e-07	10090.ENSMUSP00000002284,10090.ENSMUSP00000006614,10090.ENSMUSP00000018993,10090.ENSMUSP00000019997,10090.ENSMUSP00000020118,10090.ENSMUSP00000020234,10090.ENSMUSP00000022185,10090.ENSMUSP00000022616,10090.ENSMUSP00000025025,10090.ENSMUSP00000025867,10090.ENSMUSP00000027451,10090.ENSMUSP00000027941,10090.ENSMUSP00000028836,10090.ENSMUSP00000030724,10090.ENSMUSP00000030811,10090.ENSMUSP00000032192…	Plaur,Epha2,Wwc1,Tnfaip3,Dusp6,Timp3,F2rl1,Clu,Dusp1,Rela,Epha4,Atf3,Bmp2,Sesn2,Errfi1,Itpr1,Sfrp1,Ptgs2,Bmt2,Mcl1,Thbs1,Dusp5,Fnip1,Dusp8,Foxo1,Nr1d1,Abl1,Klf4,Spry1,Met,Sirt1,Rgs2,Heg1,Erbin,Usp47,Cyld,Mgrn1
GO:0007154	Cell communication	195	6128	0.16	0.6	3.87e-07	10090.ENSMUSP00000000080,10090.ENSMUSP00000000312,10090.ENSMUSP00000000579,10090.ENSMUSP00000001059,10090.ENSMUSP00000001319,10090.ENSMUSP00000002284,10090.ENSMUSP00000002360,10090.ENSMUSP00000005256,10090.ENSMUSP00000005548,10090.ENSMUSP00000006112,10090.ENSMUSP00000006614,10090.ENSMUSP00000014917,10090.ENSMUSP00000017288,10090.ENSMUSP00000018478,10090.ENSMUSP00000018880,10090.ENSMUSP00000019064…	Klf6,Cdh1,Sox9,Ern1,Efnb2,Plaur,Angptl4,Ndrg1,Hmox1,Ephb3,Epha2,Dll1,Rnd3,Ksr1,Ndel1,Cxcl16,Pdk4,Ccn2,Tcp11l2,Egfr,Nfkbia,Zfp36l1,Fos,Nedd9,Edn1,Dbn1,F2rl1,Plk2,Mapk8,Clu,Myc,Cxadr,Pim1,Dusp1,Hbegf,Pmaip1,Fosl1,Rela,Baiap2,Stk17b,Nppc,Epha4,Rassf5,Rgs16,Atp1b1,Atf3,Plxna2,Atf6,Nr4a2,Itgav,Bmp2,Skil,Schip1,Alpk1,Nfkb1,Ccn1,Abca1,Nr4a3,Sesn2,Errfi1,Areg,Itpr1,Lag3,Gabarapl1,Pak1,Adm,Sfrp1,Myo1e,Ptg…
GO:0071396	Cellular response to lipid	37	548	0.48	0.92	4.31e-07	10090.ENSMUSP00000000579,10090.ENSMUSP00000001319,10090.ENSMUSP00000008016,10090.ENSMUSP00000019064,10090.ENSMUSP00000019721,10090.ENSMUSP00000019997,10090.ENSMUSP00000020329,10090.ENSMUSP00000021413,10090.ENSMUSP00000021552,10090.ENSMUSP00000021796,10090.ENSMUSP00000022504,10090.ENSMUSP00000022971,10090.ENSMUSP00000024811,10090.ENSMUSP00000025867,10090.ENSMUSP00000029812,10090.ENSMUSP00000030010…	Sox9,Efnb2,Id3,Cxcl16,Pdk4,Tnfaip3,Egfr,Nfkbia,Zfp36l1,Edn1,Mapk8,Myc,Pim1,Rela,Nfkb1,Abca1,Errfi1,Sfrp1,Serpine1,Klf9,Cxcl10,Itga2,Foxo1,Zfp36,Tead1,Insig1,Jak2,Nr1d1,Abl1,Hmgcs2,Arid5a,Foxo3,Nrip1,Sgk1,Zfp703,Ttc6,Cd80
GO:0010720	Positive regulation of cell development	30	379	0.55	0.99	4.45e-07	10090.ENSMUSP00000000314,10090.ENSMUSP00000018880,10090.ENSMUSP00000020329,10090.ENSMUSP00000021794,10090.ENSMUSP00000021810,10090.ENSMUSP00000021950,10090.ENSMUSP00000022504,10090.ENSMUSP00000022971,10090.ENSMUSP00000025867,10090.ENSMUSP00000026436,10090.ENSMUSP00000027451,10090.ENSMUSP00000027952,10090.ENSMUSP00000028836,10090.ENSMUSP00000029194,10090.ENSMUSP00000033040,10090.ENSMUSP00000041053…	Cdh4,Ndel1,Egfr,Nedd9,Id4,Dbn1,Mapk8,Myc,Rela,Baiap2,Epha4,Plxna2,Bmp2,Skil,Pak1,Egr2,Trib1,Sema5a,Nrg1,Abl1,Etv5,Cdkl5,Caprin2,Met,Sgk1,Vegfa,Rfx3,Atxn1,Picalm,Id2
GO:0009991	Response to extracellular stimulus	38	577	0.47	0.9	4.99e-07	10090.ENSMUSP00000002360,10090.ENSMUSP00000005548,10090.ENSMUSP00000019721,10090.ENSMUSP00000020329,10090.ENSMUSP00000021674,10090.ENSMUSP00000022504,10090.ENSMUSP00000023849,10090.ENSMUSP00000024811,10090.ENSMUSP00000025399,10090.ENSMUSP00000025850,10090.ENSMUSP00000027941,10090.ENSMUSP00000028160,10090.ENSMUSP00000028166,10090.ENSMUSP00000030724,10090.ENSMUSP00000032264,10090.ENSMUSP00000033054…	Angptl4,Hmox1,Pdk4,Egfr,Fos,Mapk8,Noct,Pim1,Pmaip1,Fosl1,Atf3,Slc25a25,Nr4a2,Sesn2,Gabarapl1,Adm,Sfrp1,Gclc,Ptgs2,Sik2,Bmt2,Wipi2,Fnip1,Itga2,Foxo1,Zfp36,Atf2,Adrb2,Nuak2,Glul,Hmgcs2,Foxo3,Jun,Atf4,Sirt1,Enpp1,Ctsl,Cdkn1a
GO:0051336	Regulation of hydrolase activity	56	1079	0.37	0.8	5.04e-07	10090.ENSMUSP00000000266,10090.ENSMUSP00000000312,10090.ENSMUSP00000002284,10090.ENSMUSP00000002360,10090.ENSMUSP00000006112,10090.ENSMUSP00000006614,10090.ENSMUSP00000018880,10090.ENSMUSP00000020171,10090.ENSMUSP00000020208,10090.ENSMUSP00000020234,10090.ENSMUSP00000021794,10090.ENSMUSP00000022185,10090.ENSMUSP00000022504,10090.ENSMUSP00000022971,10090.ENSMUSP00000025377,10090.ENSMUSP00000025399…	Ifi202b,Cdh1,Plaur,Angptl4,Ephb3,Epha2,Ndel1,Ccn2,Fgd6,Timp3,Nedd9,F2rl1,Mapk8,Myc,Ppp2r2b,Pmaip1,Epha4,Rgs16,Plxna2,Bmp2,Ccn1,Sh3rf1,Ptgs2,Vav3,Serpine1,Thbs1,Fnip1,Tnfsf15,Itga2,Ppp1r15b,F2r,Jak2,Cast,Abl1,Icam1,Cdkl5,Srgap2,Klf4,Spry1,Bcl2l11,Crim1,Cblb,Met,Sirt1,Simc1,Rapgef2,Fzd10,Rgs2,Vegfa,Stat3,Cpeb2,Ppp1r15a,Sipa1l1,Picalm,Usp47,Nr4a1
GO:0045927	Positive regulation of growth	27	314	0.59	1.02	5.08e-07	10090.ENSMUSP00000000188,10090.ENSMUSP00000000314,10090.ENSMUSP00000014917,10090.ENSMUSP00000018880,10090.ENSMUSP00000019064,10090.ENSMUSP00000020329,10090.ENSMUSP00000021796,10090.ENSMUSP00000021950,10090.ENSMUSP00000024811,10090.ENSMUSP00000025363,10090.ENSMUSP00000033040,10090.ENSMUSP00000033634,10090.ENSMUSP00000033952,10090.ENSMUSP00000039586,10090.ENSMUSP00000048736,10090.ENSMUSP00000051845…	Ccnd2,Cdh4,Dll1,Ndel1,Cxcl16,Egfr,Edn1,Dbn1,Pim1,Hbegf,Pak1,Acsl4,Sfrp1,Serpine1,Ptger4,Ino80,Tead1,Adrb2,Sema5a,Nrg1,Cdkl5,Sirt1,Sgk1,Vegfa,Picalm,Usp47,Nedd4l
GO:0016310	Phosphorylation	53	993	0.38	0.81	5.38e-07	10090.ENSMUSP00000000579,10090.ENSMUSP00000001059,10090.ENSMUSP00000003850,10090.ENSMUSP00000006112,10090.ENSMUSP00000006614,10090.ENSMUSP00000018478,10090.ENSMUSP00000019721,10090.ENSMUSP00000020329,10090.ENSMUSP00000021796,10090.ENSMUSP00000022212,10090.ENSMUSP00000022504,10090.ENSMUSP00000024811,10090.ENSMUSP00000025193,10090.ENSMUSP00000027263,10090.ENSMUSP00000027451,10090.ENSMUSP00000028836…	Sox9,Ern1,Itpkc,Ephb3,Epha2,Ksr1,Pdk4,Egfr,Edn1,Plk2,Mapk8,Pim1,Brd2,Stk17b,Epha4,Bmp2,Alpk1,Pak1,Clk1,Sik2,Map2k4,Prkx,Pik3r1,Cd24a,Atf2,Jak2,Ptpn4,Tec,Nuak2,Dgkh,Abl1,Plk3,Cdkl5,Sgms2,Gk,Met,Nrg2,Stk40,Ipmk,Gk5,Sgk1,Enpp1,Vegfa,Stat3,Sik3,Taf4b,Mast4,Atxn1,Erc1,Mknk2,Camk2d,Nek1,Cdkn1a
GO:0051962	Positive regulation of nervous system development	29	361	0.56	0.98	5.76e-07	10090.ENSMUSP00000000314,10090.ENSMUSP00000006112,10090.ENSMUSP00000018880,10090.ENSMUSP00000020329,10090.ENSMUSP00000021810,10090.ENSMUSP00000021950,10090.ENSMUSP00000022504,10090.ENSMUSP00000022971,10090.ENSMUSP00000025867,10090.ENSMUSP00000026436,10090.ENSMUSP00000027451,10090.ENSMUSP00000027952,10090.ENSMUSP00000028836,10090.ENSMUSP00000029194,10090.ENSMUSP00000033040,10090.ENSMUSP00000041053…	Cdh4,Ephb3,Ndel1,Egfr,Id4,Dbn1,Mapk8,Myc,Rela,Baiap2,Epha4,Plxna2,Bmp2,Skil,Pak1,Egr2,Pik3r1,Sema5a,Nrg1,Etv5,Cdkl5,Il1rap,Caprin2,Met,Sgk1,Vegfa,Atxn1,Picalm,Id2
GO:0001558	Regulation of cell growth	33	459	0.51	0.93	6.9e-07	10090.ENSMUSP00000000314,10090.ENSMUSP00000001672,10090.ENSMUSP00000008528,10090.ENSMUSP00000018880,10090.ENSMUSP00000019064,10090.ENSMUSP00000020329,10090.ENSMUSP00000021796,10090.ENSMUSP00000021950,10090.ENSMUSP00000025363,10090.ENSMUSP00000030724,10090.ENSMUSP00000033040,10090.ENSMUSP00000033634,10090.ENSMUSP00000033952,10090.ENSMUSP00000051845,10090.ENSMUSP00000058968,10090.ENSMUSP00000060671…	Cdh4,Ifrd1,Sertad1,Ndel1,Cxcl16,Egfr,Edn1,Dbn1,Hbegf,Sesn2,Pak1,Acsl4,Sfrp1,Ino80,Dcun1d3,Tead1,Sema5a,Nrg1,Abl1,Cdkl5,Sertad2,Caprin2,Jade3,Sirt1,Sgk1,Enpp1,Osgin1,Rgs2,Vegfa,Picalm,Usp47,Cdkn1a,Nedd4l
GO:0007507	Heart development	39	611	0.46	0.88	6.9e-07	10090.ENSMUSP00000000579,10090.ENSMUSP00000008016,10090.ENSMUSP00000014917,10090.ENSMUSP00000021552,10090.ENSMUSP00000021796,10090.ENSMUSP00000023572,10090.ENSMUSP00000023610,10090.ENSMUSP00000025618,10090.ENSMUSP00000028836,10090.ENSMUSP00000029846,10090.ENSMUSP00000033054,10090.ENSMUSP00000041282,10090.ENSMUSP00000043668,10090.ENSMUSP00000044903,10090.ENSMUSP00000047173,10090.ENSMUSP00000057096…	Sox9,Id3,Dll1,Zfp36l1,Edn1,Cxadr,Adamts1,Pcsk5,Bmp2,Ccn1,Adm,Map2k4,Scx,Thbs1,Pdlim7,Dsg2,Hexim1,Atf2,Tead1,Nrg1,Ext1,Arl13b,Irx3,Kdm6b,Id1,Sox4,Jun,Spry1,Dipk2a,Met,Trp53bp2,Enpp1,Vegfa,Heg1,Pdlim5,Camk2d,Cited2,Id2,Cdkn1a
GO:0044087	Regulation of cellular component biogenesis	54	1031	0.37	0.8	6.96e-07	10090.ENSMUSP00000000579,10090.ENSMUSP00000005620,10090.ENSMUSP00000006112,10090.ENSMUSP00000006614,10090.ENSMUSP00000018880,10090.ENSMUSP00000020171,10090.ENSMUSP00000021689,10090.ENSMUSP00000021950,10090.ENSMUSP00000022185,10090.ENSMUSP00000022212,10090.ENSMUSP00000022369,10090.ENSMUSP00000022450,10090.ENSMUSP00000022504,10090.ENSMUSP00000022595,10090.ENSMUSP00000022616,10090.ENSMUSP00000025618…	Sox9,Dnajb1,Ephb3,Epha2,Ndel1,Ccn2,Evl,Dbn1,F2rl1,Plk2,Vcl,Tasor,Mapk8,Rgcc,Clu,Pcsk5,Add3,Baiap2,Ccn1,Abca1,Espn,Pak1,Atf7ip2,Fam110c,Ptger4,Fnip1,Pik3r1,Cd24a,Epb41l5,Fam49a,Cdc42ep3,Fzd5,Dnaja4,Nrg1,Abl1,Icam1,Cdkl5,Piezo1,Irx3,Id1,Il1rap,Stam,Bcl2l11,Myo10,Met,Nrg2,Rapgef2,Sgk1,Vegfa,Sipa1l1,Pdlim5,Cyld,Hspa2,Nedd4l
GO:0050767	Regulation of neurogenesis	33	462	0.51	0.92	7.9e-07	10090.ENSMUSP00000000314,10090.ENSMUSP00000001672,10090.ENSMUSP00000014917,10090.ENSMUSP00000018880,10090.ENSMUSP00000020329,10090.ENSMUSP00000021810,10090.ENSMUSP00000021950,10090.ENSMUSP00000022504,10090.ENSMUSP00000022971,10090.ENSMUSP00000025867,10090.ENSMUSP00000026436,10090.ENSMUSP00000027451,10090.ENSMUSP00000027952,10090.ENSMUSP00000028836,10090.ENSMUSP00000029194,10090.ENSMUSP00000032194…	Cdh4,Ifrd1,Dll1,Ndel1,Egfr,Id4,Dbn1,Mapk8,Myc,Rela,Baiap2,Epha4,Plxna2,Bmp2,Skil,Bhlhe40,Pak1,Egr2,Cd24a,Sema5a,Nr1d1,Nrg1,Etv5,Cdkl5,Id1,Caprin2,Met,Rapgef2,Sgk1,Vegfa,Atxn1,Picalm,Id2
GO:0050769	Positive regulation of neurogenesis	26	300	0.59	1	8.08e-07	10090.ENSMUSP00000000314,10090.ENSMUSP00000018880,10090.ENSMUSP00000020329,10090.ENSMUSP00000021810,10090.ENSMUSP00000021950,10090.ENSMUSP00000022504,10090.ENSMUSP00000022971,10090.ENSMUSP00000025867,10090.ENSMUSP00000026436,10090.ENSMUSP00000027451,10090.ENSMUSP00000027952,10090.ENSMUSP00000028836,10090.ENSMUSP00000029194,10090.ENSMUSP00000033040,10090.ENSMUSP00000041053,10090.ENSMUSP00000069024…	Cdh4,Ndel1,Egfr,Id4,Dbn1,Mapk8,Myc,Rela,Baiap2,Epha4,Plxna2,Bmp2,Skil,Pak1,Egr2,Sema5a,Nrg1,Etv5,Cdkl5,Caprin2,Met,Sgk1,Vegfa,Atxn1,Picalm,Id2
GO:0080135	Regulation of cellular response to stress	44	751	0.42	0.84	8.38e-07	10090.ENSMUSP00000001059,10090.ENSMUSP00000015049,10090.ENSMUSP00000017851,10090.ENSMUSP00000018880,10090.ENSMUSP00000020171,10090.ENSMUSP00000020329,10090.ENSMUSP00000022185,10090.ENSMUSP00000022616,10090.ENSMUSP00000022971,10090.ENSMUSP00000025025,10090.ENSMUSP00000025399,10090.ENSMUSP00000027451,10090.ENSMUSP00000027974,10090.ENSMUSP00000028836,10090.ENSMUSP00000029194,10090.ENSMUSP00000030025…	Ern1,Dnajb9,Serinc3,Ndel1,Ccn2,Egfr,F2rl1,Clu,Myc,Dusp1,Pmaip1,Epha4,Atf6,Bmp2,Skil,Nr4a3,Sfrp1,Sh3rf1,Ptgs2,Map2k4,Gadd45a,Mcl1,Ep400,Ino80,Foxo1,Pik3r1,Ier5,Crebrf,Insig1,Nrg1,Abl1,Sox4,Foxo3,Klf4,Atf4,Met,Sirt1,Magi3,Vegfa,Ppp1r15a,Usp47,Cyld,Nek1,Ncoa7
GO:0009792	Embryo development ending in birth or egg hatching	48	865	0.4	0.81	8.91e-07	10090.ENSMUSP00000000312,10090.ENSMUSP00000000579,10090.ENSMUSP00000006614,10090.ENSMUSP00000014917,10090.ENSMUSP00000018880,10090.ENSMUSP00000020329,10090.ENSMUSP00000021552,10090.ENSMUSP00000021796,10090.ENSMUSP00000021950,10090.ENSMUSP00000022450,10090.ENSMUSP00000022971,10090.ENSMUSP00000025193,10090.ENSMUSP00000025363,10090.ENSMUSP00000025618,10090.ENSMUSP00000025850,10090.ENSMUSP00000027952…	Cdh1,Sox9,Epha2,Dll1,Ndel1,Egfr,Zfp36l1,Edn1,Dbn1,Tasor,Myc,Brd2,Hbegf,Pcsk5,Fosl1,Plxna2,Itgav,Bmp2,Skil,Ccn1,Adm,Acsl4,Sfrp1,Myo1e,Ythdc1,Foxa1,Slc30a1,Scx,Tent5c,Atf2,Epb41l5,Socs3,Junb,Klf2,Fzd5,Abl1,Ext1,Arl13b,Maff,Sox4,Bcl2l11,Trp53bp2,Ipmk,Vegfa,Heg1,Tgif1,Cited2,Zfand5
GO:0043405	Regulation of MAP kinase activity	21	199	0.68	1.07	9.28e-07	10090.ENSMUSP00000001059,10090.ENSMUSP00000018478,10090.ENSMUSP00000020329,10090.ENSMUSP00000021796,10090.ENSMUSP00000025025,10090.ENSMUSP00000027451,10090.ENSMUSP00000028836,10090.ENSMUSP00000033040,10090.ENSMUSP00000033952,10090.ENSMUSP00000039660,10090.ENSMUSP00000041282,10090.ENSMUSP00000044903,10090.ENSMUSP00000046987,10090.ENSMUSP00000057983,10090.ENSMUSP00000067783,10090.ENSMUSP00000068834…	Ern1,Ksr1,Egfr,Edn1,Dusp1,Epha4,Bmp2,Pak1,Sfrp1,Fzd8,Map2k4,Thbs1,Epgn,Cd24a,Fzd5,Trib1,Spry1,Magi3,Fzd10,Rgs2,Vegfa
GO:0051384	Response to glucocorticoid	20	180	0.7	1.09	9.28e-07	10090.ENSMUSP00000003640,10090.ENSMUSP00000020329,10090.ENSMUSP00000021552,10090.ENSMUSP00000021674,10090.ENSMUSP00000021796,10090.ENSMUSP00000025850,10090.ENSMUSP00000030811,10090.ENSMUSP00000031325,10090.ENSMUSP00000031447,10090.ENSMUSP00000033054,10090.ENSMUSP00000035065,10090.ENSMUSP00000045639,10090.ENSMUSP00000055308,10090.ENSMUSP00000056774,10090.ENSMUSP00000057815,10090.ENSMUSP00000064394…	Fosb,Egfr,Zfp36l1,Fos,Edn1,Fosl1,Errfi1,Areg,Anxa3,Adm,Ptgs2,Klf9,Foxo1,Pik3r1,Zfp36,Jak2,Hmgcs2,Foxo3,Sgk1,Ctsl
GO:0010634	Positive regulation of epithelial cell migration	19	162	0.72	1.11	9.61e-07	10090.ENSMUSP00000000579,10090.ENSMUSP00000005548,10090.ENSMUSP00000022212,10090.ENSMUSP00000024660,10090.ENSMUSP00000025363,10090.ENSMUSP00000031447,10090.ENSMUSP00000035065,10090.ENSMUSP00000038514,10090.ENSMUSP00000039586,10090.ENSMUSP00000044903,10090.ENSMUSP00000053891,10090.ENSMUSP00000058966,10090.ENSMUSP00000067013,10090.ENSMUSP00000069024,10090.ENSMUSP00000075167,10090.ENSMUSP00000102711…	Sox9,Hmox1,Plk2,Smoc2,Hbegf,Anxa3,Ptgs2,Irs2,Serpine1,Thbs1,Itga2,Epb41l5,Rhob,Sema5a,Abl1,Jun,Met,Sirt1,Vegfa
GO:0045785	Positive regulation of cell adhesion	35	518	0.49	0.89	1.03e-06	10090.ENSMUSP00000000312,10090.ENSMUSP00000001319,10090.ENSMUSP00000002284,10090.ENSMUSP00000021794,10090.ENSMUSP00000021950,10090.ENSMUSP00000024660,10090.ENSMUSP00000025618,10090.ENSMUSP00000025867,10090.ENSMUSP00000027451,10090.ENSMUSP00000028499,10090.ENSMUSP00000029846,10090.ENSMUSP00000030025,10090.ENSMUSP00000036270,10090.ENSMUSP00000041173,10090.ENSMUSP00000044903,10090.ENSMUSP00000048736…	Cdh1,Efnb2,Plaur,Nedd9,Dbn1,Smoc2,Pcsk5,Rela,Epha4,Itgav,Ccn1,Nr4a3,Vav3,Nfkbiz,Thbs1,Ptger4,Itga2,Cd24a,Epb41l5,Jak2,Stx3,Nrg1,Abl1,Icam1,Piezo1,Sox4,Foxo3,Myo10,Vegfa,Nfat5,Cyld,Cited2,Egr3,Socs1,Cd80
GO:0002684	Positive regulation of immune system process	50	928	0.39	0.8	1.05e-06	10090.ENSMUSP00000000266,10090.ENSMUSP00000001319,10090.ENSMUSP00000005548,10090.ENSMUSP00000015049,10090.ENSMUSP00000021552,10090.ENSMUSP00000021674,10090.ENSMUSP00000021794,10090.ENSMUSP00000021796,10090.ENSMUSP00000022185,10090.ENSMUSP00000022595,10090.ENSMUSP00000025867,10090.ENSMUSP00000027449,10090.ENSMUSP00000030025,10090.ENSMUSP00000032217,10090.ENSMUSP00000036270,10090.ENSMUSP00000038514…	Ifi202b,Efnb2,Hmox1,Dnajb9,Zfp36l1,Fos,Nedd9,Edn1,F2rl1,Rgcc,Rela,Nppc,Nr4a3,Lag3,Vav3,Irs2,Serpine1,Nfkbiz,Thbs1,Cxcl10,Ptger4,Itga2,Hcar2,Pik3r1,Hexim1,Cd24a,Jak2,Fzd5,Trib1,Tec,Nectin2,Abl1,Icam1,Jund,Arid5a,Peli1,Atp11c,Sox4,Foxo3,Jun,Cblb,Sirt1,Vegfa,Cadm1,Cyld,Id2,Egr3,Socs1,Cd80,Cdkn1a
GO:0030307	Positive regulation of cell growth	21	201	0.67	1.06	1.07e-06	10090.ENSMUSP00000000314,10090.ENSMUSP00000018880,10090.ENSMUSP00000019064,10090.ENSMUSP00000020329,10090.ENSMUSP00000021796,10090.ENSMUSP00000021950,10090.ENSMUSP00000025363,10090.ENSMUSP00000033040,10090.ENSMUSP00000033634,10090.ENSMUSP00000033952,10090.ENSMUSP00000051845,10090.ENSMUSP00000060671,10090.ENSMUSP00000069024,10090.ENSMUSP00000073546,10090.ENSMUSP00000084342,10090.ENSMUSP00000112595…	Cdh4,Ndel1,Cxcl16,Egfr,Edn1,Dbn1,Hbegf,Pak1,Acsl4,Sfrp1,Ino80,Tead1,Sema5a,Nrg1,Cdkl5,Sirt1,Sgk1,Vegfa,Picalm,Usp47,Nedd4l
GO:0031175	Neuron projection development	44	763	0.42	0.82	1.26e-06	10090.ENSMUSP00000000312,10090.ENSMUSP00000000314,10090.ENSMUSP00000001319,10090.ENSMUSP00000006112,10090.ENSMUSP00000006614,10090.ENSMUSP00000018880,10090.ENSMUSP00000020329,10090.ENSMUSP00000020692,10090.ENSMUSP00000021689,10090.ENSMUSP00000021796,10090.ENSMUSP00000021950,10090.ENSMUSP00000022369,10090.ENSMUSP00000022504,10090.ENSMUSP00000022616,10090.ENSMUSP00000023312,10090.ENSMUSP00000026436…	Cdh1,Cdh4,Efnb2,Ephb3,Epha2,Ndel1,Egfr,Btg2,Evl,Edn1,Dbn1,Vcl,Mapk8,Clu,Alcam,Baiap2,Epha4,Lamc2,Plxna2,Nr4a2,Nr4a3,Areg,Pak1,Adm,Acsl4,Egr2,Cd24a,Jak2,Sema5a,Stx3,Ext1,Unc5b,Lama3,Srgap2,Jun,Klf7,Palld,Rapgef2,Sgk1,Enpp1,Vegfa,Ptprk,Picalm,Zswim6
GO:1901214	Regulation of neuron death	30	402	0.53	0.92	1.42e-06	10090.ENSMUSP00000001319,10090.ENSMUSP00000005548,10090.ENSMUSP00000020692,10090.ENSMUSP00000021674,10090.ENSMUSP00000022504,10090.ENSMUSP00000022616,10090.ENSMUSP00000025377,10090.ENSMUSP00000025399,10090.ENSMUSP00000028166,10090.ENSMUSP00000030025,10090.ENSMUSP00000032192,10090.ENSMUSP00000034905,10090.ENSMUSP00000041282,10090.ENSMUSP00000044048,10090.ENSMUSP00000058521,10090.ENSMUSP00000061754…	Efnb2,Hmox1,Btg2,Fos,Mapk8,Clu,Ppp2r2b,Pmaip1,Nr4a2,Nr4a3,Itpr1,Gclc,Map2k4,Mcl1,Atf2,F2r,Jak2,Egr1,Abl1,Unc5b,Foxo3,Jun,Atf4,Bcl2l11,Trp53bp2,Sirt1,Vegfa,Stat3,Picalm,Ncoa7
GO:0001817	Regulation of cytokine production	45	798	0.41	0.8	1.59e-06	10090.ENSMUSP00000000266,10090.ENSMUSP00000005548,10090.ENSMUSP00000006614,10090.ENSMUSP00000014917,10090.ENSMUSP00000019997,10090.ENSMUSP00000022185,10090.ENSMUSP00000022595,10090.ENSMUSP00000022616,10090.ENSMUSP00000025867,10090.ENSMUSP00000028499,10090.ENSMUSP00000029812,10090.ENSMUSP00000029846,10090.ENSMUSP00000030025,10090.ENSMUSP00000030811,10090.ENSMUSP00000032217,10090.ENSMUSP00000035065…	Ifi202b,Hmox1,Epha2,Dll1,Tnfaip3,F2rl1,Rgcc,Clu,Rela,Itgav,Nfkb1,Ccn1,Nr4a3,Errfi1,Lag3,Ptgs2,Serpine1,Thbs1,Elf1,Ptger4,Tnfsf15,Itgb6,Pik3r1,Zfp36,Cd24a,Atf2,F2r,Jak2,Klf2,Fzd5,Egr1,Abl1,Il1rap,Arid5a,Peli1,Rel,Klf4,Atf4,Met,Sirt1,Heg1,Stat3,Cadm1,Erbin,Socs1
GO:0002521	Leukocyte differentiation	32	453	0.5	0.89	1.59e-06	10090.ENSMUSP00000006614,10090.ENSMUSP00000014917,10090.ENSMUSP00000015049,10090.ENSMUSP00000019997,10090.ENSMUSP00000021552,10090.ENSMUSP00000021674,10090.ENSMUSP00000022185,10090.ENSMUSP00000033952,10090.ENSMUSP00000039660,10090.ENSMUSP00000048736,10090.ENSMUSP00000049026,10090.ENSMUSP00000054944,10090.ENSMUSP00000056774,10090.ENSMUSP00000057983,10090.ENSMUSP00000058521,10090.ENSMUSP00000064680…	Epha2,Dll1,Dnajb9,Tnfaip3,Zfp36l1,Fos,F2rl1,Sfrp1,Fzd8,Ptger4,Fnip1,Itgb6,Pik3r1,Cd24a,Atf2,Junb,Fzd5,Egr1,Abl1,Atp11c,Sox4,Jun,Fzd7,Sirt1,Enpp1,Vegfa,Stat3,Cyld,Cited2,Id2,Ctsl,Socs1
GO:0048534	Hematopoietic or lymphoid organ development	46	826	0.4	0.8	1.59e-06	10090.ENSMUSP00000006112,10090.ENSMUSP00000006614,10090.ENSMUSP00000014917,10090.ENSMUSP00000015049,10090.ENSMUSP00000019997,10090.ENSMUSP00000021552,10090.ENSMUSP00000021674,10090.ENSMUSP00000022185,10090.ENSMUSP00000029812,10090.ENSMUSP00000033952,10090.ENSMUSP00000034745,10090.ENSMUSP00000039660,10090.ENSMUSP00000045304,10090.ENSMUSP00000048051,10090.ENSMUSP00000048736,10090.ENSMUSP00000049026…	Ephb3,Epha2,Dll1,Dnajb9,Tnfaip3,Zfp36l1,Fos,F2rl1,Nfkb1,Sfrp1,Myo1e,Fzd8,Prkx,Tiparp,Ptger4,Fnip1,Itgb6,Pik3r1,Zfp36,Cd24a,Atf2,Jak2,Junb,Klf2,Fzd5,Egr1,Abl1,Ext1,Atp11c,Sox4,Jun,Klf4,Atf4,Bcl2l11,Fzd7,Sirt1,Enpp1,Vegfa,Stat3,Mknk2,Picalm,Cyld,Cited2,Id2,Ctsl,Socs1
GO:2001236	Regulation of extrinsic apoptotic signaling pathway	19	168	0.71	1.07	1.59e-06	10090.ENSMUSP00000005548,10090.ENSMUSP00000019997,10090.ENSMUSP00000020234,10090.ENSMUSP00000025399,10090.ENSMUSP00000025867,10090.ENSMUSP00000027941,10090.ENSMUSP00000028499,10090.ENSMUSP00000029194,10090.ENSMUSP00000033952,10090.ENSMUSP00000034060,10090.ENSMUSP00000034905,10090.ENSMUSP00000039586,10090.ENSMUSP00000044048,10090.ENSMUSP00000044903,10090.ENSMUSP00000073546,10090.ENSMUSP00000077080…	Hmox1,Tnfaip3,Timp3,Pmaip1,Rela,Atf3,Itgav,Skil,Sfrp1,Sh3rf1,Gclc,Serpine1,Mcl1,Thbs1,Nrg1,Unc5b,Icam1,Vegfa,Cyld
GO:1901216	Positive regulation of neuron death	17	134	0.76	1.1	1.87e-06	10090.ENSMUSP00000001319,10090.ENSMUSP00000021674,10090.ENSMUSP00000022504,10090.ENSMUSP00000022616,10090.ENSMUSP00000025377,10090.ENSMUSP00000025399,10090.ENSMUSP00000041282,10090.ENSMUSP00000044048,10090.ENSMUSP00000058521,10090.ENSMUSP00000069616,10090.ENSMUSP00000075167,10090.ENSMUSP00000101141,10090.ENSMUSP00000102711,10090.ENSMUSP00000105234,10090.ENSMUSP00000105970,10090.ENSMUSP00000112508…	Efnb2,Fos,Mapk8,Clu,Ppp2r2b,Pmaip1,Map2k4,Mcl1,Atf2,Egr1,Abl1,Foxo3,Jun,Atf4,Bcl2l11,Trp53bp2,Picalm
GO:0007155	Cell adhesion	49	918	0.38	0.78	1.88e-06	10090.ENSMUSP00000000312,10090.ENSMUSP00000000314,10090.ENSMUSP00000000579,10090.ENSMUSP00000001319,10090.ENSMUSP00000006112,10090.ENSMUSP00000006614,10090.ENSMUSP00000020171,10090.ENSMUSP00000020329,10090.ENSMUSP00000021552,10090.ENSMUSP00000021794,10090.ENSMUSP00000022369,10090.ENSMUSP00000023312,10090.ENSMUSP00000023572,10090.ENSMUSP00000027451,10090.ENSMUSP00000027753,10090.ENSMUSP00000027863…	Cdh1,Cdh4,Sox9,Efnb2,Ephb3,Epha2,Ccn2,Egfr,Zfp36l1,Nedd9,Vcl,Alcam,Cxadr,Epha4,Lamc2,Atp1b1,Itgav,Ccn1,Sfrp1,Izumo1r,Thbs1,Prkx,Itga2,Itgb6,Dsg2,Cd24a,Epb41l5,Ctnnd1,Rhob,Pcdh17,Col12a1,Nrg1,Nectin2,Abl1,Ext1,Sdk1,Icam1,Lama3,Il1rap,Srgap2,Bcl2l11,Fzd7,Palld,Vegfa,Pcdh19,Cadm1,Ptprk,Fndc3b,Tjp2
GO:2001233	Regulation of apoptotic signaling pathway	30	410	0.52	0.89	2.09e-06	10090.ENSMUSP00000002284,10090.ENSMUSP00000005548,10090.ENSMUSP00000017851,10090.ENSMUSP00000019997,10090.ENSMUSP00000020234,10090.ENSMUSP00000022504,10090.ENSMUSP00000022616,10090.ENSMUSP00000022971,10090.ENSMUSP00000025399,10090.ENSMUSP00000025867,10090.ENSMUSP00000027941,10090.ENSMUSP00000028166,10090.ENSMUSP00000028499,10090.ENSMUSP00000029194,10090.ENSMUSP00000033952,10090.ENSMUSP00000034060…	Plaur,Hmox1,Serinc3,Tnfaip3,Timp3,Mapk8,Clu,Myc,Pmaip1,Rela,Atf3,Nr4a2,Itgav,Skil,Sfrp1,Sh3rf1,Gclc,Ptgs2,Serpine1,Mcl1,Thbs1,Jak2,Nrg1,Unc5b,Icam1,Bcl2l11,Sirt1,Vegfa,Usp47,Cyld
GO:0051960	Regulation of nervous system development	36	562	0.46	0.84	2.19e-06	10090.ENSMUSP00000000314,10090.ENSMUSP00000001672,10090.ENSMUSP00000006112,10090.ENSMUSP00000014917,10090.ENSMUSP00000018880,10090.ENSMUSP00000020329,10090.ENSMUSP00000021810,10090.ENSMUSP00000021950,10090.ENSMUSP00000022504,10090.ENSMUSP00000022971,10090.ENSMUSP00000025867,10090.ENSMUSP00000026436,10090.ENSMUSP00000027451,10090.ENSMUSP00000027952,10090.ENSMUSP00000028836,10090.ENSMUSP00000029194…	Cdh4,Ifrd1,Ephb3,Dll1,Ndel1,Egfr,Id4,Dbn1,Mapk8,Myc,Rela,Baiap2,Epha4,Plxna2,Bmp2,Skil,Bhlhe40,Pak1,Egr2,Pik3r1,Cd24a,Sema5a,Nr1d1,Nrg1,Etv5,Cdkl5,Id1,Il1rap,Caprin2,Met,Rapgef2,Sgk1,Vegfa,Atxn1,Picalm,Id2
GO:0032868	Response to insulin	22	233	0.63	0.98	2.49e-06	10090.ENSMUSP00000018880,10090.ENSMUSP00000019721,10090.ENSMUSP00000021552,10090.ENSMUSP00000022971,10090.ENSMUSP00000030724,10090.ENSMUSP00000030811,10090.ENSMUSP00000033040,10090.ENSMUSP00000033054,10090.ENSMUSP00000034905,10090.ENSMUSP00000038514,10090.ENSMUSP00000038761,10090.ENSMUSP00000041053,10090.ENSMUSP00000055308,10090.ENSMUSP00000056774,10090.ENSMUSP00000061877,10090.ENSMUSP00000069616…	Ndel1,Pdk4,Zfp36l1,Myc,Sesn2,Errfi1,Pak1,Adm,Gclc,Irs2,Sik2,Egr2,Foxo1,Pik3r1,Insig1,Egr1,Hmgcs2,Sirt1,Sgk1,Enpp1,Lpin2,Cpeb2
GO:0002520	Immune system development	47	870	0.39	0.77	2.57e-06	10090.ENSMUSP00000006112,10090.ENSMUSP00000006614,10090.ENSMUSP00000014917,10090.ENSMUSP00000015049,10090.ENSMUSP00000019997,10090.ENSMUSP00000021552,10090.ENSMUSP00000021674,10090.ENSMUSP00000022185,10090.ENSMUSP00000029812,10090.ENSMUSP00000033952,10090.ENSMUSP00000034745,10090.ENSMUSP00000039660,10090.ENSMUSP00000045304,10090.ENSMUSP00000048051,10090.ENSMUSP00000048736,10090.ENSMUSP00000049026…	Ephb3,Epha2,Dll1,Dnajb9,Tnfaip3,Zfp36l1,Fos,F2rl1,Nfkb1,Sfrp1,Myo1e,Fzd8,Prkx,Tiparp,Ptger4,Fnip1,Itgb6,Pik3r1,Zfp36,Cd24a,Atf2,Jak2,Junb,Klf2,Fzd5,Egr1,Abl1,Ext1,Atp11c,Sox4,Jun,Klf4,Atf4,Bcl2l11,Fzd7,Cblb,Sirt1,Enpp1,Vegfa,Stat3,Mknk2,Picalm,Cyld,Cited2,Id2,Ctsl,Socs1
GO:0071407	Cellular response to organic cyclic compound	35	540	0.47	0.84	2.57e-06	10090.ENSMUSP00000000312,10090.ENSMUSP00000008016,10090.ENSMUSP00000020329,10090.ENSMUSP00000021413,10090.ENSMUSP00000021552,10090.ENSMUSP00000021796,10090.ENSMUSP00000022971,10090.ENSMUSP00000024811,10090.ENSMUSP00000028836,10090.ENSMUSP00000029812,10090.ENSMUSP00000030025,10090.ENSMUSP00000030811,10090.ENSMUSP00000032192,10090.ENSMUSP00000033040,10090.ENSMUSP00000033952,10090.ENSMUSP00000034905…	Cdh1,Id3,Egfr,Nfkbia,Zfp36l1,Edn1,Myc,Pim1,Bmp2,Nfkb1,Nr4a3,Errfi1,Itpr1,Pak1,Sfrp1,Gclc,Ptgs2,Klf9,Tiparp,Itga2,Foxo1,Zfp36,Insig1,Jak2,Klf2,Egr1,Hmgcs2,Foxo3,Atf4,Nrip1,Rapgef2,Sgk1,Stat3,Zfp703,Socs1
GO:0001775	Cell activation	43	758	0.41	0.79	2.72e-06	10090.ENSMUSP00000005256,10090.ENSMUSP00000014917,10090.ENSMUSP00000015049,10090.ENSMUSP00000019997,10090.ENSMUSP00000020329,10090.ENSMUSP00000021552,10090.ENSMUSP00000021689,10090.ENSMUSP00000022185,10090.ENSMUSP00000022595,10090.ENSMUSP00000022616,10090.ENSMUSP00000022971,10090.ENSMUSP00000023572,10090.ENSMUSP00000027688,10090.ENSMUSP00000028499,10090.ENSMUSP00000030025,10090.ENSMUSP00000031447…	Ndrg1,Dll1,Dnajb9,Tnfaip3,Egfr,Zfp36l1,Evl,F2rl1,Rgcc,Clu,Myc,Cxadr,Rassf5,Itgav,Nr4a3,Anxa3,Lag3,Fzd8,Cxcl10,Ptger4,Fnip1,Itgb6,Pik3r1,Cd24a,Atf2,F2r,Jak2,Cast,Fzd5,Egr1,Abl1,Icam1,Peli1,Atp11c,Sox4,Jun,Fzd7,Cblb,Enpp1,Stat3,Cyld,Id2,Ctsl
GO:0071560	Cellular response to transforming growth factor beta stimulus	18	157	0.71	1.04	2.94e-06	10090.ENSMUSP00000000579,10090.ENSMUSP00000021552,10090.ENSMUSP00000021674,10090.ENSMUSP00000021796,10090.ENSMUSP00000021950,10090.ENSMUSP00000028836,10090.ENSMUSP00000029194,10090.ENSMUSP00000033952,10090.ENSMUSP00000039586,10090.ENSMUSP00000043668,10090.ENSMUSP00000054944,10090.ENSMUSP00000058966,10090.ENSMUSP00000075167,10090.ENSMUSP00000102711,10090.ENSMUSP00000112595,10090.ENSMUSP00000120152…	Sox9,Zfp36l1,Fos,Edn1,Dbn1,Bmp2,Skil,Sfrp1,Serpine1,Scx,Itgb6,Epb41l5,Abl1,Jun,Sirt1,Stat3,Ptprk,Cited2
GO:0002682	Regulation of immune system process	68	1523	0.31	0.7	3.04e-06	10090.ENSMUSP00000000266,10090.ENSMUSP00000000579,10090.ENSMUSP00000001319,10090.ENSMUSP00000005548,10090.ENSMUSP00000006508,10090.ENSMUSP00000014917,10090.ENSMUSP00000015049,10090.ENSMUSP00000019997,10090.ENSMUSP00000021413,10090.ENSMUSP00000021552,10090.ENSMUSP00000021674,10090.ENSMUSP00000021794,10090.ENSMUSP00000021796,10090.ENSMUSP00000022185,10090.ENSMUSP00000022595,10090.ENSMUSP00000022971…	Ifi202b,Sox9,Efnb2,Hmox1,Ggt1,Dll1,Dnajb9,Tnfaip3,Nfkbia,Zfp36l1,Fos,Nedd9,Edn1,F2rl1,Rgcc,Myc,Dusp1,Rela,Nppc,Rassf5,Alpk1,Nr4a3,Lag3,Sfrp1,Sh3rf1,Vav3,Irs2,Serpine1,Nfkbiz,Thbs1,Elf1,Cxcl10,Ptger4,Itga2,Hcar2,Pik3r1,Hexim1,Zfp36,Cd24a,Jak2,Fzd5,Trib1,Nr1d1,Tec,Nectin2,Abl1,Icam1,Jund,Arid5a,Peli1,Atp11c,Sox4,Foxo3,Jun,Tsc22d3,Cblb,Sirt1,Vegfa,Stat3,Cadm1,Erbin,Cyld,Id2,Egr3,Socs1,Cd80,Cdkn1a,Tj…
GO:0016043	Cellular component organization	175	5482	0.16	0.57	3.06e-06	10090.ENSMUSP00000000312,10090.ENSMUSP00000000314,10090.ENSMUSP00000000579,10090.ENSMUSP00000001319,10090.ENSMUSP00000001672,10090.ENSMUSP00000002837,10090.ENSMUSP00000005256,10090.ENSMUSP00000006112,10090.ENSMUSP00000006614,10090.ENSMUSP00000009058,10090.ENSMUSP00000017288,10090.ENSMUSP00000018880,10090.ENSMUSP00000019503,10090.ENSMUSP00000019997,10090.ENSMUSP00000020171,10090.ENSMUSP00000020329…	Cdh1,Cdh4,Sox9,Efnb2,Ifrd1,Tmed5,Ndrg1,Ephb3,Epha2,Abcb1b,Rnd3,Ndel1,Gdpd2,Tnfaip3,Ccn2,Egfr,Btg2,Evl,Nedd9,Edn1,Dbn1,F2rl1,Plk2,Vcl,Tasor,Mapk8,Clu,Myc,Arc,Alcam,Cxadr,Adamts1,Nckap5l,Noct,Smoc2,Brd2,Hbegf,Ppp2r2b,Pmaip1,Fosl1,Rela,Add3,Baiap2,Epha4,Lamc2,Plxna2,Nr4a2,Itgav,Alpk1,Ccn1,Abca1,Nr4a3,Sesn2,Espn,Areg,Gabarapl1,Pak1,Adm,Acsl4,Sfrp1,Izumo1r,Myo1e,Gclc,Amotl2,Vav3,Ascc3,Myo1d,Ythdc1,Egr…
GO:0043009	Chordate embryonic development	46	847	0.39	0.77	3.06e-06	10090.ENSMUSP00000000312,10090.ENSMUSP00000000579,10090.ENSMUSP00000006614,10090.ENSMUSP00000014917,10090.ENSMUSP00000018880,10090.ENSMUSP00000020329,10090.ENSMUSP00000021552,10090.ENSMUSP00000021796,10090.ENSMUSP00000021950,10090.ENSMUSP00000022450,10090.ENSMUSP00000022971,10090.ENSMUSP00000025193,10090.ENSMUSP00000025363,10090.ENSMUSP00000025618,10090.ENSMUSP00000025850,10090.ENSMUSP00000027952…	Cdh1,Sox9,Epha2,Dll1,Ndel1,Egfr,Zfp36l1,Edn1,Dbn1,Tasor,Myc,Brd2,Hbegf,Pcsk5,Fosl1,Plxna2,Itgav,Bmp2,Skil,Ccn1,Adm,Sfrp1,Myo1e,Ythdc1,Foxa1,Slc30a1,Scx,Tent5c,Atf2,Epb41l5,Socs3,Junb,Klf2,Fzd5,Abl1,Ext1,Arl13b,Maff,Sox4,Bcl2l11,Ipmk,Vegfa,Heg1,Tgif1,Cited2,Zfand5
GO:0051090	Regulation of DNA-binding transcription factor activity	31	443	0.5	0.86	3.07e-06	10090.ENSMUSP00000001672,10090.ENSMUSP00000005548,10090.ENSMUSP00000008016,10090.ENSMUSP00000019997,10090.ENSMUSP00000021413,10090.ENSMUSP00000021796,10090.ENSMUSP00000022595,10090.ENSMUSP00000022616,10090.ENSMUSP00000024811,10090.ENSMUSP00000025850,10090.ENSMUSP00000025867,10090.ENSMUSP00000028836,10090.ENSMUSP00000031447,10090.ENSMUSP00000032194,10090.ENSMUSP00000041118,10090.ENSMUSP00000058521…	Ifrd1,Hmox1,Id3,Tnfaip3,Nfkbia,Edn1,Rgcc,Clu,Pim1,Fosl1,Rela,Bmp2,Anxa3,Bhlhe40,Foxa1,Atf2,Jak2,Trib1,Icam1,Id1,Il1rap,Peli1,Klf4,Sirt1,Enpp1,Vegfa,Stat3,Erc1,Erbin,Cyld,Id2
GO:0010594	Regulation of endothelial cell migration	19	177	0.69	1.01	3.21e-06	10090.ENSMUSP00000005548,10090.ENSMUSP00000006614,10090.ENSMUSP00000022212,10090.ENSMUSP00000022595,10090.ENSMUSP00000024660,10090.ENSMUSP00000031447,10090.ENSMUSP00000035065,10090.ENSMUSP00000044034,10090.ENSMUSP00000044903,10090.ENSMUSP00000067013,10090.ENSMUSP00000069024,10090.ENSMUSP00000070413,10090.ENSMUSP00000075167,10090.ENSMUSP00000083375,10090.ENSMUSP00000100924,10090.ENSMUSP00000103245…	Hmox1,Epha2,Plk2,Rgcc,Smoc2,Anxa3,Ptgs2,Gadd45a,Thbs1,Rhob,Sema5a,Dnaja4,Abl1,Glul,Dcn,Klf4,Met,Sirt1,Vegfa
GO:0007162	Negative regulation of cell adhesion	26	325	0.56	0.91	3.24e-06	10090.ENSMUSP00000000312,10090.ENSMUSP00000019997,10090.ENSMUSP00000022595,10090.ENSMUSP00000025025,10090.ENSMUSP00000027451,10090.ENSMUSP00000027952,10090.ENSMUSP00000028836,10090.ENSMUSP00000032217,10090.ENSMUSP00000039586,10090.ENSMUSP00000044903,10090.ENSMUSP00000056774,10090.ENSMUSP00000057983,10090.ENSMUSP00000058966,10090.ENSMUSP00000062256,10090.ENSMUSP00000064394,10090.ENSMUSP00000069024…	Cdh1,Tnfaip3,Rgcc,Dusp1,Epha4,Plxna2,Bmp2,Lag3,Serpine1,Thbs1,Pik3r1,Cd24a,Epb41l5,Adrb2,Jak2,Sema5a,Abl1,Peli1,Klf4,Fzd7,Cblb,Plet1,Vegfa,Zfp703,Socs1,Cd80
GO:0048732	Gland development	34	523	0.47	0.83	3.64e-06	10090.ENSMUSP00000000312,10090.ENSMUSP00000000579,10090.ENSMUSP00000002284,10090.ENSMUSP00000005548,10090.ENSMUSP00000006112,10090.ENSMUSP00000006508,10090.ENSMUSP00000006614,10090.ENSMUSP00000020329,10090.ENSMUSP00000021796,10090.ENSMUSP00000021810,10090.ENSMUSP00000022971,10090.ENSMUSP00000025867,10090.ENSMUSP00000028836,10090.ENSMUSP00000029812,10090.ENSMUSP00000031325,10090.ENSMUSP00000032192…	Cdh1,Sox9,Plaur,Hmox1,Ephb3,Ggt1,Epha2,Egfr,Edn1,Id4,Myc,Rela,Bmp2,Nfkb1,Areg,Itpr1,Sfrp1,Irs2,Foxa1,Itga2,Atf2,Jak2,Ctnnd1,Abl1,Ext1,Hmgcs2,Jun,Bcl2l11,Met,Vegfa,Cadm1,Zfp703,Cited2,Id2
GO:0051049	Regulation of transport	82	1998	0.27	0.66	3.64e-06	10090.ENSMUSP00000000312,10090.ENSMUSP00000001319,10090.ENSMUSP00000005548,10090.ENSMUSP00000009058,10090.ENSMUSP00000014917,10090.ENSMUSP00000018880,10090.ENSMUSP00000020329,10090.ENSMUSP00000021413,10090.ENSMUSP00000021796,10090.ENSMUSP00000021950,10090.ENSMUSP00000022185,10090.ENSMUSP00000022504,10090.ENSMUSP00000022595,10090.ENSMUSP00000022616,10090.ENSMUSP00000022971,10090.ENSMUSP00000023268…	Cdh1,Efnb2,Hmox1,Abcb1b,Dll1,Ndel1,Egfr,Nfkbia,Edn1,Dbn1,F2rl1,Mapk8,Rgcc,Clu,Myc,Arc,Pim1,Pmaip1,Nppc,Atp1b1,Itgav,Bmp2,Abca1,Nr4a3,Itpr1,Pak1,Acsl4,Sfrp1,Gclc,Ptgs2,Irs2,Serpine1,Clic4,Atp8a1,Slc30a1,Thbs1,Acsl3,Cxcl10,Ptger4,Frat2,Itga2,Hcar2,Foxo1,Pik3r1,Crebrf,F2r,Insig1,Adrb2,Jak2,Ocln,Nr1d1,Nrg1,Abl1,Plk3,Homer1,Glul,Icam1,Sox4,Stam,Osbpl8,Cyth1,Sec24a,Atf4,Neto2,Pls3,Klf7,Met,Sirt1,Stim2,…
GO:0048638	Regulation of developmental growth	29	398	0.52	0.87	3.65e-06	10090.ENSMUSP00000000188,10090.ENSMUSP00000000314,10090.ENSMUSP00000001672,10090.ENSMUSP00000014917,10090.ENSMUSP00000018880,10090.ENSMUSP00000018993,10090.ENSMUSP00000020118,10090.ENSMUSP00000021796,10090.ENSMUSP00000021950,10090.ENSMUSP00000023572,10090.ENSMUSP00000024811,10090.ENSMUSP00000027449,10090.ENSMUSP00000033040,10090.ENSMUSP00000039586,10090.ENSMUSP00000048736,10090.ENSMUSP00000062256…	Ccnd2,Cdh4,Ifrd1,Dll1,Ndel1,Wwc1,Dusp6,Edn1,Dbn1,Cxadr,Pim1,Nppc,Pak1,Serpine1,Ptger4,Adrb2,Sema5a,Nrg1,Abl1,Cdkl5,Bcl2l11,Sirt1,Rgs2,Vegfa,Stat3,Picalm,Cited2,Cdkn1a,Nedd4l
GO:0030097	Hemopoiesis	43	768	0.4	0.77	3.71e-06	10090.ENSMUSP00000006614,10090.ENSMUSP00000014917,10090.ENSMUSP00000015049,10090.ENSMUSP00000019997,10090.ENSMUSP00000021552,10090.ENSMUSP00000021674,10090.ENSMUSP00000022185,10090.ENSMUSP00000033952,10090.ENSMUSP00000034745,10090.ENSMUSP00000039660,10090.ENSMUSP00000045304,10090.ENSMUSP00000048051,10090.ENSMUSP00000048736,10090.ENSMUSP00000049026,10090.ENSMUSP00000054944,10090.ENSMUSP00000056774…	Epha2,Dll1,Dnajb9,Tnfaip3,Zfp36l1,Fos,F2rl1,Sfrp1,Myo1e,Fzd8,Prkx,Tiparp,Ptger4,Fnip1,Itgb6,Pik3r1,Zfp36,Cd24a,Atf2,Jak2,Junb,Klf2,Fzd5,Egr1,Abl1,Ext1,Atp11c,Sox4,Jun,Klf4,Atf4,Fzd7,Sirt1,Enpp1,Vegfa,Stat3,Mknk2,Picalm,Cyld,Cited2,Id2,Ctsl,Socs1
GO:0048878	Chemical homeostasis	51	1001	0.36	0.74	3.71e-06	10090.ENSMUSP00000000312,10090.ENSMUSP00000001059,10090.ENSMUSP00000002360,10090.ENSMUSP00000005548,10090.ENSMUSP00000019721,10090.ENSMUSP00000020329,10090.ENSMUSP00000021796,10090.ENSMUSP00000022971,10090.ENSMUSP00000027863,10090.ENSMUSP00000030010,10090.ENSMUSP00000030724,10090.ENSMUSP00000032192,10090.ENSMUSP00000033054,10090.ENSMUSP00000034905,10090.ENSMUSP00000038514,10090.ENSMUSP00000041118…	Cdh1,Ern1,Angptl4,Hmox1,Pdk4,Egfr,Edn1,Myc,Atp1b1,Abca1,Sesn2,Itpr1,Adm,Gclc,Irs2,Foxa1,Clic4,Slc30a1,Mylip,Pygm,Itgb6,Foxo1,Marcksl1,Pik3r1,Cd24a,Slc4a7,Insig1,Tmtc2,Nr1d1,Ext1,Homer1,Icam1,Nr1d2,Sox4,Foxo3,Klf4,Sec24a,Atf4,Gk,Klf7,Gls,Met,Sirt1,Stim2,Sgk1,Enpp1,Vegfa,Stat3,Btbd9,Camk2d,Picalm
GO:0009743	Response to carbohydrate	20	200	0.66	0.97	4.11e-06	10090.ENSMUSP00000001059,10090.ENSMUSP00000021552,10090.ENSMUSP00000022971,10090.ENSMUSP00000029812,10090.ENSMUSP00000030724,10090.ENSMUSP00000034905,10090.ENSMUSP00000035065,10090.ENSMUSP00000038514,10090.ENSMUSP00000041282,10090.ENSMUSP00000044903,10090.ENSMUSP00000053891,10090.ENSMUSP00000054226,10090.ENSMUSP00000069616,10090.ENSMUSP00000083375,10090.ENSMUSP00000083587,10090.ENSMUSP00000088249…	Ern1,Zfp36l1,Myc,Nfkb1,Sesn2,Gclc,Ptgs2,Irs2,Map2k4,Thbs1,Itga2,Mafa,Egr1,Glul,Icam1,Hmgcs2,Sox4,Foxo3,Enpp1,Ctsl
GO:0090257	Regulation of muscle system process	23	263	0.6	0.93	4.23e-06	10090.ENSMUSP00000020171,10090.ENSMUSP00000021796,10090.ENSMUSP00000021950,10090.ENSMUSP00000027449,10090.ENSMUSP00000027863,10090.ENSMUSP00000030025,10090.ENSMUSP00000030811,10090.ENSMUSP00000033040,10090.ENSMUSP00000035065,10090.ENSMUSP00000047387,10090.ENSMUSP00000048736,10090.ENSMUSP00000053891,10090.ENSMUSP00000055308,10090.ENSMUSP00000057096,10090.ENSMUSP00000060671,10090.ENSMUSP00000061754…	Ccn2,Edn1,Dbn1,Nppc,Atp1b1,Nr4a3,Errfi1,Pak1,Ptgs2,Dock4,Ptger4,Itga2,Foxo1,Dsg2,Tead1,F2r,Adrb2,Foxo3,Klf4,Sirt1,Rgs2,Camk2d,Nr4a1
GO:0032880	Regulation of protein localization	50	976	0.36	0.74	4.24e-06	10090.ENSMUSP00000000312,10090.ENSMUSP00000006614,10090.ENSMUSP00000018880,10090.ENSMUSP00000020329,10090.ENSMUSP00000021794,10090.ENSMUSP00000021950,10090.ENSMUSP00000022185,10090.ENSMUSP00000022369,10090.ENSMUSP00000022504,10090.ENSMUSP00000025399,10090.ENSMUSP00000027688,10090.ENSMUSP00000030724,10090.ENSMUSP00000031740,10090.ENSMUSP00000033040,10090.ENSMUSP00000033634,10090.ENSMUSP00000033952…	Cdh1,Epha2,Ndel1,Egfr,Nedd9,Dbn1,F2rl1,Vcl,Mapk8,Pmaip1,Rassf5,Sesn2,Mepce,Pak1,Acsl4,Sfrp1,Ptgs2,Irs2,Acsl3,Ptger4,Frat2,Hcar2,Epb41l2,Foxo1,Pik3r1,Epb41l5,Crebrf,F2r,Insig1,Jak2,Nr1d1,Stx3,Plk3,Glul,Sox4,Sec24a,Slc5a3,Klf7,Sirt1,Wwtr1,Rab11fip3,Sgk1,Vegfa,Sik3,Rfx3,Ndfip2,Camk2d,Picalm,Cyld,Nedd4l
GO:0002376	Immune system process	89	2249	0.25	0.64	4.29e-06	10090.ENSMUSP00000000266,10090.ENSMUSP00000001319,10090.ENSMUSP00000005256,10090.ENSMUSP00000005548,10090.ENSMUSP00000006112,10090.ENSMUSP00000006614,10090.ENSMUSP00000014917,10090.ENSMUSP00000015049,10090.ENSMUSP00000017851,10090.ENSMUSP00000019064,10090.ENSMUSP00000019997,10090.ENSMUSP00000021552,10090.ENSMUSP00000021674,10090.ENSMUSP00000021689,10090.ENSMUSP00000021794,10090.ENSMUSP00000021796…	Ifi202b,Efnb2,Ndrg1,Hmox1,Ephb3,Epha2,Dll1,Dnajb9,Serinc3,Cxcl16,Tnfaip3,Zfp36l1,Fos,Evl,Nedd9,Edn1,F2rl1,Rgcc,Clu,Myc,Alcam,Cxadr,Pmaip1,Rela,Rassf5,Itgav,Skil,Alpk1,Nfkb1,Nr4a3,Anxa3,Lag3,Adm,Sfrp1,Myo1e,Vav3,Fzd8,Nfkbiz,Thbs1,Prkx,Cxcl10,Tiparp,Ptger4,Fnip1,Tnfsf15,Flnb,Itgb6,Pik3r1,Hexim1,Zfp36,Cd24a,Atf2,F2r,Jak2,Junb,Klf2,Fzd5,Egr1,Tec,Abl1,Ext1,Rab43,Icam1,Il1rap,Arid5a,Peli1,Atp11c,Rel,So…
GO:0023052	Signaling	187	6002	0.15	0.56	4.36e-06	10090.ENSMUSP00000000080,10090.ENSMUSP00000000312,10090.ENSMUSP00000000579,10090.ENSMUSP00000001059,10090.ENSMUSP00000001319,10090.ENSMUSP00000002284,10090.ENSMUSP00000005256,10090.ENSMUSP00000005548,10090.ENSMUSP00000006112,10090.ENSMUSP00000006614,10090.ENSMUSP00000014917,10090.ENSMUSP00000017288,10090.ENSMUSP00000018478,10090.ENSMUSP00000018880,10090.ENSMUSP00000019064,10090.ENSMUSP00000019721…	Klf6,Cdh1,Sox9,Ern1,Efnb2,Plaur,Ndrg1,Hmox1,Ephb3,Epha2,Dll1,Rnd3,Ksr1,Ndel1,Cxcl16,Pdk4,Ccn2,Tcp11l2,Egfr,Nfkbia,Zfp36l1,Fos,Nedd9,Edn1,F2rl1,Plk2,Mapk8,Clu,Myc,Cxadr,Pim1,Dusp1,Hbegf,Pmaip1,Rela,Baiap2,Stk17b,Nppc,Epha4,Rassf5,Rgs16,Atp1b1,Atf3,Plxna2,Atf6,Nr4a2,Itgav,Bmp2,Skil,Schip1,Alpk1,Nfkb1,Ccn1,Abca1,Nr4a3,Sesn2,Errfi1,Areg,Itpr1,Lag3,Pak1,Adm,Sfrp1,Myo1e,Ptgs2,Amotl2,Vav3,Plcl1,Irs2,Sik…
GO:0034612	Response to tumor necrosis factor	20	201	0.65	0.97	4.36e-06	10090.ENSMUSP00000006508,10090.ENSMUSP00000019064,10090.ENSMUSP00000021413,10090.ENSMUSP00000021552,10090.ENSMUSP00000021796,10090.ENSMUSP00000021950,10090.ENSMUSP00000025867,10090.ENSMUSP00000029812,10090.ENSMUSP00000033952,10090.ENSMUSP00000035065,10090.ENSMUSP00000044903,10090.ENSMUSP00000057815,10090.ENSMUSP00000064394,10090.ENSMUSP00000064823,10090.ENSMUSP00000069505,10090.ENSMUSP00000076505…	Ggt1,Cxcl16,Nfkbia,Zfp36l1,Edn1,Dbn1,Rela,Nfkb1,Sfrp1,Ptgs2,Thbs1,Zfp36,Jak2,Klf2,Nr1d1,Ext1,Foxo3,Sirt1,Erbin,Tjp2
GO:0022407	Regulation of cell-cell adhesion	33	505	0.47	0.82	4.89e-06	10090.ENSMUSP00000000312,10090.ENSMUSP00000001319,10090.ENSMUSP00000002284,10090.ENSMUSP00000006112,10090.ENSMUSP00000019997,10090.ENSMUSP00000022595,10090.ENSMUSP00000025867,10090.ENSMUSP00000028836,10090.ENSMUSP00000030025,10090.ENSMUSP00000032217,10090.ENSMUSP00000041173,10090.ENSMUSP00000056774,10090.ENSMUSP00000057983,10090.ENSMUSP00000058966,10090.ENSMUSP00000062256,10090.ENSMUSP00000064394…	Cdh1,Efnb2,Plaur,Ephb3,Tnfaip3,Rgcc,Rela,Bmp2,Nr4a3,Lag3,Nfkbiz,Pik3r1,Cd24a,Epb41l5,Adrb2,Jak2,Abl1,Icam1,Piezo1,Peli1,Sox4,Foxo3,Klf4,Myo10,Cblb,Vegfa,Nfat5,Zfp703,Cyld,Cited2,Egr3,Socs1,Cd80
GO:0044057	Regulation of system process	39	665	0.42	0.78	4.89e-06	10090.ENSMUSP00000020171,10090.ENSMUSP00000020329,10090.ENSMUSP00000021796,10090.ENSMUSP00000021950,10090.ENSMUSP00000022185,10090.ENSMUSP00000023572,10090.ENSMUSP00000025363,10090.ENSMUSP00000025999,10090.ENSMUSP00000026436,10090.ENSMUSP00000027449,10090.ENSMUSP00000027863,10090.ENSMUSP00000030025,10090.ENSMUSP00000030811,10090.ENSMUSP00000033040,10090.ENSMUSP00000033054,10090.ENSMUSP00000035065…	Ccn2,Egfr,Edn1,Dbn1,F2rl1,Cxadr,Hbegf,Add3,Baiap2,Nppc,Atp1b1,Nr4a3,Errfi1,Pak1,Adm,Ptgs2,Egr2,Dock4,Dusp5,Ptger4,Itga2,Foxo1,Pik3r1,Dsg2,Tead1,F2r,Adrb2,Jak2,Nrg1,Abl1,Homer1,Icam1,Foxo3,Klf4,Gls,Sirt1,Rgs2,Camk2d,Nr4a1
GO:0007165	Signal transduction	179	5688	0.15	0.56	5.03e-06	10090.ENSMUSP00000000080,10090.ENSMUSP00000000312,10090.ENSMUSP00000000579,10090.ENSMUSP00000001059,10090.ENSMUSP00000001319,10090.ENSMUSP00000002284,10090.ENSMUSP00000005256,10090.ENSMUSP00000005548,10090.ENSMUSP00000006112,10090.ENSMUSP00000006614,10090.ENSMUSP00000014917,10090.ENSMUSP00000017288,10090.ENSMUSP00000018478,10090.ENSMUSP00000018880,10090.ENSMUSP00000019064,10090.ENSMUSP00000019721…	Klf6,Cdh1,Sox9,Ern1,Efnb2,Plaur,Ndrg1,Hmox1,Ephb3,Epha2,Dll1,Rnd3,Ksr1,Ndel1,Cxcl16,Pdk4,Ccn2,Tcp11l2,Egfr,Nfkbia,Zfp36l1,Fos,Nedd9,Edn1,F2rl1,Plk2,Mapk8,Clu,Myc,Pim1,Dusp1,Hbegf,Pmaip1,Rela,Baiap2,Stk17b,Nppc,Epha4,Rassf5,Rgs16,Atp1b1,Atf3,Plxna2,Atf6,Nr4a2,Itgav,Bmp2,Skil,Schip1,Alpk1,Nfkb1,Ccn1,Abca1,Nr4a3,Sesn2,Errfi1,Areg,Itpr1,Lag3,Pak1,Adm,Sfrp1,Myo1e,Amotl2,Vav3,Plcl1,Irs2,Sik2,Fzd8,Foxa1…
GO:0006468	Protein phosphorylation	43	779	0.4	0.76	5.17e-06	10090.ENSMUSP00000000579,10090.ENSMUSP00000001059,10090.ENSMUSP00000006112,10090.ENSMUSP00000006614,10090.ENSMUSP00000018478,10090.ENSMUSP00000019721,10090.ENSMUSP00000020329,10090.ENSMUSP00000021796,10090.ENSMUSP00000022212,10090.ENSMUSP00000022504,10090.ENSMUSP00000024811,10090.ENSMUSP00000025193,10090.ENSMUSP00000027263,10090.ENSMUSP00000027451,10090.ENSMUSP00000028836,10090.ENSMUSP00000029662…	Sox9,Ern1,Ephb3,Epha2,Ksr1,Pdk4,Egfr,Edn1,Plk2,Mapk8,Pim1,Brd2,Stk17b,Epha4,Bmp2,Alpk1,Pak1,Clk1,Sik2,Map2k4,Prkx,Pik3r1,Cd24a,Atf2,Jak2,Ptpn4,Tec,Nuak2,Abl1,Plk3,Cdkl5,Met,Nrg2,Stk40,Sgk1,Vegfa,Sik3,Taf4b,Mast4,Erc1,Mknk2,Camk2d,Nek1
GO:0010975	Regulation of neuron projection development	35	562	0.45	0.8	5.85e-06	10090.ENSMUSP00000000314,10090.ENSMUSP00000001319,10090.ENSMUSP00000001672,10090.ENSMUSP00000006112,10090.ENSMUSP00000018880,10090.ENSMUSP00000021950,10090.ENSMUSP00000023268,10090.ENSMUSP00000023610,10090.ENSMUSP00000026436,10090.ENSMUSP00000027451,10090.ENSMUSP00000027952,10090.ENSMUSP00000029194,10090.ENSMUSP00000032192,10090.ENSMUSP00000033040,10090.ENSMUSP00000033952,10090.ENSMUSP00000038783…	Cdh4,Efnb2,Ifrd1,Ephb3,Ndel1,Dbn1,Arc,Adamts1,Baiap2,Epha4,Plxna2,Skil,Itpr1,Pak1,Sfrp1,Enc1,Mylip,Cd24a,Sema5a,Nrg1,Abl1,Cdkl5,Id1,Klf4,Caprin2,Met,Sirt1,Rapgef2,Sgk1,Rgs2,Vegfa,Sipa1l1,Pdlim5,Picalm,Nedd4l
GO:0034097	Response to cytokine	48	931	0.37	0.73	6.33e-06	10090.ENSMUSP00000000080,10090.ENSMUSP00000000266,10090.ENSMUSP00000000579,10090.ENSMUSP00000006508,10090.ENSMUSP00000019064,10090.ENSMUSP00000020234,10090.ENSMUSP00000021413,10090.ENSMUSP00000021552,10090.ENSMUSP00000021674,10090.ENSMUSP00000021689,10090.ENSMUSP00000021796,10090.ENSMUSP00000021950,10090.ENSMUSP00000022971,10090.ENSMUSP00000025025,10090.ENSMUSP00000025850,10090.ENSMUSP00000025867…	Klf6,Ifi202b,Sox9,Ggt1,Cxcl16,Timp3,Nfkbia,Zfp36l1,Fos,Evl,Edn1,Dbn1,Myc,Dusp1,Fosl1,Rela,Skil,Nfkb1,Sfrp1,Gclc,Ptgs2,Serpine1,Mcl1,Thbs1,Cxcl10,Flnb,Tle4,Zfp36,Socs3,Jak2,Klf2,Ocln,Nr1d1,Egr1,Ext1,Rab43,Icam1,Il1rap,Rel,Foxo3,Jun,Klf4,Sirt1,Stat3,Nfat5,Erbin,Socs1,Tjp2
GO:0071214	Cellular response to abiotic stimulus	26	340	0.54	0.86	6.93e-06	10090.ENSMUSP00000000188,10090.ENSMUSP00000000579,10090.ENSMUSP00000020329,10090.ENSMUSP00000021552,10090.ENSMUSP00000022504,10090.ENSMUSP00000022971,10090.ENSMUSP00000029812,10090.ENSMUSP00000030811,10090.ENSMUSP00000033952,10090.ENSMUSP00000034905,10090.ENSMUSP00000035065,10090.ENSMUSP00000041282,10090.ENSMUSP00000043668,10090.ENSMUSP00000044034,10090.ENSMUSP00000048736,10090.ENSMUSP00000051845…	Ccnd2,Sox9,Egfr,Zfp36l1,Mapk8,Myc,Nfkb1,Errfi1,Sfrp1,Gclc,Ptgs2,Map2k4,Scx,Gadd45a,Ptger4,Ino80,Itga2,Itgb6,Pik3r1,Rhob,Egr1,Piezo1,Sirt1,Ptprk,Usp47,Cdkn1a
GO:0031667	Response to nutrient levels	34	541	0.45	0.79	7.21e-06	10090.ENSMUSP00000002360,10090.ENSMUSP00000005548,10090.ENSMUSP00000019721,10090.ENSMUSP00000020329,10090.ENSMUSP00000022504,10090.ENSMUSP00000024811,10090.ENSMUSP00000025399,10090.ENSMUSP00000027941,10090.ENSMUSP00000028160,10090.ENSMUSP00000030724,10090.ENSMUSP00000032264,10090.ENSMUSP00000033054,10090.ENSMUSP00000033952,10090.ENSMUSP00000034905,10090.ENSMUSP00000035065,10090.ENSMUSP00000038761…	Angptl4,Hmox1,Pdk4,Egfr,Mapk8,Pim1,Pmaip1,Atf3,Slc25a25,Sesn2,Gabarapl1,Adm,Sfrp1,Gclc,Ptgs2,Sik2,Bmt2,Wipi2,Fnip1,Itga2,Foxo1,Zfp36,Atf2,Adrb2,Nuak2,Glul,Hmgcs2,Foxo3,Jun,Atf4,Sirt1,Enpp1,Ctsl,Cdkn1a
GO:0007267	Cell-cell signaling	47	909	0.37	0.72	7.88e-06	10090.ENSMUSP00000000312,10090.ENSMUSP00000000579,10090.ENSMUSP00000014917,10090.ENSMUSP00000021796,10090.ENSMUSP00000022971,10090.ENSMUSP00000025867,10090.ENSMUSP00000028836,10090.ENSMUSP00000030010,10090.ENSMUSP00000033040,10090.ENSMUSP00000033054,10090.ENSMUSP00000033952,10090.ENSMUSP00000035065,10090.ENSMUSP00000035121,10090.ENSMUSP00000037854,10090.ENSMUSP00000039660,10090.ENSMUSP00000041118…	Cdh1,Sox9,Dll1,Edn1,Myc,Rela,Bmp2,Abca1,Pak1,Adm,Sfrp1,Ptgs2,Amotl2,Plcl1,Fzd8,Foxa1,Frat2,Mafa,Foxo1,Tle4,Cd24a,F2r,Adrb2,Jak2,Ctnnd1,Fzd5,Stx3,Nrg1,Ext1,Etv5,Daam1,Il1rap,Foxo3,Klf4,Atf4,Fzd7,Gls,Met,Fzd10,Enpp1,Stat3,Cadm1,Atxn1,Erc1,Cyld,Egr3,Nr4a1
GO:0009617	Response to bacterium	43	794	0.39	0.74	8.33e-06	10090.ENSMUSP00000000266,10090.ENSMUSP00000000312,10090.ENSMUSP00000001319,10090.ENSMUSP00000006508,10090.ENSMUSP00000006614,10090.ENSMUSP00000019064,10090.ENSMUSP00000019997,10090.ENSMUSP00000021413,10090.ENSMUSP00000021674,10090.ENSMUSP00000021796,10090.ENSMUSP00000022504,10090.ENSMUSP00000023849,10090.ENSMUSP00000025867,10090.ENSMUSP00000026436,10090.ENSMUSP00000028499,10090.ENSMUSP00000028836…	Ifi202b,Cdh1,Efnb2,Ggt1,Epha2,Cxcl16,Tnfaip3,Nfkbia,Fos,Edn1,Mapk8,Noct,Rela,Baiap2,Itgav,Bmp2,Alpk1,Nfkb1,Abca1,Anxa3,Adm,Ptgs2,Serpine1,Cxcl10,Ptger4,Zfp36,Cd24a,F2r,Jak2,Fzd5,Trib1,Nr1d1,Abl1,Hmgcs2,Jund,Arid5a,Peli1,Jun,Enpp1,Erbin,Naaladl2,Nr4a1,Cd80
GO:0045598	Regulation of fat cell differentiation	17	152	0.7	0.97	8.6e-06	10090.ENSMUSP00000021552,10090.ENSMUSP00000021810,10090.ENSMUSP00000023849,10090.ENSMUSP00000024811,10090.ENSMUSP00000028836,10090.ENSMUSP00000033952,10090.ENSMUSP00000035065,10090.ENSMUSP00000055308,10090.ENSMUSP00000057815,10090.ENSMUSP00000061877,10090.ENSMUSP00000069505,10090.ENSMUSP00000112595,10090.ENSMUSP00000113040,10090.ENSMUSP00000114273,10090.ENSMUSP00000115883,10090.ENSMUSP00000141620…	Zfp36l1,Id4,Noct,Pim1,Bmp2,Sfrp1,Ptgs2,Foxo1,Zfp36,Insig1,Nr1d1,Sirt1,Wwtr1,Enpp1,Vegfa,Fndc3b,Id2
GO:0009896	Positive regulation of catabolic process	33	520	0.46	0.79	8.85e-06	10090.ENSMUSP00000000579,10090.ENSMUSP00000005548,10090.ENSMUSP00000019997,10090.ENSMUSP00000020692,10090.ENSMUSP00000021552,10090.ENSMUSP00000022212,10090.ENSMUSP00000022386,10090.ENSMUSP00000022504,10090.ENSMUSP00000022616,10090.ENSMUSP00000022890,10090.ENSMUSP00000022971,10090.ENSMUSP00000023849,10090.ENSMUSP00000027974,10090.ENSMUSP00000030724,10090.ENSMUSP00000034060,10090.ENSMUSP00000034905…	Sox9,Hmox1,Tnfaip3,Btg2,Zfp36l1,Plk2,Samd4,Mapk8,Clu,Rnf19a,Myc,Noct,Atf6,Sesn2,Sh3rf1,Gclc,Tob1,Irs2,Mylip,Tiparp,Foxo1,Zfp36,Crebrf,Adrb2,Trib1,Plk3,Cpeb3,Dcn,Foxo3,Bcl2l11,Cblb,Sirt1,Arih1
GO:1904035	Regulation of epithelial cell apoptotic process	15	117	0.76	1	9.27e-06	10090.ENSMUSP00000002360,10090.ENSMUSP00000005548,10090.ENSMUSP00000019997,10090.ENSMUSP00000021552,10090.ENSMUSP00000022595,10090.ENSMUSP00000039586,10090.ENSMUSP00000044903,10090.ENSMUSP00000057815,10090.ENSMUSP00000064394,10090.ENSMUSP00000065275,10090.ENSMUSP00000069024,10090.ENSMUSP00000075167,10090.ENSMUSP00000083587,10090.ENSMUSP00000092019,10090.ENSMUSP00000101141	Angptl4,Hmox1,Tnfaip3,Zfp36l1,Rgcc,Serpine1,Thbs1,Zfp36,Jak2,Cast,Sema5a,Abl1,Icam1,Id1,Foxo3
GO:0048871	Multicellular organismal homeostasis	28	396	0.5	0.82	1.01e-05	10090.ENSMUSP00000000312,10090.ENSMUSP00000000579,10090.ENSMUSP00000014917,10090.ENSMUSP00000020171,10090.ENSMUSP00000023572,10090.ENSMUSP00000030025,10090.ENSMUSP00000035065,10090.ENSMUSP00000043668,10090.ENSMUSP00000054944,10090.ENSMUSP00000061754,10090.ENSMUSP00000062256,10090.ENSMUSP00000065284,10090.ENSMUSP00000069505,10090.ENSMUSP00000069616,10090.ENSMUSP00000076505,10090.ENSMUSP00000078093…	Cdh1,Sox9,Dll1,Ccn2,Cxadr,Nr4a3,Ptgs2,Scx,Itgb6,F2r,Adrb2,Ocln,Nr1d1,Egr1,Ext1,Homer1,Nr1d2,Irx3,Klf4,Met,Sirt1,Wwtr1,Enpp1,Vegfa,Stat3,Btbd9,Aldh1a1,Tjp2
GO:0003013	Circulatory system process	31	475	0.47	0.79	1.18e-05	10090.ENSMUSP00000005548,10090.ENSMUSP00000009058,10090.ENSMUSP00000014917,10090.ENSMUSP00000020329,10090.ENSMUSP00000021796,10090.ENSMUSP00000022185,10090.ENSMUSP00000025999,10090.ENSMUSP00000027863,10090.ENSMUSP00000033054,10090.ENSMUSP00000034905,10090.ENSMUSP00000035065,10090.ENSMUSP00000047387,10090.ENSMUSP00000047900,10090.ENSMUSP00000056774,10090.ENSMUSP00000061754,10090.ENSMUSP00000062256…	Hmox1,Abcb1b,Dll1,Egfr,Edn1,F2rl1,Add3,Atp1b1,Adm,Gclc,Ptgs2,Dock4,Dusp5,Pik3r1,F2r,Adrb2,Klf2,Ocln,Abl1,Ext1,Icam1,Met,Sirt1,Wwtr1,Rgs2,Vegfa,Heg1,Camk2d,Id2,Tjp2,Nedd4l
GO:0071840	Cellular component organization or biogenesis	177	5681	0.15	0.54	1.21e-05	10090.ENSMUSP00000000312,10090.ENSMUSP00000000314,10090.ENSMUSP00000000579,10090.ENSMUSP00000001319,10090.ENSMUSP00000001672,10090.ENSMUSP00000002837,10090.ENSMUSP00000005256,10090.ENSMUSP00000006112,10090.ENSMUSP00000006614,10090.ENSMUSP00000009058,10090.ENSMUSP00000017288,10090.ENSMUSP00000018880,10090.ENSMUSP00000019503,10090.ENSMUSP00000019997,10090.ENSMUSP00000020171,10090.ENSMUSP00000020329…	Cdh1,Cdh4,Sox9,Efnb2,Ifrd1,Tmed5,Ndrg1,Ephb3,Epha2,Abcb1b,Rnd3,Ndel1,Gdpd2,Tnfaip3,Ccn2,Egfr,Btg2,Evl,Nedd9,Edn1,Dbn1,F2rl1,Plk2,Vcl,Tasor,Mapk8,Clu,Myc,Arc,Alcam,Cxadr,Adamts1,Nckap5l,Noct,Smoc2,Brd2,Hbegf,Ppp2r2b,Pmaip1,Fosl1,Rela,Add3,Baiap2,Epha4,Lamc2,Plxna2,Nr4a2,Itgav,Alpk1,Ccn1,Abca1,Nr4a3,Sesn2,Espn,Areg,Gabarapl1,Pak1,Adm,Acsl4,Sfrp1,Izumo1r,Myo1e,Gclc,Amotl2,Vav3,Ascc3,Myo1d,Ythdc1,Egr…
GO:0003018	Vascular process in circulatory system	21	238	0.6	0.88	1.25e-05	10090.ENSMUSP00000009058,10090.ENSMUSP00000020329,10090.ENSMUSP00000021796,10090.ENSMUSP00000022185,10090.ENSMUSP00000025999,10090.ENSMUSP00000033054,10090.ENSMUSP00000034905,10090.ENSMUSP00000035065,10090.ENSMUSP00000047387,10090.ENSMUSP00000047900,10090.ENSMUSP00000061754,10090.ENSMUSP00000062256,10090.ENSMUSP00000064823,10090.ENSMUSP00000065284,10090.ENSMUSP00000075167,10090.ENSMUSP00000076505…	Abcb1b,Egfr,Edn1,F2rl1,Add3,Adm,Gclc,Ptgs2,Dock4,Dusp5,F2r,Adrb2,Klf2,Ocln,Abl1,Ext1,Icam1,Sirt1,Rgs2,Vegfa,Tjp2
GO:0009314	Response to radiation	31	477	0.47	0.78	1.27e-05	10090.ENSMUSP00000000188,10090.ENSMUSP00000020329,10090.ENSMUSP00000021674,10090.ENSMUSP00000022504,10090.ENSMUSP00000022971,10090.ENSMUSP00000025399,10090.ENSMUSP00000025867,10090.ENSMUSP00000032194,10090.ENSMUSP00000033952,10090.ENSMUSP00000035065,10090.ENSMUSP00000044034,10090.ENSMUSP00000051845,10090.ENSMUSP00000054944,10090.ENSMUSP00000056774,10090.ENSMUSP00000058968,10090.ENSMUSP00000067013…	Ccnd2,Egfr,Fos,Mapk8,Myc,Pmaip1,Rela,Bhlhe40,Sfrp1,Ptgs2,Gadd45a,Ino80,Itgb6,Pik3r1,Dcun1d3,Rhob,Sema5a,Egr1,Plk3,Ext1,Jund,Jun,Trp53bp2,Sirt1,Sgk1,Ptprk,Atxn1,Usp47,Nek1,Id2,Cdkn1a
GO:0042326	Negative regulation of phosphorylation	28	401	0.5	0.8	1.27e-05	10090.ENSMUSP00000019997,10090.ENSMUSP00000020118,10090.ENSMUSP00000025025,10090.ENSMUSP00000028836,10090.ENSMUSP00000030811,10090.ENSMUSP00000033952,10090.ENSMUSP00000038514,10090.ENSMUSP00000044034,10090.ENSMUSP00000057062,10090.ENSMUSP00000057339,10090.ENSMUSP00000059129,10090.ENSMUSP00000065284,10090.ENSMUSP00000068834,10090.ENSMUSP00000075167,10090.ENSMUSP00000102711,10090.ENSMUSP00000103742…	Tnfaip3,Dusp6,Dusp1,Bmp2,Errfi1,Sfrp1,Irs2,Gadd45a,Ppp1r15b,Hexim1,Socs3,Ocln,Trib1,Abl1,Jun,Spry1,Cblb,Met,Sirt1,Wwtr1,Enpp1,Rgs2,Heg1,Stat3,Ppp1r15a,Atxn1,Socs1,Cdkn1a
GO:1902895	Positive regulation of miRNA transcription	12	72	0.88	1.05	1.27e-05	10090.ENSMUSP00000021674,10090.ENSMUSP00000022971,10090.ENSMUSP00000025850,10090.ENSMUSP00000025867,10090.ENSMUSP00000028836,10090.ENSMUSP00000029812,10090.ENSMUSP00000060671,10090.ENSMUSP00000069616,10090.ENSMUSP00000101141,10090.ENSMUSP00000102711,10090.ENSMUSP00000103245,10090.ENSMUSP00000120152	Fos,Myc,Fosl1,Rela,Bmp2,Nfkb1,Tead1,Egr1,Foxo3,Jun,Klf4,Stat3
GO:0007623	Circadian rhythm	18	177	0.66	0.92	1.33e-05	10090.ENSMUSP00000008016,10090.ENSMUSP00000020329,10090.ENSMUSP00000021810,10090.ENSMUSP00000023849,10090.ENSMUSP00000032194,10090.ENSMUSP00000045639,10090.ENSMUSP00000069505,10090.ENSMUSP00000069616,10090.ENSMUSP00000078093,10090.ENSMUSP00000088031,10090.ENSMUSP00000092019,10090.ENSMUSP00000092901,10090.ENSMUSP00000102711,10090.ENSMUSP00000105234,10090.ENSMUSP00000112595,10090.ENSMUSP00000112959…	Id3,Egfr,Id4,Noct,Bhlhe40,Klf9,Nr1d1,Egr1,Homer1,Nr1d2,Id1,Jund,Jun,Atf4,Sirt1,Nrip1,Btbd9,Id2
GO:0009607	Response to biotic stimulus	65	1494	0.29	0.65	1.33e-05	10090.ENSMUSP00000000266,10090.ENSMUSP00000000312,10090.ENSMUSP00000001319,10090.ENSMUSP00000006508,10090.ENSMUSP00000006614,10090.ENSMUSP00000017851,10090.ENSMUSP00000019064,10090.ENSMUSP00000019997,10090.ENSMUSP00000021413,10090.ENSMUSP00000021674,10090.ENSMUSP00000021689,10090.ENSMUSP00000021796,10090.ENSMUSP00000022185,10090.ENSMUSP00000022504,10090.ENSMUSP00000022616,10090.ENSMUSP00000022971…	Ifi202b,Cdh1,Efnb2,Ggt1,Epha2,Serinc3,Cxcl16,Tnfaip3,Nfkbia,Fos,Evl,Edn1,F2rl1,Mapk8,Clu,Myc,Cxadr,Noct,Pmaip1,Rela,Baiap2,Itgav,Bmp2,Alpk1,Nfkb1,Abca1,Anxa3,Lag3,Pak1,Adm,Ptgs2,Serpine1,Wipi2,Cxcl10,Ptger4,Flnb,Itgb6,Ppp1r15b,Hexim1,Zfp36,Cd24a,Atf2,F2r,Jak2,Fzd5,Trib1,Nr1d1,Abl1,Ext1,Rab43,Hmgcs2,Jund,Il1rap,Arid5a,Peli1,Rel,Jun,Klf4,Bcl2l11,Enpp1,Erbin,Naaladl2,Cyld,Nr4a1,Cd80
GO:0097746	Blood vessel diameter maintenance	18	177	0.66	0.92	1.33e-05	10090.ENSMUSP00000020329,10090.ENSMUSP00000021796,10090.ENSMUSP00000022185,10090.ENSMUSP00000025999,10090.ENSMUSP00000033054,10090.ENSMUSP00000034905,10090.ENSMUSP00000035065,10090.ENSMUSP00000047387,10090.ENSMUSP00000047900,10090.ENSMUSP00000061754,10090.ENSMUSP00000062256,10090.ENSMUSP00000064823,10090.ENSMUSP00000075167,10090.ENSMUSP00000076505,10090.ENSMUSP00000083587,10090.ENSMUSP00000112595…	Egfr,Edn1,F2rl1,Add3,Adm,Gclc,Ptgs2,Dock4,Dusp5,F2r,Adrb2,Klf2,Abl1,Ext1,Icam1,Sirt1,Rgs2,Vegfa
GO:0045446	Endothelial cell differentiation	13	88	0.82	1.01	1.37e-05	10090.ENSMUSP00000009058,10090.ENSMUSP00000014917,10090.ENSMUSP00000022185,10090.ENSMUSP00000041453,10090.ENSMUSP00000073546,10090.ENSMUSP00000083587,10090.ENSMUSP00000091620,10090.ENSMUSP00000092019,10090.ENSMUSP00000111103,10090.ENSMUSP00000113778,10090.ENSMUSP00000119790,10090.ENSMUSP00000153294,10090.ENSMUSP00000156728	Abcb1b,Dll1,F2rl1,Clic4,Nrg1,Icam1,Kdm6b,Id1,Met,Rapgef2,Heg1,Marveld2,Tjp2
GO:0003158	Endothelium development	14	105	0.78	0.98	1.48e-05	10090.ENSMUSP00000009058,10090.ENSMUSP00000014917,10090.ENSMUSP00000022185,10090.ENSMUSP00000041453,10090.ENSMUSP00000067013,10090.ENSMUSP00000073546,10090.ENSMUSP00000083587,10090.ENSMUSP00000091620,10090.ENSMUSP00000092019,10090.ENSMUSP00000111103,10090.ENSMUSP00000113778,10090.ENSMUSP00000119790,10090.ENSMUSP00000153294,10090.ENSMUSP00000156728	Abcb1b,Dll1,F2rl1,Clic4,Rhob,Nrg1,Icam1,Kdm6b,Id1,Met,Rapgef2,Heg1,Marveld2,Tjp2
GO:0031346	Positive regulation of cell projection organization	30	456	0.47	0.78	1.51e-05	10090.ENSMUSP00000000314,10090.ENSMUSP00000018880,10090.ENSMUSP00000021794,10090.ENSMUSP00000021950,10090.ENSMUSP00000022185,10090.ENSMUSP00000023610,10090.ENSMUSP00000026436,10090.ENSMUSP00000027451,10090.ENSMUSP00000027952,10090.ENSMUSP00000029194,10090.ENSMUSP00000030785,10090.ENSMUSP00000032192,10090.ENSMUSP00000033040,10090.ENSMUSP00000038783,10090.ENSMUSP00000053891,10090.ENSMUSP00000056774…	Cdh4,Ndel1,Nedd9,Dbn1,F2rl1,Adamts1,Baiap2,Epha4,Plxna2,Skil,Espn,Itpr1,Pak1,Enc1,Itga2,Pik3r1,Cd24a,Cdc42ep3,Sema5a,Nrg1,Abl1,Cdkl5,Caprin2,Met,Sirt1,Rapgef2,Sgk1,Rgs2,Vegfa,Picalm
GO:1902893	Regulation of miRNA transcription	13	89	0.82	1	1.52e-05	10090.ENSMUSP00000000579,10090.ENSMUSP00000021674,10090.ENSMUSP00000022971,10090.ENSMUSP00000025850,10090.ENSMUSP00000025867,10090.ENSMUSP00000028836,10090.ENSMUSP00000029812,10090.ENSMUSP00000060671,10090.ENSMUSP00000069616,10090.ENSMUSP00000101141,10090.ENSMUSP00000102711,10090.ENSMUSP00000103245,10090.ENSMUSP00000120152	Sox9,Fos,Myc,Fosl1,Rela,Bmp2,Nfkb1,Tead1,Egr1,Foxo3,Jun,Klf4,Stat3
GO:0061061	Muscle structure development	33	535	0.45	0.76	1.54e-05	10090.ENSMUSP00000000579,10090.ENSMUSP00000001672,10090.ENSMUSP00000008016,10090.ENSMUSP00000014917,10090.ENSMUSP00000020692,10090.ENSMUSP00000021674,10090.ENSMUSP00000022971,10090.ENSMUSP00000023572,10090.ENSMUSP00000027941,10090.ENSMUSP00000028836,10090.ENSMUSP00000029194,10090.ENSMUSP00000033054,10090.ENSMUSP00000041053,10090.ENSMUSP00000041282,10090.ENSMUSP00000043668,10090.ENSMUSP00000047173…	Sox9,Ifrd1,Id3,Dll1,Btg2,Fos,Myc,Cxadr,Atf3,Bmp2,Skil,Adm,Egr2,Map2k4,Scx,Pdlim7,Flnb,Egr1,Nrg1,Homer1,Irx3,Kdm6b,Maff,Met,Sirt1,Plagl1,Vegfa,Heg1,Pdlim5,Camk2d,Large1,Cited2,Nr4a1
GO:0045444	Fat cell differentiation	16	141	0.71	0.94	1.56e-05	10090.ENSMUSP00000021810,10090.ENSMUSP00000028166,10090.ENSMUSP00000030025,10090.ENSMUSP00000035065,10090.ENSMUSP00000041053,10090.ENSMUSP00000058521,10090.ENSMUSP00000062256,10090.ENSMUSP00000100911,10090.ENSMUSP00000103245,10090.ENSMUSP00000112595,10090.ENSMUSP00000114273,10090.ENSMUSP00000114458,10090.ENSMUSP00000115558,10090.ENSMUSP00000152052,10090.ENSMUSP00000155225,10090.ENSMUSP00000155530	Id4,Nr4a2,Nr4a3,Ptgs2,Egr2,Atf2,Adrb2,Osbpl8,Klf4,Sirt1,Enpp1,Arl4a,Rgs2,Id2,Nr4a1,Socs1
GO:0007498	Mesoderm development	15	123	0.74	0.96	1.57e-05	10090.ENSMUSP00000006614,10090.ENSMUSP00000021552,10090.ENSMUSP00000023612,10090.ENSMUSP00000025861,10090.ENSMUSP00000030025,10090.ENSMUSP00000043668,10090.ENSMUSP00000053891,10090.ENSMUSP00000058966,10090.ENSMUSP00000060671,10090.ENSMUSP00000076505,10090.ENSMUSP00000091002,10090.ENSMUSP00000091620,10090.ENSMUSP00000115883,10090.ENSMUSP00000151452,10090.ENSMUSP00000152046	Epha2,Zfp36l1,Ets2,Ovol1,Nr4a3,Scx,Itga2,Epb41l5,Tead1,Ext1,Irx3,Kdm6b,Vegfa,Cited2,Txnrd1
GO:0060341	Regulation of cellular localization	52	1088	0.33	0.67	1.6e-05	10090.ENSMUSP00000000312,10090.ENSMUSP00000006614,10090.ENSMUSP00000018880,10090.ENSMUSP00000020329,10090.ENSMUSP00000021552,10090.ENSMUSP00000021794,10090.ENSMUSP00000021950,10090.ENSMUSP00000022185,10090.ENSMUSP00000022369,10090.ENSMUSP00000022504,10090.ENSMUSP00000025399,10090.ENSMUSP00000027688,10090.ENSMUSP00000030724,10090.ENSMUSP00000031740,10090.ENSMUSP00000033040,10090.ENSMUSP00000033634…	Cdh1,Epha2,Ndel1,Egfr,Zfp36l1,Nedd9,Dbn1,F2rl1,Vcl,Mapk8,Pmaip1,Rassf5,Sesn2,Mepce,Pak1,Acsl4,Sfrp1,Ptgs2,Irs2,Acsl3,Ptger4,Frat2,Hcar2,Epb41l2,Foxo1,Pik3r1,Zfp36,Epb41l5,Crebrf,F2r,Insig1,Jak2,Nr1d1,Stx3,Plk3,Glul,Sox4,Sec24a,Slc5a3,Klf7,Sirt1,Wwtr1,Rab11fip3,Sgk1,Vegfa,Sik3,Rfx3,Ndfip2,Camk2d,Picalm,Cyld,Nedd4l
GO:0097193	Intrinsic apoptotic signaling pathway	18	182	0.65	0.89	1.87e-05	10090.ENSMUSP00000001059,10090.ENSMUSP00000005548,10090.ENSMUSP00000006614,10090.ENSMUSP00000022616,10090.ENSMUSP00000022971,10090.ENSMUSP00000025399,10090.ENSMUSP00000029194,10090.ENSMUSP00000032192,10090.ENSMUSP00000044048,10090.ENSMUSP00000056774,10090.ENSMUSP00000058521,10090.ENSMUSP00000064394,10090.ENSMUSP00000105234,10090.ENSMUSP00000105970,10090.ENSMUSP00000112508,10090.ENSMUSP00000112595…	Ern1,Hmox1,Epha2,Clu,Myc,Pmaip1,Skil,Itpr1,Mcl1,Pik3r1,Atf2,Jak2,Atf4,Bcl2l11,Trp53bp2,Sirt1,Usp47,Cdkn1a
GO:0050804	Modulation of chemical synaptic transmission	33	541	0.44	0.74	1.92e-05	10090.ENSMUSP00000000312,10090.ENSMUSP00000020329,10090.ENSMUSP00000021796,10090.ENSMUSP00000021950,10090.ENSMUSP00000022212,10090.ENSMUSP00000022890,10090.ENSMUSP00000023268,10090.ENSMUSP00000026436,10090.ENSMUSP00000027451,10090.ENSMUSP00000033040,10090.ENSMUSP00000035065,10090.ENSMUSP00000037854,10090.ENSMUSP00000041053,10090.ENSMUSP00000042410,10090.ENSMUSP00000048736,10090.ENSMUSP00000062256…	Cdh1,Egfr,Edn1,Dbn1,Plk2,Rnf19a,Arc,Baiap2,Epha4,Pak1,Ptgs2,Plcl1,Egr2,Slc30a1,Ptger4,Adrb2,Jak2,Stx3,Egr1,Pcdh17,Abl1,Homer1,Cpeb3,Glul,Cyth1,Atf4,Met,Rapgef2,Enpp1,Stat3,Btbd9,Sipa1l1,Erc1
GO:0048666	Neuron development	47	943	0.35	0.68	1.98e-05	10090.ENSMUSP00000000312,10090.ENSMUSP00000000314,10090.ENSMUSP00000001319,10090.ENSMUSP00000006112,10090.ENSMUSP00000006614,10090.ENSMUSP00000018880,10090.ENSMUSP00000020329,10090.ENSMUSP00000020692,10090.ENSMUSP00000021689,10090.ENSMUSP00000021796,10090.ENSMUSP00000021950,10090.ENSMUSP00000022369,10090.ENSMUSP00000022504,10090.ENSMUSP00000022616,10090.ENSMUSP00000023312,10090.ENSMUSP00000026436…	Cdh1,Cdh4,Efnb2,Ephb3,Epha2,Ndel1,Egfr,Btg2,Evl,Edn1,Dbn1,Vcl,Mapk8,Clu,Alcam,Baiap2,Epha4,Lamc2,Plxna2,Nr4a2,Nr4a3,Areg,Pak1,Adm,Acsl4,Egr2,Cd24a,Slc4a7,Jak2,Sema5a,Stx3,Ext1,Unc5b,Mpp5,Lama3,Srgap2,Jun,Klf7,Palld,Rapgef2,Sgk1,Enpp1,Vegfa,Ptprk,Picalm,Id2,Zswim6
GO:0036211	Protein modification process	98	2667	0.22	0.58	2.15e-05	10090.ENSMUSP00000000579,10090.ENSMUSP00000001059,10090.ENSMUSP00000003310,10090.ENSMUSP00000003843,10090.ENSMUSP00000005504,10090.ENSMUSP00000006112,10090.ENSMUSP00000006614,10090.ENSMUSP00000018478,10090.ENSMUSP00000019721,10090.ENSMUSP00000019997,10090.ENSMUSP00000020118,10090.ENSMUSP00000020258,10090.ENSMUSP00000020329,10090.ENSMUSP00000020692,10090.ENSMUSP00000021796,10090.ENSMUSP00000022212…	Sox9,Ern1,Ranbp2,Man1a,Fbxo11,Ephb3,Epha2,Ksr1,Pdk4,Tnfaip3,Dusp6,Herc4,Egfr,Btg2,Edn1,Plk2,Mapk8,Rnf19a,Pim1,Dusp1,Brd2,Stk17b,Epha4,Dcaf6,Galnt3,Bmp2,Alpk1,Abca1,Pak1,Sh3rf1,Clk1,Fbxo33,Sik2,Enc1,Egr2,Map2k4,Thbs1,Wipi2,Prkx,H1f2,Mylip,Dusp5,Tiparp,Ep400,Dusp8,Pik3r1,Ppp1r15b,Cd24a,Atf2,Dcun1d3,Socs3,Tmtc2,Jak2,Ptpn4,Tec,Nuak2,Abl1,Plk3,Ext1,Glul,Cdkl5,Kdm6b,Klhl21,Peli1,March3,Ube2h,Dcn,Dot1l,…
GO:0097190	Apoptotic signaling pathway	25	340	0.52	0.8	2.16e-05	10090.ENSMUSP00000001059,10090.ENSMUSP00000005548,10090.ENSMUSP00000006614,10090.ENSMUSP00000022504,10090.ENSMUSP00000022616,10090.ENSMUSP00000022971,10090.ENSMUSP00000025399,10090.ENSMUSP00000028499,10090.ENSMUSP00000029194,10090.ENSMUSP00000032192,10090.ENSMUSP00000033952,10090.ENSMUSP00000044048,10090.ENSMUSP00000056774,10090.ENSMUSP00000057983,10090.ENSMUSP00000058521,10090.ENSMUSP00000064394…	Ern1,Hmox1,Epha2,Mapk8,Clu,Myc,Pmaip1,Itgav,Skil,Itpr1,Sfrp1,Mcl1,Pik3r1,Cd24a,Atf2,Jak2,Foxo3,Jun,Atf4,Bcl2l11,Trp53bp2,Sirt1,Mknk2,Usp47,Cdkn1a
GO:0051050	Positive regulation of transport	52	1101	0.33	0.66	2.21e-05	10090.ENSMUSP00000000312,10090.ENSMUSP00000009058,10090.ENSMUSP00000014917,10090.ENSMUSP00000020329,10090.ENSMUSP00000021413,10090.ENSMUSP00000021796,10090.ENSMUSP00000022185,10090.ENSMUSP00000022595,10090.ENSMUSP00000022616,10090.ENSMUSP00000023268,10090.ENSMUSP00000025399,10090.ENSMUSP00000027449,10090.ENSMUSP00000027863,10090.ENSMUSP00000028836,10090.ENSMUSP00000030010,10090.ENSMUSP00000030025…	Cdh1,Abcb1b,Dll1,Egfr,Nfkbia,Edn1,F2rl1,Rgcc,Clu,Arc,Pmaip1,Nppc,Atp1b1,Bmp2,Abca1,Nr4a3,Itpr1,Pak1,Acsl4,Ptgs2,Irs2,Serpine1,Atp8a1,Acsl3,Cxcl10,Ptger4,Itga2,Hcar2,Pik3r1,Crebrf,F2r,Adrb2,Jak2,Ocln,Abl1,Plk3,Homer1,Glul,Sox4,Stam,Osbpl8,Sec24a,Atf4,Met,Sirt1,Stim2,Sgk1,Vegfa,Erc1,Picalm,Hspa2,Nedd4l
GO:0034614	Cellular response to reactive oxygen species	15	127	0.73	0.93	2.22e-05	10090.ENSMUSP00000001059,10090.ENSMUSP00000019997,10090.ENSMUSP00000020329,10090.ENSMUSP00000021674,10090.ENSMUSP00000021796,10090.ENSMUSP00000022504,10090.ENSMUSP00000025867,10090.ENSMUSP00000055308,10090.ENSMUSP00000064823,10090.ENSMUSP00000067013,10090.ENSMUSP00000075167,10090.ENSMUSP00000091620,10090.ENSMUSP00000102711,10090.ENSMUSP00000112595,10090.ENSMUSP00000126279	Ern1,Tnfaip3,Egfr,Fos,Edn1,Mapk8,Rela,Foxo1,Klf2,Rhob,Abl1,Kdm6b,Jun,Sirt1,Ptprk
GO:0030336	Negative regulation of cell migration	24	318	0.53	0.8	2.35e-05	10090.ENSMUSP00000000312,10090.ENSMUSP00000021689,10090.ENSMUSP00000021794,10090.ENSMUSP00000022595,10090.ENSMUSP00000025025,10090.ENSMUSP00000027451,10090.ENSMUSP00000033952,10090.ENSMUSP00000039586,10090.ENSMUSP00000041453,10090.ENSMUSP00000044034,10090.ENSMUSP00000044903,10090.ENSMUSP00000048736,10090.ENSMUSP00000067013,10090.ENSMUSP00000068834,10090.ENSMUSP00000070413,10090.ENSMUSP00000073546…	Cdh1,Evl,Nedd9,Rgcc,Dusp1,Epha4,Sfrp1,Serpine1,Clic4,Gadd45a,Thbs1,Ptger4,Rhob,Trib1,Dnaja4,Nrg1,Srgap2,Osbpl8,Dcn,Foxo3,Klf4,Stat3,Ptprk,Cited2
GO:0009791	Post-embryonic development	15	128	0.72	0.92	2.41e-05	10090.ENSMUSP00000027449,10090.ENSMUSP00000028166,10090.ENSMUSP00000029346,10090.ENSMUSP00000032192,10090.ENSMUSP00000034745,10090.ENSMUSP00000048051,10090.ENSMUSP00000064394,10090.ENSMUSP00000067783,10090.ENSMUSP00000075167,10090.ENSMUSP00000103245,10090.ENSMUSP00000105970,10090.ENSMUSP00000114273,10090.ENSMUSP00000115883,10090.ENSMUSP00000119790,10090.ENSMUSP00000149214	Nppc,Nr4a2,Schip1,Itpr1,Myo1e,Tiparp,Jak2,Fzd5,Abl1,Klf4,Bcl2l11,Enpp1,Vegfa,Heg1,Csrnp1
GO:0040013	Negative regulation of locomotion	26	367	0.51	0.78	2.44e-05	10090.ENSMUSP00000000312,10090.ENSMUSP00000021689,10090.ENSMUSP00000021794,10090.ENSMUSP00000021950,10090.ENSMUSP00000022595,10090.ENSMUSP00000025025,10090.ENSMUSP00000027451,10090.ENSMUSP00000033952,10090.ENSMUSP00000039586,10090.ENSMUSP00000041453,10090.ENSMUSP00000044034,10090.ENSMUSP00000044903,10090.ENSMUSP00000048736,10090.ENSMUSP00000067013,10090.ENSMUSP00000068834,10090.ENSMUSP00000069024…	Cdh1,Evl,Nedd9,Dbn1,Rgcc,Dusp1,Epha4,Sfrp1,Serpine1,Clic4,Gadd45a,Thbs1,Ptger4,Rhob,Trib1,Sema5a,Dnaja4,Nrg1,Srgap2,Osbpl8,Dcn,Foxo3,Klf4,Stat3,Ptprk,Cited2
GO:0035914	Skeletal muscle cell differentiation	11	63	0.9	1.01	2.45e-05	10090.ENSMUSP00000020692,10090.ENSMUSP00000021674,10090.ENSMUSP00000022971,10090.ENSMUSP00000027941,10090.ENSMUSP00000041053,10090.ENSMUSP00000043668,10090.ENSMUSP00000069616,10090.ENSMUSP00000094076,10090.ENSMUSP00000112847,10090.ENSMUSP00000151452,10090.ENSMUSP00000155225	Btg2,Fos,Myc,Atf3,Egr2,Scx,Egr1,Maff,Plagl1,Cited2,Nr4a1
GO:0044089	Positive regulation of cellular component biogenesis	33	551	0.43	0.72	2.73e-05	10090.ENSMUSP00000000579,10090.ENSMUSP00000006112,10090.ENSMUSP00000006614,10090.ENSMUSP00000018880,10090.ENSMUSP00000020171,10090.ENSMUSP00000021689,10090.ENSMUSP00000022185,10090.ENSMUSP00000022450,10090.ENSMUSP00000022504,10090.ENSMUSP00000022595,10090.ENSMUSP00000022616,10090.ENSMUSP00000025618,10090.ENSMUSP00000026436,10090.ENSMUSP00000030010,10090.ENSMUSP00000030785,10090.ENSMUSP00000033040…	Sox9,Ephb3,Epha2,Ndel1,Ccn2,Evl,F2rl1,Tasor,Mapk8,Rgcc,Clu,Pcsk5,Baiap2,Abca1,Espn,Pak1,Atf7ip2,Fnip1,Pik3r1,Cd24a,Epb41l5,Cdc42ep3,Nrg1,Abl1,Icam1,Piezo1,Irx3,Id1,Il1rap,Stam,Bcl2l11,Met,Vegfa
GO:0060322	Head development	44	868	0.36	0.67	2.97e-05	10090.ENSMUSP00000000312,10090.ENSMUSP00000000579,10090.ENSMUSP00000006112,10090.ENSMUSP00000014917,10090.ENSMUSP00000018880,10090.ENSMUSP00000020329,10090.ENSMUSP00000020692,10090.ENSMUSP00000021810,10090.ENSMUSP00000022971,10090.ENSMUSP00000026436,10090.ENSMUSP00000027952,10090.ENSMUSP00000028166,10090.ENSMUSP00000028836,10090.ENSMUSP00000029346,10090.ENSMUSP00000030025,10090.ENSMUSP00000031447…	Cdh1,Sox9,Ephb3,Dll1,Ndel1,Egfr,Btg2,Id4,Myc,Baiap2,Plxna2,Nr4a2,Bmp2,Schip1,Nr4a3,Anxa3,Pak1,Irs2,Egr2,Scx,Tiparp,Slc4a7,Atf2,Ctnnd1,Sema5a,Nrg1,Abl1,Ext1,Mpp5,Tacc2,Arl13b,Hmgcs2,Srgap2,Foxo3,Met,Rapgef2,Rgs2,Pcdh19,Cadm1,Atxn1,Csrnp1,Id2,Zfand5,Zswim6
GO:0060538	Skeletal muscle organ development	17	169	0.66	0.87	3.02e-05	10090.ENSMUSP00000014917,10090.ENSMUSP00000020692,10090.ENSMUSP00000021674,10090.ENSMUSP00000022971,10090.ENSMUSP00000027941,10090.ENSMUSP00000029194,10090.ENSMUSP00000041053,10090.ENSMUSP00000043668,10090.ENSMUSP00000052020,10090.ENSMUSP00000069616,10090.ENSMUSP00000078093,10090.ENSMUSP00000094076,10090.ENSMUSP00000111103,10090.ENSMUSP00000112847,10090.ENSMUSP00000148336,10090.ENSMUSP00000151452…	Dll1,Btg2,Fos,Myc,Atf3,Skil,Egr2,Scx,Flnb,Egr1,Homer1,Maff,Met,Plagl1,Large1,Cited2,Nr4a1
GO:0120036	Plasma membrane bounded cell projection organization	55	1210	0.31	0.64	3.1e-05	10090.ENSMUSP00000000312,10090.ENSMUSP00000000314,10090.ENSMUSP00000001319,10090.ENSMUSP00000006112,10090.ENSMUSP00000006614,10090.ENSMUSP00000018880,10090.ENSMUSP00000020329,10090.ENSMUSP00000020692,10090.ENSMUSP00000021689,10090.ENSMUSP00000021794,10090.ENSMUSP00000021796,10090.ENSMUSP00000021950,10090.ENSMUSP00000022369,10090.ENSMUSP00000022504,10090.ENSMUSP00000022616,10090.ENSMUSP00000023312…	Cdh1,Cdh4,Efnb2,Ephb3,Epha2,Ndel1,Egfr,Btg2,Evl,Nedd9,Edn1,Dbn1,Vcl,Mapk8,Clu,Alcam,Baiap2,Epha4,Lamc2,Plxna2,Nr4a2,Alpk1,Nr4a3,Espn,Areg,Pak1,Adm,Acsl4,Vav3,Egr2,Cd24a,Jak2,Sema5a,Stx3,Nectin2,Abl1,Ext1,Unc5b,Arl13b,Lama3,Srgap2,Jun,Klf7,Palld,Wwtr1,Rapgef2,Sgk1,Enpp1,Vegfa,Ptprk,Rfx3,Emp1,Picalm,Nek1,Zswim6
GO:0045321	Leukocyte activation	37	666	0.4	0.7	3.12e-05	10090.ENSMUSP00000005256,10090.ENSMUSP00000014917,10090.ENSMUSP00000015049,10090.ENSMUSP00000019997,10090.ENSMUSP00000021552,10090.ENSMUSP00000022185,10090.ENSMUSP00000022616,10090.ENSMUSP00000022971,10090.ENSMUSP00000023572,10090.ENSMUSP00000027688,10090.ENSMUSP00000028499,10090.ENSMUSP00000030025,10090.ENSMUSP00000031447,10090.ENSMUSP00000032217,10090.ENSMUSP00000039660,10090.ENSMUSP00000048736…	Ndrg1,Dll1,Dnajb9,Tnfaip3,Zfp36l1,F2rl1,Clu,Myc,Cxadr,Rassf5,Itgav,Nr4a3,Anxa3,Lag3,Fzd8,Ptger4,Fnip1,Itgb6,Pik3r1,Cd24a,Atf2,Jak2,Fzd5,Egr1,Abl1,Icam1,Peli1,Atp11c,Sox4,Jun,Fzd7,Cblb,Enpp1,Stat3,Cyld,Id2,Ctsl
GO:1902041	Regulation of extrinsic apoptotic signaling pathway via death domain receptors	10	51	0.95	1.01	3.12e-05	10090.ENSMUSP00000005548,10090.ENSMUSP00000019997,10090.ENSMUSP00000020234,10090.ENSMUSP00000025399,10090.ENSMUSP00000027941,10090.ENSMUSP00000029194,10090.ENSMUSP00000033952,10090.ENSMUSP00000039586,10090.ENSMUSP00000044903,10090.ENSMUSP00000083587	Hmox1,Tnfaip3,Timp3,Pmaip1,Atf3,Skil,Sfrp1,Serpine1,Thbs1,Icam1
GO:2000181	Negative regulation of blood vessel morphogenesis	14	114	0.74	0.91	3.37e-05	10090.ENSMUSP00000006614,10090.ENSMUSP00000022212,10090.ENSMUSP00000022595,10090.ENSMUSP00000023610,10090.ENSMUSP00000039586,10090.ENSMUSP00000044034,10090.ENSMUSP00000044903,10090.ENSMUSP00000047646,10090.ENSMUSP00000048736,10090.ENSMUSP00000058521,10090.ENSMUSP00000062256,10090.ENSMUSP00000064823,10090.ENSMUSP00000100924,10090.ENSMUSP00000103245	Epha2,Plk2,Rgcc,Adamts1,Serpine1,Gadd45a,Thbs1,Cxcl10,Ptger4,Atf2,Adrb2,Klf2,Dcn,Klf4
GO:0009611	Response to wounding	28	425	0.47	0.74	3.4e-05	10090.ENSMUSP00000005548,10090.ENSMUSP00000008016,10090.ENSMUSP00000019997,10090.ENSMUSP00000020329,10090.ENSMUSP00000021552,10090.ENSMUSP00000021689,10090.ENSMUSP00000022185,10090.ENSMUSP00000022971,10090.ENSMUSP00000023572,10090.ENSMUSP00000025363,10090.ENSMUSP00000029846,10090.ENSMUSP00000033040,10090.ENSMUSP00000033054,10090.ENSMUSP00000041282,10090.ENSMUSP00000053891,10090.ENSMUSP00000054944…	Hmox1,Id3,Tnfaip3,Egfr,Zfp36l1,Evl,F2rl1,Myc,Cxadr,Hbegf,Ccn1,Pak1,Adm,Map2k4,Itga2,Itgb6,Zfp36,F2r,Adrb2,Jak2,Nrg1,Ext1,Jun,Fzd7,Plet1,Enpp1,Vegfa,Cdkn1a
GO:0030856	Regulation of epithelial cell differentiation	17	171	0.65	0.86	3.43e-05	10090.ENSMUSP00000000579,10090.ENSMUSP00000014917,10090.ENSMUSP00000021552,10090.ENSMUSP00000022369,10090.ENSMUSP00000028836,10090.ENSMUSP00000030811,10090.ENSMUSP00000039586,10090.ENSMUSP00000045304,10090.ENSMUSP00000057815,10090.ENSMUSP00000057983,10090.ENSMUSP00000092019,10090.ENSMUSP00000094076,10090.ENSMUSP00000103742,10090.ENSMUSP00000109720,10090.ENSMUSP00000113040,10090.ENSMUSP00000115883…	Sox9,Dll1,Zfp36l1,Vcl,Bmp2,Errfi1,Serpine1,Prkx,Zfp36,Cd24a,Id1,Maff,Spry1,Klf7,Wwtr1,Vegfa,Rfx3
GO:0032869	Cellular response to insulin stimulus	17	171	0.65	0.86	3.43e-05	10090.ENSMUSP00000018880,10090.ENSMUSP00000019721,10090.ENSMUSP00000021552,10090.ENSMUSP00000022971,10090.ENSMUSP00000030811,10090.ENSMUSP00000033040,10090.ENSMUSP00000034905,10090.ENSMUSP00000038514,10090.ENSMUSP00000038761,10090.ENSMUSP00000055308,10090.ENSMUSP00000056774,10090.ENSMUSP00000061877,10090.ENSMUSP00000088249,10090.ENSMUSP00000114074,10090.ENSMUSP00000114273,10090.ENSMUSP00000118610…	Ndel1,Pdk4,Zfp36l1,Myc,Errfi1,Pak1,Gclc,Irs2,Sik2,Foxo1,Pik3r1,Insig1,Hmgcs2,Sgk1,Enpp1,Lpin2,Cpeb2
GO:0043086	Negative regulation of catalytic activity	42	814	0.37	0.67	3.43e-05	10090.ENSMUSP00000000266,10090.ENSMUSP00000002284,10090.ENSMUSP00000002360,10090.ENSMUSP00000019997,10090.ENSMUSP00000020234,10090.ENSMUSP00000025025,10090.ENSMUSP00000028836,10090.ENSMUSP00000029812,10090.ENSMUSP00000030811,10090.ENSMUSP00000031447,10090.ENSMUSP00000033952,10090.ENSMUSP00000034060,10090.ENSMUSP00000035065,10090.ENSMUSP00000038514,10090.ENSMUSP00000039586,10090.ENSMUSP00000044034…	Ifi202b,Plaur,Angptl4,Tnfaip3,Timp3,Dusp1,Bmp2,Nfkb1,Errfi1,Anxa3,Sfrp1,Sh3rf1,Ptgs2,Irs2,Serpine1,Gadd45a,Thbs1,Fnip1,Hexim1,Zfp36,Cast,Trib1,Dgkh,Abl1,Klf4,Spry1,Crim1,Cblb,Sirt1,Wwtr1,Simc1,Fzd10,Rgs2,Vegfa,Heg1,Cpeb2,Ppp1r15a,Picalm,Usp47,Nr4a1,Socs1,Cdkn1a
GO:0043281	Regulation of cysteine-type endopeptidase activity involved in apoptotic process	20	234	0.59	0.82	3.43e-05	10090.ENSMUSP00000000266,10090.ENSMUSP00000000312,10090.ENSMUSP00000002284,10090.ENSMUSP00000020171,10090.ENSMUSP00000022971,10090.ENSMUSP00000025399,10090.ENSMUSP00000029846,10090.ENSMUSP00000034060,10090.ENSMUSP00000035065,10090.ENSMUSP00000044903,10090.ENSMUSP00000049026,10090.ENSMUSP00000050144,10090.ENSMUSP00000061754,10090.ENSMUSP00000064394,10090.ENSMUSP00000103245,10090.ENSMUSP00000105970…	Ifi202b,Cdh1,Plaur,Ccn2,Myc,Pmaip1,Ccn1,Sh3rf1,Ptgs2,Thbs1,Fnip1,Tnfsf15,F2r,Jak2,Klf4,Bcl2l11,Sirt1,Vegfa,Usp47,Nr4a1
GO:0045786	Negative regulation of cell cycle	25	353	0.51	0.76	3.88e-05	10090.ENSMUSP00000019997,10090.ENSMUSP00000020329,10090.ENSMUSP00000020692,10090.ENSMUSP00000021552,10090.ENSMUSP00000022595,10090.ENSMUSP00000025025,10090.ENSMUSP00000025861,10090.ENSMUSP00000027449,10090.ENSMUSP00000028836,10090.ENSMUSP00000035065,10090.ENSMUSP00000057339,10090.ENSMUSP00000058521,10090.ENSMUSP00000058968,10090.ENSMUSP00000067013,10090.ENSMUSP00000075167,10090.ENSMUSP00000076130…	Tnfaip3,Egfr,Btg2,Zfp36l1,Rgcc,Dusp1,Ovol1,Nppc,Bmp2,Ptgs2,Hexim1,Atf2,Dcun1d3,Rhob,Abl1,Plk3,Dot1l,Klf4,Sirt1,Ptprk,Zfp655,Rbm38,Usp47,Nr4a1,Cdkn1a
GO:0001933	Negative regulation of protein phosphorylation	25	354	0.5	0.76	4.06e-05	10090.ENSMUSP00000019997,10090.ENSMUSP00000020118,10090.ENSMUSP00000025025,10090.ENSMUSP00000028836,10090.ENSMUSP00000030811,10090.ENSMUSP00000033952,10090.ENSMUSP00000044034,10090.ENSMUSP00000057062,10090.ENSMUSP00000057339,10090.ENSMUSP00000059129,10090.ENSMUSP00000065284,10090.ENSMUSP00000068834,10090.ENSMUSP00000075167,10090.ENSMUSP00000102711,10090.ENSMUSP00000103742,10090.ENSMUSP00000110115…	Tnfaip3,Dusp6,Dusp1,Bmp2,Errfi1,Sfrp1,Gadd45a,Ppp1r15b,Hexim1,Socs3,Ocln,Trib1,Abl1,Jun,Spry1,Cblb,Met,Sirt1,Wwtr1,Enpp1,Rgs2,Heg1,Ppp1r15a,Socs1,Cdkn1a
GO:0071260	Cellular response to mechanical stimulus	12	83	0.82	0.93	4.34e-05	10090.ENSMUSP00000000579,10090.ENSMUSP00000020329,10090.ENSMUSP00000022504,10090.ENSMUSP00000029812,10090.ENSMUSP00000034905,10090.ENSMUSP00000035065,10090.ENSMUSP00000041282,10090.ENSMUSP00000043668,10090.ENSMUSP00000044034,10090.ENSMUSP00000048736,10090.ENSMUSP00000053891,10090.ENSMUSP00000089777	Sox9,Egfr,Mapk8,Nfkb1,Gclc,Ptgs2,Map2k4,Scx,Gadd45a,Ptger4,Itga2,Piezo1
GO:0071356	Cellular response to tumor necrosis factor	17	175	0.64	0.83	4.53e-05	10090.ENSMUSP00000021413,10090.ENSMUSP00000021552,10090.ENSMUSP00000021796,10090.ENSMUSP00000021950,10090.ENSMUSP00000025867,10090.ENSMUSP00000029812,10090.ENSMUSP00000033952,10090.ENSMUSP00000044903,10090.ENSMUSP00000057815,10090.ENSMUSP00000064394,10090.ENSMUSP00000064823,10090.ENSMUSP00000069505,10090.ENSMUSP00000076505,10090.ENSMUSP00000101141,10090.ENSMUSP00000112595,10090.ENSMUSP00000140536…	Nfkbia,Zfp36l1,Edn1,Dbn1,Rela,Nfkb1,Sfrp1,Thbs1,Zfp36,Jak2,Klf2,Nr1d1,Ext1,Foxo3,Sirt1,Erbin,Tjp2
GO:0048008	Platelet-derived growth factor receptor signaling pathway	9	41	1	0.99	4.77e-05	10090.ENSMUSP00000029346,10090.ENSMUSP00000030025,10090.ENSMUSP00000034745,10090.ENSMUSP00000048051,10090.ENSMUSP00000064394,10090.ENSMUSP00000075167,10090.ENSMUSP00000115883,10090.ENSMUSP00000149214,10090.ENSMUSP00000158187	Schip1,Nr4a3,Myo1e,Tiparp,Jak2,Abl1,Vegfa,Csrnp1,Zfand5
GO:0007519	Skeletal muscle tissue development	16	156	0.67	0.84	4.83e-05	10090.ENSMUSP00000014917,10090.ENSMUSP00000020692,10090.ENSMUSP00000021674,10090.ENSMUSP00000022971,10090.ENSMUSP00000027941,10090.ENSMUSP00000029194,10090.ENSMUSP00000041053,10090.ENSMUSP00000043668,10090.ENSMUSP00000052020,10090.ENSMUSP00000069616,10090.ENSMUSP00000078093,10090.ENSMUSP00000094076,10090.ENSMUSP00000111103,10090.ENSMUSP00000112847,10090.ENSMUSP00000151452,10090.ENSMUSP00000155225	Dll1,Btg2,Fos,Myc,Atf3,Skil,Egr2,Scx,Flnb,Egr1,Homer1,Maff,Met,Plagl1,Cited2,Nr4a1
GO:2000351	Regulation of endothelial cell apoptotic process	10	55	0.91	0.95	5.46e-05	10090.ENSMUSP00000002360,10090.ENSMUSP00000019997,10090.ENSMUSP00000022595,10090.ENSMUSP00000039586,10090.ENSMUSP00000044903,10090.ENSMUSP00000069024,10090.ENSMUSP00000075167,10090.ENSMUSP00000083587,10090.ENSMUSP00000092019,10090.ENSMUSP00000101141	Angptl4,Tnfaip3,Rgcc,Serpine1,Thbs1,Sema5a,Abl1,Icam1,Id1,Foxo3
GO:0007369	Gastrulation	17	178	0.64	0.82	5.53e-05	10090.ENSMUSP00000006614,10090.ENSMUSP00000022450,10090.ENSMUSP00000023612,10090.ENSMUSP00000025025,10090.ENSMUSP00000028499,10090.ENSMUSP00000030025,10090.ENSMUSP00000033952,10090.ENSMUSP00000043668,10090.ENSMUSP00000047900,10090.ENSMUSP00000053891,10090.ENSMUSP00000058966,10090.ENSMUSP00000071662,10090.ENSMUSP00000076505,10090.ENSMUSP00000089703,10090.ENSMUSP00000091620,10090.ENSMUSP00000140783…	Epha2,Tasor,Ets2,Dusp1,Itgav,Nr4a3,Sfrp1,Scx,Dusp5,Itga2,Epb41l5,Col12a1,Ext1,Lama3,Kdm6b,Lmbrd1,Txnrd1
GO:2000116	Regulation of cysteine-type endopeptidase activity	21	266	0.55	0.77	5.77e-05	10090.ENSMUSP00000000266,10090.ENSMUSP00000000312,10090.ENSMUSP00000002284,10090.ENSMUSP00000020171,10090.ENSMUSP00000022971,10090.ENSMUSP00000025399,10090.ENSMUSP00000029846,10090.ENSMUSP00000034060,10090.ENSMUSP00000035065,10090.ENSMUSP00000044903,10090.ENSMUSP00000049026,10090.ENSMUSP00000050144,10090.ENSMUSP00000061754,10090.ENSMUSP00000064394,10090.ENSMUSP00000065275,10090.ENSMUSP00000103245…	Ifi202b,Cdh1,Plaur,Ccn2,Myc,Pmaip1,Ccn1,Sh3rf1,Ptgs2,Thbs1,Fnip1,Tnfsf15,F2r,Jak2,Cast,Klf4,Bcl2l11,Sirt1,Vegfa,Usp47,Nr4a1
GO:0060070	Canonical Wnt signaling pathway	13	103	0.76	0.88	6.01e-05	10090.ENSMUSP00000000312,10090.ENSMUSP00000000579,10090.ENSMUSP00000021796,10090.ENSMUSP00000033952,10090.ENSMUSP00000039660,10090.ENSMUSP00000052788,10090.ENSMUSP00000055308,10090.ENSMUSP00000067783,10090.ENSMUSP00000076505,10090.ENSMUSP00000101141,10090.ENSMUSP00000103245,10090.ENSMUSP00000109884,10090.ENSMUSP00000114114	Cdh1,Sox9,Edn1,Sfrp1,Fzd8,Frat2,Foxo1,Fzd5,Ext1,Foxo3,Klf4,Fzd7,Fzd10
GO:2001235	Positive regulation of apoptotic signaling pathway	16	159	0.66	0.83	6.01e-05	10090.ENSMUSP00000017851,10090.ENSMUSP00000020234,10090.ENSMUSP00000022504,10090.ENSMUSP00000022616,10090.ENSMUSP00000022971,10090.ENSMUSP00000025399,10090.ENSMUSP00000027941,10090.ENSMUSP00000029194,10090.ENSMUSP00000033952,10090.ENSMUSP00000044048,10090.ENSMUSP00000044903,10090.ENSMUSP00000064394,10090.ENSMUSP00000077080,10090.ENSMUSP00000105970,10090.ENSMUSP00000112595,10090.ENSMUSP00000147654	Serinc3,Timp3,Mapk8,Clu,Myc,Pmaip1,Atf3,Skil,Sfrp1,Mcl1,Thbs1,Jak2,Unc5b,Bcl2l11,Sirt1,Cyld
GO:0050865	Regulation of cell activation	37	688	0.39	0.66	6.11e-05	10090.ENSMUSP00000001319,10090.ENSMUSP00000005548,10090.ENSMUSP00000019997,10090.ENSMUSP00000020171,10090.ENSMUSP00000021552,10090.ENSMUSP00000021794,10090.ENSMUSP00000022185,10090.ENSMUSP00000027449,10090.ENSMUSP00000027688,10090.ENSMUSP00000030025,10090.ENSMUSP00000032217,10090.ENSMUSP00000033952,10090.ENSMUSP00000034060,10090.ENSMUSP00000034905,10090.ENSMUSP00000036270,10090.ENSMUSP00000038514…	Efnb2,Hmox1,Tnfaip3,Ccn2,Zfp36l1,Nedd9,F2rl1,Nppc,Rassf5,Nr4a3,Lag3,Sfrp1,Sh3rf1,Gclc,Vav3,Irs2,Nfkbiz,Thbs1,Cd24a,Adrb2,Jak2,Nr1d1,Tec,Nectin2,Abl1,Jund,Peli1,Atp11c,Sox4,Foxo3,Cblb,Cyld,Id2,Egr3,Socs1,Cd80,Cdkn1a
GO:0006366	Transcription by RNA polymerase II	24	339	0.51	0.74	6.21e-05	10090.ENSMUSP00000000579,10090.ENSMUSP00000003640,10090.ENSMUSP00000021674,10090.ENSMUSP00000021796,10090.ENSMUSP00000022971,10090.ENSMUSP00000028166,10090.ENSMUSP00000028836,10090.ENSMUSP00000031017,10090.ENSMUSP00000056774,10090.ENSMUSP00000058521,10090.ENSMUSP00000062256,10090.ENSMUSP00000064394,10090.ENSMUSP00000064680,10090.ENSMUSP00000092901,10090.ENSMUSP00000102711,10090.ENSMUSP00000103245…	Sox9,Fosb,Fos,Edn1,Myc,Nr4a2,Bmp2,Fosl2,Pik3r1,Atf2,Adrb2,Jak2,Junb,Jund,Jun,Klf4,Atf4,Pcf11,Enpp1,Stat3,Taf4b,Nfat5,Atxn1,Nr4a1
GO:0007610	Behavior	39	747	0.37	0.65	6.24e-05	10090.ENSMUSP00000000188,10090.ENSMUSP00000020329,10090.ENSMUSP00000020692,10090.ENSMUSP00000021674,10090.ENSMUSP00000021794,10090.ENSMUSP00000022212,10090.ENSMUSP00000023268,10090.ENSMUSP00000025850,10090.ENSMUSP00000027451,10090.ENSMUSP00000028166,10090.ENSMUSP00000030025,10090.ENSMUSP00000030785,10090.ENSMUSP00000033040,10090.ENSMUSP00000035065,10090.ENSMUSP00000041053,10090.ENSMUSP00000042215…	Ccnd2,Egfr,Btg2,Fos,Nedd9,Plk2,Arc,Fosl1,Epha4,Nr4a2,Nr4a3,Espn,Pak1,Ptgs2,Egr2,Atp8a1,Thbs1,Crebrf,Adrb2,Egr1,Pcdh17,Nrg1,Abl1,Ext1,Homer1,Etv5,Cpeb3,Sdk1,Nr1d2,Jun,Gls,Met,Sgk1,Enpp1,Stat3,Btbd9,Atxn1,Picalm,Id2
GO:0001701	In utero embryonic development	32	549	0.42	0.68	6.48e-05	10090.ENSMUSP00000000312,10090.ENSMUSP00000014917,10090.ENSMUSP00000018880,10090.ENSMUSP00000020329,10090.ENSMUSP00000021552,10090.ENSMUSP00000021796,10090.ENSMUSP00000021950,10090.ENSMUSP00000022450,10090.ENSMUSP00000022971,10090.ENSMUSP00000025363,10090.ENSMUSP00000025850,10090.ENSMUSP00000028499,10090.ENSMUSP00000028836,10090.ENSMUSP00000029194,10090.ENSMUSP00000029846,10090.ENSMUSP00000033054…	Cdh1,Dll1,Ndel1,Egfr,Zfp36l1,Edn1,Dbn1,Tasor,Myc,Hbegf,Fosl1,Itgav,Bmp2,Skil,Ccn1,Adm,Myo1e,Ythdc1,Slc30a1,Tent5c,Atf2,Epb41l5,Socs3,Junb,Klf2,Fzd5,Maff,Bcl2l11,Vegfa,Heg1,Cited2,Zfand5
GO:0043523	Regulation of neuron apoptotic process	22	292	0.53	0.75	6.54e-05	10090.ENSMUSP00000005548,10090.ENSMUSP00000020692,10090.ENSMUSP00000022504,10090.ENSMUSP00000025377,10090.ENSMUSP00000025399,10090.ENSMUSP00000028166,10090.ENSMUSP00000030025,10090.ENSMUSP00000034905,10090.ENSMUSP00000041282,10090.ENSMUSP00000044048,10090.ENSMUSP00000058521,10090.ENSMUSP00000061754,10090.ENSMUSP00000064394,10090.ENSMUSP00000069616,10090.ENSMUSP00000075167,10090.ENSMUSP00000077080…	Hmox1,Btg2,Mapk8,Ppp2r2b,Pmaip1,Nr4a2,Nr4a3,Gclc,Map2k4,Mcl1,Atf2,F2r,Jak2,Egr1,Abl1,Unc5b,Foxo3,Jun,Atf4,Bcl2l11,Sirt1,Vegfa
GO:0008015	Blood circulation	28	442	0.46	0.7	6.56e-05	10090.ENSMUSP00000005548,10090.ENSMUSP00000014917,10090.ENSMUSP00000020329,10090.ENSMUSP00000021796,10090.ENSMUSP00000022185,10090.ENSMUSP00000025999,10090.ENSMUSP00000027863,10090.ENSMUSP00000033054,10090.ENSMUSP00000034905,10090.ENSMUSP00000035065,10090.ENSMUSP00000047387,10090.ENSMUSP00000047900,10090.ENSMUSP00000056774,10090.ENSMUSP00000061754,10090.ENSMUSP00000062256,10090.ENSMUSP00000064823…	Hmox1,Dll1,Egfr,Edn1,F2rl1,Add3,Atp1b1,Adm,Gclc,Ptgs2,Dock4,Dusp5,Pik3r1,F2r,Adrb2,Klf2,Ocln,Abl1,Ext1,Icam1,Met,Sirt1,Rgs2,Vegfa,Camk2d,Id2,Tjp2,Nedd4l
GO:0006793	Phosphorus metabolic process	74	1886	0.25	0.57	6.91e-05	10090.ENSMUSP00000000579,10090.ENSMUSP00000001059,10090.ENSMUSP00000003850,10090.ENSMUSP00000006112,10090.ENSMUSP00000006614,10090.ENSMUSP00000017851,10090.ENSMUSP00000018478,10090.ENSMUSP00000019721,10090.ENSMUSP00000020118,10090.ENSMUSP00000020329,10090.ENSMUSP00000021796,10090.ENSMUSP00000022212,10090.ENSMUSP00000022504,10090.ENSMUSP00000024811,10090.ENSMUSP00000025025,10090.ENSMUSP00000025193…	Sox9,Ern1,Itpkc,Ephb3,Epha2,Serinc3,Ksr1,Pdk4,Dusp6,Egfr,Edn1,Plk2,Mapk8,Pim1,Dusp1,Brd2,Stk17b,Nppc,Epha4,Atp1b1,Slc25a25,Bmp2,Alpk1,Fam126a,Pak1,Acsl4,Clk1,Sik2,Map2k4,Acsl3,Prkx,Dusp5,Dusp8,Pik3r1,Ppp1r15b,Cd24a,Atf2,Socs3,Jak2,Ptpn4,Tec,Nuak2,Dgkh,Abl1,Plk3,Mpp5,mt-Nd6,Cdkl5,Sgms2,Hmgcs2,Uap1,Gk,Met,Nrg2,Stk40,Ipmk,Gk5,Sgk1,Enpp1,Vegfa,Stat3,Sik3,Ptprk,Taf4b,Mast4,Ppp1r15a,Gpd2,Atxn1,Erc1,Mkn…
GO:0001885	Endothelial cell development	10	57	0.9	0.93	7.04e-05	10090.ENSMUSP00000009058,10090.ENSMUSP00000022185,10090.ENSMUSP00000041453,10090.ENSMUSP00000083587,10090.ENSMUSP00000092019,10090.ENSMUSP00000111103,10090.ENSMUSP00000113778,10090.ENSMUSP00000119790,10090.ENSMUSP00000153294,10090.ENSMUSP00000156728	Abcb1b,F2rl1,Clic4,Icam1,Id1,Met,Rapgef2,Heg1,Marveld2,Tjp2
GO:0045668	Negative regulation of osteoblast differentiation	10	57	0.9	0.93	7.04e-05	10090.ENSMUSP00000000579,10090.ENSMUSP00000008016,10090.ENSMUSP00000023849,10090.ENSMUSP00000031325,10090.ENSMUSP00000033952,10090.ENSMUSP00000036039,10090.ENSMUSP00000092019,10090.ENSMUSP00000108117,10090.ENSMUSP00000141620,10090.ENSMUSP00000152052	Sox9,Id3,Noct,Areg,Sfrp1,Tob1,Id1,Crim1,Fndc3b,Id2
GO:0061138	Morphogenesis of a branching epithelium	18	203	0.6	0.79	7.04e-05	10090.ENSMUSP00000000579,10090.ENSMUSP00000006614,10090.ENSMUSP00000021796,10090.ENSMUSP00000022971,10090.ENSMUSP00000028836,10090.ENSMUSP00000031325,10090.ENSMUSP00000033040,10090.ENSMUSP00000033054,10090.ENSMUSP00000033952,10090.ENSMUSP00000041118,10090.ENSMUSP00000041453,10090.ENSMUSP00000059129,10090.ENSMUSP00000067783,10090.ENSMUSP00000069024,10090.ENSMUSP00000076505,10090.ENSMUSP00000103742…	Sox9,Epha2,Edn1,Myc,Bmp2,Areg,Pak1,Adm,Sfrp1,Foxa1,Clic4,Socs3,Fzd5,Sema5a,Ext1,Spry1,Met,Vegfa
GO:0045787	Positive regulation of cell cycle	25	367	0.49	0.72	7.05e-05	10090.ENSMUSP00000000188,10090.ENSMUSP00000020171,10090.ENSMUSP00000020329,10090.ENSMUSP00000021796,10090.ENSMUSP00000022595,10090.ENSMUSP00000022971,10090.ENSMUSP00000023610,10090.ENSMUSP00000024660,10090.ENSMUSP00000024811,10090.ENSMUSP00000025850,10090.ENSMUSP00000025861,10090.ENSMUSP00000030025,10090.ENSMUSP00000031740,10090.ENSMUSP00000041118,10090.ENSMUSP00000046987,10090.ENSMUSP00000051845…	Ccnd2,Ccn2,Egfr,Edn1,Rgcc,Myc,Adamts1,Smoc2,Pim1,Fosl1,Ovol1,Nr4a3,Mepce,Foxa1,Epgn,Ino80,Cspp1,Abl1,Ccnyl1,Bcl2l11,Met,Camk2d,Hspa2,Cited2,Id2
GO:0051098	Regulation of binding	27	418	0.47	0.71	7.05e-05	10090.ENSMUSP00000002284,10090.ENSMUSP00000005548,10090.ENSMUSP00000022212,10090.ENSMUSP00000022504,10090.ENSMUSP00000022971,10090.ENSMUSP00000027451,10090.ENSMUSP00000028836,10090.ENSMUSP00000031740,10090.ENSMUSP00000037854,10090.ENSMUSP00000053891,10090.ENSMUSP00000058966,10090.ENSMUSP00000062256,10090.ENSMUSP00000064394,10090.ENSMUSP00000075167,10090.ENSMUSP00000092019,10090.ENSMUSP00000097093…	Plaur,Hmox1,Plk2,Mapk8,Myc,Epha4,Bmp2,Mepce,Plcl1,Itga2,Epb41l5,Adrb2,Jak2,Abl1,Id1,Btaf1,Dot1l,Jun,Klf4,Caprin2,Cblb,Met,Sirt1,Rapgef2,Cyld,Id2,Cdkn1a
GO:0048812	Neuron projection morphogenesis	31	525	0.43	0.68	7.17e-05	10090.ENSMUSP00000000314,10090.ENSMUSP00000001319,10090.ENSMUSP00000006112,10090.ENSMUSP00000006614,10090.ENSMUSP00000018880,10090.ENSMUSP00000020329,10090.ENSMUSP00000021689,10090.ENSMUSP00000021796,10090.ENSMUSP00000021950,10090.ENSMUSP00000022369,10090.ENSMUSP00000022504,10090.ENSMUSP00000022616,10090.ENSMUSP00000023312,10090.ENSMUSP00000027451,10090.ENSMUSP00000027753,10090.ENSMUSP00000027952…	Cdh4,Efnb2,Ephb3,Epha2,Ndel1,Egfr,Evl,Edn1,Dbn1,Vcl,Mapk8,Clu,Alcam,Epha4,Lamc2,Plxna2,Nr4a2,Nr4a3,Pak1,Egr2,Sema5a,Ext1,Unc5b,Lama3,Srgap2,Klf7,Palld,Sgk1,Vegfa,Picalm,Zswim6
GO:0016055	Wnt signaling pathway	21	271	0.54	0.75	7.29e-05	10090.ENSMUSP00000000312,10090.ENSMUSP00000000579,10090.ENSMUSP00000021796,10090.ENSMUSP00000022971,10090.ENSMUSP00000028836,10090.ENSMUSP00000033952,10090.ENSMUSP00000035121,10090.ENSMUSP00000039660,10090.ENSMUSP00000052788,10090.ENSMUSP00000055308,10090.ENSMUSP00000057527,10090.ENSMUSP00000064518,10090.ENSMUSP00000067783,10090.ENSMUSP00000076505,10090.ENSMUSP00000082406,10090.ENSMUSP00000101141…	Cdh1,Sox9,Edn1,Myc,Bmp2,Sfrp1,Amotl2,Fzd8,Frat2,Foxo1,Tle4,Ctnnd1,Fzd5,Ext1,Daam1,Foxo3,Klf4,Fzd7,Fzd10,Enpp1,Cyld
GO:0031331	Positive regulation of cellular catabolic process	27	420	0.46	0.7	7.57e-05	10090.ENSMUSP00000005548,10090.ENSMUSP00000020692,10090.ENSMUSP00000021552,10090.ENSMUSP00000022212,10090.ENSMUSP00000022386,10090.ENSMUSP00000022504,10090.ENSMUSP00000022616,10090.ENSMUSP00000022890,10090.ENSMUSP00000022971,10090.ENSMUSP00000023849,10090.ENSMUSP00000027974,10090.ENSMUSP00000030724,10090.ENSMUSP00000034060,10090.ENSMUSP00000034905,10090.ENSMUSP00000036039,10090.ENSMUSP00000038514…	Hmox1,Btg2,Zfp36l1,Plk2,Samd4,Mapk8,Clu,Rnf19a,Myc,Noct,Atf6,Sesn2,Sh3rf1,Gclc,Tob1,Irs2,Foxo1,Zfp36,Adrb2,Trib1,Plk3,Cpeb3,Dcn,Foxo3,Bcl2l11,Sirt1,Arih1
GO:0043525	Positive regulation of neuron apoptotic process	12	89	0.79	0.87	7.83e-05	10090.ENSMUSP00000022504,10090.ENSMUSP00000025377,10090.ENSMUSP00000025399,10090.ENSMUSP00000041282,10090.ENSMUSP00000044048,10090.ENSMUSP00000058521,10090.ENSMUSP00000069616,10090.ENSMUSP00000075167,10090.ENSMUSP00000101141,10090.ENSMUSP00000102711,10090.ENSMUSP00000105234,10090.ENSMUSP00000105970	Mapk8,Ppp2r2b,Pmaip1,Map2k4,Mcl1,Atf2,Egr1,Abl1,Foxo3,Jun,Atf4,Bcl2l11
GO:0051707	Response to other organism	61	1451	0.28	0.58	7.84e-05	10090.ENSMUSP00000000266,10090.ENSMUSP00000000312,10090.ENSMUSP00000001319,10090.ENSMUSP00000006508,10090.ENSMUSP00000006614,10090.ENSMUSP00000017851,10090.ENSMUSP00000019064,10090.ENSMUSP00000019997,10090.ENSMUSP00000021413,10090.ENSMUSP00000021674,10090.ENSMUSP00000021689,10090.ENSMUSP00000021796,10090.ENSMUSP00000022185,10090.ENSMUSP00000022504,10090.ENSMUSP00000022616,10090.ENSMUSP00000022971…	Ifi202b,Cdh1,Efnb2,Ggt1,Epha2,Serinc3,Cxcl16,Tnfaip3,Nfkbia,Fos,Evl,Edn1,F2rl1,Mapk8,Clu,Myc,Cxadr,Noct,Pmaip1,Rela,Baiap2,Itgav,Bmp2,Alpk1,Nfkb1,Abca1,Anxa3,Lag3,Adm,Ptgs2,Serpine1,Wipi2,Cxcl10,Ptger4,Flnb,Itgb6,Hexim1,Zfp36,Cd24a,Atf2,F2r,Jak2,Fzd5,Trib1,Nr1d1,Abl1,Ext1,Rab43,Hmgcs2,Jund,Il1rap,Arid5a,Peli1,Rel,Jun,Enpp1,Erbin,Naaladl2,Cyld,Nr4a1,Cd80
GO:0032922	Circadian regulation of gene expression	11	73	0.83	0.89	7.9e-05	10090.ENSMUSP00000008016,10090.ENSMUSP00000021810,10090.ENSMUSP00000023849,10090.ENSMUSP00000032194,10090.ENSMUSP00000069505,10090.ENSMUSP00000069616,10090.ENSMUSP00000092019,10090.ENSMUSP00000105234,10090.ENSMUSP00000112595,10090.ENSMUSP00000112959,10090.ENSMUSP00000152052	Id3,Id4,Noct,Bhlhe40,Nr1d1,Egr1,Id1,Atf4,Sirt1,Nrip1,Id2
GO:0006796	Phosphate-containing compound metabolic process	73	1863	0.25	0.56	8.33e-05	10090.ENSMUSP00000000579,10090.ENSMUSP00000001059,10090.ENSMUSP00000003850,10090.ENSMUSP00000006112,10090.ENSMUSP00000006614,10090.ENSMUSP00000017851,10090.ENSMUSP00000018478,10090.ENSMUSP00000019721,10090.ENSMUSP00000020118,10090.ENSMUSP00000020329,10090.ENSMUSP00000021796,10090.ENSMUSP00000022212,10090.ENSMUSP00000022504,10090.ENSMUSP00000024811,10090.ENSMUSP00000025025,10090.ENSMUSP00000025193…	Sox9,Ern1,Itpkc,Ephb3,Epha2,Serinc3,Ksr1,Pdk4,Dusp6,Egfr,Edn1,Plk2,Mapk8,Pim1,Dusp1,Brd2,Stk17b,Nppc,Epha4,Atp1b1,Slc25a25,Bmp2,Alpk1,Fam126a,Pak1,Acsl4,Clk1,Sik2,Map2k4,Acsl3,Prkx,Dusp5,Dusp8,Pik3r1,Ppp1r15b,Cd24a,Atf2,Socs3,Jak2,Ptpn4,Tec,Nuak2,Dgkh,Abl1,Plk3,Mpp5,mt-Nd6,Cdkl5,Sgms2,Hmgcs2,Gk,Met,Nrg2,Stk40,Ipmk,Gk5,Sgk1,Enpp1,Vegfa,Stat3,Sik3,Ptprk,Taf4b,Mast4,Ppp1r15a,Gpd2,Atxn1,Erc1,Mknk2,Ca…
GO:0006935	Chemotaxis	31	531	0.42	0.67	8.75e-05	10090.ENSMUSP00000000314,10090.ENSMUSP00000001319,10090.ENSMUSP00000006112,10090.ENSMUSP00000006614,10090.ENSMUSP00000019064,10090.ENSMUSP00000021689,10090.ENSMUSP00000021796,10090.ENSMUSP00000023312,10090.ENSMUSP00000023572,10090.ENSMUSP00000025363,10090.ENSMUSP00000027451,10090.ENSMUSP00000027753,10090.ENSMUSP00000027952,10090.ENSMUSP00000028499,10090.ENSMUSP00000029846,10090.ENSMUSP00000030025…	Cdh4,Efnb2,Ephb3,Epha2,Cxcl16,Evl,Edn1,Alcam,Cxadr,Hbegf,Epha4,Lamc2,Plxna2,Itgav,Ccn1,Nr4a3,Vav3,Egr2,Dock4,Cxcl10,Sema5a,Nrg1,Ext1,Unc5b,Lama3,Klf7,Met,Palld,Vegfa,Egr3,Nr4a1
GO:1901522	Positive regulation of transcription from RNA polymerase II promoter involved in cellular response to chemical stimulus	7	22	1.16	0.99	8.79e-05	10090.ENSMUSP00000025867,10090.ENSMUSP00000028836,10090.ENSMUSP00000030724,10090.ENSMUSP00000058521,10090.ENSMUSP00000102711,10090.ENSMUSP00000105234,10090.ENSMUSP00000115883	Rela,Bmp2,Sesn2,Atf2,Jun,Atf4,Vegfa
GO:0007417	Central nervous system development	49	1067	0.32	0.6	8.82e-05	10090.ENSMUSP00000000312,10090.ENSMUSP00000000579,10090.ENSMUSP00000006112,10090.ENSMUSP00000008016,10090.ENSMUSP00000009058,10090.ENSMUSP00000014917,10090.ENSMUSP00000018880,10090.ENSMUSP00000020329,10090.ENSMUSP00000020692,10090.ENSMUSP00000021810,10090.ENSMUSP00000022616,10090.ENSMUSP00000022971,10090.ENSMUSP00000026436,10090.ENSMUSP00000027451,10090.ENSMUSP00000027952,10090.ENSMUSP00000028166…	Cdh1,Sox9,Ephb3,Id3,Abcb1b,Dll1,Ndel1,Egfr,Btg2,Id4,Clu,Myc,Baiap2,Epha4,Plxna2,Nr4a2,Bmp2,Nr4a3,Anxa3,Pak1,Irs2,Egr2,Marcksl1,Slc4a7,Atf2,Ctnnd1,Sema5a,Nrg1,Abl1,Ext1,Mpp5,Tacc2,Arl13b,Hmgcs2,Srgap2,Sox4,Foxo3,Met,Trp53bp2,Rapgef2,Enpp1,Rgs2,Pcdh19,Stat3,Cadm1,Atxn1,Cited2,Id2,Zswim6
GO:0060828	Regulation of canonical Wnt signaling pathway	20	252	0.55	0.75	8.84e-05	10090.ENSMUSP00000000312,10090.ENSMUSP00000000579,10090.ENSMUSP00000020329,10090.ENSMUSP00000028836,10090.ENSMUSP00000029812,10090.ENSMUSP00000033952,10090.ENSMUSP00000055308,10090.ENSMUSP00000057527,10090.ENSMUSP00000064518,10090.ENSMUSP00000069024,10090.ENSMUSP00000069616,10090.ENSMUSP00000092499,10090.ENSMUSP00000100013,10090.ENSMUSP00000101141,10090.ENSMUSP00000107195,10090.ENSMUSP00000109884…	Cdh1,Sox9,Egfr,Bmp2,Nfkb1,Sfrp1,Foxo1,Tle4,Ctnnd1,Sema5a,Egr1,Ccnyl1,Sox4,Foxo3,Caprin2,Fzd7,Wwtr1,Zfp703,Usp47,Cyld
GO:1903131	Mononuclear cell differentiation	25	373	0.48	0.7	8.86e-05	10090.ENSMUSP00000014917,10090.ENSMUSP00000015049,10090.ENSMUSP00000019997,10090.ENSMUSP00000021552,10090.ENSMUSP00000022185,10090.ENSMUSP00000039660,10090.ENSMUSP00000048736,10090.ENSMUSP00000049026,10090.ENSMUSP00000054944,10090.ENSMUSP00000056774,10090.ENSMUSP00000057983,10090.ENSMUSP00000058521,10090.ENSMUSP00000067783,10090.ENSMUSP00000069616,10090.ENSMUSP00000075167,10090.ENSMUSP00000099066…	Dll1,Dnajb9,Tnfaip3,Zfp36l1,F2rl1,Fzd8,Ptger4,Fnip1,Itgb6,Pik3r1,Cd24a,Atf2,Fzd5,Egr1,Abl1,Atp11c,Sox4,Jun,Fzd7,Enpp1,Vegfa,Stat3,Cyld,Id2,Ctsl
GO:0006351	Transcription, DNA-templated	30	506	0.43	0.67	9.35e-05	10090.ENSMUSP00000000579,10090.ENSMUSP00000003640,10090.ENSMUSP00000021674,10090.ENSMUSP00000021796,10090.ENSMUSP00000022971,10090.ENSMUSP00000025867,10090.ENSMUSP00000028166,10090.ENSMUSP00000028836,10090.ENSMUSP00000031017,10090.ENSMUSP00000043668,10090.ENSMUSP00000051845,10090.ENSMUSP00000056774,10090.ENSMUSP00000058521,10090.ENSMUSP00000062256,10090.ENSMUSP00000064394,10090.ENSMUSP00000064680…	Sox9,Fosb,Fos,Edn1,Myc,Rela,Nr4a2,Bmp2,Fosl2,Scx,Ino80,Pik3r1,Atf2,Adrb2,Jak2,Junb,Jund,Foxo3,Jun,Klf4,Atf4,Pcf11,Enpp1,Stat3,Rfx3,Taf4b,Nfat5,Atxn1,Hivep2,Nr4a1
GO:0007346	Regulation of mitotic cell cycle	30	506	0.43	0.67	9.35e-05	10090.ENSMUSP00000000188,10090.ENSMUSP00000020329,10090.ENSMUSP00000020692,10090.ENSMUSP00000021552,10090.ENSMUSP00000021796,10090.ENSMUSP00000022595,10090.ENSMUSP00000022971,10090.ENSMUSP00000023610,10090.ENSMUSP00000024660,10090.ENSMUSP00000025025,10090.ENSMUSP00000025861,10090.ENSMUSP00000031740,10090.ENSMUSP00000041118,10090.ENSMUSP00000046987,10090.ENSMUSP00000051845,10090.ENSMUSP00000058521…	Ccnd2,Egfr,Btg2,Zfp36l1,Edn1,Rgcc,Myc,Adamts1,Smoc2,Dusp1,Ovol1,Mepce,Foxa1,Epgn,Ino80,Atf2,Dcun1d3,Abl1,Plk3,Klf4,Met,Sirt1,Zfp655,Rbm38,Camk2d,Usp47,Cyld,Hspa2,Id2,Cdkn1a
GO:0048608	Reproductive structure development	31	534	0.42	0.66	9.52e-05	10090.ENSMUSP00000000312,10090.ENSMUSP00000000579,10090.ENSMUSP00000002284,10090.ENSMUSP00000020329,10090.ENSMUSP00000021552,10090.ENSMUSP00000021810,10090.ENSMUSP00000022971,10090.ENSMUSP00000023610,10090.ENSMUSP00000025850,10090.ENSMUSP00000028499,10090.ENSMUSP00000029346,10090.ENSMUSP00000029846,10090.ENSMUSP00000033054,10090.ENSMUSP00000033952,10090.ENSMUSP00000035065,10090.ENSMUSP00000039586…	Cdh1,Sox9,Plaur,Egfr,Zfp36l1,Id4,Myc,Adamts1,Fosl1,Itgav,Schip1,Ccn1,Adm,Sfrp1,Ptgs2,Serpine1,Foxa1,Scx,Tiparp,Socs3,Junb,Fzd5,Icam1,Foxo3,Bcl2l11,Met,Sirt1,Nrip1,Vegfa,Cited2,Ctsl
GO:0007517	Muscle organ development	22	305	0.51	0.71	0.00012	10090.ENSMUSP00000008016,10090.ENSMUSP00000014917,10090.ENSMUSP00000020692,10090.ENSMUSP00000021674,10090.ENSMUSP00000022971,10090.ENSMUSP00000027941,10090.ENSMUSP00000028836,10090.ENSMUSP00000029194,10090.ENSMUSP00000041053,10090.ENSMUSP00000043668,10090.ENSMUSP00000052020,10090.ENSMUSP00000069616,10090.ENSMUSP00000073546,10090.ENSMUSP00000078093,10090.ENSMUSP00000094076,10090.ENSMUSP00000111103…	Id3,Dll1,Btg2,Fos,Myc,Atf3,Bmp2,Skil,Egr2,Scx,Flnb,Egr1,Nrg1,Homer1,Maff,Met,Sirt1,Plagl1,Heg1,Large1,Cited2,Nr4a1
GO:0043409	Negative regulation of MAPK cascade	17	191	0.6	0.76	0.00012	10090.ENSMUSP00000020118,10090.ENSMUSP00000020234,10090.ENSMUSP00000022185,10090.ENSMUSP00000025025,10090.ENSMUSP00000027451,10090.ENSMUSP00000027941,10090.ENSMUSP00000028836,10090.ENSMUSP00000030811,10090.ENSMUSP00000033952,10090.ENSMUSP00000047900,10090.ENSMUSP00000049414,10090.ENSMUSP00000055308,10090.ENSMUSP00000075167,10090.ENSMUSP00000103245,10090.ENSMUSP00000103742,10090.ENSMUSP00000115558…	Dusp6,Timp3,F2rl1,Dusp1,Epha4,Atf3,Bmp2,Errfi1,Sfrp1,Dusp5,Dusp8,Foxo1,Abl1,Klf4,Spry1,Rgs2,Cyld
GO:0043412	Macromolecule modification	100	2859	0.2	0.52	0.00012	10090.ENSMUSP00000000579,10090.ENSMUSP00000001059,10090.ENSMUSP00000003310,10090.ENSMUSP00000003843,10090.ENSMUSP00000005504,10090.ENSMUSP00000006112,10090.ENSMUSP00000006614,10090.ENSMUSP00000018478,10090.ENSMUSP00000019721,10090.ENSMUSP00000019997,10090.ENSMUSP00000020118,10090.ENSMUSP00000020258,10090.ENSMUSP00000020329,10090.ENSMUSP00000020692,10090.ENSMUSP00000021796,10090.ENSMUSP00000022212…	Sox9,Ern1,Ranbp2,Man1a,Fbxo11,Ephb3,Epha2,Ksr1,Pdk4,Tnfaip3,Dusp6,Herc4,Egfr,Btg2,Edn1,Plk2,Mapk8,Rnf19a,Pim1,Dusp1,Brd2,Stk17b,Epha4,Dcaf6,Galnt3,Bmp2,Alpk1,Abca1,Mepce,Pak1,Sh3rf1,Clk1,Fbxo33,Ascc3,Sik2,Enc1,Egr2,Map2k4,Thbs1,Wipi2,Prkx,H1f2,Mylip,Dusp5,Tiparp,Ep400,Dusp8,Pik3r1,Ppp1r15b,Cd24a,Atf2,Dcun1d3,Socs3,Tmtc2,Jak2,Ptpn4,Tec,Nuak2,Abl1,Plk3,Ext1,Glul,Cdkl5,Kdm6b,Klhl21,Peli1,March3,Ube2…
GO:0044419	Biological process involved in interspecies interaction between organisms	65	1609	0.26	0.56	0.00012	10090.ENSMUSP00000000266,10090.ENSMUSP00000000312,10090.ENSMUSP00000001319,10090.ENSMUSP00000006508,10090.ENSMUSP00000006614,10090.ENSMUSP00000017851,10090.ENSMUSP00000019064,10090.ENSMUSP00000019997,10090.ENSMUSP00000021413,10090.ENSMUSP00000021674,10090.ENSMUSP00000021689,10090.ENSMUSP00000021796,10090.ENSMUSP00000022185,10090.ENSMUSP00000022504,10090.ENSMUSP00000022616,10090.ENSMUSP00000022971…	Ifi202b,Cdh1,Efnb2,Ggt1,Epha2,Serinc3,Cxcl16,Tnfaip3,Nfkbia,Fos,Evl,Edn1,F2rl1,Mapk8,Clu,Myc,Cxadr,Noct,Pmaip1,Rela,Baiap2,Itgav,Bmp2,Alpk1,Nfkb1,Abca1,Anxa3,Lag3,Adm,Ptgs2,Serpine1,Wipi2,Cxcl10,Ptger4,Flnb,Itgb6,Hexim1,Zfp36,Cd24a,Atf2,F2r,Jak2,Fzd5,Trib1,Nr1d1,Nectin2,Abl1,Ext1,Rab43,Icam1,Hmgcs2,Jund,Il1rap,Arid5a,Peli1,Rel,Jun,Bcl2l11,Enpp1,Erbin,Naaladl2,Cyld,Ctsl,Nr4a1,Cd80
GO:0070301	Cellular response to hydrogen peroxide	11	77	0.81	0.85	0.00012	10090.ENSMUSP00000001059,10090.ENSMUSP00000019997,10090.ENSMUSP00000021796,10090.ENSMUSP00000022504,10090.ENSMUSP00000025867,10090.ENSMUSP00000055308,10090.ENSMUSP00000064823,10090.ENSMUSP00000067013,10090.ENSMUSP00000075167,10090.ENSMUSP00000091620,10090.ENSMUSP00000112595	Ern1,Tnfaip3,Edn1,Mapk8,Rela,Foxo1,Klf2,Rhob,Abl1,Kdm6b,Sirt1
GO:0006970	Response to osmotic stress	12	95	0.76	0.82	0.00013	10090.ENSMUSP00000020329,10090.ENSMUSP00000021552,10090.ENSMUSP00000022504,10090.ENSMUSP00000030811,10090.ENSMUSP00000035065,10090.ENSMUSP00000053891,10090.ENSMUSP00000058521,10090.ENSMUSP00000076130,10090.ENSMUSP00000096688,10090.ENSMUSP00000108620,10090.ENSMUSP00000127784,10090.ENSMUSP00000158026	Egfr,Zfp36l1,Mapk8,Errfi1,Ptgs2,Itga2,Atf2,Plk3,Tsc22d2,Tsc22d3,Nfat5,Nedd4l
GO:0016525	Negative regulation of angiogenesis	13	112	0.72	0.81	0.00013	10090.ENSMUSP00000006614,10090.ENSMUSP00000022212,10090.ENSMUSP00000022595,10090.ENSMUSP00000023610,10090.ENSMUSP00000039586,10090.ENSMUSP00000044034,10090.ENSMUSP00000044903,10090.ENSMUSP00000047646,10090.ENSMUSP00000058521,10090.ENSMUSP00000062256,10090.ENSMUSP00000064823,10090.ENSMUSP00000100924,10090.ENSMUSP00000103245	Epha2,Plk2,Rgcc,Adamts1,Serpine1,Gadd45a,Thbs1,Cxcl10,Atf2,Adrb2,Klf2,Dcn,Klf4
GO:0030728	Ovulation	7	24	1.12	0.94	0.00013	10090.ENSMUSP00000022971,10090.ENSMUSP00000023610,10090.ENSMUSP00000035065,10090.ENSMUSP00000101141,10090.ENSMUSP00000112595,10090.ENSMUSP00000112959,10090.ENSMUSP00000115558	Myc,Adamts1,Ptgs2,Foxo3,Sirt1,Nrip1,Rgs2
GO:0043406	Positive regulation of MAP kinase activity	14	131	0.68	0.79	0.00013	10090.ENSMUSP00000001059,10090.ENSMUSP00000020329,10090.ENSMUSP00000021796,10090.ENSMUSP00000027451,10090.ENSMUSP00000033040,10090.ENSMUSP00000039660,10090.ENSMUSP00000041282,10090.ENSMUSP00000044903,10090.ENSMUSP00000046987,10090.ENSMUSP00000057983,10090.ENSMUSP00000067783,10090.ENSMUSP00000112934,10090.ENSMUSP00000114114,10090.ENSMUSP00000115883	Ern1,Egfr,Edn1,Epha4,Pak1,Fzd8,Map2k4,Thbs1,Epgn,Cd24a,Fzd5,Magi3,Fzd10,Vegfa
GO:0043410	Positive regulation of MAPK cascade	31	545	0.41	0.64	0.00013	10090.ENSMUSP00000001059,10090.ENSMUSP00000018478,10090.ENSMUSP00000018993,10090.ENSMUSP00000020171,10090.ENSMUSP00000020329,10090.ENSMUSP00000021796,10090.ENSMUSP00000022185,10090.ENSMUSP00000027451,10090.ENSMUSP00000028836,10090.ENSMUSP00000033040,10090.ENSMUSP00000034060,10090.ENSMUSP00000039660,10090.ENSMUSP00000041282,10090.ENSMUSP00000044034,10090.ENSMUSP00000044903,10090.ENSMUSP00000046987…	Ern1,Ksr1,Wwc1,Ccn2,Egfr,Edn1,F2rl1,Epha4,Bmp2,Pak1,Sh3rf1,Fzd8,Map2k4,Gadd45a,Thbs1,Epgn,Cd24a,F2r,Adrb2,Jak2,Fzd5,Nrg1,Abl1,Icam1,Jun,Met,Magi3,Rapgef2,Fzd10,Vegfa,Camk2d
GO:0050730	Regulation of peptidyl-tyrosine phosphorylation	21	283	0.53	0.71	0.00013	10090.ENSMUSP00000020329,10090.ENSMUSP00000021794,10090.ENSMUSP00000025363,10090.ENSMUSP00000027451,10090.ENSMUSP00000030811,10090.ENSMUSP00000031325,10090.ENSMUSP00000033952,10090.ENSMUSP00000046987,10090.ENSMUSP00000048736,10090.ENSMUSP00000057983,10090.ENSMUSP00000059129,10090.ENSMUSP00000064394,10090.ENSMUSP00000064518,10090.ENSMUSP00000073546,10090.ENSMUSP00000075167,10090.ENSMUSP00000083587…	Egfr,Nedd9,Hbegf,Epha4,Errfi1,Areg,Sfrp1,Epgn,Ptger4,Cd24a,Socs3,Jak2,Ctnnd1,Nrg1,Abl1,Icam1,Cblb,Nrg2,Vegfa,Socs1,Cd80
GO:2000108	Positive regulation of leukocyte apoptotic process	8	35	1.01	0.91	0.00013	10090.ENSMUSP00000022971,10090.ENSMUSP00000030025,10090.ENSMUSP00000049026,10090.ENSMUSP00000054104,10090.ENSMUSP00000057983,10090.ENSMUSP00000105970,10090.ENSMUSP00000112595,10090.ENSMUSP00000113778	Myc,Nr4a3,Fnip1,Hcar2,Cd24a,Bcl2l11,Sirt1,Rapgef2
GO:0009894	Regulation of catabolic process	45	962	0.33	0.59	0.00014	10090.ENSMUSP00000000312,10090.ENSMUSP00000000579,10090.ENSMUSP00000005548,10090.ENSMUSP00000019997,10090.ENSMUSP00000020234,10090.ENSMUSP00000020329,10090.ENSMUSP00000020692,10090.ENSMUSP00000021552,10090.ENSMUSP00000022212,10090.ENSMUSP00000022386,10090.ENSMUSP00000022504,10090.ENSMUSP00000022616,10090.ENSMUSP00000022890,10090.ENSMUSP00000022971,10090.ENSMUSP00000023849,10090.ENSMUSP00000025867…	Cdh1,Sox9,Hmox1,Tnfaip3,Timp3,Egfr,Btg2,Zfp36l1,Plk2,Samd4,Mapk8,Clu,Rnf19a,Myc,Noct,Rela,Atf6,Sesn2,Sh3rf1,Gclc,Tob1,Irs2,Mcl1,Mylip,Tiparp,Hcar2,Foxo1,Tent5c,Zfp36,Crebrf,Adrb2,Trib1,Depp1,Nrg1,Plk3,Cpeb3,Dcn,Foxo3,Bcl2l11,Cblb,Sirt1,Vegfa,Stat3,Arih1,Rbm38
GO:0032990	Cell part morphogenesis	32	574	0.4	0.64	0.00014	10090.ENSMUSP00000000314,10090.ENSMUSP00000001319,10090.ENSMUSP00000006112,10090.ENSMUSP00000006614,10090.ENSMUSP00000018880,10090.ENSMUSP00000020329,10090.ENSMUSP00000021689,10090.ENSMUSP00000021796,10090.ENSMUSP00000021950,10090.ENSMUSP00000022369,10090.ENSMUSP00000022504,10090.ENSMUSP00000022616,10090.ENSMUSP00000023312,10090.ENSMUSP00000027451,10090.ENSMUSP00000027753,10090.ENSMUSP00000027952…	Cdh4,Efnb2,Ephb3,Epha2,Ndel1,Egfr,Evl,Edn1,Dbn1,Vcl,Mapk8,Clu,Alcam,Epha4,Lamc2,Plxna2,Nr4a2,Nr4a3,Pak1,Egr2,Sema5a,Nectin2,Ext1,Unc5b,Lama3,Srgap2,Klf7,Palld,Sgk1,Vegfa,Picalm,Zswim6
GO:0034284	Response to monosaccharide	16	173	0.62	0.75	0.00014	10090.ENSMUSP00000001059,10090.ENSMUSP00000030724,10090.ENSMUSP00000034905,10090.ENSMUSP00000035065,10090.ENSMUSP00000038514,10090.ENSMUSP00000044903,10090.ENSMUSP00000053891,10090.ENSMUSP00000054226,10090.ENSMUSP00000069616,10090.ENSMUSP00000083375,10090.ENSMUSP00000083587,10090.ENSMUSP00000088249,10090.ENSMUSP00000100013,10090.ENSMUSP00000101141,10090.ENSMUSP00000114273,10090.ENSMUSP00000152169	Ern1,Sesn2,Gclc,Ptgs2,Irs2,Thbs1,Itga2,Mafa,Egr1,Glul,Icam1,Hmgcs2,Sox4,Foxo3,Enpp1,Ctsl
GO:0071385	Cellular response to glucocorticoid stimulus	11	79	0.8	0.83	0.00014	10090.ENSMUSP00000020329,10090.ENSMUSP00000021552,10090.ENSMUSP00000021796,10090.ENSMUSP00000030811,10090.ENSMUSP00000045639,10090.ENSMUSP00000055308,10090.ENSMUSP00000057815,10090.ENSMUSP00000064394,10090.ENSMUSP00000088249,10090.ENSMUSP00000101141,10090.ENSMUSP00000114074	Egfr,Zfp36l1,Edn1,Errfi1,Klf9,Foxo1,Zfp36,Jak2,Hmgcs2,Foxo3,Sgk1
GO:0071216	Cellular response to biotic stimulus	20	263	0.54	0.71	0.00015	10090.ENSMUSP00000001319,10090.ENSMUSP00000019064,10090.ENSMUSP00000019997,10090.ENSMUSP00000021413,10090.ENSMUSP00000022504,10090.ENSMUSP00000025867,10090.ENSMUSP00000029812,10090.ENSMUSP00000030010,10090.ENSMUSP00000039586,10090.ENSMUSP00000047646,10090.ENSMUSP00000057062,10090.ENSMUSP00000057815,10090.ENSMUSP00000064394,10090.ENSMUSP00000067783,10090.ENSMUSP00000069505,10090.ENSMUSP00000075167…	Efnb2,Cxcl16,Tnfaip3,Nfkbia,Mapk8,Rela,Nfkb1,Abca1,Serpine1,Cxcl10,Ppp1r15b,Zfp36,Jak2,Fzd5,Nr1d1,Abl1,Hmgcs2,Arid5a,Bcl2l11,Cd80
GO:0007611	Learning or memory	23	337	0.49	0.68	0.00016	10090.ENSMUSP00000000188,10090.ENSMUSP00000020329,10090.ENSMUSP00000020692,10090.ENSMUSP00000021674,10090.ENSMUSP00000021794,10090.ENSMUSP00000022212,10090.ENSMUSP00000023268,10090.ENSMUSP00000025850,10090.ENSMUSP00000028166,10090.ENSMUSP00000033040,10090.ENSMUSP00000035065,10090.ENSMUSP00000041053,10090.ENSMUSP00000042215,10090.ENSMUSP00000062256,10090.ENSMUSP00000069616,10090.ENSMUSP00000073546…	Ccnd2,Egfr,Btg2,Fos,Nedd9,Plk2,Arc,Fosl1,Nr4a2,Pak1,Ptgs2,Egr2,Atp8a1,Adrb2,Egr1,Nrg1,Abl1,Cpeb3,Jun,Sgk1,Btbd9,Atxn1,Picalm
GO:0014911	Positive regulation of smooth muscle cell migration	10	64	0.85	0.84	0.00016	10090.ENSMUSP00000022971,10090.ENSMUSP00000023610,10090.ENSMUSP00000025618,10090.ENSMUSP00000030025,10090.ENSMUSP00000033040,10090.ENSMUSP00000047387,10090.ENSMUSP00000048736,10090.ENSMUSP00000053891,10090.ENSMUSP00000069616,10090.ENSMUSP00000143677	Myc,Adamts1,Pcsk5,Nr4a3,Pak1,Dock4,Ptger4,Itga2,Egr1,Camk2d
GO:0022408	Negative regulation of cell-cell adhesion	18	218	0.57	0.72	0.00016	10090.ENSMUSP00000000312,10090.ENSMUSP00000019997,10090.ENSMUSP00000022595,10090.ENSMUSP00000028836,10090.ENSMUSP00000032217,10090.ENSMUSP00000056774,10090.ENSMUSP00000057983,10090.ENSMUSP00000058966,10090.ENSMUSP00000062256,10090.ENSMUSP00000064394,10090.ENSMUSP00000075167,10090.ENSMUSP00000099018,10090.ENSMUSP00000103245,10090.ENSMUSP00000110115,10090.ENSMUSP00000115883,10090.ENSMUSP00000128757…	Cdh1,Tnfaip3,Rgcc,Bmp2,Lag3,Pik3r1,Cd24a,Epb41l5,Adrb2,Jak2,Abl1,Peli1,Klf4,Cblb,Vegfa,Zfp703,Socs1,Cd80
GO:0050808	Synapse organization	23	338	0.49	0.68	0.00016	10090.ENSMUSP00000000312,10090.ENSMUSP00000001319,10090.ENSMUSP00000005256,10090.ENSMUSP00000006112,10090.ENSMUSP00000021950,10090.ENSMUSP00000026436,10090.ENSMUSP00000027451,10090.ENSMUSP00000033040,10090.ENSMUSP00000061754,10090.ENSMUSP00000067783,10090.ENSMUSP00000071325,10090.ENSMUSP00000073546,10090.ENSMUSP00000078093,10090.ENSMUSP00000078551,10090.ENSMUSP00000082928,10090.ENSMUSP00000093843…	Cdh1,Efnb2,Ndrg1,Ephb3,Dbn1,Baiap2,Epha4,Pak1,F2r,Fzd5,Pcdh17,Nrg1,Homer1,Etv5,Sdk1,Il1rap,Srgap2,Ppfibp2,Pls3,Palld,Cadm1,Sipa1l1,Erc1
GO:0048639	Positive regulation of developmental growth	18	219	0.57	0.72	0.00017	10090.ENSMUSP00000000188,10090.ENSMUSP00000000314,10090.ENSMUSP00000014917,10090.ENSMUSP00000018880,10090.ENSMUSP00000021796,10090.ENSMUSP00000021950,10090.ENSMUSP00000024811,10090.ENSMUSP00000033040,10090.ENSMUSP00000039586,10090.ENSMUSP00000048736,10090.ENSMUSP00000062256,10090.ENSMUSP00000069024,10090.ENSMUSP00000073546,10090.ENSMUSP00000084342,10090.ENSMUSP00000112595,10090.ENSMUSP00000115883…	Ccnd2,Cdh4,Dll1,Ndel1,Edn1,Dbn1,Pim1,Pak1,Serpine1,Ptger4,Adrb2,Sema5a,Nrg1,Cdkl5,Sirt1,Vegfa,Picalm,Nedd4l
GO:0007411	Axon guidance	19	244	0.55	0.7	0.00019	10090.ENSMUSP00000000314,10090.ENSMUSP00000001319,10090.ENSMUSP00000006112,10090.ENSMUSP00000006614,10090.ENSMUSP00000021689,10090.ENSMUSP00000021796,10090.ENSMUSP00000023312,10090.ENSMUSP00000027451,10090.ENSMUSP00000027753,10090.ENSMUSP00000027952,10090.ENSMUSP00000030025,10090.ENSMUSP00000041053,10090.ENSMUSP00000069024,10090.ENSMUSP00000076505,10090.ENSMUSP00000077080,10090.ENSMUSP00000089703…	Cdh4,Efnb2,Ephb3,Epha2,Evl,Edn1,Alcam,Epha4,Lamc2,Plxna2,Nr4a3,Egr2,Sema5a,Ext1,Unc5b,Lama3,Klf7,Palld,Vegfa
GO:0007178	Transmembrane receptor protein serine/threonine kinase signaling pathway	18	222	0.56	0.71	0.0002	10090.ENSMUSP00000021674,10090.ENSMUSP00000028836,10090.ENSMUSP00000029194,10090.ENSMUSP00000033952,10090.ENSMUSP00000043668,10090.ENSMUSP00000054944,10090.ENSMUSP00000058521,10090.ENSMUSP00000069616,10090.ENSMUSP00000075167,10090.ENSMUSP00000076505,10090.ENSMUSP00000092019,10090.ENSMUSP00000100944,10090.ENSMUSP00000102711,10090.ENSMUSP00000112595,10090.ENSMUSP00000120152,10090.ENSMUSP00000126279…	Fos,Bmp2,Skil,Sfrp1,Scx,Itgb6,Atf2,Egr1,Abl1,Ext1,Id1,Btbd11,Jun,Sirt1,Stat3,Ptprk,Tgif1,Cited2
GO:0046649	Lymphocyte activation	30	529	0.41	0.62	0.0002	10090.ENSMUSP00000014917,10090.ENSMUSP00000015049,10090.ENSMUSP00000019997,10090.ENSMUSP00000021552,10090.ENSMUSP00000022185,10090.ENSMUSP00000022971,10090.ENSMUSP00000023572,10090.ENSMUSP00000027688,10090.ENSMUSP00000028499,10090.ENSMUSP00000032217,10090.ENSMUSP00000039660,10090.ENSMUSP00000048736,10090.ENSMUSP00000049026,10090.ENSMUSP00000056774,10090.ENSMUSP00000057983,10090.ENSMUSP00000058521…	Dll1,Dnajb9,Tnfaip3,Zfp36l1,F2rl1,Myc,Cxadr,Rassf5,Itgav,Lag3,Fzd8,Ptger4,Fnip1,Pik3r1,Cd24a,Atf2,Fzd5,Egr1,Abl1,Icam1,Peli1,Atp11c,Sox4,Fzd7,Cblb,Enpp1,Stat3,Cyld,Id2,Ctsl
GO:0090066	Regulation of anatomical structure size	32	585	0.39	0.62	0.0002	10090.ENSMUSP00000000314,10090.ENSMUSP00000001672,10090.ENSMUSP00000018880,10090.ENSMUSP00000020329,10090.ENSMUSP00000021689,10090.ENSMUSP00000021796,10090.ENSMUSP00000021950,10090.ENSMUSP00000022185,10090.ENSMUSP00000025999,10090.ENSMUSP00000026436,10090.ENSMUSP00000033040,10090.ENSMUSP00000033054,10090.ENSMUSP00000034905,10090.ENSMUSP00000035065,10090.ENSMUSP00000036270,10090.ENSMUSP00000047387…	Cdh4,Ifrd1,Ndel1,Egfr,Evl,Edn1,Dbn1,F2rl1,Add3,Baiap2,Pak1,Adm,Gclc,Ptgs2,Vav3,Dock4,Dusp5,F2r,Adrb2,Klf2,Fam49a,Cdc42ep3,Sema5a,Abl1,Ext1,Icam1,Cdkl5,Sirt1,Rgs2,Vegfa,Ppp1r15a,Picalm
GO:1902043	Positive regulation of extrinsic apoptotic signaling pathway via death domain receptors	6	16	1.23	0.92	0.0002	10090.ENSMUSP00000020234,10090.ENSMUSP00000025399,10090.ENSMUSP00000027941,10090.ENSMUSP00000029194,10090.ENSMUSP00000033952,10090.ENSMUSP00000044903	Timp3,Pmaip1,Atf3,Skil,Sfrp1,Thbs1
GO:0014910	Regulation of smooth muscle cell migration	12	100	0.73	0.78	0.00021	10090.ENSMUSP00000022971,10090.ENSMUSP00000023610,10090.ENSMUSP00000025618,10090.ENSMUSP00000030025,10090.ENSMUSP00000033040,10090.ENSMUSP00000039586,10090.ENSMUSP00000047387,10090.ENSMUSP00000048736,10090.ENSMUSP00000053891,10090.ENSMUSP00000068834,10090.ENSMUSP00000069616,10090.ENSMUSP00000143677	Myc,Adamts1,Pcsk5,Nr4a3,Pak1,Serpine1,Dock4,Ptger4,Itga2,Trib1,Egr1,Camk2d
GO:1903522	Regulation of blood circulation	20	271	0.52	0.68	0.00022	10090.ENSMUSP00000020171,10090.ENSMUSP00000020329,10090.ENSMUSP00000021796,10090.ENSMUSP00000023572,10090.ENSMUSP00000025363,10090.ENSMUSP00000025999,10090.ENSMUSP00000027863,10090.ENSMUSP00000033054,10090.ENSMUSP00000035065,10090.ENSMUSP00000047387,10090.ENSMUSP00000047900,10090.ENSMUSP00000056774,10090.ENSMUSP00000057096,10090.ENSMUSP00000061754,10090.ENSMUSP00000062256,10090.ENSMUSP00000064394…	Ccn2,Egfr,Edn1,Cxadr,Hbegf,Add3,Atp1b1,Adm,Ptgs2,Dock4,Dusp5,Pik3r1,Dsg2,F2r,Adrb2,Jak2,Abl1,Icam1,Sirt1,Rgs2
GO:1903829	Positive regulation of protein localization	29	504	0.42	0.62	0.00022	10090.ENSMUSP00000000312,10090.ENSMUSP00000006614,10090.ENSMUSP00000020329,10090.ENSMUSP00000021794,10090.ENSMUSP00000022185,10090.ENSMUSP00000025399,10090.ENSMUSP00000030724,10090.ENSMUSP00000031740,10090.ENSMUSP00000033040,10090.ENSMUSP00000033634,10090.ENSMUSP00000035065,10090.ENSMUSP00000038514,10090.ENSMUSP00000045291,10090.ENSMUSP00000048736,10090.ENSMUSP00000054104,10090.ENSMUSP00000055122…	Cdh1,Epha2,Egfr,Nedd9,F2rl1,Pmaip1,Sesn2,Mepce,Pak1,Acsl4,Ptgs2,Irs2,Acsl3,Ptger4,Hcar2,Epb41l2,Pik3r1,Crebrf,Jak2,Stx3,Plk3,Glul,Sox4,Sec24a,Slc5a3,Sirt1,Wwtr1,Vegfa,Cyld
GO:0030111	Regulation of Wnt signaling pathway	22	322	0.49	0.66	0.00024	10090.ENSMUSP00000000312,10090.ENSMUSP00000000579,10090.ENSMUSP00000019997,10090.ENSMUSP00000020329,10090.ENSMUSP00000028836,10090.ENSMUSP00000029812,10090.ENSMUSP00000033952,10090.ENSMUSP00000055308,10090.ENSMUSP00000057527,10090.ENSMUSP00000064518,10090.ENSMUSP00000069024,10090.ENSMUSP00000069616,10090.ENSMUSP00000075167,10090.ENSMUSP00000092499,10090.ENSMUSP00000100013,10090.ENSMUSP00000101141…	Cdh1,Sox9,Tnfaip3,Egfr,Bmp2,Nfkb1,Sfrp1,Foxo1,Tle4,Ctnnd1,Sema5a,Egr1,Abl1,Ccnyl1,Sox4,Foxo3,Caprin2,Fzd7,Wwtr1,Zfp703,Usp47,Cyld
GO:2001237	Negative regulation of extrinsic apoptotic signaling pathway	12	102	0.73	0.76	0.00025	10090.ENSMUSP00000005548,10090.ENSMUSP00000019997,10090.ENSMUSP00000025867,10090.ENSMUSP00000028499,10090.ENSMUSP00000034060,10090.ENSMUSP00000034905,10090.ENSMUSP00000039586,10090.ENSMUSP00000044048,10090.ENSMUSP00000073546,10090.ENSMUSP00000077080,10090.ENSMUSP00000083587,10090.ENSMUSP00000115883	Hmox1,Tnfaip3,Rela,Itgav,Sh3rf1,Gclc,Serpine1,Mcl1,Nrg1,Unc5b,Icam1,Vegfa
GO:0008630	Intrinsic apoptotic signaling pathway in response to DNA damage	11	85	0.77	0.78	0.00026	10090.ENSMUSP00000005548,10090.ENSMUSP00000006614,10090.ENSMUSP00000022971,10090.ENSMUSP00000025399,10090.ENSMUSP00000029194,10090.ENSMUSP00000044048,10090.ENSMUSP00000056774,10090.ENSMUSP00000105970,10090.ENSMUSP00000112595,10090.ENSMUSP00000147619,10090.ENSMUSP00000156559	Hmox1,Epha2,Myc,Pmaip1,Skil,Mcl1,Pik3r1,Bcl2l11,Sirt1,Usp47,Cdkn1a
GO:0048511	Rhythmic process	22	324	0.49	0.65	0.00026	10090.ENSMUSP00000008016,10090.ENSMUSP00000020329,10090.ENSMUSP00000021810,10090.ENSMUSP00000022504,10090.ENSMUSP00000023610,10090.ENSMUSP00000023849,10090.ENSMUSP00000029346,10090.ENSMUSP00000032194,10090.ENSMUSP00000045639,10090.ENSMUSP00000069505,10090.ENSMUSP00000069616,10090.ENSMUSP00000078093,10090.ENSMUSP00000088031,10090.ENSMUSP00000092019,10090.ENSMUSP00000092901,10090.ENSMUSP00000101141…	Id3,Egfr,Id4,Mapk8,Adamts1,Noct,Schip1,Bhlhe40,Klf9,Nr1d1,Egr1,Homer1,Nr1d2,Id1,Jund,Foxo3,Jun,Atf4,Sirt1,Nrip1,Btbd9,Id2
GO:0001704	Formation of primary germ layer	13	122	0.68	0.74	0.00027	10090.ENSMUSP00000006614,10090.ENSMUSP00000023612,10090.ENSMUSP00000025025,10090.ENSMUSP00000028499,10090.ENSMUSP00000030025,10090.ENSMUSP00000043668,10090.ENSMUSP00000047900,10090.ENSMUSP00000053891,10090.ENSMUSP00000058966,10090.ENSMUSP00000071662,10090.ENSMUSP00000089703,10090.ENSMUSP00000091620,10090.ENSMUSP00000152046	Epha2,Ets2,Dusp1,Itgav,Nr4a3,Scx,Dusp5,Itga2,Epb41l5,Col12a1,Lama3,Kdm6b,Txnrd1
GO:0010660	Regulation of muscle cell apoptotic process	12	103	0.72	0.76	0.00027	10090.ENSMUSP00000005548,10090.ENSMUSP00000021796,10090.ENSMUSP00000022504,10090.ENSMUSP00000030025,10090.ENSMUSP00000041282,10090.ENSMUSP00000056774,10090.ENSMUSP00000064394,10090.ENSMUSP00000073546,10090.ENSMUSP00000105234,10090.ENSMUSP00000108651,10090.ENSMUSP00000112595,10090.ENSMUSP00000143677	Hmox1,Edn1,Mapk8,Nr4a3,Map2k4,Pik3r1,Jak2,Nrg1,Atf4,Dipk2a,Sirt1,Camk2d
GO:0032147	Activation of protein kinase activity	17	207	0.57	0.69	0.00029	10090.ENSMUSP00000020329,10090.ENSMUSP00000022595,10090.ENSMUSP00000024811,10090.ENSMUSP00000025363,10090.ENSMUSP00000028836,10090.ENSMUSP00000031325,10090.ENSMUSP00000046987,10090.ENSMUSP00000050144,10090.ENSMUSP00000057983,10090.ENSMUSP00000064394,10090.ENSMUSP00000073546,10090.ENSMUSP00000075167,10090.ENSMUSP00000092499,10090.ENSMUSP00000100911,10090.ENSMUSP00000111378,10090.ENSMUSP00000115883…	Egfr,Rgcc,Pim1,Hbegf,Bmp2,Areg,Epgn,Tnfsf15,Cd24a,Jak2,Nrg1,Abl1,Ccnyl1,Osbpl8,Nrg2,Vegfa,Cdkn1a
GO:0048545	Response to steroid hormone	21	301	0.5	0.65	0.00029	10090.ENSMUSP00000003640,10090.ENSMUSP00000020329,10090.ENSMUSP00000021552,10090.ENSMUSP00000021674,10090.ENSMUSP00000021796,10090.ENSMUSP00000025850,10090.ENSMUSP00000030811,10090.ENSMUSP00000031325,10090.ENSMUSP00000031447,10090.ENSMUSP00000033054,10090.ENSMUSP00000035065,10090.ENSMUSP00000045639,10090.ENSMUSP00000055308,10090.ENSMUSP00000056774,10090.ENSMUSP00000057815,10090.ENSMUSP00000064394…	Fosb,Egfr,Zfp36l1,Fos,Edn1,Fosl1,Errfi1,Areg,Anxa3,Adm,Ptgs2,Klf9,Foxo1,Pik3r1,Zfp36,Jak2,Hmgcs2,Foxo3,Jun,Sgk1,Ctsl
GO:0051153	Regulation of striated muscle cell differentiation	12	104	0.72	0.75	0.00029	10090.ENSMUSP00000000188,10090.ENSMUSP00000001319,10090.ENSMUSP00000014917,10090.ENSMUSP00000021796,10090.ENSMUSP00000028836,10090.ENSMUSP00000033040,10090.ENSMUSP00000073546,10090.ENSMUSP00000089777,10090.ENSMUSP00000109884,10090.ENSMUSP00000112595,10090.ENSMUSP00000115558,10090.ENSMUSP00000133816	Ccnd2,Efnb2,Dll1,Edn1,Bmp2,Pak1,Nrg1,Piezo1,Fzd7,Sirt1,Rgs2,Rbm38
GO:0061564	Axon development	26	431	0.44	0.62	0.00029	10090.ENSMUSP00000000314,10090.ENSMUSP00000001319,10090.ENSMUSP00000006112,10090.ENSMUSP00000006614,10090.ENSMUSP00000018880,10090.ENSMUSP00000021689,10090.ENSMUSP00000021796,10090.ENSMUSP00000022369,10090.ENSMUSP00000023312,10090.ENSMUSP00000027451,10090.ENSMUSP00000027753,10090.ENSMUSP00000027952,10090.ENSMUSP00000028166,10090.ENSMUSP00000030025,10090.ENSMUSP00000041053,10090.ENSMUSP00000064394…	Cdh4,Efnb2,Ephb3,Epha2,Ndel1,Evl,Edn1,Vcl,Alcam,Epha4,Lamc2,Plxna2,Nr4a2,Nr4a3,Egr2,Jak2,Sema5a,Ext1,Unc5b,Lama3,Jun,Klf7,Palld,Enpp1,Vegfa,Picalm
GO:0031099	Regeneration	16	186	0.59	0.69	0.00031	10090.ENSMUSP00000001672,10090.ENSMUSP00000005548,10090.ENSMUSP00000006508,10090.ENSMUSP00000020329,10090.ENSMUSP00000022971,10090.ENSMUSP00000030025,10090.ENSMUSP00000031447,10090.ENSMUSP00000032192,10090.ENSMUSP00000033054,10090.ENSMUSP00000064394,10090.ENSMUSP00000071836,10090.ENSMUSP00000102711,10090.ENSMUSP00000109884,10090.ENSMUSP00000114273,10090.ENSMUSP00000148336,10090.ENSMUSP00000156559	Ifrd1,Hmox1,Ggt1,Egfr,Myc,Nr4a3,Anxa3,Itpr1,Adm,Jak2,Tec,Jun,Fzd7,Enpp1,Large1,Cdkn1a
GO:0031400	Negative regulation of protein modification process	30	543	0.4	0.6	0.00031	10090.ENSMUSP00000019997,10090.ENSMUSP00000020118,10090.ENSMUSP00000025025,10090.ENSMUSP00000025867,10090.ENSMUSP00000028836,10090.ENSMUSP00000030811,10090.ENSMUSP00000033952,10090.ENSMUSP00000034905,10090.ENSMUSP00000044034,10090.ENSMUSP00000057062,10090.ENSMUSP00000057339,10090.ENSMUSP00000058968,10090.ENSMUSP00000059129,10090.ENSMUSP00000065284,10090.ENSMUSP00000068834,10090.ENSMUSP00000075167…	Tnfaip3,Dusp6,Dusp1,Rela,Bmp2,Errfi1,Sfrp1,Gclc,Gadd45a,Ppp1r15b,Hexim1,Dcun1d3,Socs3,Ocln,Trib1,Abl1,Sox4,Jun,Spry1,Cblb,Met,Sirt1,Wwtr1,Enpp1,Rgs2,Heg1,Ppp1r15a,Ncoa7,Socs1,Cdkn1a
GO:0061448	Connective tissue development	19	255	0.53	0.66	0.00032	10090.ENSMUSP00000000579,10090.ENSMUSP00000020171,10090.ENSMUSP00000021796,10090.ENSMUSP00000021810,10090.ENSMUSP00000027449,10090.ENSMUSP00000028160,10090.ENSMUSP00000028836,10090.ENSMUSP00000029846,10090.ENSMUSP00000041118,10090.ENSMUSP00000043668,10090.ENSMUSP00000044903,10090.ENSMUSP00000058521,10090.ENSMUSP00000069616,10090.ENSMUSP00000076505,10090.ENSMUSP00000088249,10090.ENSMUSP00000095385…	Sox9,Ccn2,Edn1,Id4,Nppc,Slc25a25,Bmp2,Ccn1,Foxa1,Scx,Thbs1,Atf2,Egr1,Ext1,Hmgcs2,Arid5a,Enpp1,Sik3,Id2
GO:1904707	Positive regulation of vascular associated smooth muscle cell proliferation	8	41	0.95	0.81	0.00033	10090.ENSMUSP00000001059,10090.ENSMUSP00000021796,10090.ENSMUSP00000023610,10090.ENSMUSP00000030025,10090.ENSMUSP00000033040,10090.ENSMUSP00000064394,10090.ENSMUSP00000102711,10090.ENSMUSP00000143677	Ern1,Edn1,Adamts1,Nr4a3,Pak1,Jak2,Jun,Camk2d
GO:0002694	Regulation of leukocyte activation	33	633	0.37	0.58	0.00034	10090.ENSMUSP00000001319,10090.ENSMUSP00000005548,10090.ENSMUSP00000019997,10090.ENSMUSP00000021552,10090.ENSMUSP00000021794,10090.ENSMUSP00000022185,10090.ENSMUSP00000027449,10090.ENSMUSP00000027688,10090.ENSMUSP00000030025,10090.ENSMUSP00000032217,10090.ENSMUSP00000033952,10090.ENSMUSP00000034060,10090.ENSMUSP00000036270,10090.ENSMUSP00000038514,10090.ENSMUSP00000041173,10090.ENSMUSP00000044903…	Efnb2,Hmox1,Tnfaip3,Zfp36l1,Nedd9,F2rl1,Nppc,Rassf5,Nr4a3,Lag3,Sfrp1,Sh3rf1,Vav3,Irs2,Nfkbiz,Thbs1,Cd24a,Jak2,Nr1d1,Nectin2,Abl1,Jund,Peli1,Atp11c,Sox4,Foxo3,Cblb,Cyld,Id2,Egr3,Socs1,Cd80,Cdkn1a
GO:0032355	Response to estradiol	14	146	0.64	0.7	0.00036	10090.ENSMUSP00000006508,10090.ENSMUSP00000013130,10090.ENSMUSP00000020329,10090.ENSMUSP00000022971,10090.ENSMUSP00000031017,10090.ENSMUSP00000031325,10090.ENSMUSP00000033952,10090.ENSMUSP00000035065,10090.ENSMUSP00000041118,10090.ENSMUSP00000053891,10090.ENSMUSP00000101404,10090.ENSMUSP00000112959,10090.ENSMUSP00000120152,10090.ENSMUSP00000128757	Ggt1,Strn3,Egfr,Myc,Fosl2,Areg,Sfrp1,Ptgs2,Foxa1,Itga2,Prdm2,Nrip1,Stat3,Zfp703
GO:0043507	Positive regulation of JUN kinase activity	9	56	0.86	0.78	0.00036	10090.ENSMUSP00000001059,10090.ENSMUSP00000021796,10090.ENSMUSP00000027451,10090.ENSMUSP00000033040,10090.ENSMUSP00000039660,10090.ENSMUSP00000041282,10090.ENSMUSP00000067783,10090.ENSMUSP00000112934,10090.ENSMUSP00000114114	Ern1,Edn1,Epha4,Pak1,Fzd8,Map2k4,Fzd5,Magi3,Fzd10
GO:0071219	Cellular response to molecule of bacterial origin	18	235	0.54	0.66	0.00038	10090.ENSMUSP00000001319,10090.ENSMUSP00000019064,10090.ENSMUSP00000019997,10090.ENSMUSP00000021413,10090.ENSMUSP00000022504,10090.ENSMUSP00000025867,10090.ENSMUSP00000029812,10090.ENSMUSP00000030010,10090.ENSMUSP00000039586,10090.ENSMUSP00000047646,10090.ENSMUSP00000057815,10090.ENSMUSP00000064394,10090.ENSMUSP00000067783,10090.ENSMUSP00000069505,10090.ENSMUSP00000075167,10090.ENSMUSP00000088249…	Efnb2,Cxcl16,Tnfaip3,Nfkbia,Mapk8,Rela,Nfkb1,Abca1,Serpine1,Cxcl10,Zfp36,Jak2,Fzd5,Nr1d1,Abl1,Hmgcs2,Arid5a,Cd80
GO:0051223	Regulation of protein transport	31	580	0.38	0.58	0.0004	10090.ENSMUSP00000000312,10090.ENSMUSP00000018880,10090.ENSMUSP00000020329,10090.ENSMUSP00000022185,10090.ENSMUSP00000025399,10090.ENSMUSP00000033040,10090.ENSMUSP00000033634,10090.ENSMUSP00000033952,10090.ENSMUSP00000035065,10090.ENSMUSP00000038514,10090.ENSMUSP00000045291,10090.ENSMUSP00000048736,10090.ENSMUSP00000052788,10090.ENSMUSP00000054104,10090.ENSMUSP00000055308,10090.ENSMUSP00000056774…	Cdh1,Ndel1,Egfr,F2rl1,Pmaip1,Pak1,Acsl4,Sfrp1,Ptgs2,Irs2,Acsl3,Ptger4,Frat2,Hcar2,Foxo1,Pik3r1,Crebrf,F2r,Insig1,Jak2,Nr1d1,Plk3,Glul,Sox4,Sec24a,Klf7,Sirt1,Rab11fip3,Rfx3,Ndfip2,Picalm
GO:0070201	Regulation of establishment of protein localization	32	609	0.38	0.58	0.0004	10090.ENSMUSP00000000312,10090.ENSMUSP00000018880,10090.ENSMUSP00000020329,10090.ENSMUSP00000022185,10090.ENSMUSP00000025399,10090.ENSMUSP00000033040,10090.ENSMUSP00000033634,10090.ENSMUSP00000033952,10090.ENSMUSP00000035065,10090.ENSMUSP00000038514,10090.ENSMUSP00000045291,10090.ENSMUSP00000048736,10090.ENSMUSP00000052788,10090.ENSMUSP00000054104,10090.ENSMUSP00000055308,10090.ENSMUSP00000056774…	Cdh1,Ndel1,Egfr,F2rl1,Pmaip1,Pak1,Acsl4,Sfrp1,Ptgs2,Irs2,Acsl3,Ptger4,Frat2,Hcar2,Foxo1,Pik3r1,Epb41l5,Crebrf,F2r,Insig1,Jak2,Nr1d1,Plk3,Glul,Sox4,Sec24a,Klf7,Sirt1,Rab11fip3,Rfx3,Ndfip2,Picalm
GO:0043506	Regulation of JUN kinase activity	10	73	0.79	0.75	0.00041	10090.ENSMUSP00000001059,10090.ENSMUSP00000021796,10090.ENSMUSP00000027451,10090.ENSMUSP00000033040,10090.ENSMUSP00000033952,10090.ENSMUSP00000039660,10090.ENSMUSP00000041282,10090.ENSMUSP00000067783,10090.ENSMUSP00000112934,10090.ENSMUSP00000114114	Ern1,Edn1,Epha4,Pak1,Sfrp1,Fzd8,Map2k4,Fzd5,Magi3,Fzd10
GO:0071229	Cellular response to acid chemical	11	90	0.74	0.73	0.00041	10090.ENSMUSP00000000312,10090.ENSMUSP00000020329,10090.ENSMUSP00000022971,10090.ENSMUSP00000026436,10090.ENSMUSP00000030724,10090.ENSMUSP00000034905,10090.ENSMUSP00000064823,10090.ENSMUSP00000078690,10090.ENSMUSP00000088249,10090.ENSMUSP00000115883,10090.ENSMUSP00000155530	Cdh1,Egfr,Myc,Baiap2,Sesn2,Gclc,Klf2,Cpeb3,Hmgcs2,Vegfa,Socs1
GO:0071774	Response to fibroblast growth factor	11	90	0.74	0.73	0.00041	10090.ENSMUSP00000020171,10090.ENSMUSP00000021552,10090.ENSMUSP00000022971,10090.ENSMUSP00000033952,10090.ENSMUSP00000034905,10090.ENSMUSP00000057815,10090.ENSMUSP00000060275,10090.ENSMUSP00000076505,10090.ENSMUSP00000114273,10090.ENSMUSP00000153491,10090.ENSMUSP00000155225	Ccn2,Zfp36l1,Myc,Sfrp1,Gclc,Zfp36,Ier2,Ext1,Enpp1,Egr3,Nr4a1
GO:1904705	Regulation of vascular associated smooth muscle cell proliferation	10	73	0.79	0.75	0.00041	10090.ENSMUSP00000001059,10090.ENSMUSP00000005548,10090.ENSMUSP00000021796,10090.ENSMUSP00000023610,10090.ENSMUSP00000030025,10090.ENSMUSP00000033040,10090.ENSMUSP00000064394,10090.ENSMUSP00000102711,10090.ENSMUSP00000143677,10090.ENSMUSP00000156559	Ern1,Hmox1,Edn1,Adamts1,Nr4a3,Pak1,Jak2,Jun,Camk2d,Cdkn1a
GO:0016049	Cell growth	13	128	0.66	0.7	0.00042	10090.ENSMUSP00000000314,10090.ENSMUSP00000000579,10090.ENSMUSP00000018880,10090.ENSMUSP00000021796,10090.ENSMUSP00000022369,10090.ENSMUSP00000023312,10090.ENSMUSP00000041282,10090.ENSMUSP00000058966,10090.ENSMUSP00000069024,10090.ENSMUSP00000076505,10090.ENSMUSP00000124119,10090.ENSMUSP00000142737,10090.ENSMUSP00000143677	Cdh4,Sox9,Ndel1,Edn1,Vcl,Alcam,Map2k4,Epb41l5,Sema5a,Ext1,Cadm1,Pdlim5,Camk2d
GO:1905207	Regulation of cardiocyte differentiation	7	30	1.02	0.81	0.00042	10090.ENSMUSP00000000188,10090.ENSMUSP00000001319,10090.ENSMUSP00000014917,10090.ENSMUSP00000020329,10090.ENSMUSP00000028836,10090.ENSMUSP00000073546,10090.ENSMUSP00000109884	Ccnd2,Efnb2,Dll1,Egfr,Bmp2,Nrg1,Fzd7
GO:2000725	Regulation of cardiac muscle cell differentiation	6	19	1.15	0.84	0.00042	10090.ENSMUSP00000000188,10090.ENSMUSP00000001319,10090.ENSMUSP00000014917,10090.ENSMUSP00000028836,10090.ENSMUSP00000073546,10090.ENSMUSP00000109884	Ccnd2,Efnb2,Dll1,Bmp2,Nrg1,Fzd7
GO:0010564	Regulation of cell cycle process	36	732	0.35	0.56	0.00044	10090.ENSMUSP00000000188,10090.ENSMUSP00000000579,10090.ENSMUSP00000020171,10090.ENSMUSP00000020329,10090.ENSMUSP00000021552,10090.ENSMUSP00000021796,10090.ENSMUSP00000022212,10090.ENSMUSP00000022504,10090.ENSMUSP00000022595,10090.ENSMUSP00000022971,10090.ENSMUSP00000023610,10090.ENSMUSP00000025025,10090.ENSMUSP00000025861,10090.ENSMUSP00000029416,10090.ENSMUSP00000031740,10090.ENSMUSP00000033952…	Ccnd2,Sox9,Ccn2,Egfr,Zfp36l1,Edn1,Plk2,Mapk8,Rgcc,Myc,Adamts1,Dusp1,Ovol1,Ccnl1,Mepce,Sfrp1,Epgn,Ino80,Atf2,Dcun1d3,Cspp1,Plk3,Klhl21,Dot1l,Klf4,Met,Sirt1,Rab11fip3,Zfp655,Rbm38,Camk2d,Usp47,Nek1,Hspa2,Id2,Cdkn1a
GO:0030162	Regulation of proteolysis	39	826	0.33	0.55	0.00047	10090.ENSMUSP00000000266,10090.ENSMUSP00000000312,10090.ENSMUSP00000002284,10090.ENSMUSP00000020171,10090.ENSMUSP00000020234,10090.ENSMUSP00000022212,10090.ENSMUSP00000022504,10090.ENSMUSP00000022616,10090.ENSMUSP00000022890,10090.ENSMUSP00000022971,10090.ENSMUSP00000025399,10090.ENSMUSP00000027451,10090.ENSMUSP00000029846,10090.ENSMUSP00000034060,10090.ENSMUSP00000034905,10090.ENSMUSP00000035065…	Ifi202b,Cdh1,Plaur,Ccn2,Timp3,Plk2,Mapk8,Clu,Rnf19a,Myc,Pmaip1,Epha4,Ccn1,Sh3rf1,Gclc,Ptgs2,Serpine1,Thbs1,Fnip1,Tnfsf15,Pik3r1,F2r,Jak2,Ctnnd1,Cast,Trib1,Plk3,Klf4,Bcl2l11,Crim1,Sirt1,Simc1,Vegfa,Stat3,Arih1,Ppp1r15a,Picalm,Usp47,Nr4a1
GO:0035265	Organ growth	13	130	0.66	0.69	0.00048	10090.ENSMUSP00000000579,10090.ENSMUSP00000014917,10090.ENSMUSP00000023572,10090.ENSMUSP00000027449,10090.ENSMUSP00000041282,10090.ENSMUSP00000044903,10090.ENSMUSP00000058521,10090.ENSMUSP00000076505,10090.ENSMUSP00000108651,10090.ENSMUSP00000114273,10090.ENSMUSP00000119790,10090.ENSMUSP00000142737,10090.ENSMUSP00000143677	Sox9,Dll1,Cxadr,Nppc,Map2k4,Thbs1,Atf2,Ext1,Dipk2a,Enpp1,Heg1,Pdlim5,Camk2d
GO:0032101	Regulation of response to external stimulus	45	1019	0.3	0.53	0.0005	10090.ENSMUSP00000000266,10090.ENSMUSP00000001319,10090.ENSMUSP00000002284,10090.ENSMUSP00000006508,10090.ENSMUSP00000018880,10090.ENSMUSP00000019997,10090.ENSMUSP00000020329,10090.ENSMUSP00000021413,10090.ENSMUSP00000021794,10090.ENSMUSP00000021796,10090.ENSMUSP00000021950,10090.ENSMUSP00000022185,10090.ENSMUSP00000024660,10090.ENSMUSP00000025025,10090.ENSMUSP00000025867,10090.ENSMUSP00000027451…	Ifi202b,Efnb2,Plaur,Ggt1,Ndel1,Tnfaip3,Egfr,Nfkbia,Nedd9,Edn1,Dbn1,F2rl1,Smoc2,Dusp1,Rela,Epha4,Nfkb1,Lag3,Ptgs2,Serpine1,Nfkbiz,Thbs1,Cxcl10,Ptger4,Itga2,Hexim1,Zfp36,Cd24a,Socs3,F2r,Adrb2,Jak2,Trib1,Sema5a,Nr1d1,Stx3,Nrg1,Nectin2,Nr1d2,Klf4,Met,Vegfa,Cadm1,Cyld,Socs1
GO:0071901	Negative regulation of protein serine/threonine kinase activity	12	111	0.69	0.7	0.0005	10090.ENSMUSP00000019997,10090.ENSMUSP00000025025,10090.ENSMUSP00000028836,10090.ENSMUSP00000033952,10090.ENSMUSP00000044034,10090.ENSMUSP00000057339,10090.ENSMUSP00000075167,10090.ENSMUSP00000103742,10090.ENSMUSP00000112595,10090.ENSMUSP00000115558,10090.ENSMUSP00000119790,10090.ENSMUSP00000156559	Tnfaip3,Dusp1,Bmp2,Sfrp1,Gadd45a,Hexim1,Abl1,Spry1,Sirt1,Rgs2,Heg1,Cdkn1a
GO:0010595	Positive regulation of endothelial cell migration	12	112	0.69	0.69	0.00054	10090.ENSMUSP00000005548,10090.ENSMUSP00000022212,10090.ENSMUSP00000024660,10090.ENSMUSP00000031447,10090.ENSMUSP00000035065,10090.ENSMUSP00000044903,10090.ENSMUSP00000067013,10090.ENSMUSP00000069024,10090.ENSMUSP00000075167,10090.ENSMUSP00000111103,10090.ENSMUSP00000112595,10090.ENSMUSP00000115883	Hmox1,Plk2,Smoc2,Anxa3,Ptgs2,Thbs1,Rhob,Sema5a,Abl1,Met,Sirt1,Vegfa
GO:0098609	Cell-cell adhesion	29	533	0.39	0.57	0.00054	10090.ENSMUSP00000000312,10090.ENSMUSP00000000314,10090.ENSMUSP00000000579,10090.ENSMUSP00000020329,10090.ENSMUSP00000021552,10090.ENSMUSP00000022369,10090.ENSMUSP00000023312,10090.ENSMUSP00000023572,10090.ENSMUSP00000028499,10090.ENSMUSP00000029846,10090.ENSMUSP00000044903,10090.ENSMUSP00000053891,10090.ENSMUSP00000057096,10090.ENSMUSP00000057983,10090.ENSMUSP00000064518,10090.ENSMUSP00000071325…	Cdh1,Cdh4,Sox9,Egfr,Zfp36l1,Vcl,Alcam,Cxadr,Itgav,Ccn1,Thbs1,Itga2,Dsg2,Cd24a,Ctnnd1,Pcdh17,Nrg1,Nectin2,Abl1,Ext1,Sdk1,Icam1,Lama3,Il1rap,Palld,Vegfa,Pcdh19,Cadm1,Tjp2
GO:1905114	Cell surface receptor signaling pathway involved in cell-cell signaling	24	395	0.44	0.59	0.00055	10090.ENSMUSP00000000312,10090.ENSMUSP00000000579,10090.ENSMUSP00000021796,10090.ENSMUSP00000022971,10090.ENSMUSP00000028836,10090.ENSMUSP00000033952,10090.ENSMUSP00000035121,10090.ENSMUSP00000039660,10090.ENSMUSP00000052788,10090.ENSMUSP00000055308,10090.ENSMUSP00000057527,10090.ENSMUSP00000062256,10090.ENSMUSP00000064518,10090.ENSMUSP00000067783,10090.ENSMUSP00000076505,10090.ENSMUSP00000082406…	Cdh1,Sox9,Edn1,Myc,Bmp2,Sfrp1,Amotl2,Fzd8,Frat2,Foxo1,Tle4,Adrb2,Ctnnd1,Fzd5,Ext1,Daam1,Foxo3,Klf4,Fzd7,Met,Fzd10,Enpp1,Atxn1,Cyld
GO:0048814	Regulation of dendrite morphogenesis	11	94	0.72	0.7	0.00057	10090.ENSMUSP00000021950,10090.ENSMUSP00000026436,10090.ENSMUSP00000027451,10090.ENSMUSP00000084342,10090.ENSMUSP00000092019,10090.ENSMUSP00000107195,10090.ENSMUSP00000111103,10090.ENSMUSP00000113778,10090.ENSMUSP00000114074,10090.ENSMUSP00000131030,10090.ENSMUSP00000158026	Dbn1,Baiap2,Epha4,Cdkl5,Id1,Caprin2,Met,Rapgef2,Sgk1,Sipa1l1,Nedd4l
GO:0001501	Skeletal system development	29	536	0.39	0.56	0.0006	10090.ENSMUSP00000000579,10090.ENSMUSP00000006614,10090.ENSMUSP00000020171,10090.ENSMUSP00000021796,10090.ENSMUSP00000022971,10090.ENSMUSP00000025618,10090.ENSMUSP00000027449,10090.ENSMUSP00000028836,10090.ENSMUSP00000029346,10090.ENSMUSP00000029846,10090.ENSMUSP00000033952,10090.ENSMUSP00000043668,10090.ENSMUSP00000044903,10090.ENSMUSP00000048051,10090.ENSMUSP00000048736,10090.ENSMUSP00000054944…	Sox9,Epha2,Ccn2,Edn1,Myc,Pcsk5,Nppc,Bmp2,Schip1,Ccn1,Sfrp1,Scx,Thbs1,Tiparp,Ptger4,Itgb6,Atf2,Insig1,Ext1,Arid5a,Sox4,Pls3,Enpp1,Vegfa,Sik3,Cadm1,Csrnp1,Cited2,Zfand5
GO:0031329	Regulation of cellular catabolic process	36	744	0.34	0.54	0.0006	10090.ENSMUSP00000005548,10090.ENSMUSP00000019997,10090.ENSMUSP00000020234,10090.ENSMUSP00000020692,10090.ENSMUSP00000021552,10090.ENSMUSP00000022212,10090.ENSMUSP00000022386,10090.ENSMUSP00000022504,10090.ENSMUSP00000022616,10090.ENSMUSP00000022890,10090.ENSMUSP00000022971,10090.ENSMUSP00000023849,10090.ENSMUSP00000027974,10090.ENSMUSP00000030724,10090.ENSMUSP00000034060,10090.ENSMUSP00000034905…	Hmox1,Tnfaip3,Timp3,Btg2,Zfp36l1,Plk2,Samd4,Mapk8,Clu,Rnf19a,Myc,Noct,Atf6,Sesn2,Sh3rf1,Gclc,Tob1,Irs2,Mcl1,Mylip,Foxo1,Tent5c,Zfp36,Adrb2,Trib1,Depp1,Plk3,Cpeb3,Dcn,Foxo3,Bcl2l11,Sirt1,Vegfa,Stat3,Arih1,Rbm38
GO:0070372	Regulation of ERK1 and ERK2 cascade	22	345	0.46	0.59	0.00061	10090.ENSMUSP00000006614,10090.ENSMUSP00000020118,10090.ENSMUSP00000020171,10090.ENSMUSP00000020234,10090.ENSMUSP00000020329,10090.ENSMUSP00000022185,10090.ENSMUSP00000025025,10090.ENSMUSP00000027451,10090.ENSMUSP00000027941,10090.ENSMUSP00000028836,10090.ENSMUSP00000029846,10090.ENSMUSP00000030811,10090.ENSMUSP00000061754,10090.ENSMUSP00000073546,10090.ENSMUSP00000075167,10090.ENSMUSP00000083587…	Epha2,Dusp6,Ccn2,Timp3,Egfr,F2rl1,Dusp1,Epha4,Atf3,Bmp2,Ccn1,Errfi1,F2r,Nrg1,Abl1,Icam1,Jun,Klf4,Spry1,Rapgef2,Vegfa,Camk2d
GO:0052548	Regulation of endopeptidase activity	27	481	0.4	0.57	0.00063	10090.ENSMUSP00000000266,10090.ENSMUSP00000000312,10090.ENSMUSP00000002284,10090.ENSMUSP00000020171,10090.ENSMUSP00000020234,10090.ENSMUSP00000022971,10090.ENSMUSP00000025399,10090.ENSMUSP00000027451,10090.ENSMUSP00000029846,10090.ENSMUSP00000034060,10090.ENSMUSP00000035065,10090.ENSMUSP00000039586,10090.ENSMUSP00000044903,10090.ENSMUSP00000049026,10090.ENSMUSP00000050144,10090.ENSMUSP00000061754…	Ifi202b,Cdh1,Plaur,Ccn2,Timp3,Myc,Pmaip1,Epha4,Ccn1,Sh3rf1,Ptgs2,Serpine1,Thbs1,Fnip1,Tnfsf15,F2r,Jak2,Cast,Klf4,Bcl2l11,Crim1,Sirt1,Vegfa,Stat3,Picalm,Usp47,Nr4a1
GO:0006954	Inflammatory response	29	539	0.39	0.56	0.00065	10090.ENSMUSP00000000266,10090.ENSMUSP00000005548,10090.ENSMUSP00000006614,10090.ENSMUSP00000019997,10090.ENSMUSP00000020329,10090.ENSMUSP00000022185,10090.ENSMUSP00000022504,10090.ENSMUSP00000022616,10090.ENSMUSP00000025867,10090.ENSMUSP00000028499,10090.ENSMUSP00000028836,10090.ENSMUSP00000033020,10090.ENSMUSP00000035065,10090.ENSMUSP00000041173,10090.ENSMUSP00000044903,10090.ENSMUSP00000047646…	Ifi202b,Hmox1,Epha2,Tnfaip3,Egfr,F2rl1,Mapk8,Clu,Rela,Itgav,Bmp2,Acer3,Ptgs2,Nfkbiz,Thbs1,Cxcl10,Ptger4,Itgb6,Cd24a,F2r,Jak2,Ext1,Icam1,Kdm6b,Il1rap,Rel,Jun,Enpp1,Stat3
GO:0007420	Brain development	38	810	0.33	0.53	0.00067	10090.ENSMUSP00000000312,10090.ENSMUSP00000006112,10090.ENSMUSP00000014917,10090.ENSMUSP00000018880,10090.ENSMUSP00000020329,10090.ENSMUSP00000020692,10090.ENSMUSP00000021810,10090.ENSMUSP00000022971,10090.ENSMUSP00000026436,10090.ENSMUSP00000027952,10090.ENSMUSP00000028166,10090.ENSMUSP00000028836,10090.ENSMUSP00000030025,10090.ENSMUSP00000031447,10090.ENSMUSP00000033040,10090.ENSMUSP00000038514…	Cdh1,Ephb3,Dll1,Ndel1,Egfr,Btg2,Id4,Myc,Baiap2,Plxna2,Nr4a2,Bmp2,Nr4a3,Anxa3,Pak1,Irs2,Egr2,Slc4a7,Atf2,Ctnnd1,Sema5a,Nrg1,Abl1,Ext1,Mpp5,Tacc2,Arl13b,Hmgcs2,Srgap2,Foxo3,Met,Rapgef2,Rgs2,Pcdh19,Cadm1,Atxn1,Id2,Zswim6
GO:0043535	Regulation of blood vessel endothelial cell migration	11	96	0.71	0.69	0.00068	10090.ENSMUSP00000005548,10090.ENSMUSP00000006614,10090.ENSMUSP00000022212,10090.ENSMUSP00000022595,10090.ENSMUSP00000035065,10090.ENSMUSP00000044034,10090.ENSMUSP00000044903,10090.ENSMUSP00000075167,10090.ENSMUSP00000103245,10090.ENSMUSP00000112595,10090.ENSMUSP00000115883	Hmox1,Epha2,Plk2,Rgcc,Ptgs2,Gadd45a,Thbs1,Abl1,Klf4,Sirt1,Vegfa
GO:2000352	Negative regulation of endothelial cell apoptotic process	7	33	0.98	0.76	0.00069	10090.ENSMUSP00000002360,10090.ENSMUSP00000019997,10090.ENSMUSP00000039586,10090.ENSMUSP00000069024,10090.ENSMUSP00000075167,10090.ENSMUSP00000083587,10090.ENSMUSP00000092019	Angptl4,Tnfaip3,Serpine1,Sema5a,Abl1,Icam1,Id1
GO:0052547	Regulation of peptidase activity	28	513	0.39	0.56	0.0007	10090.ENSMUSP00000000266,10090.ENSMUSP00000000312,10090.ENSMUSP00000002284,10090.ENSMUSP00000020171,10090.ENSMUSP00000020234,10090.ENSMUSP00000022971,10090.ENSMUSP00000025399,10090.ENSMUSP00000027451,10090.ENSMUSP00000029846,10090.ENSMUSP00000034060,10090.ENSMUSP00000035065,10090.ENSMUSP00000039586,10090.ENSMUSP00000044903,10090.ENSMUSP00000049026,10090.ENSMUSP00000050144,10090.ENSMUSP00000061754…	Ifi202b,Cdh1,Plaur,Ccn2,Timp3,Myc,Pmaip1,Epha4,Ccn1,Sh3rf1,Ptgs2,Serpine1,Thbs1,Fnip1,Tnfsf15,F2r,Jak2,Cast,Klf4,Bcl2l11,Crim1,Sirt1,Simc1,Vegfa,Stat3,Picalm,Usp47,Nr4a1
GO:0030098	Lymphocyte differentiation	21	323	0.47	0.59	0.00071	10090.ENSMUSP00000014917,10090.ENSMUSP00000015049,10090.ENSMUSP00000019997,10090.ENSMUSP00000021552,10090.ENSMUSP00000039660,10090.ENSMUSP00000048736,10090.ENSMUSP00000049026,10090.ENSMUSP00000056774,10090.ENSMUSP00000057983,10090.ENSMUSP00000058521,10090.ENSMUSP00000067783,10090.ENSMUSP00000069616,10090.ENSMUSP00000075167,10090.ENSMUSP00000099066,10090.ENSMUSP00000100013,10090.ENSMUSP00000109884…	Dll1,Dnajb9,Tnfaip3,Zfp36l1,Fzd8,Ptger4,Fnip1,Pik3r1,Cd24a,Atf2,Fzd5,Egr1,Abl1,Atp11c,Sox4,Fzd7,Enpp1,Stat3,Cyld,Id2,Ctsl
GO:2001234	Negative regulation of apoptotic signaling pathway	18	248	0.52	0.61	0.00071	10090.ENSMUSP00000002284,10090.ENSMUSP00000005548,10090.ENSMUSP00000019997,10090.ENSMUSP00000022616,10090.ENSMUSP00000025867,10090.ENSMUSP00000028166,10090.ENSMUSP00000028499,10090.ENSMUSP00000034060,10090.ENSMUSP00000034905,10090.ENSMUSP00000035065,10090.ENSMUSP00000039586,10090.ENSMUSP00000044048,10090.ENSMUSP00000073546,10090.ENSMUSP00000077080,10090.ENSMUSP00000083587,10090.ENSMUSP00000112595…	Plaur,Hmox1,Tnfaip3,Clu,Rela,Nr4a2,Itgav,Sh3rf1,Gclc,Ptgs2,Serpine1,Mcl1,Nrg1,Unc5b,Icam1,Sirt1,Vegfa,Usp47
GO:0010212	Response to ionizing radiation	14	157	0.61	0.64	0.00072	10090.ENSMUSP00000000188,10090.ENSMUSP00000022971,10090.ENSMUSP00000025399,10090.ENSMUSP00000033952,10090.ENSMUSP00000044034,10090.ENSMUSP00000051845,10090.ENSMUSP00000054944,10090.ENSMUSP00000058968,10090.ENSMUSP00000067013,10090.ENSMUSP00000069616,10090.ENSMUSP00000112508,10090.ENSMUSP00000112595,10090.ENSMUSP00000147809,10090.ENSMUSP00000156559	Ccnd2,Myc,Pmaip1,Sfrp1,Gadd45a,Ino80,Itgb6,Dcun1d3,Rhob,Egr1,Trp53bp2,Sirt1,Nek1,Cdkn1a
GO:0046777	Protein autophosphorylation	16	202	0.55	0.62	0.00075	10090.ENSMUSP00000001059,10090.ENSMUSP00000006112,10090.ENSMUSP00000020329,10090.ENSMUSP00000024811,10090.ENSMUSP00000027263,10090.ENSMUSP00000027451,10090.ENSMUSP00000033040,10090.ENSMUSP00000034868,10090.ENSMUSP00000038761,10090.ENSMUSP00000045304,10090.ENSMUSP00000064394,10090.ENSMUSP00000075167,10090.ENSMUSP00000084342,10090.ENSMUSP00000111103,10090.ENSMUSP00000143508,10090.ENSMUSP00000143677	Ern1,Ephb3,Egfr,Pim1,Stk17b,Epha4,Pak1,Clk1,Sik2,Prkx,Jak2,Abl1,Cdkl5,Met,Mknk2,Camk2d
GO:1905208	Negative regulation of cardiocyte differentiation	5	12	1.28	0.8	0.00075	10090.ENSMUSP00000000188,10090.ENSMUSP00000014917,10090.ENSMUSP00000020329,10090.ENSMUSP00000028836,10090.ENSMUSP00000109884	Ccnd2,Dll1,Egfr,Bmp2,Fzd7
GO:0003007	Heart morphogenesis	19	274	0.5	0.6	0.00076	10090.ENSMUSP00000000579,10090.ENSMUSP00000014917,10090.ENSMUSP00000021796,10090.ENSMUSP00000023610,10090.ENSMUSP00000028836,10090.ENSMUSP00000029846,10090.ENSMUSP00000044903,10090.ENSMUSP00000058521,10090.ENSMUSP00000060671,10090.ENSMUSP00000073546,10090.ENSMUSP00000076505,10090.ENSMUSP00000086703,10090.ENSMUSP00000100013,10090.ENSMUSP00000102711,10090.ENSMUSP00000103742,10090.ENSMUSP00000115883…	Sox9,Dll1,Edn1,Adamts1,Bmp2,Ccn1,Thbs1,Atf2,Tead1,Nrg1,Ext1,Arl13b,Sox4,Jun,Spry1,Vegfa,Heg1,Cited2,Id2
GO:0034976	Response to endoplasmic reticulum stress	17	226	0.53	0.61	0.00077	10090.ENSMUSP00000001059,10090.ENSMUSP00000003843,10090.ENSMUSP00000015049,10090.ENSMUSP00000025399,10090.ENSMUSP00000027941,10090.ENSMUSP00000027974,10090.ENSMUSP00000030724,10090.ENSMUSP00000032192,10090.ENSMUSP00000044903,10090.ENSMUSP00000056774,10090.ENSMUSP00000057062,10090.ENSMUSP00000059102,10090.ENSMUSP00000075167,10090.ENSMUSP00000102711,10090.ENSMUSP00000105234,10090.ENSMUSP00000105970…	Ern1,Man1a,Dnajb9,Pmaip1,Atf3,Atf6,Sesn2,Itpr1,Thbs1,Pik3r1,Ppp1r15b,Crebrf,Abl1,Jun,Atf4,Bcl2l11,Ppp1r15a
GO:0071222	Cellular response to lipopolysaccharide	17	226	0.53	0.61	0.00077	10090.ENSMUSP00000001319,10090.ENSMUSP00000019064,10090.ENSMUSP00000019997,10090.ENSMUSP00000021413,10090.ENSMUSP00000022504,10090.ENSMUSP00000025867,10090.ENSMUSP00000029812,10090.ENSMUSP00000030010,10090.ENSMUSP00000039586,10090.ENSMUSP00000047646,10090.ENSMUSP00000057815,10090.ENSMUSP00000064394,10090.ENSMUSP00000069505,10090.ENSMUSP00000075167,10090.ENSMUSP00000088249,10090.ENSMUSP00000095385…	Efnb2,Cxcl16,Tnfaip3,Nfkbia,Mapk8,Rela,Nfkb1,Abca1,Serpine1,Cxcl10,Zfp36,Jak2,Nr1d1,Abl1,Hmgcs2,Arid5a,Cd80
GO:0003382	Epithelial cell morphogenesis	8	48	0.88	0.72	0.00082	10090.ENSMUSP00000000312,10090.ENSMUSP00000041453,10090.ENSMUSP00000052020,10090.ENSMUSP00000058966,10090.ENSMUSP00000092019,10090.ENSMUSP00000111103,10090.ENSMUSP00000112442,10090.ENSMUSP00000119790	Cdh1,Clic4,Flnb,Epb41l5,Id1,Met,Palld,Heg1
GO:0000165	MAPK cascade	16	204	0.55	0.61	0.00083	10090.ENSMUSP00000000579,10090.ENSMUSP00000021552,10090.ENSMUSP00000021796,10090.ENSMUSP00000022504,10090.ENSMUSP00000022971,10090.ENSMUSP00000028499,10090.ENSMUSP00000029812,10090.ENSMUSP00000041282,10090.ENSMUSP00000046987,10090.ENSMUSP00000048736,10090.ENSMUSP00000057815,10090.ENSMUSP00000058521,10090.ENSMUSP00000068834,10090.ENSMUSP00000073546,10090.ENSMUSP00000075167,10090.ENSMUSP00000103742	Sox9,Zfp36l1,Edn1,Mapk8,Myc,Itgav,Nfkb1,Map2k4,Epgn,Ptger4,Zfp36,Atf2,Trib1,Nrg1,Abl1,Spry1
GO:0044237	Cellular metabolic process	187	6530	0.11	0.42	0.00084	10090.ENSMUSP00000000579,10090.ENSMUSP00000001059,10090.ENSMUSP00000003100,10090.ENSMUSP00000003640,10090.ENSMUSP00000003843,10090.ENSMUSP00000003850,10090.ENSMUSP00000005504,10090.ENSMUSP00000005548,10090.ENSMUSP00000006112,10090.ENSMUSP00000006508,10090.ENSMUSP00000006614,10090.ENSMUSP00000015049,10090.ENSMUSP00000017851,10090.ENSMUSP00000018478,10090.ENSMUSP00000019721,10090.ENSMUSP00000019997…	Sox9,Ern1,Cyp2f2,Fosb,Man1a,Itpkc,Fbxo11,Hmox1,Ephb3,Ggt1,Epha2,Dnajb9,Serinc3,Ksr1,Pdk4,Tnfaip3,Dusp6,Ccn2,Herc4,Egfr,Btg2,Zfp36l1,Fos,Edn1,Plk2,Samd4,Mapk8,Clu,Rnf19a,Myc,Noct,Pim1,Dusp1,Brd2,Pmaip1,Pcsk5,Rela,Maoa,Coq10b,Stk17b,Nppc,Epha4,Atp1b1,Slc25a25,Nr4a2,Galnt3,Cstf3,Bmp2,Schip1,Etfdh,Ccnl1,Alpk1,Ccn1,Abca1,Nr4a3,Sesn2,Fam126a,Fosl2,Ugt2b34,Mepce,Gabarapl1,Acer3,Pak1,Adm,Acsl4,Clk1,Gclc,…
GO:0001819	Positive regulation of cytokine production	28	520	0.39	0.54	0.00086	10090.ENSMUSP00000000266,10090.ENSMUSP00000022185,10090.ENSMUSP00000022595,10090.ENSMUSP00000022616,10090.ENSMUSP00000025867,10090.ENSMUSP00000029846,10090.ENSMUSP00000030025,10090.ENSMUSP00000035065,10090.ENSMUSP00000039586,10090.ENSMUSP00000044903,10090.ENSMUSP00000048736,10090.ENSMUSP00000050144,10090.ENSMUSP00000056774,10090.ENSMUSP00000058521,10090.ENSMUSP00000061754,10090.ENSMUSP00000064394…	Ifi202b,F2rl1,Rgcc,Clu,Rela,Ccn1,Nr4a3,Ptgs2,Serpine1,Thbs1,Ptger4,Tnfsf15,Pik3r1,Atf2,F2r,Jak2,Fzd5,Egr1,Abl1,Il1rap,Arid5a,Peli1,Rel,Atf4,Sirt1,Heg1,Stat3,Cadm1
GO:0050731	Positive regulation of peptidyl-tyrosine phosphorylation	16	205	0.55	0.61	0.00087	10090.ENSMUSP00000020329,10090.ENSMUSP00000021794,10090.ENSMUSP00000025363,10090.ENSMUSP00000027451,10090.ENSMUSP00000031325,10090.ENSMUSP00000046987,10090.ENSMUSP00000048736,10090.ENSMUSP00000057983,10090.ENSMUSP00000064394,10090.ENSMUSP00000064518,10090.ENSMUSP00000073546,10090.ENSMUSP00000075167,10090.ENSMUSP00000083587,10090.ENSMUSP00000111378,10090.ENSMUSP00000115883,10090.ENSMUSP00000156031	Egfr,Nedd9,Hbegf,Epha4,Areg,Epgn,Ptger4,Cd24a,Jak2,Ctnnd1,Nrg1,Abl1,Icam1,Nrg2,Vegfa,Cd80
GO:0030323	Respiratory tube development	17	229	0.53	0.6	0.00089	10090.ENSMUSP00000000579,10090.ENSMUSP00000020171,10090.ENSMUSP00000020329,10090.ENSMUSP00000025618,10090.ENSMUSP00000030811,10090.ENSMUSP00000041118,10090.ENSMUSP00000054944,10090.ENSMUSP00000064823,10090.ENSMUSP00000076505,10090.ENSMUSP00000088249,10090.ENSMUSP00000092019,10090.ENSMUSP00000103742,10090.ENSMUSP00000111990,10090.ENSMUSP00000115883,10090.ENSMUSP00000119790,10090.ENSMUSP00000137439…	Sox9,Ccn2,Egfr,Pcsk5,Errfi1,Foxa1,Itgb6,Klf2,Ext1,Hmgcs2,Id1,Spry1,Stk40,Vegfa,Heg1,Atxn1,Fndc3b
GO:0001503	Ossification	19	278	0.49	0.59	0.0009	10090.ENSMUSP00000000579,10090.ENSMUSP00000006614,10090.ENSMUSP00000020171,10090.ENSMUSP00000021810,10090.ENSMUSP00000022504,10090.ENSMUSP00000027449,10090.ENSMUSP00000028836,10090.ENSMUSP00000029846,10090.ENSMUSP00000033952,10090.ENSMUSP00000035065,10090.ENSMUSP00000043668,10090.ENSMUSP00000047173,10090.ENSMUSP00000064680,10090.ENSMUSP00000076505,10090.ENSMUSP00000092901,10090.ENSMUSP00000105234…	Sox9,Epha2,Ccn2,Id4,Mapk8,Nppc,Bmp2,Ccn1,Sfrp1,Ptgs2,Scx,Pdlim7,Junb,Ext1,Jund,Atf4,Wwtr1,Enpp1,Sik3
GO:0032965	Regulation of collagen biosynthetic process	8	49	0.87	0.7	0.00093	10090.ENSMUSP00000020171,10090.ENSMUSP00000022595,10090.ENSMUSP00000027449,10090.ENSMUSP00000030811,10090.ENSMUSP00000039586,10090.ENSMUSP00000043668,10090.ENSMUSP00000053891,10090.ENSMUSP00000061754	Ccn2,Rgcc,Nppc,Errfi1,Serpine1,Scx,Itga2,F2r
GO:0009410	Response to xenobiotic stimulus	27	495	0.39	0.54	0.00096	10090.ENSMUSP00000000312,10090.ENSMUSP00000003100,10090.ENSMUSP00000003640,10090.ENSMUSP00000005548,10090.ENSMUSP00000009058,10090.ENSMUSP00000020118,10090.ENSMUSP00000020329,10090.ENSMUSP00000021674,10090.ENSMUSP00000021796,10090.ENSMUSP00000022971,10090.ENSMUSP00000025850,10090.ENSMUSP00000025999,10090.ENSMUSP00000027449,10090.ENSMUSP00000033952,10090.ENSMUSP00000034905,10090.ENSMUSP00000035065…	Cdh1,Cyp2f2,Fosb,Hmox1,Abcb1b,Dusp6,Egfr,Fos,Edn1,Myc,Fosl1,Add3,Nppc,Sfrp1,Gclc,Ptgs2,Vav3,Serpine1,Thbs1,Gsto2,Itga2,Abl1,Hmgcs2,Foxo3,Jun,Usp47,Aldh1a1
[truncated: 509 more rows]

## Sheet: KEGG TMR12
Pathway enrichment analysis for genes enriched in Tumour 12 population (KEGG)
#term ID	term description	observed gene count	background gene count	strength	signal	false discovery rate	matching proteins in your network (IDs)	matching proteins in your network (labels)
[truncated: 101 more rows]
