# Supplementary material for: Precancerous niche remodelling dictates nascent tumour persistence
Source: Nature. 2026 Mar 4;653(8113):242–53. doi: 10.1038/s41586-026-10157-8 (PMC13148994; doi:10.1038/s41586-026-10157-8)
Supplement: Supplementary file 3 — Supplementary Tables 1–15 [file 41586_2026_10157_MOESM3_ESM.zip › Supplementary_Table_15_Skrupskelyte_et_al_2026.xlsx]

## Sheet: Sheet1
Primary						Secondary
Antibody	Dilution	Company	Cat number	Reactivity		Antibody	Dilution	Company	Cat number	Reactivity
AREG	1 in 50	R&D Systems, Inc	AF989	mosue		Goat IgG 647	1 in 500	Millipore	AP180SA6
AREG	1 in 200	R&D Systems, Inc	AF262	human		Goat IgG 750	1 in 500	Abcam	ab175745
aSMA	1 in 200	Abcam	ab5694	mouse/human		Mouse IgG 488	1 in 500	Invitrogen	A-21202
β-Catenin	1 in 500	Cell Signaling Technology	9562	mouse/human		Mouse IgG 647	1 in 500	Invitrogen	A-31571
CD31	1 in 200	Abcam	ab7388	mouse		Mouse IgG 750	1 in 500	Abcam	ab175738
CD45	1 in 200	BioLegend	103102	mouse		Rabbit IgG 488	1 in 500	Invitrogen	A-21206
FAP	1 in 200	Abcam	ab218164	mouse/human		Rabbit IgG 555	1 in 500	Invitrogen	A-31572
FN	1 in 200	BD Biosciences	610078	mouse/human		Rabbit IgG 647	1 in 500	Invitrogen	A-31573
K17	1 in 200	Proteintech	CL488-17516	mouse/human		Rabbit IgG 750	1 in 500	Abcam	ab175728
KRT6A	1 in 1000	BioLegend	905701	mouse		Rabbit IgG	1 in 500	Abcam	ab171870
KRT6A	1 in 500	Abcam	ab18586	human		Rat IgG 647	1 in 500	Abcam	ab150155
KI67	1 in 500	Abcam	ab16667	mouse/human		Rat IgG 750	1 in 500	Abcam	ab175750
PDGFRA	1 in 200	R&D Systems, Inc	AF1062	mouse
PDGFRA	1 in 200	R&D Systems, Inc	AF307	human
S100A4 (FSP)	1 in 200	Fisher Scientific Ltd	PA5-16586	mouse/human
SOX9	1 in 1000	Millipore	AB5535	mouse/human
VIM	1 in 200	Abcam	ab194719	mouse/human
active YAP	1 in 250	Abcam	ab205270	mouse/human
EGR1	1 in 200	Abcam	ab300449	mouse/human
RUNX1	1 in 500	Proteintech	25315-1-AP	mouse/human
