# Supplementary material for: Precancerous niche remodelling dictates nascent tumour persistence
Source: Nature. 2026 Mar 4;653(8113):242–53. doi: 10.1038/s41586-026-10157-8 (PMC13148994; doi:10.1038/s41586-026-10157-8)
Supplement: Supplementary file 5 — Source Data Figs. 1–4, Extended Data Figs. 1–4, 6–10. [file 41586_2026_10157_MOESM5_ESM.xlsx]

## Sheet: Fig 1d
Fig 1d	% of tumour type
		Animal 1	Animal 2	Animal 3	Av
10d	Niche+	26	31	11	22.6667
	Niche-	74	69	89	77.3333
2m	Niche+	63	70	78	70.3333
	Niche-	37.5	29.73	22.222	29.8173
8m	Niche+	85	86	74	81.6667
	Niche-	26	14	15	18.3333
1y	Niche+	45	45	90	60
	Niche-	10	55	55	40

## Sheet: Fig 1f
Fig 1f	Tumour diameter (um)
Niche- in black	Niche+ in red
10d			2m			8m			1y
Animal 1	Animal 2	Animal 3	Animal 1	Animal 2	Animal 3	Animal 1	Animal 2	Animal 3	Animal 1	Animal 2	Animal 3
53.79	34.89	25.83	32.72	20.96	37.95	53.58	33.79	67.42	31.09	73.44	22.56
85.8	26.32	42.57	23.1	25.07	36.21	39.04	28.15	22.75	110.97	55.45	128.97
45.05	26.55	66.44	25.68	25.2	35.71	35.17	97.83	60.9	29.65	32.61	64.04
60.68	22.3	86.91	32.72	27.18	32.9	35.01	272.46	190.79	43.98	31.1	125.89
40.45	24.45	90.73	91.98	27.3	37.35	24.68	136.33	146.31	28.82	32.22	37.47
42.4	36.15	57.06	114.54	35.67	37.92	77.36	179.91	206.66	29.51	25.48	350.75
28.36	32.67	39.18	84.78	39.46	35.68	229.99	129.78	201.27	22.87	131.28	219.79
46.28	67.49	49.95	131.64	40.95	35.67	456.16	50.61	69.04	85.17	24.76	97.64
28.15	43.64	48.53	117.54	41.82	52.76	97.3	60.78	187.05	27	48.56	28.88
38.7	23.18	44.75	88.65	90.55	32.17	157.95	101.44	154.15	34.46	26.54	93.31
43.52	84.99	50.81	47.62	91.18	39.69	163.42	170.44	236.88	51.66	161.17
46.73	85.86	62.19	103.99	42.3036	117.44	84.17	189.28	205.84	182.65	371.54
33.4	23.59	56.14	34.6	242.44	114.87	128.05	277.65	144.39	265.58	139.43
78.68	20.97	80.38	158.95	79	143.81	413.52	80.47		111.72	46.25
33.37	36.46	50.05	154.32	221.37	123.78	355.98	324.52		135.06	155.74
93.33	33.9	49.3	91.78	112.25	191.88	163.82	207.41		199.31	39.09
100.31	51.8	59.25	103.37	66.73	40.22	59.91	213.09		198.64	30.87
45.37	28.96	70.59	124.73	72.1	90.55	167.12	85.91		297.89	483.68
63.12	65.68	66.73	112.18	58.39	49.76	190.39	250.43		112.08	83.9
61.44	28.91	85.74	81.86	127.51	174.09		99.74		162.08
36.41	35.65	55.36		36.6	79.2		336.31
47.92	46.13	53.09		620.25	73.87
27.25	25.21	82.72		274.78	109.3
65.42	29.02	54.6		122.51	65.97
39.77	31.54	53.84		133.92	64.51
35.65	86.49	43.98		176.92	102.42
71.3	45.51	49.29		167.484	101.62
80.6	29.02	62.98			74.13
20.23	47.77	179.3			121.82
47.02	28.83	38.79			106.92
122.99	42.1	64.5			48.54
92.56	55.49	50.81			302.59
45.5	33.11	36.65			85.05
85.81	32.17	37.95			102.38
43.73	20.69	50.18			141.97
31.46	95.55	173.75			111.17
15.26	79.68	26.38			53.94
	36.41	63.12
	52.33
	34.16
	22.75
	91.91
	90.04
	69.04
	84.93
	57.88
	53.13
	181.24
	45.91
	57.55
	42.51

## Sheet: Fig 2b
Fig 2b	% Stromal Cell Type
Fibroblats				Endothelia				Immune
DEN	Niche-	Niche+		DEN	Niche-	Niche+		DEN	Niche-	Niche+
1.31	1.27	2.51		0	0.28	1.25		0.26	0	0.52
1.73	1.54	5.13		0.52	0.39	0		0.17	0.39	1.71
0.69	0.57	4.26		0.35	0	1.42		0.17	0	1.42
1	1.29	2.84		0.2	0	0.47		0	0.37	0.24
1.49	0.92	2.1		0.45	0	1.58		0.3	0	0.44
0.79		3.11		0		0.89		0		0
	4.77	3.46			0	0.74			1.91	0.44
1.57	1.69	1.78		0	0	0		0	0	0
0.54	2.64			0.18	1.32			0.18	0
1.02	1.15	5		0.29	0.57	2.86		0.15	0	0.63
1.03	3.06	4.75		0.46	0	1.1		0	0.44	0.36
0.46	1.88	4.52		0	0	0.82		0	0	0
0.94	2.68	3.29		0	0	1.32		0	0.89	0
	0.86	2.96			3.72	1.06			0	0
1.25	0.8	2.8		0	0.4	0.62		0	0	0.42
0.57	1.17	2.38		0	0	1.85		0	0	0
0.72	1.25	1.49		0.29	0	0.99		0.14	0
	1.52				0.43				2.28	0.26
	1.65	1.14				0.19				0
		1.3			0.22	0.33			0.43	0
	1.86	3.11			0.23	0.28			0.44	0
	1.7	2.63			0.34	0.22			0.23	0.57
	1.08	1.25			0.27	0.63			0	0.22
	0.7	2.62			0	0			0.27	1.57
	1.31	2.7			0.52	1.28			0
	1.29				0.64				0.39
	1.77				0.59				0
	0.91				0.55				0
									0
* biological replicates separated by a cell

## Sheet: Fig 3j
Fig 3j	Tumours per area mm2
	Animal 1	Animal 2	Animal 3
Ctrl	1.356	1.87514	1.7
sox9coKO	0.902033	1.14	0.6

## Sheet: Fig 4e
Fig 4e	% of fibroblasts migration in vitro
2% FBS	Animal 1	28	18	24	49
	Animal 2	26	32	30	29
	Animal 3	37	53	41	18
2% FBS + Areg	Animal 1	56	51	67	70
	Animal 2	78	81	41	48
	Animal 3	41	44	41	38
	Animal 4	39	48	49	51

## Sheet: Fig 4j
Fig 4j	Tumours per area mm2
	Animal 1	Animal 2	Animal 3	Animal 4	Animal 5
VHC	0.588	0.472	0.552
GFT	0.329	0.201	0.387	0.276
SCR	0.13	0.4	0.59	0.47	0.69
FUD	0.12	0.1	0.09	0.35	0.19

## Sheet: EDF 1b
EDF 1b	Tumours per oesophagus
Timepoint	Animal 1	Animal 2	Animal 3
10d	115.82	133.29	74.84
2m	309.62	245.49	333.64
8m	71.764	103.24	63.255
1y	80.9946	53.1446	103.349

## Sheet: EDF 1h
EDF 1h	% of tumours postive for the defined pathology
	Dysplasia	Carcinoma
<9m	100	0
>9m	68	32

## Sheet: EDF 1j
EDF 1j	% proliferating fibroblasts
Ctrl			DEN
animal 1	animal 2	animal 3	animal 1	animal 2	animal 3
0	0.06	0	0.06	0.12	0
0.06	0	0.1	0.14	0	0
0	0	0.06	0	0	0
			0	0.14	0.1
			0	0	0.31
				0.18	0

## Sheet: EDF 2a
EDF 2a	Tumour survival
	Niche+ tumours per mm2			Niche- tumours per mm2
Timepoint	animal 1	animal 2	animal 3	Timepoint	animal 1	animal 2	animal 3
10d	0.495868	0.472813	0.219459	10d	1.40496	1.03428	1.82882
2m	0.44	0.58	0.36	2m	0.27	0.24	0.1
8m	0.54	0.37	0.29	8m	0.09	0.07	0.1
1y	0.293638	0.285515	0.223758	1y	0.0326264	0.348963	0.273482

[truncated: 26 more sheets: EDF 2c, EDF 2d, EDF 2l, EDF 2o, EDF 3g, EDF 3i, EDF 3j, EDF 3l, EDF 4c, EDF 4d, EDF 4l, EDF 6i, EDF 6j, EDF 6e, EDF 6p, EDF 7b, EDF 7c , EDF 9f, EDF 7g, EDF 8n …]
